# Supplementary material for: Modular subgraphs in large-scale connectomes underpin spontaneous co-fluctuation events in mouse and human brains
Source: Commun Biol. 2024 Jan 24;7:126. doi: 10.1038/s42003-024-05766-w (PMC10810083; doi:10.1038/s42003-024-05766-w)
Supplement: Supplementary file 4 — Supplementary Data 1 [file 42003_2024_5766_MOESM4_ESM.xlsx]

## Sheet: Figure2aPointsforeventspeakstro
FC	Events	Peaks	Troughs	Random
-0.20515	-0.50153	-0.12915	-0.27031	-0.17837
0.17691	0.27134	0.12701	0.059753	0.07167
0.49805	0.75352	0.89451	0.27575	0.67287
-0.16949	-0.69181	-0.0064748	-0.086295	0.024835
0.2735	1.1685	0.34559	0.27121	0.29078
0.04292	0.16612	0.20011	0.14976	-0.02763
0.074215	0.12375	0.019455	-0.0030968	-0.17452
-0.45984	-1.0759	-0.54785	-0.19046	-0.55822
-0.12498	-0.11936	-0.24728	-0.086576	-0.21345
0.22722	0.035284	0.38479	0.19805	-0.064364
0.12091	0.65944	-0.021621	0.19983	-0.19024
-0.3142	-1.3755	-0.34085	-0.17651	-0.44614
-0.023726	0.024111	-0.11984	-0.11116	-0.012938
-0.34537	-1.0518	-0.13617	-0.27099	-0.45227
0.45529	1.3791	0.72798	0.17444	0.78043
-0.21093	-0.64964	-0.13126	-0.21472	-0.084425
0.71805	2.1127	0.7849	0.52911	0.88388
0.074958	0.11543	0.30905	0.053771	0.25587
0.45013	1.5422	0.44264	0.29297	0.49273
-0.51536	-1.4376	-0.49597	-0.20645	-0.66674
-0.55611	-2.0457	-0.42609	-0.36654	-0.85579
-0.12971	-0.27125	-0.011861	0.14559	-0.20714
0.021158	-0.10695	-0.13229	-0.044686	-0.01836
-0.034604	-0.056476	-0.08276	-0.14831	0.10852
0.24305	0.62616	0.37042	0.11828	-0.059543
0.44296	1.0394	0.86506	0.28966	0.52232
0.41972	0.70219	0.66304	0.47518	0.87606
-0.12116	-0.28453	-0.11495	-0.20485	-0.28601
0.112	0.68157	-0.044766	0.17761	-0.21749
-0.42906	-1.4996	-0.53044	-0.25818	-0.52185
-0.066185	-0.017525	-0.32699	-0.074911	-0.053178
-0.38185	-1.143	-0.21776	-0.36625	-0.51168
0.45037	1.3979	0.56724	0.063289	0.73236
0.86209	2.2663	0.71022	0.61997	1.545
-0.58271	-2.1575	-0.46163	-0.38215	-0.84694
0.27667	0.63224	0.45784	0.26278	0.61959
-0.053009	-0.1642	0.026293	0.10736	-0.11293
-0.31176	-0.6222	-0.4783	-0.19967	-0.53119
-0.14222	-0.15102	-0.26522	-0.1035	-0.21354
0.29334	0.37912	0.46863	0.23409	-0.058432
0.74913	1.2952	1.1327	0.51007	0.91672
0.42196	0.92647	0.66747	0.25455	0.9517
-0.32715	-0.74111	-0.34116	-0.21217	-0.57524
0.80331	1.2819	1.1973	0.61828	0.88054
0.39147	0.90506	0.53305	0.14966	0.79697
-0.10246	-0.42321	0.11023	0.070416	-0.11334
0.262	1.0371	0.33609	0.20518	0.34507
0.14603	0.30166	0.24669	0.12916	0.1989
0.67598	1.7829	0.6907	0.32591	0.39046
0.32252	0.49881	0.41149	0.20442	0.14617
-0.10726	-0.45455	0.085099	-0.064414	-0.058717
0.31317	1.2242	0.2923	0.17349	0.38349
0.26107	0.99606	0.43627	0.075433	0.1071
-0.13517	-0.62069	-0.016045	-0.14553	-0.060445
0.27168	0.73977	0.41205	0.1548	0.139
-0.1087	-0.33952	0.043473	-0.0036761	-0.13581
0.41911	1.5669	0.47262	0.12147	0.66247
-0.0070657	-4.1794e-05	0.056351	-0.071914	0.28295
0.063656	0.9085	0.11326	-0.03345	0.19448
-0.35765	-1.1597	-0.36102	-0.17272	-0.48722
-0.33489	-1.4559	-0.30341	-0.067444	-0.64859
0.52201	1.9738	0.46615	0.2109	0.72836
-0.21248	-0.38393	-0.13811	-0.18932	-0.23916
-0.33164	-1.5246	-0.20056	-0.043188	-0.65188
-0.35733	-0.72166	-0.29307	-0.30779	-0.4876
0.20679	0.68234	0.32739	0.1883	0.38588
-0.10963	-0.40395	0.051905	-0.19579	-0.19227
0.32412	1.1761	0.31958	0.2788	0.35546
0.18211	0.3557	0.33517	0.10695	0.28524
0.18929	0.95345	0.024425	0.028153	0.096741
-0.13793	-0.28732	-0.15313	-0.12739	-0.12116
-0.22167	-0.77385	-0.18767	-0.14806	-0.23896
0.31381	1.2483	0.10204	0.22684	0.30836
-0.057827	0.19634	-0.077282	-0.27538	-0.050607
-0.22899	-0.88282	-0.18344	-0.17456	-0.20208
-0.15039	-0.046274	-0.18443	-0.32091	-0.17601
0.42289	1.3137	0.16677	0.20582	0.41166
0.45392	1.0217	0.41629	0.49935	0.53769
0.10863	0.33879	0.11016	0.13967	-0.31954
-0.38268	-1.2428	-0.45476	-0.33075	-0.46469
0.024524	0.1149	-0.20821	-0.016474	-0.12
0.017473	-0.10227	0.0063343	-0.1345	-0.20364
0.72387	1.9108	0.79474	0.51679	0.8441
0.53771	1.7514	0.61362	0.38899	0.90269
-0.54978	-1.7924	-0.53555	-0.42306	-0.65497
0.37239	1.0504	0.62896	0.35033	0.60103
0.5582	1.7757	0.53526	0.38996	0.88329
0.55383	1.3179	0.76604	0.50108	0.83922
0.33841	0.589	0.36542	0.08691	0.2154
-0.37024	-1.4353	-0.27594	-0.26167	-0.35985
-0.1328	-0.36747	-0.2309	-0.34409	-0.026718
0.11454	0.44646	0.17827	0.11728	-0.34
-0.37138	-1.2291	-0.45091	-0.3307	-0.39988
-0.005483	0.065089	-0.24049	-0.036623	-0.1397
-0.077383	-0.14763	-0.10656	-0.25975	-0.27443
0.56098	1.7909	0.65484	0.29295	0.68334
0.5606	1.694	0.62359	0.51152	0.82231
-0.51175	-1.7088	-0.58161	-0.46548	-0.58708
0.33332	0.95571	0.50872	0.34469	0.46071
0.59702	1.7094	0.51729	0.55689	0.89397
0.46853	1.2044	0.60661	0.35831	0.67884
0.27112	0.48323	0.24641	-0.014437	0.24797
-0.33213	-1.2788	-0.27268	-0.17182	-0.32532
-0.10138	-0.46981	-0.24376	-0.34011	0.088313
0.87567	2.4554	0.93921	0.71027	1.0357
0.14339	0.51247	-0.011574	0.12234	-0.26807
-0.42518	-1.632	-0.48325	-0.35654	-0.60152
-0.033116	-0.1278	-0.29457	-0.015707	-0.14557
-0.19247	-0.53749	-0.22271	-0.27651	-0.37415
0.47424	1.7949	0.50952	0.27547	0.75365
0.57343	1.845	0.59409	0.44951	0.91002
-0.5247	-2.0411	-0.53794	-0.40007	-0.74198
0.23504	0.7769	0.41074	0.24226	0.47309
0.60007	1.83	0.51989	0.54116	0.94651
0.36519	1.1234	0.5015	0.31618	0.714
0.081532	0.10395	0.061226	-0.076389	0.078259
-0.3472	-1.5379	-0.34526	-0.16691	-0.33069
-0.15412	-0.5887	-0.28157	-0.34169	-0.024463
0.79702	2.4403	0.78414	0.66831	1.0937
0.84371	2.4627	0.7901	0.70136	1.0652
0.096702	0.3802	0.1651	0.15	-0.26997
-0.20772	-0.52221	-0.26139	-0.22588	-0.1731
0.1061	0.46087	-0.11433	0.039553	0.16269
0.028878	0.20302	0.046046	-0.22987	-0.18269
0.47994	1.3259	0.6587	0.19896	0.64068
0.4558	1.2732	0.52832	0.43081	0.84587
-0.35805	-0.99464	-0.33277	-0.39818	-0.4738
0.35214	0.91923	0.55016	0.26614	0.57534
0.47625	1.2082	0.43292	0.42114	0.83266
0.44091	1.0104	0.60032	0.19599	0.72421
0.37874	0.84769	0.4462	0.032724	0.36321
-0.26048	-0.73747	-0.14928	-0.074493	-0.39526
-0.0043306	0.075994	-0.081611	-0.15149	0.23095
0.66955	1.7975	0.7543	0.46636	0.89041
0.81842	1.9056	0.82474	0.70472	1.0013
0.59703	1.6635	0.54582	0.47988	0.81965
0.1601	0.46059	-0.14445	0.1577	-0.26314
-0.48748	-1.7191	-0.55709	-0.36666	-0.77566
-0.072649	-0.177	-0.44716	-0.052409	-0.15991
-0.24973	-0.89929	-0.27902	-0.17318	-0.50561
0.58739	1.7039	0.52311	0.34427	0.91352
0.58218	1.9533	0.5569	0.3156	1.1603
-0.5731	-2.193	-0.44435	-0.37833	-0.94532
0.25033	0.68782	0.28758	0.22049	0.55615
0.6099	1.9544	0.53778	0.35926	1.1454
0.40244	1.0438	0.35398	0.27253	0.83506
-0.026476	-0.20323	-0.068962	-0.17343	-0.093693
-0.37763	-1.7209	-0.29889	-0.3084	-0.65758
-0.21676	-0.4562	-0.16101	-0.35199	-0.2227
0.6812	2.2053	0.52956	0.49843	1.0783
0.59404	2.0111	0.44357	0.38245	0.93644
0.72493	2.3922	0.63005	0.50768	1.2167
0.43725	1.3086	0.31462	0.28061	0.78039
0.16901	0.67647	-0.10222	0.22136	-0.1737
-0.37611	-1.4433	-0.31934	-0.21502	-0.43359
0.028514	0.24403	-0.16722	0.039265	0.041903
-0.28441	-1.096	-0.22755	-0.2176	-0.36838
0.28247	1.1134	0.17555	-0.073532	0.58061
0.5417	1.8836	0.27264	0.2927	1.0802
-0.47283	-2.1129	-0.26202	-0.26198	-0.64897
0.054981	0.29197	0.037414	-0.013845	0.34373
0.74038	2.0878	0.44386	0.49742	1.1579
0.17288	0.57503	0.095898	0.00013646	0.50606
-0.15837	-0.80209	-0.044634	-0.18097	-0.046138
-0.28126	-1.4971	-0.087739	-0.1258	-0.38128
-0.21546	-0.93054	-0.19777	-0.20007	-0.24864
0.41289	1.5472	0.34143	0.14592	0.75786
0.4281	1.4734	0.24122	0.27881	0.66603
0.47574	1.5765	0.30922	0.29135	0.80075
0.29905	1.0611	0.15684	0.20996	0.50378
0.49112	1.711	0.37197	0.25301	0.96025
0.18229	0.53612	-0.23118	0.17359	0.070356
-0.3722	-1.52	-0.25315	-0.22708	-0.5245
-0.079079	-0.40365	-0.28991	-0.022362	-0.086999
-0.22862	-0.91114	-0.11835	-0.22784	-0.43541
0.14754	1.0099	0.0099212	-0.026387	0.35492
0.23556	1.2464	0.1328	-0.014035	0.58514
-0.33999	-1.6464	-0.22025	-0.16882	-0.64121
-0.0014038	0.22451	-0.19067	-0.12986	0.034064
0.26545	1.195	0.19778	0.10898	0.63754
0.091839	0.53486	-0.15626	-0.043658	0.19479
-0.14817	-0.35167	-0.12852	-0.25189	-0.16026
-0.26365	-1.3127	-0.043799	-0.12181	-0.53047
-0.21293	-0.40662	-0.048327	-0.1428	-0.23134
0.22972	1.3776	0.042732	0.067837	0.46042
0.23138	1.2458	0.029607	-0.011119	0.49338
0.3675	1.7403	0.22304	0.14005	0.68183
0.13131	0.55736	-0.074601	-0.062651	0.43066
0.59497	2.0851	0.37756	0.39882	0.90141
0.28123	1.0897	0.17432	0.20603	0.45301
0.25691	0.64283	-0.11996	0.13015	0.028493
-0.3256	-1.3201	-0.17597	-0.21456	-0.31
0.016513	-0.21841	-0.20033	0.12354	-0.041181
-0.19155	-0.75212	-0.32198	-0.29304	-0.34455
0.10098	1.0048	-0.079819	-0.25311	0.21398
0.20389	1.2806	0.1624	0.0080825	0.41143
-0.27956	-1.5684	-0.1924	-0.23743	-0.32868
-0.015626	0.33715	-0.10264	-0.22835	-0.060879
0.27919	1.2595	0.19973	0.11476	0.55782
0.05626	0.53327	-0.11809	-0.15731	0.15374
-0.06832	-0.21809	-0.26695	-0.25755	0.00023434
-0.25734	-1.2176	-0.14824	-0.19118	-0.36412
-0.13582	-0.46416	-0.13236	-0.088979	-0.21401
0.20118	1.4324	0.06653	-0.092322	0.28136
0.28562	1.4403	0.10288	0.035358	0.40879
0.33205	1.6543	0.25148	0.099378	0.45285
0.21338	0.88711	-0.0087287	0.055977	0.31554
0.45265	1.822	0.32602	0.16579	0.58937
0.3594	1.2554	0.22269	0.20508	0.42403
0.67749	1.9564	0.46249	0.48537	0.67419
0.088657	0.13911	-0.056798	0.023907	0.20974
-0.18785	-0.65858	-0.13065	-0.018996	-0.26019
-0.15792	-0.42221	-0.049955	0.032537	-0.24382
-0.18585	-0.57238	-0.20759	-0.1458	-0.12028
-0.1508	-0.17925	-0.1412	-0.23351	-0.070687
-0.068002	-0.11703	0.022491	-0.26887	-0.20967
-0.055907	-0.39993	-0.1882	0.081518	-0.092324
-0.17764	-0.39842	-0.24139	-0.40322	-0.46331
-0.062825	-0.14857	0.051845	-0.16476	-0.093462
-0.12266	-0.20591	-0.20961	-0.23909	-0.22355
-0.2092	-0.70963	-0.17476	-0.14202	-0.095615
-0.041289	-0.30859	-0.082359	0.09066	-0.060979
-0.12031	-0.41665	-0.05056	0.064707	-0.087472
-0.13035	-0.2391	-0.0082513	-0.22454	-0.17547
-0.064355	-0.18567	0.072017	-0.22938	-0.037894
0.0064211	0.12996	0.13009	-0.23153	-0.035364
-0.11898	-0.47487	-0.095252	-0.28826	-0.18433
0.034193	0.29376	-0.011877	-0.29837	-0.10692
-0.026461	-0.055319	-0.036303	0.053222	-0.10073
0.57011	1.1327	0.42348	0.31541	0.48947
0.36647	0.61228	0.35876	0.37101	0.4012
0.27158	0.67836	-0.085777	0.34073	-0.029133
-0.31733	-1.2155	-0.16353	-0.28617	-0.26066
0.049568	0.26871	-0.17697	0.16601	0.083176
-0.22349	-0.95191	-0.34642	-0.19096	-0.18165
0.15936	0.86596	-0.15361	-0.1137	0.4632
0.31626	1.549	0.099283	0.099831	0.72325
-0.31899	-1.6993	-0.070426	-0.30183	-0.45065
-0.082861	0.17159	-0.085154	-0.22428	0.19216
0.42811	1.6332	0.21345	0.19758	0.73179
0.046532	0.44824	-0.054844	-0.075886	0.31604
-0.14084	-0.60542	-0.18032	-0.12792	0.019171
-0.23283	-1.2504	0.034809	-0.2488	-0.35374
-0.15142	-0.62463	-0.19488	-0.15595	-0.24133
0.24338	1.2598	0.077061	0.087674	0.47004
0.23704	1.1554	0.065587	0.14039	0.35604
0.32158	1.3907	0.16356	0.145	0.46969
0.15041	0.84286	-0.014894	0.094233	0.34607
0.36073	1.5316	0.16347	0.11103	0.71987
0.74378	1.8281	0.51804	0.68914	0.80501
0.31958	1.2648	0.19023	0.22022	0.46197
0.51318	1.2121	0.3153	0.45711	0.39615
0.10565	0.18501	0.061633	0.29911	-0.056602
0.18506	0.46696	-0.15619	0.17368	-0.051965
-0.34911	-1.4891	-0.15786	-0.25021	-0.50729
-0.045655	-0.29881	-0.13532	0.069475	-0.10675
-0.19855	-0.82781	-0.099282	-0.21093	-0.37201
0.18005	1.1181	0.025006	0.092255	0.41575
0.28976	1.3624	0.17858	0.15433	0.5477
-0.36004	-1.6513	-0.21422	-0.20236	-0.6127
0.0091292	0.20453	-0.062229	-0.072612	0.028074
0.28378	1.2433	0.14857	0.25705	0.58651
0.097982	0.55447	-0.052195	0.04418	0.18436
-0.098621	-0.28465	-0.045277	-0.074023	-0.081375
-0.26527	-1.32	-0.10634	-0.024237	-0.36901
-0.16722	-0.4033	-0.15513	-0.12372	-0.13995
0.31673	1.4765	0.17487	0.29329	0.56243
0.33918	1.4035	0.17604	0.2316	0.57165
0.56718	1.9138	0.36634	0.43442	0.79102
0.20584	0.7915	0.039682	0.11145	0.44982
0.54889	2.074	0.26312	0.34872	0.9126
0.26556	1.1147	0.12452	0.19311	0.46621
0.82019	2.384	0.54733	0.55615	1.0507
0.49609	1.8338	0.30371	0.32473	0.5541
0.46719	1.0008	0.33662	0.21308	0.41181
0.30224	1.3162	0.16495	0.20991	0.43541
0.25454	0.53446	0.13671	0.27746	0.16171
-0.11568	-0.57378	-0.010073	-0.17129	0.012029
0.029047	-0.010296	0.13455	0.13439	0.068184
-0.13787	-0.64361	0.033834	-0.16195	0.014149
-0.0018779	0.13124	0.17305	0.00058136	-0.010951
0.06107	0.31081	0.26382	0.13343	-0.31086
-0.096951	-0.60337	-0.13812	-0.11898	0.00015844
-0.099532	-0.41189	0.03602	-0.17121	-0.32205
0.0037756	0.193	0.065145	0.12108	-0.22741
-0.062088	-0.24245	0.034852	-0.08126	-0.25102
-0.097997	-0.53395	0.013401	-0.0068478	0.22405
-0.083995	-0.35652	-0.10205	-0.033744	0.19397
-0.050235	-0.3906	-0.058456	-0.0077994	0.25186
0.038111	0.46283	-0.041075	0.11981	-0.068858
0.17941	0.65666	0.11172	0.13887	0.077576
0.2773	0.91814	0.12076	0.17374	0.037223
0.17135	0.379	0.16055	0.14111	0.1351
0.13953	0.79486	0.051108	0.12396	-0.080161
0.020687	0.20062	-0.048692	0.20457	-0.27514
0.39195	1.108	0.22518	0.28082	0.34069
0.25319	0.82796	0.1161	0.30859	0.14982
0.40005	0.82678	0.2181	0.25046	0.42162
0.13528	0.40678	0.065931	0.48333	-0.065795
0.54819	1.2188	0.24881	0.43983	0.43925
0.31832	0.91775	0.071707	0.30523	0.16359
-0.27198	-1.1319	-0.081186	-0.27156	-0.31563
0.40096	0.75386	0.38475	0.17396	0.30225
-0.21002	-1.0528	-0.015953	-0.035074	-0.24239
0.21627	0.82225	0.13992	0.17615	0.19782
0.4447	1.679	0.26336	0.23733	0.70039
-0.42217	-1.7695	-0.13316	-0.33208	-0.42133
0.0098839	0.065268	0.042282	0.18318	0.16944
0.46129	1.6856	0.21029	0.2868	0.69189
0.10822	0.42178	0.061401	0.21837	0.23898
-0.15069	-0.76667	-0.057173	-0.067967	-0.10316
-0.37175	-1.4533	-0.1426	-0.31013	-0.23704
-0.18948	-0.87565	-0.0031437	-0.43878	-0.062747
0.30056	1.1872	0.01812	0.33649	0.20111
0.3066	1.1153	0.061328	0.41098	0.16664
0.38219	1.2978	0.081704	0.42151	0.32707
0.21846	0.88629	-0.014686	0.32483	0.17645
0.38855	1.4081	0.093793	0.34453	0.50597
0.44125	1.7504	0.14429	0.31416	0.70842
0.22387	0.98897	-0.026177	0.11928	0.30492
0.27787	0.92938	0.063615	0.20129	0.28054
-0.037681	0.017458	-0.020027	-0.17514	-0.0093686
0.39475	1.6558	0.11056	0.36754	0.62575
0.27709	1.0893	0.016242	0.29318	0.25579
0.1197	0.45475	0.15526	0.22092	-0.1688
0.15382	0.83652	-0.15072	0.13321	0.18731
-0.19507	-0.97323	-0.027896	-0.13477	-0.1007
0.15281	0.32447	0.13578	0.06903	0.18835
-0.18242	-1.0375	-0.096369	0.0012146	-0.16031
0.082435	0.42399	-0.051833	0.14629	-0.027148
0.31332	1.2729	0.15988	0.15756	0.39227
-0.2797	-1.3278	0.01594	-0.17737	-0.18943
-0.030088	-0.10211	-0.12119	0.10194	0.084066
0.30856	1.3088	0.14319	0.20576	0.40811
0.0028448	0.15713	-0.17339	0.13449	-0.020427
-0.18192	-0.94327	-0.20265	-0.036178	-0.040486
-0.25713	-1.0422	-0.051436	-0.24997	-0.047973
-0.19355	-0.98236	-0.16262	-0.41433	-0.032843
0.099855	0.60458	-0.15635	0.21176	-0.030694
0.1448	0.6098	-0.088952	0.24276	0.011362
0.22596	0.84145	0.0050032	0.30059	0.069324
0.041896	0.30203	-0.16051	0.16694	-0.10473
0.23788	0.91552	0.054141	0.25826	0.16046
0.31181	1.2827	0.13474	0.19882	0.47867
0.17414	0.90278	0.098204	0.071051	0.14405
0.15124	0.66068	0.20411	0.073364	0.099383
0.0062844	0.20587	0.033392	-0.14911	0.021912
0.2239	1.2519	0.15234	0.13285	0.4417
0.19368	0.91925	0.10713	0.21627	0.042255
0.05892	0.45114	0.17076	0.075002	-0.11829
0.75056	1.7666	0.72885	0.56896	0.75382
0.56899	1.1578	0.45671	0.60352	0.47729
-0.22674	-0.91505	0.01957	-0.16548	-0.14087
0.23987	0.55478	0.32893	0.1859	0.072858
-0.059663	-0.9133	0.21416	-0.07465	0.041566
0.15631	0.37564	0.094742	0.12835	0.015619
0.22796	1.1708	0.041552	0.34697	0.18747
-0.25375	-1.2285	0.01604	-0.26025	-0.12015
-0.00072235	-0.10741	0.10129	0.23242	0.11021
0.2416	1.1523	0.038503	0.3583	0.15994
0.090314	0.091081	0.13517	0.17854	0.16664
-0.090257	-0.77019	0.19067	0.078042	-0.072459
-0.29516	-1.0032	0.10251	-0.15469	-0.1991
-0.1644	-0.73238	0.13256	-0.22869	-0.15155
0.14256	0.62327	0.011487	0.21426	-0.18406
0.17602	0.70842	0.016046	0.37999	-0.18019
0.19678	0.86264	-0.05004	0.31419	-0.081413
0.15374	0.62462	0.00043259	0.43189	-0.077311
0.19746	0.92731	-0.12381	0.23615	-0.05628
0.26878	1.2398	-0.063136	0.35169	0.078215
0.1738	0.77342	-0.015313	0.046358	0.058082
0.28016	0.96498	-0.029478	0.16046	0.0094699
0.0089776	0.14175	0.022244	-0.17902	0.023768
0.31101	1.2306	0.0237	0.35879	0.19273
0.20765	0.80011	0.0075222	0.2066	-0.031401
0.23384	0.66574	0.16572	0.36717	-0.027203
0.6342	1.7833	0.46915	0.58749	0.43831
0.49488	1.5157	0.28338	0.46163	0.40036
0.27438	0.55175	0.14166	0.38831	0.10786
-0.099002	-0.24336	0.23566	-0.1401	0.10442
0.10474	0.34025	0.38828	0.0010441	-0.19486
0.067803	-0.16812	0.33378	0.088438	0.13626
0.079912	0.077409	-0.027425	-0.02963	-0.1323
0.075944	0.38457	-0.17599	0.21371	-0.027173
-0.076183	-0.25551	0.22029	-0.18939	0.10392
0.018102	2.7693e-05	0.010634	0.18179	0.064441
0.041898	0.3881	-0.2499	0.1236	-0.060508
0.044794	0.031992	0.037368	0.07332	-0.09803
-0.046878	-0.2249	0.093649	0.015841	-0.049476
-0.16603	-0.27125	-0.042864	-0.20804	0.28725
-0.18904	-0.44784	0.081203	-0.21537	-0.020033
0.030302	0.16798	-0.20825	-0.10894	-0.20559
0.042348	0.26442	-0.28377	0.06935	-0.17038
0.060719	0.27784	-0.26885	0.024153	-0.083997
-0.0070489	0.1595	-0.25138	0.14479	-0.37142
0.050521	0.17987	-0.2836	0.088814	-0.29048
0.061438	0.41607	-0.34605	0.20607	-0.13413
0.024325	0.14455	-0.11319	-0.078991	-0.13719
0.097778	0.29862	-0.19532	0.039842	-0.12473
-0.025821	-0.13178	-0.084446	-0.14283	-0.0007599
0.13291	0.43066	-0.29303	0.28023	-0.017474
0.02973	0.20867	-0.12146	-0.12567	-0.099414
0.060847	0.354	-0.030883	0.10173	0.13211
0.28866	0.73915	0.098174	0.19626	-0.027284
0.248	0.81473	-0.019214	0.1958	0.21408
0.50994	1.1374	0.33232	0.53151	0.27816
0.47842	0.98956	0.58375	0.53612	0.32313
-0.25873	-0.44558	-0.35756	-0.18705	-0.11485
0.11782	0.57609	-0.014377	0.12008	-0.15627
-0.050877	-0.51599	0.031526	-0.012058	0.064518
0.18581	0.38129	0.091286	0.073865	-0.0032653
0.16431	0.65406	-0.056246	0.30306	0.089465
-0.2893	-0.70468	-0.31776	-0.26743	-0.10774
-0.0067453	0.010254	-0.0054636	0.16952	0.02705
0.16776	0.71036	0.00044235	0.16421	0.01234
0.096277	0.080794	0.17044	0.15072	0.026896
-0.10018	-0.34147	-0.11971	0.01541	-0.073096
-0.23387	-0.56758	-0.022575	-0.18254	0.12108
-0.16139	-0.59044	0.084291	-0.15391	-0.077532
0.16887	0.56917	-0.0086996	0.13155	-0.082745
0.19046	0.80156	0.036563	0.18522	-0.08291
0.2227	0.76492	0.034216	0.1535	0.090636
0.12109	0.66422	-0.11368	0.18477	-0.14723
0.17651	0.50102	-0.084753	0.17438	-0.061563
0.17974	0.79261	-0.11157	0.13982	-0.039162
0.10266	0.25199	-0.097633	0.15569	-0.028656
0.20803	0.54719	-0.092102	0.20599	-0.078785
-3.1568e-05	-0.098093	0.012871	0.0033508	-0.065123
0.25488	0.74388	-0.10124	0.41147	0.079423
0.12752	0.34189	-0.065935	0.18888	0.045193
0.14385	0.60759	0.017973	0.39476	0.18864
0.35278	1.0551	0.26122	0.3232	0.15739
0.19926	0.84422	0.020032	0.22931	0.18877
0.518	1.3015	0.37927	0.54143	0.41182
0.55819	1.1873	0.31871	0.46825	0.71365
-0.017729	-0.17134	0.20454	-0.063293	0.067983
0.262	0.98637	0.2971	0.16789	0.52395
0.16367	0.49574	0.23308	0.14574	0.12937
0.080486	0.40045	0.17534	0.02156	0.2138
-0.14018	-0.68899	-0.088499	-0.074048	-0.19893
-0.20023	-0.88233	-0.16278	-0.037695	-0.54203
0.14876	0.92465	0.056657	0.081879	0.4422
-0.16472	-0.30588	-0.066636	-0.29561	-0.28173
-0.20502	-0.80973	-0.049785	-0.029377	-0.58322
-0.21014	-0.46571	-0.091491	-0.32262	-0.3628
0.083295	0.006539	0.2858	0.14597	0.35233
0.4905	1.0054	0.71038	0.5981	0.71099
0.26738	0.25402	0.44375	0.38842	0.44003
-0.15805	-0.85134	-0.060443	-0.13859	-0.24354
-0.14724	-0.68937	-0.046001	-0.039015	-0.11046
-0.20916	-0.89473	-0.24273	-0.13707	-0.2177
-0.15118	-0.40623	-0.0095977	-0.066409	-0.25347
-0.29891	-1.1966	-0.21056	-0.23309	-0.52186
-0.11816	-0.60574	0.0027051	-0.05822	-0.56503
-0.19203	-0.89867	-0.025377	0.018276	-0.20859
-0.21653	-0.86754	-0.12805	-0.14887	-0.20541
0.0085278	-0.031956	-0.069301	0.25405	0.31849
-0.096174	-0.45002	-0.068391	-0.12012	-0.34512
-0.13349	-0.76998	-0.16156	0.1653	-0.096402
-0.0043526	0.0028124	-0.17653	0.17241	0.43249
-0.16206	-0.53953	-0.0032787	-0.1676	-0.3319
-0.088145	-0.26139	-0.075352	-0.069965	-0.072907
-0.12769	-0.28969	0.13547	-0.023425	-0.076759
-0.011739	0.25921	0.050551	-0.06641	0.30149
0.10405	0.18658	0.25681	0.026506	0.14851
-0.051773	-0.51625	0.048982	-0.12922	0.002758
0.12756	1.0035	0.2609	-0.073293	0.16169
0.038875	0.22029	0.13304	-0.26057	0.070263
0.19441	0.90218	0.041287	-0.0153	0.17437
-0.038949	-0.30095	-0.095411	-0.080269	-0.055312
-0.20796	-0.74907	-0.15524	-0.073616	-0.46382
0.21205	1.0845	0.18524	0.10336	0.25899
-0.012943	0.149	0.086022	-0.20519	-0.21189
-0.22091	-0.84254	-0.087279	-0.14398	-0.47776
-0.042833	-0.0011405	0.0081189	-0.18891	-0.12241
0.25445	0.8432	0.1155	0.092206	0.21246
0.40304	1.0298	0.43126	0.52315	0.41984
0.572	1.2297	0.45919	0.66018	0.35534
-0.12694	-0.51242	-0.25329	-0.23706	-0.17218
-0.12423	-0.50174	-0.27537	-0.196	-0.12981
-0.15264	-0.63968	-0.29477	-0.27672	-0.17757
-0.059453	-0.063477	-0.10996	-0.15129	-0.12814
-0.20223	-0.78519	-0.10033	-0.33139	-0.25906
-0.17121	-0.88751	-0.10868	-0.32381	-0.33345
-0.16367	-0.7196	-0.10732	-0.1038	-0.080043
-0.070155	-0.77182	0.0056115	-0.081379	-0.098694
-0.010284	-0.31731	-0.21062	0.12283	0.21111
-0.068666	-0.6246	-0.098511	-0.25429	-0.15316
-0.10261	-0.59556	-0.21931	-0.073372	0.035272
-0.05644	-0.41543	-0.13374	-0.019559	0.33179
-0.15069	-0.72801	0.048223	-0.38783	-0.071066
-0.17716	-0.76586	0.029173	-0.38152	-0.1533
-0.14531	-0.67248	0.053981	-0.30137	-0.021638
-0.098962	-0.35387	-0.15073	-0.27339	0.01424
-0.066532	-0.50612	-0.031798	-0.20424	0.011899
0.25084	0.61362	0.37761	0.35225	0.44024
-0.024567	-0.15194	0.12828	-0.034264	0.26818
0.010801	0.11183	-0.074656	0.13089	-0.13081
0.047392	0.13969	0.047945	0.029416	-0.07876
0.075812	-0.042899	0.13528	0.10156	0.013408
-0.0098834	-0.16595	0.10239	-0.1526	0.3347
-0.045366	-0.053596	0.033441	-0.13188	0.063253
-0.057879	0.017558	-0.16704	0.19981	-0.27451
-0.026383	-0.09638	0.11743	-0.12471	-0.10543
-0.04606	0.037205	0.11776	-0.13185	0.0070857
0.00061781	-0.083025	0.2409	-0.18337	0.061459
0.012559	-0.39516	0.089773	0.11566	0.10585
0.084	0.12755	0.20609	0.3974	-0.092606
0.13229	-0.025026	0.29063	0.073372	0.045391
0.001367	-0.21995	0.064608	-0.16436	0.15475
0.023497	-0.1537	0.095779	-0.042281	0.15416
-0.0067101	-0.17262	-0.081162	-0.1835	0.21739
-0.024483	-0.16142	0.071586	-0.11201	0.044932
-0.11044	-0.30686	-0.12214	-0.2436	0.18994
0.0075076	0.10212	0.01379	-0.056119	-0.030407
-0.038886	-0.14301	0.02652	-0.058987	0.22789
-0.084699	-0.3472	-0.072334	-0.20629	0.091174
0.033308	0.18218	0.14449	0.12518	0.23744
0.028248	0.25711	-0.13028	-0.10484	0.12782
0.023648	-0.037745	-0.09324	0.012949	0.24634
0.051834	0.046814	-0.13334	0.063453	0.30225
0.049965	0.20147	0.0070073	-0.072167	-0.028023
0.069413	0.36958	-0.17407	0.021855	-0.025718
-0.0033768	0.19135	-0.031091	0.019962	0.18288
0.033708	0.1158	-0.096016	0.084272	0.080105
0.11891	0.0059125	0.16043	0.033263	0.26686
0.63548	0.98237	0.60747	0.68688	0.58385
0.20899	0.49789	0.31551	0.13613	0.15517
0.17158	0.67071	-0.086206	0.15488	-0.053693
-0.47902	-1.6788	-0.47468	-0.16544	-0.61904
-0.037617	-0.044152	-0.21708	0.048748	-0.15656
-0.31172	-1.177	-0.3874	-0.19713	-0.32419
0.21368	1.0219	0.10226	-0.17803	0.53242
0.46608	1.6564	0.38521	0.12652	0.91533
-0.47081	-2.0438	-0.34242	-0.1609	-0.66726
-0.032507	0.12934	-0.022096	-0.12204	0.12255
0.58579	1.726	0.48296	0.29293	1.0147
0.11093	0.54243	0.062301	-0.099976	0.40975
-0.22529	-0.80165	-0.19898	-0.18823	-0.042483
-0.32118	-1.4907	-0.19214	-0.13814	-0.44397
-0.21015	-0.85178	-0.21029	-0.03032	-0.19078
0.26089	1.3614	0.25539	-0.047195	0.55155
0.30045	1.3263	0.25613	0.1191	0.566
0.40046	1.7165	0.37536	0.17378	0.74208
0.16923	0.79609	0.098481	0.077794	0.34594
0.44987	1.8339	0.4139	0.12769	0.83745
0.69427	1.8573	0.48242	0.50535	0.92473
0.4635	1.6561	0.35713	0.29148	0.61529
0.54457	1.5633	0.36988	0.45212	0.56667
0.20185	0.53895	0.27673	0.18206	0.26581
0.66198	1.8001	0.47661	0.53344	0.73009
0.41034	1.6724	0.28325	0.25772	0.64694
0.10293	0.56154	0.05594	0.26158	-0.0074097
0.49719	1.618	0.41394	0.26161	0.73863
0.33066	1.1777	0.38128	0.12167	0.49361
0.28261	1.2211	0.10902	0.22978	0.203
0.13184	0.30958	-0.24938	0.13082	0.16161
0.25959	0.74805	0.089814	0.18746	0.27369
-0.14992	-0.72115	-0.059325	-0.067654	-0.28325
-0.10461	-0.74267	-0.15593	-0.073855	-0.16608
0.025568	0.059004	0.019885	-0.083693	0.13375
0.11848	0.72328	-0.13516	0.055063	-0.15851
-0.44799	-1.6937	-0.4232	-0.15651	-0.68472
-0.058129	-0.068696	-0.14854	-0.023414	-0.26802
-0.2759	-1.1704	-0.23126	-0.18261	-0.23661
0.20072	1.0238	0.17446	-0.12294	0.57509
0.42137	1.6675	0.35426	0.083091	0.8115
-0.42234	-2.0062	-0.30191	-0.14411	-0.63814
-0.04069	0.10017	0.015293	-0.10753	0.1306
0.4807	1.6282	0.37399	0.19173	0.87747
0.09069	0.51467	0.1195	-0.10236	0.46213
-0.20102	-0.67356	-0.1751	-0.20697	0.0088279
-0.30576	-1.4154	-0.28412	-0.12807	-0.34568
-0.16536	-0.82404	-0.22472	-0.019192	-0.069562
0.22631	1.4103	0.2402	-0.10929	0.50393
0.27527	1.4129	0.2955	0.045535	0.54558
0.38756	1.888	0.39213	0.1219	0.67359
0.14275	0.8374	0.12953	0.0090223	0.3147
0.42592	1.9344	0.37643	0.16923	0.7927
0.50959	1.7061	0.26131	0.21826	0.74211
0.40665	1.8576	0.24751	0.26508	0.52937
0.46374	1.6708	0.22194	0.41997	0.47579
0.166	0.56759	0.2447	0.082982	0.30475
0.50381	1.7475	0.24644	0.26337	0.62881
0.36819	1.8877	0.25249	0.20758	0.58288
0.091163	0.6653	0.096063	0.16594	0.075703
0.50449	1.607	0.40038	0.20891	0.71258
0.3691	1.2175	0.313	0.16235	0.47551
0.22958	1.111	0.081368	0.14474	0.14256
0.12142	0.24205	-0.20037	0.13043	0.19645
0.24755	0.67963	0.14211	0.12486	0.2612
-0.1923	-0.88976	-0.11589	-0.1054	-0.11949
-0.09369	-0.82037	-0.20267	0.0048873	-0.0087778
-0.022575	-0.21378	0.013953	-0.18395	0.14219
0.86381	2.3139	0.5945	0.42522	1.1956
0.017746	0.57262	-0.2623	-0.061583	-0.25442
-0.2888	-1.3777	-0.36642	0.11489	-0.52622
-0.04305	-0.066897	-0.18052	0.030812	-0.2063
-0.29572	-1.1028	-0.31637	0.011209	-0.2746
0.17093	0.99727	-0.023209	-0.15437	0.54933
0.40226	1.8135	0.18327	-0.058136	0.77203
-0.36072	-1.9452	-0.17553	0.065984	-0.60063
-0.020515	0.14427	-0.17302	-0.039645	0.09193
0.43106	1.8196	0.20689	0.023494	0.86223
0.052553	0.47485	-0.083667	-0.13443	0.33953
-0.23911	-0.73765	-0.42674	-0.12485	-0.077671
-0.25277	-1.3111	-0.2958	-0.1126	-0.34003
-0.17015	-1.0154	-0.17253	0.067228	-0.032073
0.17074	1.3745	-0.023956	-0.23989	0.41513
0.18989	1.3053	0.020279	-0.1111	0.45593
0.25689	1.5567	0.16027	-0.030243	0.49047
0.066285	0.79307	-0.16562	-0.046936	0.24315
0.33568	1.5959	0.25379	0.052795	0.72174
0.3825	1.7149	0.13417	-0.018344	0.70419
0.19768	1.1817	0.18297	0.039793	0.39873
0.21354	1.1685	0.084916	0.20778	0.26889
-0.012436	0.047819	0.16962	-0.15461	0.08998
0.28035	1.4714	0.10389	-0.11426	0.48201
0.14436	1.2477	0.19305	-0.045797	0.42291
-0.042363	0.27127	0.018051	-0.1485	-0.025239
0.37845	1.4764	0.21191	0.10495	0.53918
0.35565	1.1641	0.1606	0.18663	0.3772
0.094314	0.83943	-0.1387	0.012451	-0.011317
0.037439	0.098847	-0.14215	0.021837	0.020924
0.092026	0.42133	0.14232	-0.07085	0.00308
-0.22443	-0.88249	-0.18826	-0.22128	-0.19991
-0.16432	-0.88581	-0.13857	-0.025891	-0.021507
-0.10262	-0.22078	0.0357	-0.26416	0.091901
0.52874	1.7321	0.36916	0.20187	0.90484
0.702	1.9226	0.54611	0.3673	1.0327
0.1835	0.65232	0.039612	0.18721	-0.25891
-0.46943	-1.6117	-0.52429	-0.25424	-0.60833
-0.039048	-0.019859	-0.2862	0.023247	-0.024706
-0.31171	-1.0604	-0.27474	-0.30688	-0.50674
0.55051	1.6805	0.5701	0.091045	0.87608
0.71747	2.2724	0.64292	0.4573	1.387
-0.60267	-2.3489	-0.48535	-0.39081	-0.87791
0.23447	0.67829	0.39516	0.16062	0.51105
0.88217	2.4182	0.66555	0.60522	1.4969
0.40863	1.0116	0.50535	0.14094	0.81471
-0.070909	-0.45144	-0.10672	-0.18613	-0.024015
-0.38709	-1.693	-0.31571	-0.18392	-0.65531
-0.24585	-0.8384	-0.21264	-0.29786	-0.26351
0.6349	2.162	0.55849	0.3787	1.0121
0.65644	2.0788	0.53076	0.47235	0.95566
0.6702	2.1885	0.57196	0.5109	1.0536
0.51986	1.4672	0.41071	0.35261	0.88743
0.73569	2.3055	0.63996	0.46814	1.3408
0.76922	2.2093	0.51763	0.53074	1.2544
0.33429	1.4568	0.14355	0.23054	0.64846
0.44789	1.6207	0.30361	0.23734	0.69571
-0.075516	-0.15917	-0.0018317	-0.13604	-0.11362
0.50948	1.6891	0.25817	0.28654	0.85271
0.32562	1.4955	0.09761	0.27796	0.62089
0.064942	0.34442	0.042168	0.12623	-0.20002
0.46097	1.6593	0.22347	0.36124	0.66847
0.28617	1.1218	0.13416	0.27118	0.27898
0.26956	1.0752	-0.0050528	0.38452	-0.0020106
0.047452	0.20869	-0.3252	0.11721	-0.26155
0.22891	0.70486	0.033097	0.17672	-0.0819
-0.2742	-1.0345	-0.1179	-0.15411	-0.65085
-0.20601	-0.91204	-0.067396	-0.30822	-0.44396
-0.077469	-0.24105	0.057435	-0.2144	0.093951
0.57746	1.8772	0.44523	0.31344	1.001
0.495	1.8049	0.37546	0.22288	0.86148
0.43999	1.9021	0.2286	0.088115	0.83432
0.14713	0.52034	0.084985	0.13665	-0.20054
-0.15432	-0.62674	-0.17414	-0.19672	-0.12116
0.11932	0.35818	-0.052201	0.0088904	0.18309
-0.0804	-0.19645	0.020534	-0.24167	-0.18844
0.28436	1.0516	0.51481	0.17626	0.43569
0.3647	1.0671	0.40717	0.42313	0.53954
-0.27268	-1.0387	-0.25409	-0.27285	-0.37999
0.20016	0.52741	0.39069	0.15999	0.3848
0.35901	0.96223	0.30034	0.40372	0.48831
0.23546	0.62546	0.41002	0.1051	0.43088
0.18101	0.37767	0.20353	-0.053044	0.23047
-0.18179	-0.72354	-0.12586	-0.042024	-0.12665
0.13192	0.16379	0.024911	-0.068529	0.29539
0.47973	1.5516	0.47671	0.3477	0.60502
0.66642	1.7138	0.56406	0.51948	0.72541
0.64466	1.7662	0.50048	0.47574	0.6958
0.77809	1.6063	0.70563	0.60636	1.0429
0.41358	1.4403	0.34686	0.33315	0.63234
0.22378	0.88019	-0.0055012	0.22174	0.27714
0.16666	0.91968	0.015393	0.059153	0.47249
0.21265	1.0945	0.066487	0.13736	0.19522
-0.075695	-0.066193	-0.086926	-0.24707	-0.054016
0.14633	0.88822	-0.075071	0.15379	0.18543
0.34348	1.1977	0.099413	0.21088	0.53164
0.46031	0.96313	0.32356	0.25868	0.27883
0.26092	0.81443	0.11444	0.30355	0.15618
0.097577	0.3391	0.060922	0.13845	-0.081995
0.22608	0.72855	0.094894	0.38761	-0.02744
-0.0076608	0.086179	-0.11984	0.095443	-0.31045
0.14239	0.74671	-0.072958	0.22623	-0.037598
-0.1135	-0.3431	-0.098309	-0.076144	-0.061185
-0.015373	-0.14468	-0.062749	-0.075472	0.022123
-0.0027672	-0.10274	-0.1099	-0.18695	0.13601
0.13078	0.89867	0.012996	0.19021	0.18165
0.14754	1.0143	0.11278	0.13429	0.20485
0.044637	0.71743	-0.1493	0.023671	0.13495
0.41843	1.2718	0.33058	0.35357	0.51946
0.083611	0.11838	0.16828	0.023046	0.015486
0.04319	0.11369	0.055477	-0.071664	0.18297
0.14568	0.36832	0.11194	-0.1097	0.16491
0.046238	0.22134	0.13814	-0.034942	0.086385
0.052056	0.2027	0.17411	-0.0051938	-0.11957
0.095871	-0.012354	0.18926	0.30468	-0.15747
-0.030611	-0.058365	0.045217	-0.12195	0.11938
0.088546	0.20339	0.18457	0.055196	-0.014506
0.085509	-0.039813	0.19949	0.1698	-0.17655
0.06807	0.19211	0.11256	-0.025349	-0.028986
0.054945	0.34355	0.10494	-0.10573	-0.015214
-0.01891	-0.0042625	0.072695	0.016366	0.2077
0.19168	0.54949	0.10868	0.092516	0.096639
0.14375	0.46778	0.14028	-0.0553	-0.098218
0.20326	0.4917	0.11866	0.072373	-0.041528
0.16416	0.39744	0.051215	0.0065854	-0.19357
0.21945	0.549	0.19274	0.095881	0.1191
0.026889	0.15135	0.1188	-0.029053	-0.34639
0.099603	0.033524	0.1232	0.13972	-0.085509
-0.041675	-0.015226	0.070471	-0.15333	-0.12512
-0.019621	0.055749	0.12754	-0.042911	-0.21417
-0.046024	-0.14758	-0.086195	-0.023923	0.15193
0.068707	0.18418	-0.072511	0.20273	-0.18678
0.020645	0.15119	0.059393	-0.21344	-0.1621
0.15715	0.22679	0.11836	0.07637	0.040658
0.15932	0.15444	0.2618	0.086135	0.0069485
0.099984	-0.054138	0.26089	0.03301	0.051407
0.14433	-0.0092202	0.27735	0.1342	-0.038828
0.015758	-0.24762	0.045889	0.28289	-0.14612
0.049857	0.1048	-0.0416	0.13466	-0.15361
0.015623	0.11111	0.12925	-0.051695	0.083857
0.18677	0.41012	0.16551	0.2299	0.11071
0.028205	0.18111	0.062289	-0.18491	-0.1331
0.012159	-0.0096996	0.083198	0.085209	-0.22934
0.038255	0.035958	0.015494	0.12267	-0.171
0.021421	-0.042467	-0.1008	-0.00085993	-0.080167
0.082387	0.049963	0.19701	0.060205	-0.23111
0.44376	0.79906	0.35316	0.24948	0.21524
0.088968	0.16086	0.15916	0.036256	-0.02216
0.058889	0.14158	0.0068551	-0.021006	0.14569
0.17713	0.44115	-0.006582	-0.018317	0.26338
-0.0033032	0.04554	0.072457	-0.034764	0.027782
0.076143	0.23961	0.20421	0.071996	0.0091111
0.13211	0.18582	0.14707	0.31294	-0.015767
-0.046709	-0.17229	0.010983	-0.047128	0.010335
0.090903	0.1835	0.19032	0.012015	0.1131
0.12489	0.12187	0.15347	0.19355	-0.079808
0.060571	0.13796	0.13387	-0.017398	0.063099
0.081679	0.27469	0.041924	-0.061004	0.031718
-0.038329	-0.072867	0.078938	-0.013366	0.056527
0.30149	0.72833	0.17167	0.17254	0.16113
0.18389	0.48238	0.13059	0.030801	0.049479
0.26857	0.50023	0.15187	0.12586	0.085468
0.19811	0.46076	0.039565	0.075121	-0.040036
0.36145	0.68429	0.28927	0.17962	0.39761
0.11155	0.37303	0.13382	0.10359	-0.074632
0.083069	0.18127	-0.013233	0.17644	-0.033915
-0.059541	0.14491	-0.052289	-0.081121	-0.00054377
0.0012073	0.27973	0.091399	-0.033239	-0.13885
-0.13124	-0.10136	-0.19615	-0.16385	-0.020274
0.041028	0.31798	-0.12561	0.16966	-0.046103
0.011934	0.34699	-0.093835	-0.13768	-0.039086
0.17288	0.37866	0.048125	0.13711	0.019523
0.17034	0.19546	0.17269	0.06826	0.11466
0.088893	-0.096454	0.20471	-0.014498	0.025559
0.17295	0.17156	0.1994	0.16916	-0.002253
-0.020097	-0.28339	0.0092741	0.17133	-0.33067
0.061886	0.1157	-0.039842	0.18835	-0.17372
0.028449	0.071122	0.15125	-0.025985	-0.033669
0.17742	0.42635	0.21017	0.21645	0.070866
0.052956	0.2002	0.037157	-0.18022	-0.11113
-0.030684	0.10643	-0.046615	0.11142	-0.21694
0.0026734	0.052892	-0.032585	0.10969	-0.17514
-0.0043996	-0.030442	-0.19113	0.015038	-0.1098
0.14633	0.25268	0.18903	0.12406	-0.070679
0.65056	1.0379	0.52718	0.40392	0.51411
0.86418	1.1094	0.80029	0.83519	0.58023
0.053439	-0.13699	0.16615	-0.012344	0.18287
-0.066613	0.39671	-0.019674	-0.1141	0.073358
0.0017953	0.19416	0.00010627	-0.076264	0.16322
0.09886	0.21897	0.18879	0.10235	-0.22726
-0.048517	-0.38593	-0.20641	-0.11107	-0.3341
-0.18617	-0.5252	-0.42633	-0.083078	-0.46214
0.020831	0.51384	0.15874	0.068591	0.088398
-0.074278	-0.23609	-0.15938	-0.02801	-0.44624
-0.1605	-0.53131	-0.23457	-0.10414	-0.35975
-0.026689	-0.22766	-0.1022	0.02905	-0.53565
0.027648	-0.0097958	0.15973	-0.013617	-0.14255
-0.010649	0.34301	0.18471	-0.026958	0.29792
0.054931	0.1578	0.32894	-0.11938	-0.012856
-0.08822	-0.4821	-0.28385	0.0013058	-0.27295
-0.074244	-0.34621	-0.28387	0.12857	-0.30528
-0.096757	-0.37579	-0.30093	0.042379	-0.21136
-0.057464	-0.26072	-0.14816	0.053526	-0.36336
-0.12637	-0.66597	-0.35051	-0.083803	-0.18253
-0.099572	-0.56943	-0.22609	-0.023936	-0.22978
-0.052726	-0.41362	-0.10121	-0.086522	0.032089
0.01024	-0.71056	-0.24518	0.06739	0.099659
0.017873	0.27106	0.076617	-0.12004	0.11785
0.01093	-0.43697	-0.17956	0.19179	-0.15595
-0.027226	-0.31334	-0.0979	-0.052737	0.049135
0.046215	-0.01673	-0.10333	0.034618	0.16984
0.018577	-0.21946	0.0053652	0.12259	-0.15367
0.0053905	-0.13791	-0.1091	-0.10554	-0.077813
0.029478	-0.29752	0.1879	-0.079871	-0.099396
0.054086	-0.002414	0.081052	0.08482	-0.11542
0.11547	0.046951	0.27823	0.034257	0.049646
0.10719	0.58159	0.057183	-0.1167	0.11813
0.26658	0.54633	0.2876	0.22153	-0.019801
0.29605	0.55315	0.18764	0.16327	0.13926
0.012868	-0.44967	-0.090347	0.12639	-0.2089
-0.024474	-0.48705	-0.069671	0.0060732	-0.26124
-0.12586	-0.56727	-0.033075	-0.0028261	-0.27721
-0.15139	-0.74537	-0.34093	-0.1175	-0.20615
-0.045624	-0.29946	-0.13548	0.099559	-0.25628
-0.047213	0.055564	0.053282	0.011381	-0.14588
-0.036276	-0.043002	0.0082802	0.089685	-0.17452
-0.057575	-0.060246	0.022758	-0.18169	0.078019
-0.035186	0.35629	-0.24748	-0.095974	0.20768
-0.04476	0.077625	-0.22976	-0.16432	0.17392
-0.047024	0.16936	-0.054931	-0.26933	-0.054076
-0.087948	-0.35439	-0.15341	-0.040586	-0.33389
-0.11917	-0.61682	-0.21381	-0.096488	-0.070134
0.00021815	0.48951	-0.14641	-0.088411	0.18512
-0.089472	-0.3516	-0.04282	-0.18808	-0.071586
-0.088832	-0.6932	-0.09044	0.045537	-0.062748
-0.087707	-0.36937	0.067646	-0.18263	-0.27766
-0.060728	0.019094	-0.057202	-0.11915	0.020618
0.064923	0.30093	-0.011156	0.083656	0.22298
0.073998	0.12259	0.12806	0.22269	0.11832
-0.091065	-0.65503	-0.064005	-0.02204	-0.20308
-0.088904	-0.67366	0.01765	0.063037	-0.097681
-0.040116	-0.57359	-0.0060433	-0.0018344	-0.057358
-0.090517	-0.5593	0.037834	0.070019	-0.17968
-0.075198	-0.55571	-0.15129	-0.10322	-0.23725
-0.12238	-0.71561	-0.13964	-0.048583	-0.13472
0.027646	-0.30652	-0.004571	-0.022849	-0.080817
-0.041528	-0.56621	-0.097236	-0.055145	0.036361
0.082447	0.14106	-0.020616	0.038467	-0.043014
-0.054646	-0.62671	0.15936	-0.085864	-0.13024
-0.01431	-0.31279	-0.037997	-0.089031	-0.038622
-0.066079	-0.059159	-0.087661	-0.046676	0.081518
-0.066248	-0.45961	-0.14383	-0.096961	0.038129
-0.064242	-0.34161	-0.20971	-0.15792	0.10632
-0.094046	-0.37192	0.017151	-0.14416	0.14248
-0.046822	0.046279	-0.1251	-0.20876	0.25169
0.032333	0.0045468	0.022704	-0.11912	0.20407
0.065767	0.20846	0.081651	0.044067	0.12761
0.046965	-0.012387	0.0511	0.19866	0.0014408
-0.019968	-0.28485	0.16558	-0.075828	-0.10412
-0.029127	-0.55902	-0.010242	0.086416	-0.066844
0.0069394	-0.42241	0.0049742	0.072573	-0.09776
-0.099302	-0.45914	-0.063856	0.013771	-0.27089
-0.11629	-0.77211	-0.19375	-0.035252	-0.22384
-0.071878	-0.46372	0.0095784	0.037872	-0.11175
-0.079812	-0.2455	-0.43768	0.079433	-0.21333
-0.074272	-0.28579	-0.23382	0.035675	-0.16317
0.16651	0.30484	0.14393	0.033713	0.19657
-0.072796	0.12516	-0.22552	-0.27635	-0.034556
-0.082341	0.027616	-0.18339	-0.17579	0.17334
-0.09261	-0.17156	-0.2518	-0.092423	0.019559
-0.012869	0.31523	-0.019786	-0.052693	-0.061975
-0.023889	0.0095162	0.011019	-0.022122	-0.34363
-0.018558	-0.19683	-0.04383	-0.1962	-0.030224
-0.016328	0.26247	-0.080987	-0.043465	0.18099
-0.075083	0.054023	-0.03193	-0.29289	-0.15928
0.0070593	-0.19646	0.071397	-0.0012939	0.017816
-0.064875	0.056845	0.10776	-0.1876	-0.39204
-0.037628	0.29983	0.080921	-0.10969	-0.17266
0.060044	0.050087	0.10557	0.11974	0.14836
-0.010135	-0.12961	0.024344	0.051292	-0.011424
0.015335	-0.014449	0.0089727	0.035135	-0.16216
0.028334	0.030501	0.020192	0.081381	-0.17903
0.054954	-0.050314	0.098598	0.12048	-0.085355
-0.038719	0.016685	-0.025015	-0.041701	-0.35692
-0.033676	-0.24006	-0.061029	-0.10988	-0.19029
-0.024888	-0.34856	-0.1096	0.02809	0.00034425
0.0047383	-0.12882	0.17121	-0.15253	-0.041788
0.011552	-0.22528	-0.081725	-0.11007	-0.074186
0.097439	0.16522	0.29634	-0.070264	0.024657
0.018722	-0.39891	0.13819	-0.023785	-0.0665
-0.010372	-0.19137	0.13015	-0.03844	-0.035221
-0.064862	-0.054832	0.032333	-0.21093	-0.14345
0.0019205	-0.35247	-0.18796	0.072828	-0.0087466
-0.0064973	-0.25526	-0.19119	-0.014379	0.15176
-0.053051	-0.13946	-0.013018	-0.22617	0.078086
-0.036028	0.19522	-0.08557	-0.24125	0.10461
-0.03627	0.20031	-0.19894	-0.3271	-0.035132
0.052924	0.078696	-0.067578	0.0077099	0.028519
-0.060104	-0.23363	-0.12847	0.16605	-0.24676
0.046173	-0.14416	0.086638	0.080293	-0.081585
0.01274	-0.32961	0.085568	0.092745	-0.048491
0.0097239	-0.29341	0.077068	0.0095573	-0.16494
-0.03515	-0.20144	-0.076127	0.082048	-0.14391
-0.049985	-0.3341	-0.13779	-0.00846	-0.15678
-0.03867	-0.15118	0.035755	-0.070285	-0.2818
-0.081165	-0.2743	-0.43142	-0.080019	-0.11774
-0.094015	-0.3461	-0.32443	-0.14029	-0.17498
0.24225	0.38622	0.27882	0.33209	0.3234
0.55423	0.58824	0.67748	0.48821	0.34818
0.0030663	0.017051	0.15485	0.09159	-0.074064
-0.0031436	0.15966	0.015961	0.049967	-0.01779
-0.050523	0.0016633	-0.036702	0.063645	-0.16009
-0.075437	-0.040966	-0.24987	-0.096309	-0.13513
-0.05662	-0.27883	-0.23344	0.028894	-0.2168
-0.054626	-0.37969	-0.056206	-0.029217	-0.31499
0.030786	0.24587	-0.0034937	0.011966	0.16657
-0.058343	-0.1147	-0.12599	-0.22504	0.017677
-0.044963	-0.31873	0.071693	0.041368	-0.31773
-0.051356	-0.27314	-0.26674	-0.10195	-0.12325
-0.058273	-0.29472	-0.029017	0.067984	-0.25825
0.076432	0.16602	0.072346	0.10459	0.38691
0.03897	-0.1074	0.13532	0.16485	-0.07099
-0.050699	-0.4547	-0.068775	0.013669	-0.20067
-0.064535	-0.27018	-0.072984	0.013453	-0.23658
-0.024757	-0.38757	-0.020117	0.10407	-0.12109
-0.090574	-0.14946	0.0079403	-0.028375	-0.2857
-0.026006	-0.4884	0.055093	0.0048999	-0.17996
-0.066009	-0.26404	0.094371	0.026121	-0.24122
-0.037361	-0.37578	0.011287	-0.014921	-0.19595
-0.023951	-0.27569	-0.036773	-0.0024457	-0.12629
0.029885	0.18648	-0.0091844	-0.1044	-0.061619
-0.050372	-0.3877	0.011592	0.098728	-0.30032
-0.055017	-0.435	-0.052063	0.046842	-0.14722
-0.057129	0.011776	-0.21242	0.09635	-0.15478
-0.053062	-0.31184	-0.024764	0.047705	-0.26443
-0.0088029	-0.23428	-0.01705	0.060239	-0.20174
0.0051598	-0.090828	-0.025693	0.1839	-0.063424
0.05745	-0.099608	0.001606	0.10627	0.070685
0.13025	0.10597	0.16373	0.084303	-0.0093033
0.049702	0.19039	0.12087	0.16598	-0.10031
0.12029	0.064484	0.13155	0.13109	0.023519
0.040729	0.054599	0.064919	0.087431	-0.22657
-0.010493	-0.32113	0.11508	0.085645	-0.38175
-0.0023305	-0.3793	-0.023773	0.099764	-0.41863
-0.057569	-0.45648	-0.065359	0.090809	-0.36996
-0.039755	-0.37734	0.0091393	0.15321	-0.27426
-0.063365	-0.17416	-0.072568	0.070447	-0.17671
-0.0011815	0.0079316	0.025928	0.0084164	-0.011606
0.017521	-0.0081522	0.015189	0.051733	-0.068769
0.25636	0.53216	0.32892	0.073245	0.37169
0.12891	0.16869	-0.14455	0.10011	0.10076
0.046144	0.11018	-0.037758	0.21674	0.25726
0.12948	0.32193	0.21138	0.031465	-0.0034681
-0.20057	-0.48393	-0.1548	-0.17844	-0.24789
-0.10101	0.030023	0.00041672	-0.14862	0.10006
-0.32169	-0.7891	-0.29245	-0.16014	-0.32081
0.072066	0.13718	0.036293	-0.046613	0.11116
0.22337	0.46817	0.12361	0.31333	0.16973
-0.26524	-0.8523	-0.14943	-0.12469	-0.37763
-0.062784	-0.31505	0.11242	0.11298	0.057709
0.21913	0.53133	0.13106	0.22995	0.29563
0.0066455	-0.21488	0.13369	0.11143	0.018368
-0.29544	-1.042	-0.15056	-0.10726	-0.30351
-0.022911	-0.54951	-0.069828	-0.0043801	0.015824
-0.19465	-0.71638	-0.16019	-0.25123	-0.063868
0.13374	0.21495	0.21069	0.10456	0.22635
0.11167	0.14818	0.21821	0.14991	0.14145
0.16432	0.25224	0.057075	0.25068	0.29537
0.028938	0.015544	0.18867	0.13961	0.11652
0.16145	0.42355	-0.093578	0.19691	0.29204
0.14963	0.51806	0.065049	0.13702	0.26502
0.055824	0.083821	-0.30297	0.20943	0.27473
0.026751	0.11102	-0.042504	0.32993	0.07441
0.05034	0.041398	-0.14863	-0.036085	0.049215
0.094103	0.39439	0.047388	0.17993	0.034971
0.0973	0.17779	-0.22894	0.26412	0.25407
0.10665	0.46085	-0.17337	0.11003	0.082856
0.069104	0.46652	0.07219	0.071541	0.025832
0.028917	0.39024	0.064466	0.064191	-0.021606
-0.02163	0.38806	0.066144	-0.1148	-0.16426
0.0010742	0.13766	0.17397	-0.12655	0.087767
0.035968	0.29768	0.14447	0.032084	0.11765
-0.063338	-0.15399	-0.052561	-0.17243	-0.34007
-0.20733	-0.56766	-0.23715	-0.14599	-0.17679
-0.099369	-0.024202	-0.14491	-0.1678	-0.21882
0.10421	0.2208	0.085034	0.19529	0.17573
0.041758	0.13852	-0.050169	0.17202	0.057625
0.13178	0.5478	-0.13457	0.1338	0.12609
0.18263	0.55639	0.13204	0.1822	0.30629
0.074119	0.20977	0.054686	0.17225	0.086907
0.028275	0.10448	-1.4861e-05	-0.20611	0.040329
0.031321	0.19063	0.069117	-0.17513	-0.013107
-0.071667	-0.251	-0.21793	0.17215	0.24249
-0.051215	0.053855	-0.052557	-0.17694	0.086676
-0.042703	-0.13772	-0.15168	0.036771	-0.0057982
-0.032594	0.01236	-0.11006	-0.11945	0.12141
0.066866	-0.11861	0.11933	-0.025724	0.22451
-0.041097	0.20835	-0.00071931	-0.076228	-0.073936
-0.14706	-0.39802	-0.10642	-0.033431	-0.024015
-0.1745	-0.3679	-0.20436	-0.071002	-0.091671
-0.13491	-0.71198	-0.19134	-0.1271	-0.28008
-0.18107	-0.68585	-0.26845	-0.21773	-0.45679
-0.019681	0.25679	-0.023574	0.030813	0.027113
-0.23084	-0.8183	-0.14099	-0.24859	-0.42375
-0.1126	-0.49847	-0.22845	-0.12046	-0.30156
-0.16736	-0.81608	-0.07753	-0.089624	-0.40106
-0.24396	-0.89195	-0.15044	-0.082638	-0.36983
0.091236	0.32425	-0.020461	0.11511	0.046898
-0.12951	-0.44594	-0.18672	-0.013385	-0.23547
-0.14557	-0.92888	0.024654	-0.11793	-0.27298
-0.18532	-0.94992	0.073702	-0.16444	-0.30492
-0.13943	-0.97619	-0.050306	-0.01414	-0.24026
-0.21755	-1.0346	0.0074618	-0.12253	-0.39915
-0.14825	-0.91059	-0.24534	-0.071517	-0.32762
-0.050244	-0.46219	-0.12545	-0.046685	-0.12899
-0.051654	-0.83194	-0.25513	0.14341	-0.030347
-0.066827	-0.76007	0.0406	0.2272	0.015352
0.11714	-0.053228	0.033283	0.21281	0.27727
-0.01787	-0.62955	0.048572	-0.014731	-0.19751
-0.072396	-0.86942	-0.16948	0.12286	-0.10716
-0.046368	-0.23314	-0.2103	-0.12154	0.026063
-0.16746	-0.62344	-0.09877	-0.093469	-0.17977
-0.11455	-0.35727	0.029615	-0.067473	-0.04145
-0.18351	-0.62838	-0.1316	-0.36751	-0.17407
-0.11004	-0.2997	0.073629	-0.40998	0.05374
-0.066427	-0.36642	0.15773	-0.223	0.10478
0.019221	0.13836	0.016992	-0.1217	-0.15653
-0.087621	-0.20299	-0.17171	0.013889	-0.13215
-0.061894	-0.087009	-0.15163	-0.20168	-0.26946
-0.044785	-0.66504	-0.042324	0.072599	-0.094597
-0.095212	-0.76298	-0.11452	0.069015	-0.23772
-0.019412	-0.22062	-0.20273	0.20871	-0.21674
-0.089168	-0.5574	-0.13492	-0.062681	-0.25349
-0.20327	-0.94354	-0.09733	-0.11571	-0.39901
-0.11885	-0.18615	-0.19389	-0.38532	0.069754
-0.14002	-0.32612	-0.067627	-0.36338	-0.077502
-0.021642	0.023672	-0.11939	0.084407	0.39061
0.070644	0.42986	0.082496	0.019401	0.1327
0.013136	0.042885	-0.078002	0.32563	0.097041
-0.02885	0.08723	-0.083935	-0.066199	0.11149
0.63974	0.9367	0.58656	0.58379	0.79332
-0.027239	-0.12094	-0.23632	-0.21456	-0.095689
-0.033743	-0.16388	-0.058031	0.12886	-0.12744
-0.056717	-0.27028	0.066166	0.0075377	0.10457
-0.11597	-0.12167	-0.20445	-0.1607	-0.11198
0.0053242	0.013347	-0.099597	-0.16471	0.15188
0.0056322	-0.27957	-0.024283	0.034363	-0.11177
-0.072214	-0.20933	-0.080428	0.093512	-0.15545
-0.058645	-0.35088	-0.21333	0.030725	-0.15139
0.02094	-0.14263	-0.025017	0.066621	-0.012971
-0.035986	-0.1823	-0.18283	-0.13801	-0.066044
-0.18797	-0.51804	-0.26157	-0.21307	0.04268
0.059168	0.11775	-0.044338	0.1319	0.065471
-0.073268	-0.14502	0.039671	0.14383	0.098067
-0.058129	-0.26187	-0.15688	-0.17331	0.23435
-0.080711	-0.27093	-0.2066	-0.045087	0.21309
-0.043893	-0.25372	-0.16605	0.057822	0.20248
-0.11077	-0.29145	-0.18466	0.034025	0.20011
0.032009	-0.23755	-0.031242	0.044245	0.23162
0.041794	0.04279	0.07162	-0.1803	0.1643
0.020172	-0.18464	0.13541	0.057799	0.19055
-0.028595	-0.32188	0.081326	0.083607	0.055901
0.0094859	0.15663	-0.012053	-0.16482	0.14649
0.0098184	-0.058491	0.1039	-0.41568	0.078228
-0.023624	-0.15208	0.040437	-0.01156	0.21348
-0.059394	-0.016824	0.10202	-0.1683	0.22229
-0.070641	-0.14349	-0.0033436	0.0076572	-0.03259
0.05573	-0.01518	0.097748	0.19012	0.0008938
-0.089257	-0.26999	-0.077975	-0.077395	-0.27717
-0.13948	-0.44379	0.018094	-0.26548	-0.32668
-0.1386	-0.38237	-0.028929	-0.066745	-0.26695
-0.021943	0.23544	-0.029354	0.0073256	-0.0029135
0.046336	0.20469	0.03732	0.088918	0.055453
-0.024029	0.34802	-0.041825	-0.0036593	0.10176
-0.013963	-0.084248	0.084385	0.069935	0.012837
0.014208	-0.18525	0.053313	0.18295	0.039512
0.20639	-0.033353	0.29108	0.42949	0.16325
0.050883	-0.049997	-0.050868	0.083926	0.19435
-0.094669	-0.22491	-0.16372	0.13241	0.20008
-0.0083564	0.19968	-0.12753	-0.082347	0.14849
-0.048231	0.11552	-0.13896	0.0017747	0.097219
-0.018406	0.01287	-0.12963	-0.1436	0.31336
0.0065883	-0.065931	0.020266	0.11593	-0.23263
0.024894	-0.35371	-0.03764	0.14739	-0.031648
0.095204	0.24829	-0.15397	0.21498	-0.018159
0.21813	0.3321	0.1146	0.17215	0.25988
0.2407	0.51127	-0.088179	0.19506	0.10659
0.0021292	0.47552	-0.24115	-0.056044	0.11182
-0.10623	-0.49562	-0.031777	-0.010856	-0.01777
0.0088688	0.044288	-0.071376	0.090174	0.0092831
-0.069648	-0.5369	-0.12055	0.082688	0.03075
0.031978	0.009311	-0.1111	0.16886	-0.037862
0.1021	0.40937	0.037674	0.026179	0.10937
-0.13372	-0.46718	-0.0062297	-0.03128	0.0070928
-0.047451	-0.18619	-0.1723	0.029962	0.13486
0.085219	0.51746	0.049889	0.039419	0.10958
-0.023253	-0.021059	-0.18089	0.075858	0.016461
-0.14165	-0.6616	-0.28249	0.027415	0.096828
-0.11978	-0.43533	-0.028869	-0.20633	0.067882
-0.18117	-0.72116	-0.16259	-0.28421	-0.07762
-0.027853	-0.042753	-0.12938	0.092712	-0.059971
-2.3896e-05	-0.015449	-0.13628	0.10112	-0.010857
0.073885	0.13788	0.058782	0.19371	-0.025392
-0.097791	-0.18434	-0.30528	0.065991	-0.13699
0.086396	0.1683	0.10162	0.18987	0.0070215
0.13908	0.51564	0.1769	-0.0099073	0.18448
0.055674	0.33669	0.29247	-0.046327	-0.019976
-0.0018101	0.033715	0.25233	-0.0091599	0.00035794
-0.042096	0.13506	0.066274	-0.18656	-0.059468
0.060711	0.4966	0.20751	-0.063338	0.15971
0.051549	0.26191	0.24287	0.070655	-0.095973
-0.051543	0.13654	0.098365	-0.13957	-0.09789
0.33737	0.8598	0.26401	0.29789	0.28259
0.73736	1.1581	0.60796	0.52994	0.68179
0.24525	0.81137	0.067157	0.21638	0.25932
0.23347	0.66366	-0.075351	0.19533	0.23052
0.059578	0.45877	-0.11317	0.047846	0.10459
0.0037535	0.057144	-0.065466	-0.03977	0.016368
-0.13954	-0.49339	0.01572	-0.35641	-0.17861
0.072098	0.34864	-0.11983	-0.00049162	-0.020316
0.11542	0.41076	0.24686	-0.010946	0.12985
0.13586	0.44403	0.14337	0.069951	0.16764
0.19159	0.36457	0.13562	0.20863	0.097137
0.081662	0.28976	0.086722	0.092459	0.034495
-0.070652	-0.23042	-0.036823	0.063037	-0.13212
-0.012049	-0.26704	0.10746	-0.070612	0.031325
-0.067174	-0.40831	0.052357	-0.054909	-0.060113
0.057461	0.16929	-0.14723	-0.089448	-0.027193
-0.011003	-0.03761	-0.08136	-0.13767	0.057426
0.026243	0.00089462	-0.013476	0.053185	0.14583
0.023933	-0.032066	0.014781	6.9661e-05	-0.027408
-0.02826	0.11306	-0.1026	0.062021	-0.11664
-0.055771	-0.021629	-0.13544	0.053431	-0.080193
0.1377	0.078382	0.22164	0.16435	0.006323
0.11799	0.13448	0.19934	0.070977	0.14996
0.092306	0.34678	0.19151	0.11363	-0.079888
-0.033986	0.016891	0.25657	-0.12901	-0.10837
-0.12525	-0.32145	-0.16005	-0.020361	0.078954
-0.19258	-0.67867	-0.10202	-0.18523	-0.041911
-0.14156	-0.49358	-0.060718	0.022538	-0.46628
0.068157	0.4065	0.062515	0.11727	-0.017751
-0.091297	-0.65911	0.014657	-0.11758	-0.24782
-0.17777	-0.42785	-0.076929	-0.11103	-0.42112
-0.13525	-0.6088	-0.04078	-0.2082	-0.13033
-0.16978	-0.41784	-0.017837	0.007055	-0.2081
0.082366	0.43781	-0.092847	0.20702	0.14093
0.030309	0.26734	0.094947	0.037287	-0.0030223
-0.14854	-0.6152	0.046589	-0.14575	-0.094328
-0.13613	-0.61341	0.034335	-0.07247	-0.14898
-0.10548	-0.57172	-0.064859	-0.18381	-0.13867
-0.079601	-0.48624	0.17212	0.017405	-0.11249
-0.16975	-0.59361	-0.09825	-0.2827	-0.33407
-0.1472	-0.47436	-0.053488	-0.11801	-0.34109
-0.11638	-0.52348	-0.22753	-0.19816	-0.071979
-0.21368	-0.87099	-0.0058227	-0.15763	-0.24009
0.15081	0.13602	0.082741	0.21332	0.33682
-0.08656	-0.3093	-0.10986	-0.059534	-0.3369
-0.080838	-0.45435	-0.21831	-0.23368	-0.083418
0.22865	0.29395	0.064979	-0.07939	0.24867
-0.1514	-0.18564	-0.14871	-0.199	-0.32785
-0.11078	-0.14078	-0.22524	-0.11622	-0.27239
-0.116	-0.4142	-0.18924	-0.1351	-0.10417
-0.07044	-0.35753	-0.0036309	0.10845	0.13743
-0.045215	-0.13256	-0.064998	-0.072273	0.13507
0.068201	0.27008	0.0020256	0.066024	0.2384
0.063915	0.287	-0.043731	0.16735	0.097156
0.049848	0.2243	0.12393	0.025629	0.11687
-0.18422	-0.4738	-0.124	-0.19932	-0.23111
-0.18324	-0.54647	-0.17081	-0.13529	-0.21235
-0.14393	-0.35816	-0.10597	-0.017943	-0.23986
-0.18126	-0.61497	0.008562	-0.16817	-0.37323
0.037442	-0.20359	0.10107	-0.10808	-0.029588
0.32656	0.56752	0.26337	0.35136	0.41639
0.19135	0.40614	0.21283	0.10822	0.20774
0.067631	0.53174	0.021694	0.038384	0.18431
-0.024937	0.1971	-0.24324	0.0036489	-0.18809
-0.072088	-0.088008	-0.23109	0.055676	-0.077835
0.094078	0.17426	0.1006	0.052957	0.17781
0.1857	0.49554	0.20886	-0.086524	0.44082
0.28462	0.97133	0.3098	0.090455	0.53019
0.034631	0.40376	-0.017336	-0.15465	0.25718
-0.071861	-0.0050124	-0.3489	-0.13387	-0.22678
0.037089	-0.16498	0.17901	-0.016913	0.18227
0.055796	0.38131	-0.034695	0.023339	-0.18462
-0.097419	-0.30793	-0.046913	-0.048284	-0.068446
-0.10142	-0.32204	-0.30981	0.15924	-0.0037824
-0.23686	-0.9233	-0.21449	-0.087387	-0.16802
-0.25103	-0.73986	-0.1006	-0.39683	-0.57095
0.11611	0.61848	-0.1095	0.26701	0.063404
-0.21342	-0.89582	-0.17323	-0.25139	-0.56861
-0.24387	-0.69867	-0.15205	-0.34343	-0.43281
-0.20941	-0.85464	-0.10874	-0.081435	-0.40098
-0.132	-0.5044	-0.2387	0.10123	-0.22828
0.12444	0.56003	-0.060236	0.27794	0.080516
0.018609	0.19046	-0.14969	0.11902	-0.15283
-0.20972	-1.1175	-0.043562	-0.15318	-0.20008
-0.22851	-1.1548	0.035743	-0.27598	-0.28938
-0.16558	-1.033	-0.015398	-0.18077	-0.20389
-0.22373	-1.0354	-0.12295	-0.26989	-0.31999
-0.20112	-0.92125	-0.23764	-0.26844	-0.18299
-0.2163	-0.79024	-0.29301	-0.20542	-0.13619
-0.076398	-0.67406	-0.14972	-0.045147	0.054562
-0.17889	-0.95852	-0.049519	-0.12314	0.0652
0.23882	0.16477	0.35745	0.28682	0.37486
-0.11059	-0.6953	-0.081695	-0.11193	-0.11124
-0.04725	-0.6534	-0.011254	0.014261	-0.0060233
0.028613	-0.15582	-0.12085	-0.070276	0.080212
-0.18983	-0.63889	-0.086308	-0.236	-0.15489
-0.12997	-0.46668	-0.069168	-0.18306	-0.17363
-0.23331	-0.76842	-0.15562	-0.31953	-0.23436
-0.15413	-0.59194	0.002113	-0.26781	-0.13093
-0.099707	-0.60229	0.2236	-0.1963	0.0068164
0.037488	0.082382	-0.00097894	0.032189	-0.094732
0.058559	0.2763	-0.20337	0.23842	0.0078836
0.047723	0.0023575	0.114	0.012858	-0.12399
-0.14407	-0.54911	0.033493	-0.21614	-0.016167
-0.14742	-0.56874	0.059145	-0.12729	-0.15137
-0.12566	-0.38867	0.12222	-0.016425	-0.14771
-0.23014	-0.89741	-0.15589	-0.3055	-0.20854
-0.18192	-0.87465	-0.27649	-0.27522	-0.2954
-0.13013	-0.03641	-0.4247	-0.24562	0.10258
-0.12745	-0.12473	-0.38368	-0.27226	0.054792
0.12827	0.49535	-0.0046924	0.15455	0.49581
0.081136	0.54566	0.072767	-0.078153	-0.036196
0.0093509	0.045111	0.18236	0.22829	0.051432
0.030535	0.13324	0.030286	0.015845	0.13298
0.23692	0.31269	0.28289	0.023981	0.56135
0.55913	1.3611	0.65682	0.55112	0.94623
0.02855	0.25217	-0.039689	-0.12339	0.30319
-0.082042	-0.13208	-0.18068	-0.11128	-0.2567
0.51893	1.3902	0.27964	0.47415	0.6327
0.045387	-0.20799	0.1842	0.025258	0.050145
-0.12194	0.075112	-0.19833	-0.082513	-0.1968
-0.15394	-0.27542	-0.049741	-0.034626	-0.21184
-0.18864	-0.52891	-0.36385	-0.034862	-0.084713
-0.19504	-0.6013	-0.38177	-0.30076	-0.23954
-0.13449	-0.53542	-0.11668	-0.32564	-0.42801
-0.05221	-0.0052328	0.054361	0.12683	-0.04335
-0.21559	-0.72772	-0.31688	-0.39909	-0.52059
-0.040946	-0.3428	-0.00092968	-0.19804	-0.27951
-0.17864	-0.70296	-0.34956	-0.21947	-0.37871
-0.2673	-0.72284	-0.29882	-0.062316	-0.33571
0.022308	0.22492	-0.026023	0.18232	-0.07902
-0.074979	-0.12386	-0.2217	0.075283	-0.19776
-0.18861	-0.70543	-0.23428	-0.3439	-0.15462
-0.18253	-0.80323	-0.16727	-0.20445	-0.087514
-0.14166	-0.78646	-0.11023	-0.16609	-0.01347
-0.20483	-0.82231	-0.26847	-0.086701	-0.24703
-0.13117	-0.53714	-0.20987	-0.29042	-0.15222
0.01888	-0.20499	0.062059	-0.04053	-0.16702
0.049764	-0.24117	-0.11356	0.092742	0.23005
0.05256	-0.38893	-0.018455	0.36221	0.19853
0.20791	0.33334	0.22121	0.33338	0.53179
0.062019	-0.30855	0.19161	0.065087	-0.15487
-0.0010276	-0.37432	0.0042691	0.047883	0.19959
-0.055352	-0.067194	-0.13561	0.020602	0.16364
-0.086903	-0.4959	0.32622	-0.12969	-0.18839
-0.089812	-0.3671	0.32904	-0.15615	-0.15905
-0.13185	-0.69613	0.17174	-0.28034	-0.21677
-0.13045	-0.66355	0.027929	-0.32739	0.015844
-0.071452	-0.69582	0.26602	-0.17163	0.055767
-0.01702	0.23166	-0.20276	-0.031954	0.0073106
-0.012093	-0.11784	-0.13897	0.15363	-0.038709
-0.0088583	0.1787	-0.19061	-0.045837	-0.069866
0.14644	-0.29796	0.38055	0.24707	0.058974
0.077682	-0.40998	0.27122	0.20175	0.028707
0.041958	-0.18237	0.26579	0.30136	-0.25508
-0.052465	-0.37156	-0.090477	-0.15897	-0.23146
-0.20033	-0.71478	-0.35947	-0.090387	-0.14521
-0.12799	-0.18337	-0.15693	-0.36521	0.13699
-0.15577	-0.17324	-0.28337	-0.32732	-0.038456
0.11163	0.083514	0.18725	0.23714	0.34496
0.073763	0.17306	0.0028683	0.098008	-0.033994
0.076353	-0.10661	0.051204	0.35489	0.12447
0.073321	0.062159	0.16037	0.040553	0.12226
0.32449	0.47348	0.29393	0.55373	0.26197
0.5295	1.3057	0.34476	0.84869	0.56276
0.18627	0.53272	0.022158	0.28675	0.20512
-0.053375	-0.14428	-0.0009226	-0.061711	-0.15712
0.18846	0.90821	-0.064582	0.12888	0.48732
0.4483	1.2332	0.49743	0.55657	0.61856
0.039163	-0.1104	0.19114	-0.033604	0.17559
0.0011319	0.12647	-0.057218	0.0058482	-0.24462
-0.10236	-0.45046	-0.14118	-0.04251	-0.051523
-0.097573	-0.31352	-0.26002	0.074908	-0.043538
-0.18749	-0.74983	-0.21038	-0.13011	-0.19485
-0.20947	-0.67044	-0.12752	-0.34297	-0.59305
0.053131	0.41135	-0.12654	0.21816	0.026935
-0.18258	-0.84959	-0.18635	-0.22071	-0.59703
-0.17607	-0.58012	-0.14101	-0.2589	-0.4431
-0.16511	-0.75875	-0.10472	-0.11697	-0.43333
-0.10925	-0.43204	-0.19232	0.048334	-0.22332
0.089796	0.39874	-0.028115	0.32227	0.087647
-0.00085141	0.10949	-0.21449	0.12717	-0.10982
-0.13306	-0.86946	0.02015	-0.19166	-0.16173
-0.16741	-0.94993	0.10767	-0.27181	-0.24832
-0.1078	-0.80213	0.034068	-0.16183	-0.1479
-0.16309	-0.92628	-0.059162	-0.21817	-0.30164
-0.13047	-0.69936	-0.22525	-0.19501	-0.16206
-0.14221	-0.64824	-0.27298	-0.14214	-0.16148
-0.05008	-0.55173	-0.12706	0.05543	0.077261
-0.12752	-0.75978	-0.044608	-0.017603	0.044202
0.12067	0.083723	0.28237	0.24601	0.35457
-0.061988	-0.60244	-0.053935	-0.15133	-0.16146
-0.032915	-0.56021	0.042474	0.082164	0.020397
-0.030073	-0.15075	-0.15244	-0.049723	0.078974
-0.16805	-0.6408	-0.057984	-0.19742	-0.1522
-0.15254	-0.5271	0.02647	-0.2252	-0.16423
-0.22837	-0.7616	-0.101	-0.32844	-0.28877
-0.16857	-0.52823	0.0023131	-0.38676	-0.15219
-0.11172	-0.58641	0.22449	-0.27966	-0.035027
-0.0020857	-0.072445	0.04537	0.015937	-0.10077
0.020114	0.10451	-0.23564	0.23004	-0.024354
0.00020429	-0.17486	0.058306	-0.031372	-0.23574
-0.069364	-0.40263	0.062969	-0.12811	-0.02857
-0.090082	-0.41097	0.063146	-0.068076	-0.14508
-0.091351	-0.27985	0.039569	0.031222	-0.13856
-0.15942	-0.7003	-0.15489	-0.22683	-0.25095
-0.13243	-0.78267	-0.21528	-0.19537	-0.2662
-0.09785	-0.040751	-0.35883	-0.27041	0.085146
-0.083298	-0.16129	-0.29108	-0.26748	0.06725
0.073741	0.25556	-0.046017	0.13902	0.49059
0.0671	0.51236	0.10033	-0.0020202	0.0046786
0.0001143	0.098702	0.14906	0.25854	0.041631
-0.012595	-0.029897	0.013219	-0.073179	0.11224
0.29672	0.375	0.35758	0.15701	0.6432
0.64718	1.4948	0.76217	0.69404	1.0348
0.043	0.20146	-0.069185	-0.07044	0.29964
-0.11484	-0.1516	-0.098097	-0.1591	-0.27555
0.44206	1.347	0.19661	0.34915	0.65203
0.90144	1.8407	0.99963	0.97294	1.3238
0.48128	1.3516	0.48261	0.62652	0.65961
0.11239	-0.059658	0.21921	0.056256	0.1049
-0.050295	0.2003	-0.051418	-0.047243	-0.19542
-0.1178	-0.21803	0.031106	-0.085282	-0.11158
-0.21197	-0.52805	-0.28967	-0.086185	-0.028947
-0.14659	-0.70245	-0.24996	-0.21714	-0.036539
-0.15514	-0.53643	-0.17303	-0.1062	-0.50489
-0.049527	0.13141	-0.04682	0.092759	-0.083222
-0.19745	-0.82965	-0.14322	-0.24187	-0.5051
-0.094433	-0.39951	-0.13973	-0.048586	-0.31285
-0.1371	-0.78131	-0.092419	-0.15418	-0.26909
-0.2506	-0.75393	-0.21925	-0.095024	-0.30671
0.055207	0.2768	-0.0082923	0.19926	-0.15646
-0.06259	-0.038789	-0.13395	-0.0043961	-0.18455
-0.13862	-0.81323	-0.081027	-0.16515	-0.028443
-0.17264	-0.9338	-0.027727	-0.076013	-0.076594
-0.14172	-0.95592	-0.097937	-0.024359	-0.044921
-0.17884	-0.83316	-0.12281	-0.011118	-0.15213
-0.1356	-0.68604	-0.24739	-0.12602	-0.15486
-0.06203	-0.35628	-0.087316	0.026455	-0.17276
-0.029991	-0.53842	-0.19045	0.11587	0.1175
-0.075439	-0.68231	0.012204	0.21761	0.060862
0.13419	0.14118	0.20292	0.23933	0.34652
-0.0084984	-0.41575	0.061371	0.068435	-0.18817
-0.044821	-0.61314	-0.096413	0.089511	0.096474
0.030448	-0.029143	-0.090576	0.05383	0.15955
-0.16719	-0.44809	0.02283	-0.1235	-0.3369
-0.16486	-0.35137	0.040261	-0.15806	-0.31995
-0.16461	-0.61523	-0.024212	-0.22362	-0.32474
-0.14127	-0.56112	0.017477	-0.28105	-0.099826
-0.073034	-0.50756	0.25056	-0.11938	-0.024335
0.011512	0.13949	0.012275	-0.0084679	-0.070323
-0.038024	-0.031555	-0.15029	0.075845	-0.046942
-0.022625	0.08798	0.025567	-0.065113	-0.080353
-0.026774	-0.48199	0.10985	0.11969	-0.074787
-0.084942	-0.63955	0.03924	0.091056	-0.20292
-0.01034	-0.24093	0.02661	0.17389	-0.1928
-0.079477	-0.49223	-0.085111	-0.045436	-0.17502
-0.17296	-0.73031	-0.26839	-0.018206	-0.21637
-0.075119	0.1049	-0.1876	-0.24287	0.17224
-0.10519	0.065437	-0.22221	-0.255	0.0039861
0.069811	0.11296	0.027708	0.22241	0.37483
0.010109	0.27925	0.011253	0.050524	-0.094385
-0.037838	-0.13879	-0.030447	0.30922	-0.0038805
-0.0019392	0.055481	-0.055885	0.065092	0.063366
0.53951	0.87088	0.47559	0.59828	0.67529
0.75375	1.6905	0.71952	0.78729	0.97333
0.22687	0.61779	0.018522	0.11335	0.32288
-0.11674	-0.14944	-0.14	-0.12185	-0.32756
0.51586	1.4721	0.35389	0.3547	0.76168
0.67161	1.6466	0.68928	0.6356	1.0231
0.71016	1.7101	0.50072	0.90299	0.84049
0.70574	1.7556	0.68843	0.72518	1.1111
0.15336	0.10826	0.31454	0.10296	0.11537
-0.075242	0.099665	-0.1053	-0.094635	-0.28632
-0.11523	-0.075331	0.043754	-0.15877	-0.058898
-0.26033	-0.68247	-0.27793	-0.14501	-0.077379
-0.096611	-0.55976	-0.084836	-0.18023	0.1411
-0.064735	-0.24007	-0.079182	0.031526	-0.30791
-0.092361	-0.080808	-0.13275	0.062284	-0.24529
-0.15517	-0.69743	-0.082644	-0.13569	-0.24832
-0.032947	-0.15249	-0.046068	0.039151	-0.16149
-0.09713	-0.68345	0.0046806	-0.081859	-0.029925
-0.27241	-0.82926	-0.15898	-0.12931	-0.29798
0.055747	0.145	-0.045474	0.12628	-0.21876
-0.072939	-0.089982	-0.092875	-0.094246	-0.12715
-0.077548	-0.59954	0.069443	-0.11209	0.1441
-0.11169	-0.69856	0.085856	-0.053045	0.045549
-0.072954	-0.67079	-0.046116	0.0064591	0.18809
-0.12609	-0.59929	0.0066945	0.0070937	0.016306
-0.052131	-0.39343	-0.1448	-0.028458	0.076848
-0.014658	-0.10537	0.029589	0.11798	-0.17041
0.027975	-0.29273	-0.2275	0.17761	0.26369
-0.033884	-0.4668	-0.03075	0.22652	0.082271
0.16067	0.16988	0.099239	0.20651	0.26555
0.027188	-0.099322	0.0765	0.15581	-0.20217
0.010711	-0.32936	-0.16174	0.11678	0.24495
0.090273	0.22269	-0.068188	0.091335	0.23949
-0.12821	-0.15596	0.030813	-0.12297	-0.33067
-0.14397	-0.070354	-0.033651	-0.13988	-0.42302
-0.11083	-0.27898	0.032081	-0.16693	-0.23535
-0.086422	-0.24171	0.046417	-0.17333	0.036135
-0.018596	-0.17774	0.23688	-0.065483	0.1141
0.0146	0.17269	0.036061	-0.07777	-0.10683
-0.068888	-0.14701	-0.18923	-0.0092618	-0.074229
-0.031907	0.10262	0.033143	-0.10258	-0.014345
0.0048143	-0.26609	0.11243	0.13403	-0.026607
-0.063261	-0.38286	-0.0094356	0.090479	-0.13331
-0.023656	-0.070383	-0.032703	0.10502	-0.16886
-0.035753	-0.27013	0.047555	0.0036955	-0.064732
-0.10781	-0.41941	-0.15307	-0.0025729	-0.0055704
-0.030531	0.16615	-0.039527	-0.18103	0.11004
-0.061526	0.17961	-0.09102	-0.22343	0.0070135
0.031719	0.057612	-0.029812	0.1845	0.27787
-0.033915	0.21659	-0.10709	0.012035	-0.10708
-0.073228	-0.17981	-0.11214	0.20544	-0.07686
0.029382	0.10087	-0.042321	-0.025188	0.069442
0.65584	1.0043	0.58101	0.70221	0.79616
0.67253	1.3686	0.65879	0.688	0.81173
0.16298	0.49101	0.042009	0.0014048	0.26109
-0.12369	-0.028746	-0.17661	-0.11661	-0.41438
0.54832	1.351	0.45516	0.3555	0.78592
0.56797	1.289	0.55386	0.50515	0.82523
0.58587	1.3851	0.3605	0.71453	0.73012
0.59654	1.3497	0.56138	0.60033	0.93564
0.91356	1.8901	0.71968	0.91079	1.1734
0.014297	0.12841	0.29994	-0.039428	0.031649
0.021748	0.062718	-0.3474	0.10486	-0.19915
-0.094706	-0.086677	-0.205	-0.03385	-0.35546
-0.14337	-0.50718	-0.19829	-0.097433	0.10965
-0.16321	-0.49197	0.1561	-0.10439	-0.11393
-0.06767	-0.192	0.17328	0.08832	-0.50722
0.079547	0.12852	-0.28402	0.21612	0.11487
-0.098568	-0.44487	0.051866	0.069508	-0.093475
-0.097611	-0.13511	0.079166	-0.05621	-0.47686
-0.13786	-0.39352	0.15395	-0.029001	-0.10803
-0.14042	-0.50465	-0.10005	-0.052142	-0.10579
0.18459	0.42179	-0.074557	0.22801	0.24198
0.081261	0.12723	0.038224	0.13745	-0.055026
-0.11972	-0.61165	0.2821	-0.17416	-0.17845
-0.092219	-0.55933	0.24274	-0.15504	-0.14034
-0.063121	-0.46327	0.051695	-0.11119	-0.019936
-0.14127	-0.52053	0.13311	-0.13358	-0.39897
-0.11597	-0.43317	0.10543	-0.15266	-0.15463
-0.16769	-0.17425	-0.11038	-0.18591	-0.46908
-0.070406	-0.15976	-0.11933	-0.045468	-0.029009
-0.10391	-0.36552	-0.066519	-0.061431	0.052951
0.096711	0.13907	-0.050936	0.098933	0.13455
-0.15479	-0.0077873	-0.132	-0.24504	-0.277
-0.046287	-0.12719	-0.13933	-0.042482	-0.03307
-9.7822e-05	0.096378	-0.22526	0.071389	0.22117
-0.10145	-0.15018	0.052312	-0.19579	-0.26828
-0.048296	0.1171	-0.044538	-0.1416	-0.1926
-0.089096	-0.15656	0.095785	0.002282	-0.013516
0.019274	0.15424	0.16164	-0.060245	0.43592
0.027065	0.030503	0.21319	0.030812	0.28625
0.13119	0.46562	0.089995	0.13268	0.23528
0.082676	0.055358	-0.10689	0.21345	0.19655
0.089242	0.24287	0.14298	0.14318	0.050111
-0.047598	-0.18756	0.044926	-0.095489	-0.236
-0.0045433	-0.17771	-0.0099695	-0.04513	-0.03619
-0.0066977	-0.13403	0.05645	-0.045316	-0.17502
-0.13953	-0.37765	0.051248	-0.14063	-0.43996
-0.094598	-0.30151	-0.0096995	-0.11389	-0.16183
0.00019288	0.0079217	0.049658	-0.12132	-0.088494
-0.0046621	-0.0029097	0.14846	-0.1397	-0.1398
-0.052411	0.27162	-0.1489	-0.10453	0.13743
0.1313	0.20797	0.10077	-0.0086253	0.11319
-0.028176	-0.11762	-0.15184	-0.10591	0.016095
0.13872	-0.012921	0.020771	-0.087604	0.47986
0.18671	0.21859	0.3588	-0.0083816	-0.0035915
0.17987	0.44795	0.27222	-0.027646	0.055968
0.0023771	0.10675	0.047993	0.27093	-0.016522
-0.0085306	0.18569	-0.095748	-0.18201	-0.082162
0.21818	0.66196	0.10077	0.10956	0.27048
0.23395	0.60564	0.28807	0.12152	0.10051
0.1426	0.57254	0.069367	-0.0073559	0.29228
0.20915	0.54295	0.33514	0.10821	0.14778
0.20071	0.63741	0.1814	0.070475	0.12656
0.32625	0.70596	0.30124	0.16072	0.26902
0.0020949	-0.351	0.12123	-0.048829	0.073227
-0.14765	0.065519	-0.32003	-0.018337	-0.46869
-0.23671	-0.39399	-0.23535	-0.087103	-0.37568
-0.17515	-0.4253	-0.31831	0.051229	-0.078433
-0.22414	-0.67642	-0.26077	-0.22289	-0.15407
-0.12902	-0.62914	-0.024282	-0.3293	-0.34053
-0.016454	0.18066	-0.061129	0.18065	-0.17913
-0.17795	-0.69543	-0.23518	-0.29914	-0.52262
-0.088035	-0.49171	0.050802	-0.23297	-0.24121
-0.17091	-0.64727	-0.23818	-0.13632	-0.27952
-0.27103	-0.65639	-0.28453	-0.039351	-0.27337
0.040736	0.36237	-0.090621	0.14815	-0.077739
-0.088218	-0.024184	-0.24376	0.10028	-0.15319
-0.23018	-0.83133	-0.15612	-0.34778	-0.092251
-0.16662	-0.88686	-0.082386	-0.2431	-0.03307
-0.13157	-0.78263	-0.028538	-0.23906	0.060614
-0.18977	-0.86185	-0.19539	-0.15331	-0.28886
-0.14692	-0.55684	-0.14731	-0.34317	-0.06482
-0.067764	-0.29115	-0.044404	-0.13739	-0.065824
0.049207	-0.2872	-0.092646	-0.039388	0.24087
0.0064153	-0.47986	-0.042963	0.1921	0.22714
0.38692	0.41826	0.35802	0.34819	0.66179
-0.042357	-0.32178	0.030406	-0.065234	-0.11114
0.014603	-0.36054	0.02357	-0.11257	0.23883
0.010728	-0.086877	-0.13916	0.011114	0.1768
-0.13423	-0.6025	0.096576	-0.23878	-0.020294
-0.084456	-0.53718	0.087679	-0.14905	-0.045415
-0.15902	-0.81532	0.041315	-0.1602	-0.16824
-0.10258	-0.73435	0.019495	-0.20148	0.025444
-0.081622	-0.74577	0.29084	-0.15205	0.096606
-0.031183	0.20809	-0.25019	-0.048156	0.0097128
0.017387	0.055021	-0.20701	0.20292	0.071432
-0.020565	0.1467	-0.12505	-0.067627	0.013199
0.10781	-0.18617	0.32241	0.044877	0.28516
0.085993	-0.24762	0.2881	0.092309	0.36259
0.018554	-0.21565	0.28268	0.19551	-0.01907
-0.11648	-0.53787	-0.096211	-0.20534	-0.17933
-0.16867	-0.69105	-0.34233	-0.13969	-0.1445
-0.10054	-0.20684	-0.23835	-0.090486	0.10245
-0.12764	-0.20628	-0.32074	-0.12895	-0.065021
0.08342	0.1705	0.18937	-0.03179	0.29052
0.097882	0.22733	-0.041816	0.033131	-0.026491
0.080739	-0.070858	0.10745	0.12298	0.072515
0.073376	0.080167	0.19189	-0.05597	0.042326
0.1757	0.18997	0.1889	0.17894	0.10154
0.30354	0.98391	0.21493	0.43903	0.37702
0.097252	0.4135	0.011945	0.24013	0.23927
-0.043171	-0.26587	-0.17453	-0.086248	-0.091786
0.23006	0.83467	-0.087419	0.18453	0.39824
0.51051	1.1929	0.57074	0.45027	0.55577
0.79154	1.4708	0.93999	0.878	0.9552
0.45479	1.2469	0.52819	0.40436	0.57089
0.47723	1.3023	0.4058	0.52645	0.56662
0.4039	1.0177	0.26089	0.36311	0.44889
0.21198	0.50826	0.16613	0.12647	0.34506
-0.13895	-0.42874	0.13135	-0.12672	0.11277
0.31976	1.396	0.33821	0.098134	0.44184
0.1064	0.38171	0.20014	-0.074952	0.18348
0.13687	0.71567	0.17193	0.010758	0.1975
-0.18316	-0.87523	-0.14065	-0.077506	-0.055649
-0.24055	-1.132	-0.24897	-0.060117	-0.33631
0.24857	1.4168	0.16114	0.15499	0.29749
-0.086481	-0.27156	0.00062336	-0.17446	-0.16378
-0.25674	-1.1406	-0.14037	-0.084935	-0.45657
-0.15747	-0.53503	-0.012552	-0.1978	-0.23674
0.14152	0.25046	0.1586	0.13026	0.32714
0.54692	1.3643	0.72083	0.63632	0.64635
0.38396	0.61747	0.45538	0.4456	0.37365
-0.22327	-1.1939	-0.22585	-0.19962	-0.16466
-0.22761	-1.1364	-0.20796	-0.10431	-0.1838
-0.26965	-1.3593	-0.42494	-0.17717	-0.23016
-0.17329	-0.68146	-0.086641	-0.067816	-0.20689
-0.35772	-1.5626	-0.37408	-0.27505	-0.40382
-0.19298	-1.0315	-0.088912	-0.13779	-0.37895
-0.2832	-1.2447	-0.075586	-0.033728	-0.22333
-0.31934	-1.3298	-0.10609	-0.20932	-0.31178
-0.012722	-0.10493	0.0050587	0.12555	0.078043
-0.17015	-0.78483	-0.12526	-0.25336	-0.16229
-0.20578	-1.1336	-0.23871	0.057145	-0.12999
-0.051256	-0.25767	-0.13005	0.018329	0.36049
-0.21219	-0.85196	-0.10722	-0.26238	-0.25693
-0.13374	-0.51597	-0.077659	-0.16965	-0.066915
-0.23984	-0.59601	0.026109	-0.17013	-0.015623
-0.070283	-0.10831	-0.048588	-0.14763	0.25508
-0.084918	-0.30822	0.079369	-0.12321	0.15555
0.74472	1.5077	0.907	0.69858	0.88162
0.4948	1.1468	0.62374	0.58636	0.4005
0.67677	1.0253	0.78254	0.54544	0.52705
-0.22854	-1.13	-0.21555	-0.12731	-0.31287
-0.26016	-1.4011	-0.29366	-0.11516	-0.24629
-0.25332	-1.1844	-0.31625	-0.17951	-0.17845
-0.32586	-1.4428	-0.20084	-0.22038	-0.5146
-0.12465	-0.68722	-0.17979	-0.035343	-0.069579
0.047909	0.10603	0.14524	0.086799	0.046337
0.06345	0.097305	0.18351	0.10957	-0.038774
0.16931	0.64042	0.11943	0.073457	0.10478
0.05519	0.13616	0.03942	0.071729	0.087348
0.0046819	-0.067944	-0.09929	0.048128	0.0090301
0.058778	0.17618	0.064556	0.2259	0.0011894
-0.10129	-0.30671	-0.10178	-0.14842	-0.1568
0.014214	0.25453	0.032247	-0.056879	-0.15002
0.039915	0.40691	0.058462	0.12456	0.041866
-0.062699	-0.12098	-0.040555	-0.15651	-0.02477
0.10289	0.5098	0.12265	0.13481	0.21541
0.12028	0.41642	0.07312	0.16666	-0.087477
-0.010958	0.29841	-0.1971	0.01573	-0.19692
0.060476	0.14594	0.075756	0.18223	-0.11245
0.03621	0.35667	0.081993	0.037822	-0.088443
0.0053856	0.25837	0.043787	-0.023292	-0.078539
0.1307	0.32699	0.011937	0.14942	0.099571
-0.015772	0.30512	-0.19285	-0.0097406	-0.20286
-0.00037331	-0.45316	0.19236	-0.054756	0.11908
0.23354	1.3229	0.52332	0.04488	0.51773
0.12835	0.42625	0.36005	-0.021502	0.42232
0.11805	0.45219	0.20086	0.1045	-0.034671
-0.19281	-0.96001	-0.40519	-0.10773	-0.37613
-0.28541	-1.0768	-0.54224	-0.088246	-0.59084
0.22176	1.3044	0.40141	0.1671	0.3677
-0.12639	-0.35073	-0.071007	-0.10189	-0.20992
-0.28477	-1.0929	-0.41298	-0.10707	-0.57684
-0.17243	-0.66861	-0.18472	-0.069133	-0.50504
0.058832	0.012744	0.21141	0.096465	-0.11412
0.23053	1.0695	0.48272	0.21171	0.48069
0.24173	0.63245	0.52282	0.24484	0.073448
-0.22935	-1.2852	-0.38845	-0.060417	-0.45355
-0.2443	-1.1716	-0.43622	-0.017155	-0.52052
-0.27051	-1.3211	-0.52338	-0.045104	-0.4455
-0.17411	-0.7609	-0.20515	-0.0063407	-0.45146
-0.3174	-1.4156	-0.57336	-0.16668	-0.4668
-0.22517	-1.0165	-0.22819	-0.072019	-0.42932
-0.26736	-1.1309	-0.23944	-0.21395	-0.32663
-0.19827	-1.2743	-0.21332	-0.14208	-0.2413
-0.060187	-0.018296	-0.12811	-0.18517	-0.24336
-0.11413	-0.90136	-0.11231	0.00059153	-0.25143
-0.21889	-1.0433	-0.22436	-0.14123	-0.28023
-0.05073	-0.2977	-0.18212	-0.068451	0.056419
-0.12123	-0.79302	-0.073704	-0.082796	-0.24963
-0.081293	-0.60022	-0.068714	-0.14805	-0.13694
-0.078015	-0.71862	0.21808	-0.15484	0.013115
0.020282	-0.1665	0.13629	-0.060654	0.10738
-0.00026506	-0.19237	0.10758	-0.077464	0.14085
0.30921	1.1109	0.39525	0.043819	0.32313
0.44273	0.94305	0.59256	0.39562	0.047605
0.32501	0.63385	0.22915	0.13267	0.085925
-0.19674	-1.0886	-0.30632	-0.034807	-0.4932
-0.22998	-1.2162	-0.42546	-0.093821	-0.54799
-0.25783	-1.1165	-0.38697	0.017726	-0.46669
-0.31904	-1.3708	-0.47077	-0.12809	-0.50196
-0.13879	-0.69336	-0.19982	0.026477	-0.26947
0.033798	0.10655	0.22566	0.071603	-0.039573
0.059343	0.098006	0.18931	0.15095	-0.025794
0.7094	1.1542	0.62565	0.5728	0.70303
0.15955	0.47306	0.058918	0.023449	0.19084
0.10124	0.14481	-0.10958	0.21326	0.23856
0.31955	0.63711	0.30461	0.28322	0.39168
-0.071796	-0.26032	-0.10578	-0.048825	0.13431
0.009145	0.34262	0.044142	0.0021662	0.22547
0.0054475	0.16367	-0.028153	0.037455	0.055242
0.0012525	-0.14825	-0.023565	-0.13278	-0.077906
0.15212	0.67925	0.17419	0.1527	0.19795
0.12685	0.70348	-0.043056	0.16003	0.26118
0.033871	0.30751	-0.020981	0.040847	0.081128
0.068507	0.37554	-0.0044846	0.10288	0.25119
0.05333	0.40552	0.038992	0.081019	0.20467
0.057009	0.33002	0.021771	0.032574	0.22283
0.09118	0.32537	-0.08312	0.0034053	0.23418
0.011917	0.40715	-0.12514	-0.10639	-0.14529
0.44983	1.3983	0.61553	0.28534	0.33146
0.0079067	-0.29382	0.22331	0.042968	-0.016368
0.17563	0.70861	0.21051	0.021575	0.44404
0.15495	0.31654	0.3261	-0.063964	0.42055
0.053309	0.40933	0.019685	-0.035951	-0.12375
-0.099086	-0.34486	-0.062971	-0.071589	-0.2893
-0.091038	-0.51133	-0.10482	0.097961	-0.32868
0.098489	0.5735	0.10984	0.071174	0.23037
-0.034455	-0.12581	0.33759	0.004033	0.13254
-0.12485	-0.53455	-0.026182	0.056673	-0.32071
-0.099159	-0.33016	0.21714	-0.069581	-0.24663
0.027794	0.17145	0.096602	0.15282	-0.18039
0.1138	0.37069	0.067857	0.17111	0.27545
0.15085	0.35328	0.22407	0.177	0.12393
-0.096844	-0.58793	0.0051656	-0.0099893	-0.29101
-0.093456	-0.62329	-0.042937	0.10303	-0.2616
-0.10213	-0.70722	-0.15029	0.05209	-0.34071
-0.049788	-0.28958	0.11694	0.15825	-0.13549
-0.14783	-0.54252	-0.22958	-0.12416	-0.29778
-0.11877	-0.37771	0.071983	-0.11435	-0.23018
-0.21389	-0.39688	-0.37843	-0.27303	-0.39085
-0.097324	-0.42031	-0.16726	-0.11188	-0.19808
-0.12897	-0.088964	-0.38114	-0.23329	-0.45495
-0.065607	-0.37557	0.0014472	-0.087715	-0.14617
-0.13491	-0.41595	-0.30397	-0.10634	-0.44462
-0.045049	-0.27954	-0.39052	-0.020055	-0.14739
-0.012934	-0.4064	0.18828	-0.078124	-0.10488
-0.0056527	-0.38307	0.12279	-0.077633	0.01359
-0.029824	-0.41708	0.19023	0.034495	-0.0045101
0.024398	-0.11039	-0.074729	0.033976	0.097702
-0.0035363	-0.16249	0.089048	-0.022196	-0.0023935
0.16536	0.29384	0.2742	-0.030437	0.1132
0.23683	0.33703	0.47129	0.284	-0.056043
0.082692	-0.047268	0.16124	-0.058815	-0.16235
-0.12217	-0.45597	-0.059942	-0.03516	-0.34129
-0.11345	-0.48253	-0.10032	0.0028542	-0.31571
-0.13896	-0.35975	-0.20037	0.073234	-0.19842
-0.15537	-0.5377	-0.0021794	-0.013874	-0.27445
-0.024514	-0.35687	0.0067844	0.16086	-0.11513
0.087832	-0.094576	0.19996	0.074053	0.095305
0.12768	-0.035554	0.27879	0.13184	0.15695
0.22218	0.16765	0.2019	0.24711	0.26701
0.11382	0.39094	0.27287	0.061084	0.13336
-0.0069565	0.11436	-0.29736	0.032518	0.030168
0.15049	0.24883	0.16831	0.20942	0.13872
0.068848	-0.014543	0.14525	0.026529	0.2387
-0.037287	0.15134	0.07128	-0.017141	0.22547
-0.030232	0.082887	-0.088771	0.090535	-0.056255
0.012526	-0.21946	0.059575	0.014009	0.070343
0.0030242	-0.058488	0.0063921	0.10734	0.082924
-0.029721	0.098887	-0.15871	0.049176	0.12934
-0.068489	0.018205	0.035949	0.062552	-0.21657
-0.021604	-0.0062584	-0.082341	0.018827	0.15819
-0.049981	0.040411	0.0028628	0.027026	0.040914
-0.028424	0.031749	-0.070271	-0.026161	0.058302
0.023428	-0.20429	0.040507	-0.02367	0.096128
-0.098638	0.047779	-0.17634	0.00075687	-0.40747
0.18098	0.41824	0.34356	0.12122	0.053183
0.58081	0.68352	0.65764	0.40515	0.69233
0.011384	-0.26701	0.11536	0.075727	0.09614
0.072181	0.62519	0.036032	0.03418	0.38326
0.04101	0.085656	0.075456	-0.05528	0.19053
-0.0064313	0.014581	-0.1309	0.03289	-0.037094
-0.13527	-0.55645	-0.14801	-0.13158	-0.33442
-0.13239	-0.64074	-0.21501	-0.1039	-0.48772
0.063893	0.61968	-0.12381	0.053993	0.36385
-0.045853	-0.19561	0.03637	0.013104	0.075012
-0.15515	-0.66003	-0.13149	-0.087543	-0.50124
-0.098057	-0.45107	0.016119	-0.038392	-0.32727
-0.079627	-0.29157	0.019529	0.052223	-0.17545
0.097035	0.46749	0.1512	0.03371	0.51318
0.055304	0.15289	0.27002	0.011695	0.00088402
-0.16206	-0.93955	0.060304	-0.031241	-0.37597
-0.17845	-0.87939	-0.044947	-0.020355	-0.46326
-0.1661	-0.89752	0.030379	-0.013405	-0.39243
-0.18054	-0.79333	-0.048393	0.012088	-0.51719
-0.16571	-0.78479	-0.13123	-0.11125	-0.46551
-0.1597	-0.6622	-0.081991	-0.018095	-0.35051
-0.07349	-0.34919	0.13094	-0.18597	-0.49385
-0.044528	-0.54887	-0.020012	-0.038453	-0.28641
0.042241	0.29473	0.087878	-0.11445	-0.38056
-0.052831	-0.62814	0.10065	0.10111	-0.21295
-0.11077	-0.44766	0.12115	-0.24668	-0.45701
-0.092005	-0.16359	-0.03785	-0.092887	-0.10937
-0.10962	-0.64456	-0.23651	-0.10166	-0.23592
-0.067177	-0.30118	-0.21433	-0.10693	-0.027381
-0.047918	-0.53657	0.12888	-0.042817	0.078448
0.037983	-0.11804	0.046725	0.0054125	0.31963
0.0078358	-0.17892	0.1428	-0.017694	0.19623
0.14385	0.56296	0.13405	-0.17553	0.15075
0.10074	0.26466	0.12231	0.019977	-0.05438
0.07725	0.19964	-0.023196	-0.077006	-0.13281
-0.049805	-0.62626	-0.051109	0.010114	-0.47001
-0.094847	-0.62177	-0.16698	-0.095509	-0.54109
-0.15663	-0.67233	-0.26964	0.012406	-0.53125
-0.21925	-0.85562	-0.22041	-0.052911	-0.49221
-0.18038	-0.67533	0.026342	-0.026348	-0.41492
-0.07396	-0.14857	-0.14718	-0.032817	-0.14081
-0.072514	-0.14664	-0.060087	-0.079711	-0.12417
0.33153	0.5694	0.25159	0.21693	0.50377
0.26617	0.60595	0.47818	0.11838	0.27211
0.15158	0.19191	0.31039	0.1178	0.35244
0.2951	0.56469	0.17149	0.22037	0.70089
0.0054185	-0.044459	-0.032047	0.01825	0.176
0.015629	0.38644	0.00049174	0.0422	0.24333
0.023399	-0.028683	0.059321	0.018271	-0.12812
0.022299	0.053009	0.10582	-0.015346	0.078614
-0.039899	0.14176	-0.095036	0.13764	0.10882
0.022685	0.49139	-0.034945	0.023409	0.16501
0.014034	0.34801	-0.1443	0.079354	-0.067597
0.013172	0.29774	0.01529	-0.026822	0.16866
-0.0047261	0.25827	-0.066839	0.11322	0.061085
0.010098	0.2552	-0.13046	0.1025	0.11228
0.13147	0.23228	0.0081415	-0.056384	0.4755
0.018748	0.35637	-0.15802	0.015648	-0.28351
0.13444	0.61912	0.13293	-0.076754	0.23581
0.59608	1.0625	0.4991	0.33054	0.92156
0.54165	0.60855	0.51187	0.30284	0.85807
-0.033554	-0.21012	0.019894	-0.13156	0.12409
0.018788	0.50106	-0.01795	-0.019424	0.36885
-0.0036634	-0.037622	-0.084512	-0.010807	0.21685
-0.064153	0.11262	-0.1932	-0.18749	0.043323
-0.14829	-0.49227	-0.26728	-0.15493	-0.31203
-0.18544	-0.70804	-0.32446	-0.17587	-0.37569
0.022402	0.60135	-0.16186	-0.082054	0.33933
-0.13066	-0.29165	-0.11969	-0.20135	-0.04465
-0.15204	-0.78651	-0.20013	0.046667	-0.34225
-0.1523	-0.4251	-0.079903	-0.21635	-0.35583
-0.12384	-0.22092	-0.0004959	-0.071088	0.022858
0.1151	0.47898	0.22202	0.1186	0.42239
0.073719	0.10808	0.26658	0.14184	0.16668
-0.18583	-0.92763	-0.016886	0.054433	-0.34013
-0.19846	-0.91526	-0.013874	0.10303	-0.33401
-0.19071	-0.84641	0.006301	0.085739	-0.26356
-0.18303	-0.87559	0.013624	0.063924	-0.30131
-0.16554	-0.78931	-0.18457	-0.086484	-0.42823
-0.20177	-0.86557	-0.22153	-0.034967	-0.30874
-0.023538	-0.3356	0.13537	-0.077388	-0.26772
-0.068787	-0.66086	-0.070153	-0.010987	-0.13688
0.066626	0.31877	0.13888	0.035592	-0.23596
-0.092255	-0.70633	0.11202	-0.041786	-0.083219
-0.1158	-0.44065	0.10484	-0.15255	-0.24374
-0.13439	-0.13389	0.049677	-0.16251	0.05998
-0.091788	-0.61821	-0.2911	-0.1758	-0.040141
-0.082596	-0.29166	-0.24654	-0.20849	0.12883
-0.08366	-0.41661	-0.026766	-0.18702	0.26212
-0.016237	-0.036464	-0.14991	-0.16876	0.38854
-0.0017052	-0.15638	-0.043903	-0.1617	0.31258
0.16069	0.54708	0.14385	-0.0043117	0.19308
0.091803	0.27841	0.17026	0.097914	0.015263
0.057815	0.2149	0.10211	-0.067769	-0.0068068
-0.050554	-0.70493	-0.10288	0.031769	-0.29361
-0.051851	-0.67441	-0.17883	-0.04613	-0.37168
-0.1205	-0.63955	-0.28428	-0.033026	-0.47833
-0.20662	-1.0125	-0.34171	0.053373	-0.43578
-0.18758	-0.73282	0.05058	-0.026705	-0.16304
-0.13616	-0.29951	-0.38255	-0.03414	-0.19484
-0.098461	-0.32238	-0.20163	-0.098405	-0.074918
0.23138	0.52809	0.25156	0.042154	0.30278
0.64044	0.90844	0.90185	0.56693	0.46532
0.42142	0.51475	0.68976	0.48345	0.36876
0.18294	0.30112	0.059618	0.17739	0.38328
-0.058493	-0.037399	-0.14233	-0.18914	0.10916
0.065039	0.43543	0.13432	0.040454	0.14227
-0.013014	-0.02619	0.0013959	0.06424	-0.23327
-0.01862	0.075974	0.01052	-0.09543	0.10851
-0.037959	0.088399	-0.050856	0.051942	-0.010033
0.067385	0.48833	0.1848	-0.046968	-0.0016298
0.023457	0.20827	-0.15578	-0.030111	-0.18587
0.060082	0.33732	0.26286	-0.024155	0.021729
0.0061844	0.15652	0.0063691	0.030919	-0.075575
-0.017676	0.11368	-0.1403	-0.025948	0.011693
0.13093	0.23422	0.059462	-0.11247	0.33672
0.039781	0.26852	-0.18965	-0.067176	-0.34728
0.123	0.65261	0.22529	-0.0054664	0.28481
0.36836	0.87742	0.4112	0.1463	0.61291
0.23811	0.49202	0.31636	0.14581	0.47813
0.66644	1.1284	0.96749	0.40798	0.92698
-0.0027413	-0.079148	0.1147	-0.14819	0.03181
0.061729	0.23443	-0.13145	-0.073027	0.21927
-0.0117	0.06002	-0.12452	-0.1289	0.051967
-0.10103	-0.029944	-0.16967	-0.25846	0.11117
-0.14903	-0.29194	-0.065776	0.017824	-0.29874
-0.11125	-0.44483	-0.056915	0.097131	-0.43299
0.071053	0.36873	-0.17072	-0.11982	0.29893
-0.08282	-0.16878	0.088228	-0.0049884	0.14491
-0.11481	-0.48693	0.0067857	0.05964	-0.46225
-0.12279	-0.18799	0.14962	-0.031156	-0.14965
-0.11764	-0.085323	-0.018395	-0.07446	0.058062
0.13204	0.32337	0.2212	0.11318	0.36092
0.055525	0.043912	0.14015	0.11935	0.036783
-0.10991	-0.54786	0.17364	0.10726	-0.16646
-0.11331	-0.53455	0.19228	0.10962	-0.16555
-0.057802	-0.4264	0.10101	0.081392	-0.13201
-0.13707	-0.47194	0.19557	0.058656	-0.29133
-0.091165	-0.46231	-0.070037	-0.034489	-0.32426
-0.18318	-0.56252	-0.058133	-0.2028	-0.39002
-0.035971	-0.2916	-0.070864	-0.028513	-0.35828
-0.15559	-0.55509	-0.058612	-0.052537	-0.21046
0.057576	0.069573	-0.048845	0.040068	-0.37294
-0.12797	-0.37354	0.069169	-0.17675	-0.24025
-0.016969	-0.22968	-0.07697	-0.0040296	-0.29055
-0.059998	-0.0037396	-0.14291	0.015041	0.01738
-0.1112	-0.36072	-0.10239	-0.24347	-0.19898
-0.071732	-0.12807	-0.11344	-0.20452	-0.033105
-0.09755	-0.38719	0.03348	-0.11494	0.10147
-0.012857	0.051903	-0.040963	-0.19709	0.42002
0.048963	-0.01614	0.05594	-0.025853	0.32874
0.083376	0.29421	0.23763	0.093812	0.15883
0.080012	0.024052	0.20621	0.23015	0.1192
-0.040994	-0.15862	0.23761	-0.10904	-0.1544
-0.079971	-0.46463	-0.051796	-0.2032	-0.39482
-0.032122	-0.29554	-0.10937	-0.089866	-0.352
-0.095637	-0.35766	-0.19999	-0.16053	-0.50871
-0.16972	-0.65013	-0.066593	-0.023612	-0.52511
-0.10652	-0.32405	0.12428	-0.0099482	-0.19828
-0.02769	-0.029187	-0.14168	-0.020958	-0.23897
-0.027026	-0.13764	0.054787	-0.069565	-0.16966
0.079144	0.27141	-0.064699	-0.1113	0.17426
0.52456	0.71189	0.59853	0.37507	0.49542
0.09783	0.12062	0.18307	0.03849	0.12015
0.19804	0.1191	0.013427	0.030577	0.43807
0.11047	0.19198	0.12239	-0.053715	0.071403
0.11382	0.36111	0.19307	-0.079489	0.035816
-0.059695	-0.080306	-0.04866	-0.0034694	-0.1653
-0.0034148	0.13967	-0.013397	-0.14315	0.056746
0.077257	0.36482	-0.086614	0.059827	-0.015685
0.16303	0.50126	0.068932	-0.011113	-0.098169
0.042529	0.16886	-0.08932	-0.16163	-0.091349
0.13559	0.45214	0.17349	-0.039432	-0.042494
0.078576	0.25642	0.016555	-0.01395	-0.11126
0.12383	0.30868	-0.036522	0.034415	-0.027432
0.56549	0.59856	0.46659	0.25779	0.7531
0.11595	0.23164	-0.056942	-0.021863	-0.11581
0.078183	0.18381	0.37612	0.075092	0.18058
0.21635	0.36499	0.21177	-0.0075981	0.46862
0.16315	0.077447	0.42902	0.088305	0.41761
0.39676	0.60338	0.54262	0.14371	0.78169
0.56717	0.67397	0.79619	0.38255	0.70769
-0.11515	-0.26616	0.18569	-0.092137	-0.016767
0.5464	1.9073	0.73701	0.11657	0.89024
0.29706	0.75166	0.52869	0.19124	0.55051
0.20282	1.0274	0.41224	0.076757	0.32008
-0.24404	-1.098	-0.1412	0.053118	-0.31435
-0.27319	-1.2658	-0.31807	0.13032	-0.45144
0.41884	1.941	0.48609	0.031925	0.66857
-0.079951	-0.16244	0.02137	-0.049919	0.034213
-0.33387	-1.3628	-0.35576	0.10006	-0.56138
-0.22828	-0.6365	-0.11173	-0.042768	-0.30857
0.23353	0.66169	0.49677	0.12388	0.41259
0.43509	1.4943	0.74093	0.1531	0.6857
0.31319	0.64174	0.51195	0.16671	0.34557
-0.25054	-1.2836	-0.27439	0.05197	-0.29256
-0.25567	-1.1798	-0.30898	0.11525	-0.38561
-0.35116	-1.5173	-0.53846	0.048283	-0.46869
-0.098917	-0.52401	-0.02948	0.2235	-0.1749
-0.3874	-1.7459	-0.48225	0.010658	-0.59947
-0.27044	-1.2147	-0.24709	0.1507	-0.45992
-0.34506	-1.4505	-0.22986	-0.085414	-0.54685
-0.35676	-1.3454	-0.25452	-0.1519	-0.51148
-0.15044	-0.31242	-0.21071	-0.16915	-0.39409
-0.23004	-0.95178	-0.19875	0.13785	-0.26603
-0.28282	-1.3327	-0.3536	0.028167	-0.51311
-0.023056	-0.22059	-0.063734	0.1609	0.053465
-0.20718	-0.87931	-0.13097	0.028225	-0.30798
-0.12696	-0.53209	-0.20499	-0.031831	-0.070299
-0.1181	-0.44826	0.22455	0.10664	-0.0068279
0.0024248	0.1727	0.26306	0.046829	0.12796
-0.12422	-0.11575	-0.018146	0.10553	-0.015082
0.45959	1.3837	0.57615	0.27901	0.54428
0.18758	0.80739	0.47282	0.013133	0.10271
0.23898	0.55229	0.22807	0.22413	0.017419
-0.40022	-1.5353	-0.48572	-0.021752	-0.70084
-0.40878	-1.6479	-0.56699	-0.10419	-0.71538
-0.34412	-1.4152	-0.69642	-0.22464	-0.52938
-0.39961	-1.6337	-0.40817	0.064979	-0.61254
-0.069639	-0.56029	-0.079226	0.26611	-0.08354
0.042559	0.0035913	0.094094	0.16246	0.10817
0.10935	0.048213	0.14406	0.30695	0.15076
0.11377	0.62125	0.21646	0.047154	0.12487
-0.011206	0.30468	-0.11516	-0.068942	0.15597
-0.0067318	0.17886	-0.035581	-0.10404	0.20226
0.02473	0.23694	0.12848	0.17809	0.083047
-0.10976	-0.38773	-0.020353	-0.074667	-0.21108
-0.11062	-0.051186	0.0051115	-0.29508	-0.20718
-0.068264	-0.043295	-0.080988	0.023857	-0.062693
-0.048131	-0.068829	-0.21333	-0.081656	0.057863
-0.034222	0.19305	0.07864	-0.10692	0.006072
-0.071442	0.048333	-0.18408	-0.15045	-0.18036
-0.21139	-0.091837	-0.28692	-0.23868	-0.39378
-0.14636	-0.27421	-0.21982	-0.16726	-0.18282
-0.13666	-0.10214	-0.066146	-0.18659	-0.26427
-0.11433	-0.083136	-0.0094361	-0.17584	-0.20274
0.015553	0.1206	-0.085929	-0.09994	-0.058079
-0.21724	-0.06432	-0.35884	-0.21907	-0.5662
0.60019	1.7472	0.77481	0.30067	0.63343
0.38185	1.401	0.66836	0.16931	0.61701
0.21008	0.55947	0.21197	0.11733	0.35888
0.12966	0.66862	0.18271	-0.065354	0.53451
0.058573	0.57555	0.15074	-0.07617	0.52023
0.065078	0.31425	0.15355	-0.097875	0.39357
0.030689	0.14591	0.35772	-0.017198	0.13863
0.0054217	0.021625	-0.065276	-0.084228	0.053221
0.0046945	0.090605	-0.18667	-0.015264	0.11844
0.029143	0.13135	0.31037	-0.11905	-0.24001
-0.017758	-0.015091	0.18787	-0.16625	-0.31877
-0.029511	-0.25362	-0.0088073	0.043111	-0.23676
-0.033974	0.022654	-0.087431	-0.10877	0.051846
-0.034872	-0.024759	0.054068	-0.13817	-0.23227
-0.027802	-0.24848	-0.023114	0.034612	-0.13394
-0.058658	-0.097243	0.13709	-0.22151	-0.34231
-0.01469	-0.061522	0.17876	-0.15517	-0.21299
0.031955	0.016491	-0.048687	0.024251	0.14317
-0.015073	-0.10958	-0.25027	0.047255	-0.16114
-0.055172	-0.17603	-0.054728	-0.21821	-0.19544
-0.024331	-0.17353	0.11252	-0.04468	-0.16022
-0.079603	-0.16686	-0.089555	-0.17622	-0.12197
0.02975	-0.093595	0.23187	0.070124	-0.18619
-0.12194	-0.29312	-0.24784	-0.0265	-0.11148
-0.032825	-0.20421	-0.17339	0.14793	-0.093335
-0.13297	-0.3185	-0.16872	0.080505	0.018277
-0.089066	-0.23035	-0.24664	0.16758	0.035676
-0.06127	0.042973	-0.022252	0.057144	0.085548
-0.077766	-0.22957	-0.12609	0.12549	-0.092651
-0.1066	-0.25028	-0.041701	-0.11708	-0.0065819
-0.053981	-0.20136	0.31493	0.022058	0.022222
-0.087125	-0.12349	-0.11392	0.01804	-0.11561
-0.087738	-0.088913	-0.045582	-0.046274	-0.021913
-0.045052	0.14964	0.064765	0.01502	0.011271
-0.096677	0.013581	-0.089945	0.14323	-0.12171
0.007775	0.13424	0.076504	0.038453	-0.031332
0.12798	0.24848	-0.0083141	0.06305	0.039437
-0.014703	0.025847	-0.11151	0.1367	-0.21851
0.096942	0.16474	-0.015439	0.095841	-0.074839
-0.060272	-0.17929	-0.1951	0.1588	-0.21659
-0.072673	-0.2154	-0.13532	0.14847	-0.22844
-0.090683	-0.18973	-0.33563	0.027781	-0.21799
-0.057595	-0.29486	-0.12279	0.018898	-0.052313
-0.0018507	-0.11307	0.14875	0.08156	-0.12357
-0.024132	-0.073141	0.040568	0.24648	-0.14452
0.02328	-0.05567	0.078435	0.27937	-0.087332
0.18918	0.46258	0.19338	0.19386	0.56527
0.1304	0.20526	0.10051	0.13104	0.29942
0.16099	0.39212	0.21133	0.049531	0.30621
0.053374	0.31282	0.05017	-0.12931	0.16181
0.026654	0.048556	-0.11307	-0.031785	0.23574
0.012314	-0.00080105	0.12425	-0.033072	0.30733
[truncated: 14,472 more rows]

## Sheet: Figure2bsimilaritytofcmouse01
Events	Peaks	Troughs	Random
0.89956	0.77016	0.68559	0.78038
0.89956	0.75927	0.59544	0.74632
0.89956	0.78403	0.63802	0.78307
0.89956	0.72559	0.70769	0.80736
0.89956	0.75881	0.66503	0.77447
0.89956	0.75716	0.66014	0.73023
0.89956	0.7647	0.62312	0.80294
0.89956	0.75366	0.70082	0.76453
0.89956	0.72783	0.59523	0.73182
0.89956	0.79527	0.68669	0.70075
0.89956	0.70179	0.63873	0.72001
0.89956	0.73746	0.67067	0.78018
0.89956	0.73851	0.65817	0.77611
0.89956	0.77179	0.66251	0.75603
0.89956	0.77937	0.69638	0.77482
0.89956	0.75512	0.64265	0.75589
0.89956	0.75273	0.68317	0.78986
0.89956	0.77754	0.61294	0.733
0.89956	0.74817	0.67917	0.77868
0.89956	0.77003	0.67955	0.79321
0.89956	0.76656	0.60855	0.78585
0.89956	0.77749	0.67339	0.79694
0.89956	0.74895	0.62251	0.76701
0.89956	0.77803	0.69419	0.77656
0.89956	0.7335	0.64702	0.74521
0.89956	0.73022	0.62477	0.7887
0.89956	0.80384	0.63895	0.7425
0.89956	0.7426	0.64404	0.76459
0.89956	0.80825	0.67761	0.79803
0.89956	0.73292	0.64123	0.78363
0.89956	0.72888	0.62065	0.78166
0.89956	0.77967	0.61418	0.78218
0.89956	0.74501	0.63508	0.77613
0.89956	0.70868	0.63957	0.7801
0.89956	0.76112	0.62798	0.80748
0.89956	0.7389	0.60091	0.79254
0.89956	0.75158	0.63718	0.75438
0.89956	0.7271	0.60384	0.80178
0.89956	0.74401	0.69875	0.74645
0.89956	0.75954	0.69164	0.76204
0.89956	0.8405	0.65949	0.76374
0.89956	0.69994	0.61341	0.79205
0.89956	0.72661	0.63607	0.72931
0.89956	0.77611	0.60804	0.78693
0.89956	0.73426	0.67089	0.77435
0.89956	0.76984	0.64989	0.74622
0.89956	0.73571	0.65842	0.75507
0.89956	0.75792	0.63626	0.80553
0.89956	0.71274	0.70714	0.73493
0.89956	0.74829	0.69085	0.81325
0.89956	0.75084	0.65687	0.67131
0.89956	0.7741	0.66757	0.74585
0.89956	0.78261	0.65905	0.75971
0.89956	0.77771	0.6054	0.80286
0.89956	0.75043	0.61907	0.7351
0.89956	0.75411	0.69332	0.77215
0.89956	0.76667	0.63179	0.79012
0.89956	0.79764	0.62091	0.76461
0.89956	0.76152	0.70144	0.82151
0.89956	0.77799	0.66335	0.82432
0.89956	0.75583	0.67139	0.73081
0.89956	0.74633	0.64618	0.7592
0.89956	0.78551	0.69387	0.74418
0.89956	0.72631	0.64494	0.80684
0.89956	0.76583	0.66188	0.76333
0.89956	0.72297	0.67721	0.73906
0.89956	0.79041	0.66085	0.73651
0.89956	0.73964	0.62055	0.8004
0.89956	0.74652	0.70611	0.7783
0.89956	0.76101	0.67653	0.76221
0.89956	0.77221	0.61048	0.76097
0.89956	0.75948	0.64244	0.79772
0.89956	0.78192	0.69147	0.7237
0.89956	0.76659	0.65913	0.75866
0.89956	0.78102	0.69614	0.78438
0.89956	0.7364	0.66401	0.77367
0.89956	0.7127	0.68241	0.81277
0.89956	0.77147	0.61067	0.71742
0.89956	0.76273	0.6681	0.75616
0.89956	0.73629	0.5846	0.7064
0.89956	0.79394	0.67148	0.77253
0.89956	0.7511	0.63077	0.80736
0.89956	0.74954	0.64085	0.78793
0.89956	0.75574	0.6086	0.75225
0.89956	0.76801	0.58345	0.7682
0.89956	0.77073	0.591	0.78956
0.89956	0.7283	0.68789	0.80129
0.89956	0.74124	0.62123	0.7845
0.89956	0.7543	0.65233	0.79683
0.89956	0.73797	0.66018	0.76591
0.89956	0.7435	0.75386	0.75709
0.89956	0.73396	0.66724	0.78025
0.89956	0.77577	0.66341	0.79035
0.89956	0.75369	0.63224	0.72794
0.89956	0.7338	0.6703	0.77883
0.89956	0.76205	0.61394	0.76682
0.89956	0.73628	0.67663	0.77447
0.89956	0.76476	0.61472	0.75147
0.89956	0.7625	0.66525	0.73512
0.89956	0.73233	0.65534	0.82353

## Sheet: Figure2bsimilaritytofcmouse02
Events	Peaks	Troughs	Random
0.64669	0.47889	0.44639	0.44125
0.64669	0.48228	0.41412	0.43506
0.64669	0.49333	0.35759	0.48412
0.64669	0.50226	0.43039	0.45954
0.64669	0.55235	0.38765	0.39307
0.64669	0.49466	0.41556	0.40973
0.64669	0.49339	0.44991	0.33143
0.64669	0.50783	0.40545	0.50986
0.64669	0.48733	0.45995	0.42654
0.64669	0.48772	0.40022	0.46303
0.64669	0.44528	0.42682	0.37061
0.64669	0.45495	0.40813	0.35841
0.64669	0.49143	0.35027	0.39583
0.64669	0.51308	0.38042	0.44351
0.64669	0.48084	0.39848	0.41021
0.64669	0.5267	0.4575	0.38097
0.64669	0.51012	0.3519	0.39615
0.64669	0.46874	0.38666	0.46249
0.64669	0.50118	0.44415	0.43185
0.64669	0.50986	0.3784	0.41885
0.64669	0.48897	0.4722	0.40198
0.64669	0.5081	0.42558	0.39314
0.64669	0.42527	0.365	0.33324
0.64669	0.46759	0.42159	0.3533
0.64669	0.44866	0.45111	0.44621
0.64669	0.48753	0.39368	0.4269
0.64669	0.46268	0.33167	0.22953
0.64669	0.45141	0.4546	0.43102
0.64669	0.47279	0.37562	0.46195
0.64669	0.44374	0.41861	0.47906
0.64669	0.50744	0.47535	0.40632
0.64669	0.48168	0.46919	0.43879
0.64669	0.44922	0.37499	0.40386
0.64669	0.48222	0.37435	0.44441
0.64669	0.46549	0.38625	0.4965
0.64669	0.49245	0.36293	0.40323
0.64669	0.50112	0.47173	0.348
0.64669	0.50542	0.47384	0.41475
0.64669	0.48882	0.41814	0.5
0.64669	0.47617	0.34869	0.46952
0.64669	0.50621	0.4043	0.44102
0.64669	0.49768	0.4517	0.4038
0.64669	0.46724	0.40508	0.42881
0.64669	0.52768	0.39728	0.44564
0.64669	0.49062	0.42004	0.39091
0.64669	0.49801	0.40373	0.45736
0.64669	0.45148	0.42215	0.44403
0.64669	0.43725	0.36148	0.44757
0.64669	0.47589	0.42247	0.44813
0.64669	0.47698	0.35861	0.4885
0.64669	0.48099	0.42389	0.45753
0.64669	0.4613	0.4345	0.42387
0.64669	0.48559	0.39617	0.3531
0.64669	0.49427	0.45977	0.36386
0.64669	0.55895	0.44963	0.39431
0.64669	0.46478	0.37689	0.38775
0.64669	0.49465	0.41736	0.41206
0.64669	0.48106	0.37285	0.38367
0.64669	0.41678	0.44794	0.43058
0.64669	0.5035	0.46047	0.39515
0.64669	0.53618	0.41336	0.36108
0.64669	0.49813	0.43503	0.42601
0.64669	0.44269	0.42281	0.44098
0.64669	0.51508	0.41213	0.40711
0.64669	0.50836	0.43274	0.41485
0.64669	0.43271	0.42398	0.49708
0.64669	0.46669	0.43426	0.3052
0.64669	0.52756	0.42032	0.43671
0.64669	0.5531	0.38729	0.39156
0.64669	0.5243	0.43011	0.42329
0.64669	0.49917	0.39092	0.39916
0.64669	0.51435	0.36287	0.45974
0.64669	0.48833	0.39703	0.37786
0.64669	0.52014	0.4175	0.39401
0.64669	0.51572	0.38791	0.43736
0.64669	0.47628	0.45005	0.48211
0.64669	0.4922	0.40118	0.37589
0.64669	0.54104	0.42135	0.43044
0.64669	0.46934	0.3949	0.38353
0.64669	0.47377	0.42574	0.38573
0.64669	0.52562	0.47415	0.46021
0.64669	0.5162	0.41268	0.47668
0.64669	0.50871	0.41216	0.48489
0.64669	0.50746	0.39251	0.40927
0.64669	0.49036	0.47348	0.44436
0.64669	0.50962	0.43046	0.44631
0.64669	0.51621	0.48172	0.44386
0.64669	0.45909	0.39129	0.42145
0.64669	0.4922	0.39111	0.37826
0.64669	0.50636	0.42425	0.41697
0.64669	0.53783	0.40517	0.44562
0.64669	0.50375	0.35394	0.41708
0.64669	0.44275	0.40098	0.38988
0.64669	0.51036	0.42303	0.3572
0.64669	0.50802	0.4002	0.51069
0.64669	0.46278	0.44535	0.46876
0.64669	0.49446	0.43323	0.46335
0.64669	0.44899	0.35774	0.40971
0.64669	0.51257	0.36717	0.46536
0.64669	0.49738	0.39003	0.3842

## Sheet: Figure2bsimilaritytofcmouse03
Events	Peaks	Troughs	Random
0.84011	0.71715	0.56826	0.66284
0.84011	0.73439	0.56837	0.7321
0.84011	0.71415	0.62541	0.73492
0.84011	0.73339	0.60793	0.69484
0.84011	0.72654	0.63157	0.62736
0.84011	0.70593	0.56934	0.72831
0.84011	0.67794	0.60049	0.65719
0.84011	0.70977	0.61042	0.71702
0.84011	0.70285	0.58684	0.70347
0.84011	0.69475	0.55363	0.72419
0.84011	0.68561	0.57068	0.74618
0.84011	0.70654	0.55897	0.7349
0.84011	0.72355	0.55447	0.74632
0.84011	0.75079	0.59722	0.70681
0.84011	0.71421	0.56837	0.73818
0.84011	0.70963	0.59814	0.72229
0.84011	0.69663	0.5472	0.72884
0.84011	0.7219	0.53779	0.72915
0.84011	0.71904	0.6404	0.68998
0.84011	0.70955	0.6619	0.67929
0.84011	0.74243	0.60065	0.69392
0.84011	0.70745	0.58494	0.69873
0.84011	0.71304	0.57245	0.71345
0.84011	0.72435	0.55389	0.69002
0.84011	0.71562	0.58596	0.72317
0.84011	0.73823	0.60913	0.79202
0.84011	0.7099	0.54035	0.72495
0.84011	0.69446	0.61162	0.66788
0.84011	0.71043	0.57719	0.7416
0.84011	0.72693	0.58463	0.70621
0.84011	0.70312	0.57845	0.6953
0.84011	0.70539	0.6107	0.73044
0.84011	0.68915	0.57949	0.70859
0.84011	0.71296	0.59707	0.75347
0.84011	0.69507	0.59737	0.71188
0.84011	0.72752	0.57016	0.69189
0.84011	0.70649	0.57224	0.69013
0.84011	0.72634	0.54542	0.7291
0.84011	0.75432	0.57173	0.77338
0.84011	0.70568	0.58062	0.70966
0.84011	0.71811	0.61682	0.75969
0.84011	0.69565	0.52281	0.67741
0.84011	0.70004	0.57985	0.71146
0.84011	0.7021	0.5989	0.74453
0.84011	0.72713	0.56851	0.71748
0.84011	0.70868	0.59625	0.67409
0.84011	0.75286	0.58763	0.69472
0.84011	0.67826	0.57202	0.71927
0.84011	0.70163	0.5966	0.7088
0.84011	0.71681	0.57836	0.66137
0.84011	0.69647	0.60299	0.73218
0.84011	0.72066	0.59754	0.66728
0.84011	0.70631	0.58062	0.7768
0.84011	0.72572	0.57573	0.72895
0.84011	0.69181	0.56544	0.75729
0.84011	0.73014	0.59572	0.68563
0.84011	0.69527	0.60878	0.77357
0.84011	0.7321	0.5786	0.70177
0.84011	0.67925	0.55599	0.68879
0.84011	0.67564	0.59761	0.69558
0.84011	0.67962	0.6149	0.71391
0.84011	0.74051	0.58832	0.75382
0.84011	0.72045	0.59799	0.76416
0.84011	0.70377	0.62348	0.70105
0.84011	0.70957	0.5678	0.69834
0.84011	0.71135	0.56799	0.71762
0.84011	0.71906	0.55788	0.71579
0.84011	0.72456	0.56975	0.74427
0.84011	0.71189	0.59661	0.65649
0.84011	0.68309	0.56954	0.71416
0.84011	0.71951	0.59403	0.72626
0.84011	0.69827	0.59764	0.69639
0.84011	0.71282	0.61289	0.7239
0.84011	0.70202	0.55491	0.73776
0.84011	0.70981	0.6167	0.6967
0.84011	0.70033	0.57114	0.7384
0.84011	0.69097	0.62239	0.72546
0.84011	0.71615	0.59088	0.7524
0.84011	0.70664	0.55984	0.71748
0.84011	0.72336	0.56012	0.72826
0.84011	0.72831	0.60206	0.73269
0.84011	0.72891	0.56569	0.72147
0.84011	0.67295	0.60666	0.74264
0.84011	0.71701	0.61135	0.65099
0.84011	0.70144	0.58405	0.64487
0.84011	0.7095	0.61025	0.72434
0.84011	0.6922	0.59286	0.7071
0.84011	0.7178	0.56937	0.71827
0.84011	0.70206	0.5537	0.73373
0.84011	0.72892	0.57862	0.72693
0.84011	0.70505	0.59959	0.74405
0.84011	0.70193	0.61188	0.71005
0.84011	0.71777	0.59338	0.73231
0.84011	0.68849	0.53226	0.74413
0.84011	0.7474	0.57123	0.77579
0.84011	0.67203	0.5815	0.74924
0.84011	0.7189	0.58691	0.73636
0.84011	0.72084	0.57995	0.69607
0.84011	0.71045	0.58096	0.7952
0.84011	0.69088	0.6124	0.69736

## Sheet: Figure2bsimilaritytofcmouse04
Events	Peaks	Troughs	Random
0.77077	0.62304	0.54926	0.63175
0.77077	0.65485	0.50464	0.64323
0.77077	0.65339	0.49109	0.61175
0.77077	0.68042	0.57395	0.65023
0.77077	0.65178	0.55945	0.60383
0.77077	0.68383	0.4916	0.60475
0.77077	0.66238	0.53226	0.61988
0.77077	0.68309	0.52989	0.61254
0.77077	0.66599	0.56069	0.63661
0.77077	0.65303	0.57372	0.5983
0.77077	0.68174	0.57491	0.58139
0.77077	0.6626	0.51283	0.62838
0.77077	0.65534	0.53658	0.61889
0.77077	0.69261	0.57944	0.63459
0.77077	0.65455	0.55445	0.59473
0.77077	0.63743	0.49065	0.58459
0.77077	0.63987	0.51593	0.52849
0.77077	0.62849	0.53112	0.59394
0.77077	0.6353	0.52279	0.66518
0.77077	0.61847	0.53449	0.63752
0.77077	0.60589	0.56802	0.61438
0.77077	0.62569	0.49897	0.63653
0.77077	0.64623	0.49675	0.65794
0.77077	0.65459	0.53773	0.59843
0.77077	0.65295	0.50649	0.56415
0.77077	0.66695	0.56421	0.65213
0.77077	0.66996	0.55355	0.63315
0.77077	0.65391	0.51528	0.59765
0.77077	0.65475	0.48786	0.53596
0.77077	0.64303	0.49525	0.59706
0.77077	0.66917	0.50925	0.62385
0.77077	0.65177	0.49356	0.61173
0.77077	0.66356	0.4947	0.66862
0.77077	0.60318	0.49894	0.56011
0.77077	0.65933	0.49814	0.63361
0.77077	0.66452	0.5306	0.6116
0.77077	0.6742	0.55328	0.57023
0.77077	0.70527	0.51029	0.54638
0.77077	0.64081	0.59186	0.65446
0.77077	0.64524	0.54195	0.6403
0.77077	0.60902	0.55481	0.63896
0.77077	0.65835	0.5279	0.60386
0.77077	0.66686	0.56588	0.61443
0.77077	0.66616	0.53033	0.6139
0.77077	0.63031	0.58161	0.591
0.77077	0.65652	0.5517	0.61424
0.77077	0.67397	0.55121	0.6059
0.77077	0.66042	0.47791	0.62817
0.77077	0.65823	0.48693	0.60534
0.77077	0.63392	0.45657	0.63448
0.77077	0.64222	0.53705	0.65938
0.77077	0.66869	0.52535	0.55853
0.77077	0.6552	0.58257	0.61001
0.77077	0.64394	0.54462	0.61733
0.77077	0.66354	0.58744	0.59147
0.77077	0.67234	0.54062	0.56029
0.77077	0.68834	0.46922	0.57464
0.77077	0.62864	0.46004	0.5943
0.77077	0.63758	0.53419	0.6281
0.77077	0.65911	0.55647	0.65445
0.77077	0.65125	0.49465	0.54912
0.77077	0.66694	0.52524	0.63571
0.77077	0.67861	0.52351	0.64313
0.77077	0.64037	0.56851	0.61954
0.77077	0.62676	0.54814	0.6245
0.77077	0.65894	0.50733	0.61366
0.77077	0.6538	0.52892	0.61401
0.77077	0.61702	0.55064	0.66541
0.77077	0.63144	0.5413	0.62875
0.77077	0.66652	0.51781	0.62334
0.77077	0.63387	0.49567	0.68109
0.77077	0.69211	0.503	0.61591
0.77077	0.64981	0.56421	0.61266
0.77077	0.67846	0.51706	0.62339
0.77077	0.67445	0.54361	0.62488
0.77077	0.67561	0.58284	0.67905
0.77077	0.6576	0.49194	0.6314
0.77077	0.66126	0.52464	0.6184
0.77077	0.62244	0.51479	0.65719
0.77077	0.63553	0.50866	0.60856
0.77077	0.69252	0.55938	0.56785
0.77077	0.65498	0.53372	0.59869
0.77077	0.62789	0.5112	0.58332
0.77077	0.67623	0.4755	0.65539
0.77077	0.65406	0.49099	0.58573
0.77077	0.68507	0.53706	0.59418
0.77077	0.62168	0.53902	0.62223
0.77077	0.64944	0.60006	0.61118
0.77077	0.63007	0.54496	0.62879
0.77077	0.63346	0.47436	0.61068
0.77077	0.60765	0.55943	0.56346
0.77077	0.68108	0.54745	0.57435
0.77077	0.67884	0.58299	0.57512
0.77077	0.60241	0.50182	0.56627
0.77077	0.63494	0.55727	0.60133
0.77077	0.64032	0.60357	0.63725
0.77077	0.63921	0.46268	0.59872
0.77077	0.68356	0.52037	0.58164
0.77077	0.67072	0.52157	0.66963
0.77077	0.65036	0.54098	0.63204

## Sheet: Figure2bsimilaritytofcmouse05
Events	Peaks	Troughs	Random
0.7574	0.60338	0.51926	0.59089
0.7574	0.56679	0.49296	0.56973
0.7574	0.52236	0.50977	0.48825
0.7574	0.56131	0.49204	0.50583
0.7574	0.58539	0.45195	0.53959
0.7574	0.55379	0.51633	0.58455
0.7574	0.59248	0.55008	0.55412
0.7574	0.5273	0.48077	0.43255
0.7574	0.57858	0.47755	0.54033
0.7574	0.55943	0.46864	0.56612
0.7574	0.53716	0.55624	0.55032
0.7574	0.55507	0.50739	0.6096
0.7574	0.58677	0.48028	0.58094
0.7574	0.63546	0.4795	0.58869
0.7574	0.61873	0.46406	0.60627
0.7574	0.56289	0.50936	0.57704
0.7574	0.5648	0.49066	0.51839
0.7574	0.55104	0.45163	0.58185
0.7574	0.57894	0.50492	0.57595
0.7574	0.56881	0.52036	0.47933
0.7574	0.52985	0.48646	0.50373
0.7574	0.53912	0.52855	0.55705
0.7574	0.50954	0.45791	0.51278
0.7574	0.62526	0.45459	0.60742
0.7574	0.62488	0.4875	0.52426
0.7574	0.61491	0.50179	0.54464
0.7574	0.57315	0.49983	0.52231
0.7574	0.59086	0.46615	0.60402
0.7574	0.56013	0.54577	0.58061
0.7574	0.59021	0.50092	0.46797
0.7574	0.58359	0.43167	0.54279
0.7574	0.5898	0.52466	0.52957
0.7574	0.59483	0.52792	0.57419
0.7574	0.59257	0.46688	0.55116
0.7574	0.54574	0.50612	0.58179
0.7574	0.61952	0.46715	0.48035
0.7574	0.61351	0.46273	0.53187
0.7574	0.57401	0.46932	0.57143
0.7574	0.56368	0.47439	0.48627
0.7574	0.5381	0.48597	0.60253
0.7574	0.59673	0.51208	0.55143
0.7574	0.57506	0.48044	0.57857
0.7574	0.61572	0.45693	0.53026
0.7574	0.57496	0.48686	0.53875
0.7574	0.60248	0.53062	0.53459
0.7574	0.61528	0.45825	0.54354
0.7574	0.57518	0.44299	0.58918
0.7574	0.60831	0.50349	0.52608
0.7574	0.55478	0.5062	0.55957
0.7574	0.60235	0.47766	0.48518
0.7574	0.56055	0.4771	0.52785
0.7574	0.60686	0.47627	0.57902
0.7574	0.58186	0.58821	0.52242
0.7574	0.54811	0.49664	0.50633
0.7574	0.60272	0.50999	0.55931
0.7574	0.59592	0.47654	0.50646
0.7574	0.62876	0.46855	0.60516
0.7574	0.55707	0.51936	0.53687
0.7574	0.58366	0.53638	0.58326
0.7574	0.56299	0.5229	0.54814
0.7574	0.60343	0.44796	0.52871
0.7574	0.54661	0.39896	0.52901
0.7574	0.59979	0.50431	0.52584
0.7574	0.60106	0.53197	0.49756
0.7574	0.58738	0.4433	0.44391
0.7574	0.62572	0.48309	0.55138
0.7574	0.56065	0.51395	0.46922
0.7574	0.59759	0.50457	0.458
0.7574	0.59559	0.51982	0.51412
0.7574	0.5987	0.50966	0.52514
0.7574	0.5367	0.41091	0.58568
0.7574	0.54744	0.57029	0.54196
0.7574	0.53358	0.5025	0.51672
0.7574	0.57502	0.49997	0.5141
0.7574	0.52336	0.53247	0.57677
0.7574	0.58658	0.5398	0.52313
0.7574	0.59461	0.51131	0.56063
0.7574	0.58539	0.49556	0.56891
0.7574	0.56273	0.53142	0.49741
0.7574	0.55585	0.49192	0.59668
0.7574	0.59398	0.48464	0.49841
0.7574	0.58423	0.5234	0.5549
0.7574	0.55995	0.52065	0.50266
0.7574	0.59174	0.51372	0.44801
0.7574	0.59915	0.49546	0.49188
0.7574	0.64413	0.51431	0.46997
0.7574	0.54099	0.50089	0.48495
0.7574	0.58217	0.52399	0.51618
0.7574	0.58188	0.47809	0.41536
0.7574	0.5617	0.50017	0.57762
0.7574	0.6035	0.47133	0.47112
0.7574	0.59036	0.51123	0.53651
0.7574	0.6375	0.48671	0.56177
0.7574	0.57892	0.50351	0.58795
0.7574	0.54329	0.53007	0.55601
0.7574	0.59346	0.482	0.56233
0.7574	0.61058	0.48955	0.47569
0.7574	0.57527	0.54794	0.53707
0.7574	0.59865	0.5309	0.52867
0.7574	0.54512	0.45694	0.56683

## Sheet: Figure2bsimilaritytofcmouse06
Events	Peaks	Troughs	Random
0.83011	0.68893	0.61111	0.72875
0.83011	0.6867	0.58237	0.66164
0.83011	0.69156	0.56934	0.62831
0.83011	0.68724	0.59817	0.66231
0.83011	0.6964	0.56488	0.6559
0.83011	0.69191	0.59503	0.6978
0.83011	0.7153	0.60182	0.65217
0.83011	0.67906	0.63364	0.62075
0.83011	0.6778	0.5693	0.6335
0.83011	0.66061	0.5429	0.6802
0.83011	0.69923	0.62473	0.71461
0.83011	0.72029	0.60545	0.61145
0.83011	0.69728	0.5918	0.6143
0.83011	0.70156	0.58562	0.67332
0.83011	0.72595	0.66944	0.71244
0.83011	0.7207	0.53713	0.63264
0.83011	0.70875	0.56654	0.65837
0.83011	0.72001	0.6027	0.61005
0.83011	0.72493	0.60758	0.64021
0.83011	0.67101	0.59193	0.58793
0.83011	0.71884	0.56177	0.59996
0.83011	0.67659	0.57314	0.6781
0.83011	0.7023	0.58776	0.72344
0.83011	0.70624	0.5828	0.6851
0.83011	0.69766	0.61909	0.70208
0.83011	0.72549	0.59904	0.64521
0.83011	0.73315	0.63604	0.61204
0.83011	0.71081	0.59061	0.65782
0.83011	0.71279	0.61932	0.71799
0.83011	0.71419	0.55265	0.63488
0.83011	0.70614	0.58389	0.63226
0.83011	0.70846	0.5772	0.68387
0.83011	0.66726	0.57709	0.62575
0.83011	0.69612	0.58255	0.62341
0.83011	0.68161	0.61222	0.66244
0.83011	0.71118	0.63769	0.68108
0.83011	0.70789	0.61021	0.68211
0.83011	0.70317	0.55948	0.56951
0.83011	0.64664	0.59403	0.67888
0.83011	0.71996	0.61336	0.62618
0.83011	0.69698	0.61165	0.62534
0.83011	0.69804	0.50997	0.67909
0.83011	0.70677	0.55658	0.67204
0.83011	0.68287	0.53851	0.67283
0.83011	0.71728	0.51152	0.72515
0.83011	0.66657	0.56083	0.64336
0.83011	0.69111	0.60137	0.63354
0.83011	0.71077	0.59277	0.69244
0.83011	0.69996	0.59306	0.64722
0.83011	0.71177	0.59527	0.66421
0.83011	0.7014	0.59889	0.62776
0.83011	0.7047	0.60879	0.63661
0.83011	0.66123	0.58471	0.60246
0.83011	0.73291	0.59553	0.68709
0.83011	0.69359	0.58712	0.67177
0.83011	0.71048	0.59398	0.71205
0.83011	0.69919	0.61687	0.71019
0.83011	0.67409	0.64608	0.61034
0.83011	0.70767	0.60151	0.64911
0.83011	0.66655	0.55974	0.63908
0.83011	0.71677	0.58107	0.63816
0.83011	0.6648	0.60923	0.664
0.83011	0.677	0.59473	0.62031
0.83011	0.69646	0.60936	0.66445
0.83011	0.6864	0.58956	0.66258
0.83011	0.66733	0.53304	0.66727
0.83011	0.6939	0.58142	0.62698
0.83011	0.70837	0.59091	0.60565
0.83011	0.71382	0.59067	0.6391
0.83011	0.71455	0.59071	0.62074
0.83011	0.68902	0.61938	0.62608
0.83011	0.68632	0.53354	0.65461
0.83011	0.71103	0.57464	0.61526
0.83011	0.67984	0.58369	0.69324
0.83011	0.6989	0.61364	0.63528
0.83011	0.67613	0.63445	0.70844
0.83011	0.69203	0.58088	0.7036
0.83011	0.72444	0.66139	0.7418
0.83011	0.74418	0.54723	0.67972
0.83011	0.70771	0.58465	0.70751
0.83011	0.68258	0.62398	0.60492
0.83011	0.68764	0.54751	0.63263
0.83011	0.69479	0.6285	0.67573
0.83011	0.70807	0.56549	0.64015
0.83011	0.69498	0.56233	0.66998
0.83011	0.7118	0.58108	0.63462
0.83011	0.67751	0.59608	0.68727
0.83011	0.71226	0.59681	0.65151
0.83011	0.7047	0.65471	0.59446
0.83011	0.7131	0.56052	0.64247
0.83011	0.69842	0.60606	0.64859
0.83011	0.70845	0.61182	0.62718
0.83011	0.69116	0.6141	0.66803
0.83011	0.69615	0.60499	0.65128
0.83011	0.68731	0.57172	0.64627
0.83011	0.70348	0.62226	0.62201
0.83011	0.69928	0.62965	0.56596
0.83011	0.69043	0.57826	0.668
0.83011	0.71213	0.64957	0.69537
0.83011	0.68864	0.56778	0.70145

## Sheet: Figure2bsimilaritytofcmouse07
Events	Peaks	Troughs	Random
0.88537	0.71952	0.67985	0.79871
0.88537	0.69953	0.62174	0.79915
0.88537	0.71724	0.66518	0.79107
0.88537	0.70445	0.64813	0.75458
0.88537	0.68712	0.70597	0.71751
0.88537	0.67306	0.66036	0.80625
0.88537	0.70517	0.67081	0.74982
0.88537	0.68947	0.65835	0.77137
0.88537	0.72499	0.60713	0.77511
0.88537	0.70542	0.66175	0.71722
0.88537	0.74317	0.67881	0.79883
0.88537	0.68927	0.64391	0.77088
0.88537	0.71142	0.65265	0.7328
0.88537	0.68131	0.61766	0.7549
0.88537	0.72794	0.67325	0.69207
0.88537	0.74604	0.71033	0.80536
0.88537	0.69215	0.64323	0.68611
0.88537	0.67738	0.65953	0.69398
0.88537	0.69071	0.66072	0.72585
0.88537	0.65452	0.57782	0.79848
0.88537	0.6929	0.67462	0.76317
0.88537	0.66323	0.64194	0.77924
0.88537	0.71209	0.64781	0.74577
0.88537	0.72512	0.70182	0.76115
0.88537	0.70238	0.63818	0.78586
0.88537	0.69641	0.64504	0.75272
0.88537	0.70581	0.68561	0.75852
0.88537	0.73264	0.6859	0.75869
0.88537	0.69782	0.60872	0.78795
0.88537	0.69247	0.67408	0.75301
0.88537	0.69503	0.64887	0.79088
0.88537	0.73083	0.66249	0.70328
0.88537	0.70987	0.62266	0.66218
0.88537	0.70522	0.63214	0.75906
0.88537	0.66603	0.63626	0.61159
0.88537	0.74214	0.66676	0.71164
0.88537	0.68557	0.67084	0.79096
0.88537	0.71194	0.69798	0.75724
0.88537	0.67091	0.66371	0.79251
0.88537	0.70943	0.63319	0.72073
0.88537	0.71615	0.62103	0.73612
0.88537	0.69305	0.6414	0.75771
0.88537	0.69834	0.66252	0.76552
0.88537	0.69958	0.66759	0.72638
0.88537	0.68925	0.66221	0.7521
0.88537	0.67806	0.68409	0.77007
0.88537	0.65189	0.62205	0.76587
0.88537	0.69726	0.63393	0.70202
0.88537	0.6804	0.67313	0.68807
0.88537	0.69442	0.64358	0.74943
0.88537	0.72666	0.62928	0.80353
0.88537	0.70396	0.65366	0.78685
0.88537	0.66506	0.65486	0.7444
0.88537	0.66045	0.66055	0.71967
0.88537	0.67167	0.65041	0.72764
0.88537	0.71477	0.65793	0.73937
0.88537	0.69977	0.67735	0.77578
0.88537	0.68237	0.62088	0.74648
0.88537	0.67932	0.6799	0.78369
0.88537	0.71235	0.60885	0.76842
0.88537	0.6864	0.68961	0.7302
0.88537	0.68723	0.69705	0.74058
0.88537	0.69834	0.59374	0.77214
0.88537	0.70087	0.61266	0.79457
0.88537	0.71087	0.60926	0.75261
0.88537	0.68872	0.71678	0.6715
0.88537	0.71197	0.62812	0.72864
0.88537	0.67513	0.60628	0.79656
0.88537	0.70217	0.64433	0.71309
0.88537	0.70366	0.68391	0.74201
0.88537	0.67178	0.66163	0.80928
0.88537	0.70941	0.65017	0.77046
0.88537	0.6829	0.6926	0.71848
0.88537	0.7027	0.6544	0.76623
0.88537	0.6727	0.68453	0.67838
0.88537	0.75927	0.67168	0.7338
0.88537	0.70583	0.67192	0.74538
0.88537	0.69212	0.62546	0.70827
0.88537	0.68051	0.67735	0.71093
0.88537	0.71676	0.65574	0.7201
0.88537	0.6697	0.6474	0.75812
0.88537	0.72066	0.63416	0.75971
0.88537	0.71401	0.63486	0.72303
0.88537	0.68758	0.61921	0.68235
0.88537	0.68186	0.61987	0.74525
0.88537	0.71978	0.64082	0.78399
0.88537	0.67904	0.65576	0.78374
0.88537	0.70094	0.63139	0.66805
0.88537	0.72303	0.64806	0.74802
0.88537	0.67304	0.65267	0.73918
0.88537	0.70566	0.65471	0.7421
0.88537	0.7095	0.63201	0.74974
0.88537	0.70955	0.69263	0.68872
0.88537	0.66377	0.63468	0.73267
0.88537	0.72035	0.66409	0.71696
0.88537	0.69153	0.60563	0.74233
0.88537	0.70666	0.69578	0.76843
0.88537	0.66178	0.63254	0.73766
0.88537	0.68559	0.65444	0.76865
0.88537	0.71913	0.67737	0.75683

## Sheet: Figure2bsimilaritytofcmouse08
Events	Peaks	Troughs	Random
0.89203	0.71517	0.6992	0.72476
0.89203	0.66959	0.70572	0.79421
0.89203	0.67022	0.7187	0.78445
0.89203	0.7089	0.70573	0.75545
0.89203	0.7372	0.69801	0.77855
0.89203	0.67285	0.70986	0.70799
0.89203	0.71304	0.69227	0.75733
0.89203	0.72468	0.72086	0.75759
0.89203	0.74234	0.62817	0.75062
0.89203	0.66458	0.71893	0.77374
0.89203	0.7079	0.69663	0.77965
0.89203	0.6865	0.69096	0.80782
0.89203	0.74048	0.69459	0.71949
0.89203	0.69874	0.67017	0.71134
0.89203	0.73655	0.68182	0.79309
0.89203	0.6771	0.66512	0.77577
0.89203	0.72269	0.69352	0.82056
0.89203	0.74735	0.6866	0.79271
0.89203	0.73102	0.68516	0.78997
0.89203	0.72667	0.73971	0.71594
0.89203	0.7135	0.66738	0.79917
0.89203	0.73122	0.71124	0.78409
0.89203	0.67896	0.69276	0.75943
0.89203	0.71952	0.61476	0.73263
0.89203	0.73905	0.69839	0.71563
0.89203	0.70628	0.74239	0.75535
0.89203	0.7455	0.66634	0.75995
0.89203	0.70957	0.6211	0.76435
0.89203	0.6948	0.71354	0.78012
0.89203	0.72304	0.68406	0.76921
0.89203	0.70527	0.63707	0.75003
0.89203	0.70927	0.7361	0.77715
0.89203	0.72251	0.68468	0.70706
0.89203	0.69588	0.66975	0.74127
0.89203	0.73482	0.70502	0.80793
0.89203	0.71736	0.64124	0.75389
0.89203	0.72436	0.67276	0.7393
0.89203	0.73961	0.65629	0.7933
0.89203	0.726	0.68565	0.69763
0.89203	0.71433	0.72608	0.8009
0.89203	0.71187	0.68601	0.77706
0.89203	0.70948	0.69672	0.76834
0.89203	0.73798	0.68439	0.78518
0.89203	0.75371	0.68092	0.69696
0.89203	0.71675	0.72857	0.70361
0.89203	0.71118	0.67452	0.81232
0.89203	0.70961	0.67272	0.75929
0.89203	0.71299	0.64426	0.74873
0.89203	0.70119	0.67977	0.77889
0.89203	0.74273	0.66442	0.77974
0.89203	0.71561	0.68554	0.79602
0.89203	0.74335	0.71603	0.71751
0.89203	0.68631	0.71282	0.77195
0.89203	0.70295	0.71779	0.74823
0.89203	0.72502	0.67903	0.75266
0.89203	0.73098	0.70485	0.75542
0.89203	0.72548	0.70841	0.75014
0.89203	0.70957	0.6309	0.7666
0.89203	0.72683	0.68519	0.71867
0.89203	0.69033	0.62012	0.72847
0.89203	0.74257	0.70297	0.78227
0.89203	0.71797	0.74449	0.76389
0.89203	0.72129	0.70255	0.79405
0.89203	0.7046	0.64896	0.71148
0.89203	0.69863	0.68169	0.7501
0.89203	0.69651	0.68594	0.79119
0.89203	0.73671	0.69104	0.78249
0.89203	0.70551	0.71919	0.79471
0.89203	0.70077	0.66608	0.73093
0.89203	0.72246	0.66059	0.75587
0.89203	0.71941	0.6844	0.76969
0.89203	0.69674	0.67148	0.77054
0.89203	0.75447	0.67452	0.7841
0.89203	0.75415	0.72466	0.7909
0.89203	0.77946	0.73324	0.76245
0.89203	0.67744	0.69475	0.77397
0.89203	0.70044	0.70198	0.80536
0.89203	0.69699	0.68966	0.76541
0.89203	0.72622	0.68522	0.70584
0.89203	0.72365	0.66494	0.76461
0.89203	0.69313	0.61358	0.78005
0.89203	0.69284	0.68288	0.73607
0.89203	0.72997	0.64766	0.79693
0.89203	0.69773	0.72302	0.73636
0.89203	0.71552	0.67723	0.7641
0.89203	0.6983	0.60702	0.77455
0.89203	0.73452	0.70423	0.6972
0.89203	0.74593	0.5785	0.71328
0.89203	0.69307	0.74386	0.8117
0.89203	0.71682	0.67113	0.76487
0.89203	0.68977	0.65355	0.74502
0.89203	0.69745	0.69599	0.78123
0.89203	0.75615	0.64067	0.73061
0.89203	0.75386	0.63365	0.76964
0.89203	0.74753	0.69518	0.77449
0.89203	0.73738	0.67085	0.81472
0.89203	0.69123	0.71181	0.7513
0.89203	0.68581	0.67312	0.78998
0.89203	0.74289	0.67275	0.68148
0.89203	0.70739	0.66201	0.74301

## Sheet: Figure2bsimilaritytofcmouse09
Events	Peaks	Troughs	Random
0.84449	0.61483	0.57005	0.67814
0.84449	0.72495	0.58275	0.66981
0.84449	0.63574	0.52099	0.66033
0.84449	0.61171	0.59686	0.6585
0.84449	0.62663	0.59854	0.74044
0.84449	0.60776	0.60031	0.70028
0.84449	0.68381	0.60822	0.61125
0.84449	0.71722	0.60014	0.73545
0.84449	0.66093	0.55141	0.69253
0.84449	0.67538	0.64416	0.63685
0.84449	0.68127	0.56432	0.67126
0.84449	0.65479	0.59697	0.68571
0.84449	0.65772	0.59206	0.69678
0.84449	0.64722	0.60967	0.70659
0.84449	0.7058	0.54269	0.64336
0.84449	0.66832	0.53616	0.6821
0.84449	0.6959	0.58049	0.71925
0.84449	0.65808	0.60164	0.65374
0.84449	0.65178	0.65739	0.69731
0.84449	0.62384	0.58996	0.68238
0.84449	0.70514	0.53119	0.73739
0.84449	0.65088	0.58596	0.67089
0.84449	0.69782	0.53671	0.72361
0.84449	0.66482	0.57786	0.69814
0.84449	0.63527	0.63205	0.7355
0.84449	0.66683	0.5575	0.64914
0.84449	0.65868	0.62961	0.70686
0.84449	0.63521	0.59364	0.75012
0.84449	0.62312	0.50474	0.70865
0.84449	0.6484	0.6089	0.61775
0.84449	0.60036	0.60851	0.76355
0.84449	0.66793	0.52476	0.68052
0.84449	0.63743	0.58698	0.62867
0.84449	0.67203	0.60462	0.661
0.84449	0.66317	0.56188	0.67489
0.84449	0.63317	0.55083	0.62409
0.84449	0.64999	0.57791	0.68849
0.84449	0.66985	0.57594	0.66342
0.84449	0.64564	0.56575	0.67948
0.84449	0.60018	0.57806	0.70436
0.84449	0.69775	0.54509	0.69013
0.84449	0.66524	0.55738	0.66261
0.84449	0.63891	0.56344	0.70477
0.84449	0.6937	0.54198	0.70752
0.84449	0.69641	0.55564	0.70245
0.84449	0.61217	0.54801	0.66177
0.84449	0.63101	0.60145	0.66364
0.84449	0.64416	0.51454	0.66198
0.84449	0.64353	0.56764	0.63073
0.84449	0.66348	0.62434	0.70758
0.84449	0.65514	0.61425	0.66207
0.84449	0.64703	0.5679	0.69228
0.84449	0.65574	0.59098	0.68831
0.84449	0.68019	0.59134	0.7235
0.84449	0.63812	0.6152	0.65476
0.84449	0.62372	0.56475	0.65005
0.84449	0.6416	0.54034	0.68911
0.84449	0.69987	0.55912	0.6458
0.84449	0.67979	0.61182	0.69588
0.84449	0.6628	0.58694	0.6406
0.84449	0.64064	0.60579	0.70252
0.84449	0.65764	0.59324	0.70225
0.84449	0.6255	0.57836	0.71322
0.84449	0.66604	0.59982	0.64575
0.84449	0.62524	0.59736	0.56734
0.84449	0.67119	0.61361	0.67088
0.84449	0.65436	0.67105	0.75624
0.84449	0.62584	0.56266	0.68013
0.84449	0.67246	0.56054	0.69201
0.84449	0.62776	0.57069	0.69371
0.84449	0.70649	0.5677	0.69092
0.84449	0.58332	0.54865	0.58979
0.84449	0.60304	0.56264	0.66088
0.84449	0.64801	0.58235	0.70397
0.84449	0.65155	0.55265	0.64676
0.84449	0.64945	0.56843	0.62584
0.84449	0.65342	0.57051	0.68963
0.84449	0.65278	0.58657	0.71369
0.84449	0.615	0.58741	0.7359
0.84449	0.6583	0.605	0.67062
0.84449	0.61673	0.52638	0.68498
0.84449	0.59931	0.61397	0.68575
0.84449	0.62754	0.60764	0.69834
0.84449	0.66011	0.65756	0.67912
0.84449	0.64476	0.63831	0.70429
0.84449	0.67386	0.63296	0.63162
0.84449	0.66198	0.51873	0.64507
0.84449	0.62871	0.59107	0.68204
0.84449	0.66355	0.57104	0.69794
0.84449	0.67745	0.52987	0.66296
0.84449	0.6404	0.55878	0.66155
0.84449	0.65267	0.55971	0.68389
0.84449	0.6431	0.53965	0.63326
0.84449	0.64773	0.53245	0.72127
0.84449	0.63676	0.57727	0.56337
0.84449	0.61505	0.64466	0.65832
0.84449	0.61388	0.64652	0.7083
0.84449	0.65058	0.53691	0.64914
0.84449	0.64707	0.59364	0.65876
0.84449	0.65958	0.55855	0.68283

[truncated: 10 more sheets: Figure2bsimilaritytofcmouse10, Figure2bsimilaritytofcmouse11, Figure2bsimilaritytofcmouse12, Figure2bsimilaritytofcmouse13, Figure2bsimilaritytofcmouse14, Figure2bsimilaritytofcmouse15, Figure2bsimilaritytofcmouse16, Figure2bsimilaritytofcmouse17, Figure2bsimilaritytofcmouse18, Figure2csimilaritytofcmedian]
