# Supplementary material for: Modular subgraphs in large-scale connectomes underpin spontaneous co-fluctuation events in mouse and human brains
Source: Commun Biol. 2024 Jan 24;7:126. doi: 10.1038/s42003-024-05766-w (PMC10810083; doi:10.1038/s42003-024-05766-w)
Supplement: Supplementary file 5 — Supplementary Data 2 [file 42003_2024_5766_MOESM5_ESM.xlsx]

## Sheet: Figure3aConcordancematrix
1	-0.0032228	0.12983	-0.0046487	0.04281	0.020483	0.026661	-0.0048265	-0.00056889	0.062416	0.0033215	0.080337	-0.0045486	0.074401	0.030053	0.037999	0.065182	0.062406	-0.00089039	0.037329	0.031669	-0.0041035	-0.0026931	0.0033311	0.038647	-0.0050195	0.0031787	0.028574	0.038315	0.12639	-0.0038481	0.0050176	0.04022	-0.0036534	0.081403	-0.0015685	0.024344	-0.0032342	0.0098124	0.022304	-0.00083419	-0.0035029	0.041373	-0.0019743	0.10256	-0.0064389	-0.0038178	0.00055297	0.09104	0.030499
-0.0032228	1	0.070008	0.27141	0.071525	0.099169	0.010152	0.053272	0.16104	0.15165	0.047683	-0.0017143	-0.00088655	0.00068044	0.19156	0.064446	-0.0067809	0.17015	-0.003771	0.10656	0.062876	0.085378	0.11011	0.30491	0.0018908	0.042501	0.0041424	0.0072359	0.14475	0.050463	0.1383	-0.0017707	0.060836	-0.003107	0.1273	0.0020972	0.0060923	0.0037331	0.15911	-0.0016058	0.17751	0.075447	0.023593	0.17169	0.19742	0.031614	0.00070768	0.040834	-0.00067363	0.066783
0.12983	0.070008	1	0.14302	0.27932	0.20133	0.13464	0.018999	0.027967	0.018911	0.20134	0.15922	0.03852	0.13796	0.20769	0.068872	0.012611	0.16512	-0.0027064	0.23187	0.21489	0.31318	0.22548	0.12219	0.088056	-0.000348	0.028141	0.016607	0.39022	0.30787	0.16539	0.00084576	0.26104	0.020311	0.24299	0.031269	0.25003	0.020269	0.33974	0.019098	0.14294	0.13223	0.12409	0.15847	0.11015	-0.0047596	0.018207	0.029854	0.036583	0.20601
-0.0046487	0.27141	0.14302	1	0.15894	0.16042	0.035728	0.13123	0.036289	0.11214	0.080159	-0.0032766	0.18463	0.046582	0.25316	0.20439	0.10963	0.090912	0.12487	0.15889	0.22902	0.092281	0.25193	0.16202	0.09274	0.033749	0.067667	0.0038362	0.14088	0.067272	0.315	0.10197	0.14096	0.098057	0.056255	0.081232	0.095954	-0.0049619	0.21491	0.0057126	0.18691	0.05	0.077033	0.21285	0.063124	0.029403	0.12359	0.029584	-0.0029247	0.022254
0.04281	0.071525	0.27932	0.15894	1	0.31734	0.17201	0.11708	-0.0005302	0.033893	0.25563	0.087369	0.18346	0.10495	0.26039	0.26542	0.062738	0.19091	0.03337	0.15859	0.15746	0.14678	0.23722	0.076333	0.069718	0.057671	0.021239	0.013843	0.22864	0.070646	0.27308	0.05487	0.23464	0.10099	0.064049	0.14638	0.16458	0.004024	0.21684	-0.0030958	0.09113	0.058874	0.096419	0.24106	0.069889	0.086363	0.057847	0.068717	-0.0046701	0.088311
0.020483	0.099169	0.20133	0.16042	0.31734	1	0.10728	0.0035028	0.076532	0.073482	0.17977	0.06857	0.095275	0.087423	0.21613	0.1194	0.0046634	0.12102	0.03707	0.16063	0.12822	0.099102	0.29993	0.10016	0.11029	0.035634	-0.005523	0.016244	0.29405	0.10302	0.22038	0.018869	0.18006	0.035716	0.168	0.042201	0.10704	-0.0056627	0.24352	-0.0011978	0.030686	0.07844	0.036135	0.19544	0.085275	0.024816	0.061784	0.013287	-0.004124	0.10149
0.026661	0.010152	0.13464	0.035728	0.17201	0.10728	1	0.10139	-0.0027745	-0.003568	0.13786	0.080256	0.14872	0.052699	0.12187	0.033293	-0.0040255	0.030341	0.012899	0.084947	0.084538	0.0062472	0.10787	0.033094	-0.0028071	-0.0013975	0.00068736	0.038464	0.10909	0.043252	0.0839	0.0056368	0.20353	0.10098	0.01259	0.13615	0.049566	0.15196	0.050374	0.10303	0.025955	0.16196	0.12736	0.18043	0.0091775	0.065816	0.024928	-0.0028427	0.0037168	0.036693
-0.0048265	0.053272	0.018999	0.13123	0.11708	0.0035028	0.10139	1	0.016407	0.0014596	0.072528	0.00039214	0.24742	0.01965	0.13235	0.033393	0.11154	-0.0063006	-0.0021099	0.083206	0.16388	-0.00084261	0.027016	0.054616	-0.0030838	0.0037231	0.054963	0.099019	0.072742	0.017696	0.09108	0.15854	0.19556	0.20064	-0.0038071	0.24485	0.10041	0.036228	0.02923	0.022027	0.29416	0.068202	0.22436	0.21624	0.011834	0.20411	0.020345	0.059538	0.055823	0.0092841
-0.00056889	0.16104	0.027967	0.036289	-0.0005302	0.076532	-0.0027745	0.016407	1	0.33414	-0.0005914	6.9371e-05	0.11563	-0.0021262	0.05049	0.050775	0.050227	0.095319	-0.0014362	0.0084929	-0.0046591	0.079851	0.072693	0.14648	0.053484	-0.0049388	0.024422	0.051339	0.097887	0.056695	-0.0025509	0.082005	0.0066081	0.029824	0.12937	0.035078	-0.0037534	0.021863	0.10645	0.028397	-0.0020514	-0.00047317	0.021456	-0.0039929	0.019435	-0.0026369	-0.0049778	-0.0035597	0.016975	0.00036665
0.062416	0.15165	0.018911	0.11214	0.033893	0.073482	-0.003568	0.0014596	0.33414	1	0.048129	0.095724	-0.0019121	0.021972	0.058515	0.077307	0.0064257	0.020615	0.040749	0.01682	-0.00046074	0.087562	0.055114	0.1985	0.009996	-0.0043197	-0.0042397	-0.0057715	0.09631	-0.0044191	0.08569	-0.0034406	-0.0030696	0.0012995	0.040363	0.0010636	-0.0013583	0.0073548	0.061469	0.059131	0.0029451	-0.0032184	0.015729	0.015772	0.010612	-0.0054171	-0.0042698	-3.5906e-05	-0.0017641	-0.0019257
0.0033215	0.047683	0.20134	0.080159	0.25563	0.17977	0.13786	0.072528	-0.0005914	0.048129	1	0.18876	0.13636	0.0061585	0.21506	0.05749	0.13423	0.080279	0.002083	0.31084	0.14492	0.11772	0.2198	0.13276	0.023382	0.02763	-0.0051958	0.021919	0.28106	0.054631	0.29427	0.031991	0.22627	0.10463	0.057985	0.09276	0.1131	0.001427	0.20486	-0.0050922	0.14872	0.11082	0.051291	0.23651	0.0022165	0.01212	0.041551	0.027148	0.027382	0.05037
0.080337	-0.0017143	0.15922	-0.0032766	0.087369	0.06857	0.080256	0.00039214	6.9371e-05	0.095724	0.18876	1	0.092918	0.21115	0.051184	0.015697	-0.0048696	0.038742	-9.427e-05	0.10392	0.088303	0.020826	0.033571	-0.004525	0.035282	0.010444	0.0045853	-0.004412	0.12829	0.15652	0.015389	-0.0032051	0.11874	0.013809	0.055743	0.064493	0.097784	0.00077288	0.069036	0.060549	0.081916	0.068219	0.11213	0.048542	0.0025157	0.010479	-0.0018237	0.027585	0.0042069	0.029538
-0.0045486	-0.00088655	0.03852	0.18463	0.18346	0.095275	0.14872	0.24742	0.11563	-0.0019121	0.13636	0.092918	1	0.26735	0.10562	0.081462	0.14972	-0.0017018	0.011734	0.088014	0.18802	-0.0060001	0.074884	-0.0030416	0.028929	0.17808	0.14955	0.12792	0.026314	0.00077458	0.22214	0.26423	0.21663	0.2704	-0.0021227	0.30809	0.12376	0.036088	0.030396	0.020013	0.065486	0.02557	0.17856	0.15503	-0.0010113	0.095968	0.11066	0.025136	0.013289	0.00037078
0.074401	0.00068044	0.13796	0.046582	0.10495	0.087423	0.052699	0.01965	-0.0021262	0.021972	0.0061585	0.21115	0.26735	1	0.11074	0.036301	0.0012141	0.031803	-0.00013296	0.089117	0.12509	0.02504	0.033777	-0.0023146	0.0718	0.027569	-0.0035034	-0.0014276	0.089928	0.17621	0.015319	0.0033101	0.17634	0.10429	0.044622	0.12146	0.20364	0.016093	0.013085	0.074656	0.055677	0.017065	0.14997	0.04484	-0.0025817	0.0083442	-0.001602	0.032527	0.0026808	0.049726
0.030053	0.19156	0.20769	0.25316	0.26039	0.21613	0.12187	0.13235	0.05049	0.058515	0.21506	0.051184	0.10562	0.11074	1	0.22928	0.00088276	0.16284	0.019168	0.29737	0.12878	0.14027	0.19192	0.1239	0.11705	0.0092906	-0.0044765	-0.0033857	0.33538	0.18428	0.18328	0.0016333	0.20342	0.10664	0.15811	0.14992	0.12829	0.029233	0.18144	0.0046227	0.17209	0.094812	0.14072	0.26812	0.10008	0.072122	0.02728	0.13217	-0.0027895	0.14141
0.037999	0.064446	0.068872	0.20439	0.26542	0.1194	0.033293	0.033393	0.050775	0.077307	0.05749	0.015697	0.081462	0.036301	0.22928	1	0.10856	0.13296	0.17533	0.05695	0.1116	0.054593	0.067971	0.0052974	0.16488	0.13752	0.11175	0.0068274	0.056341	0.011425	0.1935	0.053843	0.012355	0.038366	0.0049392	0.056184	0.0020413	0.022048	0.088902	0.077105	0.061963	-0.0023351	0.00812	0.021698	0.010543	0.008225	0.063985	0.014128	-0.0018371	-0.0025705
0.065182	-0.0067809	0.012611	0.10963	0.062738	0.0046634	-0.0040255	0.11154	0.050227	0.0064257	0.13423	-0.0048696	0.14972	0.0012141	0.00088276	0.10856	1	0.013442	0.1139	-0.00319	0.0020617	-0.0055721	-0.00027048	-0.0054052	-0.004448	0.14436	0.28962	0.15907	-0.00095256	0.084207	0.13394	0.30891	-0.0028974	0.17553	0.10674	0.087304	0.00032752	0.090952	0.0081898	0.082347	0.013372	0.0299	-0.0046519	0.0066196	0.049032	-0.0045582	0.18346	-0.0008117	0.14503	0.026724
0.062406	0.17015	0.16512	0.090912	0.19091	0.12102	0.030341	-0.0063006	0.095319	0.020615	0.080279	0.038742	-0.0017018	0.031803	0.16284	0.13296	0.013442	1	0.011434	0.20853	0.071114	0.089312	0.16983	0.059172	0.095947	-0.0012592	0.0089275	0.028718	0.15003	0.11891	0.072116	0.032468	0.048687	0.0033399	0.20862	-0.0044348	0.020014	-0.0037534	0.12996	0.0088718	0.027279	0.0052563	0.017018	0.056436	0.1166	0.025844	0.00022897	0.036868	0.050387	0.10638
-0.00089039	-0.003771	-0.0027064	0.12487	0.03337	0.03707	0.012899	-0.0021099	-0.0014362	0.040749	0.002083	-9.427e-05	0.011734	-0.00013296	0.019168	0.17533	0.1139	0.011434	1	0.024626	0.013558	0.012728	0.0045678	-0.0059815	0.068183	0.099477	0.090511	0.00016794	0.0030016	0.0057166	0.14753	0.0013589	-0.003494	0.0089155	-0.0030906	-0.002204	-0.0053849	0.10743	-0.0053988	0.069273	-0.001164	0.084498	0.0012809	-0.004363	0.02201	-0.0068579	0.011293	0.00044388	-0.0010825	0.0063983
0.037329	0.10656	0.23187	0.15889	0.15859	0.16063	0.084947	0.083206	0.0084929	0.01682	0.31084	0.10392	0.088014	0.089117	0.29737	0.05695	-0.00319	0.20853	0.024626	1	0.23159	0.045569	0.17013	0.088689	0.056124	0.016793	0.033191	0.0025351	0.26935	0.16724	0.15614	-0.0033566	0.20861	0.07662	0.18567	0.051504	0.034089	0.013847	0.14301	-0.0018251	0.18993	0.038217	0.11868	0.28012	0.11411	0.055182	0.0062955	0.070389	-0.0052793	0.12023
0.031669	0.062876	0.21489	0.22902	0.15746	0.12822	0.084538	0.16388	-0.0046591	-0.00046074	0.14492	0.088303	0.18802	0.12509	0.12878	0.1116	0.0020617	0.071114	0.013558	0.23159	1	0.041425	0.1519	0.064858	0.012942	-0.0036926	-0.0052784	0.011196	0.27319	0.19672	0.20487	0.093048	0.34887	0.20516	0.13581	0.13731	0.18059	0.011544	0.095696	0.062471	0.34563	0.153	0.36595	0.25604	0.11131	0.042343	0.019805	-0.006827	-0.0015906	0.13286
-0.0041035	0.085378	0.31318	0.092281	0.14678	0.099102	0.0062472	-0.00084261	0.079851	0.087562	0.11772	0.020826	-0.0060001	0.02504	0.14027	0.054593	-0.0055721	0.089312	0.012728	0.045569	0.041425	1	0.24417	0.12487	0.095874	0.0037821	0.014675	0.095579	0.23481	0.1425	0.10877	0.013044	0.087285	-0.005052	0.29116	-0.0047809	0.17054	-0.0051259	0.26393	-0.0051063	0.030378	0.030272	0.0082645	0.11017	0.04593	-0.0034523	-0.0031236	0.058712	0.042561	0.10021
-0.0026931	0.11011	0.22548	0.25193	0.23722	0.29993	0.10787	0.027016	0.072693	0.055114	0.2198	0.033571	0.074884	0.033777	0.19192	0.067971	-0.00027048	0.16983	0.0045678	0.17013	0.1519	0.24417	1	0.2275	0.065025	0.0021763	-0.0010826	0.00017891	0.27317	0.14014	0.23526	-0.0023521	0.16277	0.0067195	0.2199	-0.0032448	0.16148	-0.0037202	0.3871	0.0057707	0.05545	0.12409	0.044649	0.24195	0.047287	0.022383	0.055934	0.029608	-0.0011953	0.11626
0.0033311	0.30491	0.12219	0.16202	0.076333	0.10016	0.033094	0.054616	0.14648	0.1985	0.13276	-0.004525	-0.0030416	-0.0023146	0.1239	0.0052974	-0.0054052	0.059172	-0.0059815	0.088689	0.064858	0.12487	0.2275	1	0.01051	0.087617	0.07678	-0.0056004	0.2224	0.067648	0.10547	-0.0038493	0.11692	0.048352	0.14451	0.0054285	0.007728	0.00068951	0.24885	0.0045836	0.089131	0.16203	0.032472	0.24514	0.14766	0.009221	-0.0022098	-0.0064303	-0.004154	0.11712
0.038647	0.0018908	0.088056	0.09274	0.069718	0.11029	-0.0028071	-0.0030838	0.053484	0.009996	0.023382	0.035282	0.028929	0.0718	0.11705	0.16488	-0.004448	0.095947	0.068183	0.056124	0.012942	0.095874	0.065025	0.01051	1	0.27133	0.051541	0.0098323	0.091907	0.022819	0.044614	0.0010452	-0.0026696	-0.0054507	0.053466	-0.0012464	0.025319	0.022261	0.14663	0.073902	0.0027019	-0.0038259	-0.0065222	-0.0058415	-0.0054891	-0.0029179	0.067295	0.038374	0.11555	-0.0036402
-0.0050195	0.042501	-0.000348	0.033749	0.057671	0.035634	-0.0013975	0.0037231	-0.0049388	-0.0043197	0.02763	0.010444	0.17808	0.027569	0.0092906	0.13752	0.14436	-0.0012592	0.099477	0.016793	-0.0036926	0.0037821	0.0021763	0.087617	0.27133	1	0.24425	0.083318	0.0012594	0.0082487	0.027304	0.10049	0.0034436	0.0037192	0.041261	0.011317	-0.0051071	0.061688	-0.0024178	0.10025	-8.7104e-05	0.072063	0.016513	0.008096	0.047902	-0.0018672	0.1252	0.0025008	-0.0069182	0.051935
0.0031787	0.0041424	0.028141	0.067667	0.021239	-0.005523	0.00068736	0.054963	0.024422	-0.0042397	-0.0051958	0.0045853	0.14955	-0.0035034	-0.0044765	0.11175	0.28962	0.0089275	0.090511	0.033191	-0.0052784	0.014675	-0.0010826	0.07678	0.051541	0.24425	1	0.2016	0.028713	0.083591	0.034929	0.27898	0.00076092	0.0040973	0.17034	0.070416	-0.0065748	0.085862	0.0026027	0.088155	-0.0046958	0.065612	-0.0055674	0.0057541	0.033598	0.0041097	0.19981	-0.0010295	-0.001649	0.087623
0.028574	0.0072359	0.016607	0.0038362	0.013843	0.016244	0.038464	0.099019	0.051339	-0.0057715	0.021919	-0.004412	0.12792	-0.0014276	-0.0033857	0.0068274	0.15907	0.028718	0.00016794	0.0025351	0.011196	0.095579	0.00017891	-0.0056004	0.0098323	0.083318	0.2016	1	-0.0014426	0.02425	0.024984	0.10386	0.024083	0.10847	0.060015	0.1203	-0.0056162	-0.0049058	0.0037447	-0.0045764	0.0020899	-0.0029853	0.0069785	0.0013975	-0.0046896	0.049725	0.1365	0.0023783	0.040278	-0.0027043
0.038315	0.14475	0.39022	0.14088	0.22864	0.29405	0.10909	0.072742	0.097887	0.09631	0.28106	0.12829	0.026314	0.089928	0.33538	0.056341	-0.00095256	0.15003	0.0030016	0.26935	0.27319	0.23481	0.27317	0.2224	0.091907	0.0012594	0.028713	-0.0014426	1	0.46936	0.16218	-0.0012852	0.36504	0.098051	0.41284	0.04093	0.26867	0.011332	0.30197	0.068866	0.23732	0.19154	0.2172	0.27493	0.13081	0.028514	0.018955	0.011751	0.029242	0.27546
0.12639	0.050463	0.30787	0.067272	0.070646	0.10302	0.043252	0.017696	0.056695	-0.0044191	0.054631	0.15652	0.00077458	0.17621	0.18428	0.011425	0.084207	0.11891	0.0057166	0.16724	0.19672	0.1425	0.14014	0.067648	0.022819	0.0082487	0.083591	0.02425	0.46936	1	0.0024879	0.030371	0.30667	0.021937	0.46529	0.0074309	0.23993	0.040932	0.12654	0.16862	0.20683	0.19674	0.21072	0.16103	0.1625	0.024114	-0.0063651	0.0052328	0.032674	0.17495
-0.0038481	0.1383	0.16539	0.315	0.27308	0.22038	0.0839	0.09108	-0.0025509	0.08569	0.29427	0.015389	0.22214	0.015319	0.18328	0.1935	0.13394	0.072116	0.14753	0.15614	0.20487	0.10877	0.23526	0.10547	0.044614	0.027304	0.034929	0.024984	0.16218	0.0024879	1	0.11908	0.22537	0.12364	0.04142	0.14965	0.14893	-0.0040812	0.23086	-0.0057796	0.063353	0.039782	0.088303	0.26225	0.092827	0.031796	0.10308	0.007245	-0.0046308	0.05808
0.0050176	-0.0017707	0.00084576	0.10197	0.05487	0.018869	0.0056368	0.15854	0.082005	-0.0034406	0.031991	-0.0032051	0.26423	0.0033101	0.0016333	0.053843	0.30891	0.032468	0.0013589	-0.0033566	0.093048	0.013044	-0.0023521	-0.0038493	0.0010452	0.10049	0.27898	0.10386	-0.0012852	0.030371	0.11908	1	0.075423	0.1843	0.099847	0.22261	0.025012	-0.0046829	0.019282	-0.0072331	0.05664	0.018148	0.056938	0.043584	0.0028612	0.056571	0.09855	0.012018	0.038008	-0.0016816
0.04022	0.060836	0.26104	0.14096	0.23464	0.18006	0.20353	0.19556	0.0066081	-0.0030696	0.22627	0.11874	0.21663	0.17634	0.20342	0.012355	-0.0028974	0.048687	-0.003494	0.20861	0.34887	0.087285	0.16277	0.11692	-0.0026696	0.0034436	0.00076092	0.024083	0.36504	0.30667	0.22537	0.075423	1	0.16225	0.24642	0.22018	0.33078	0.12607	0.20291	0.17409	0.21823	0.35137	0.41724	0.41144	0.17364	0.094457	0.013195	0.053896	-0.0041373	0.21416
-0.0036534	-0.003107	0.020311	0.098057	0.10099	0.035716	0.10098	0.20064	0.029824	0.0012995	0.10463	0.013809	0.2704	0.10429	0.10664	0.038366	0.17553	0.0033399	0.0089155	0.07662	0.20516	-0.005052	0.0067195	0.048352	-0.0054507	0.0037192	0.0040973	0.10847	0.098051	0.021937	0.12364	0.1843	0.16225	1	-0.0042406	0.37894	0.095934	0.051923	0.0056688	0.11358	0.097186	0.10519	0.21094	0.17426	0.011337	0.056707	0.032867	-0.003829	0.031362	0.011045
0.081403	0.1273	0.24299	0.056255	0.064049	0.168	0.01259	-0.0038071	0.12937	0.040363	0.057985	0.055743	-0.0021227	0.044622	0.15811	0.0049392	0.10674	0.20862	-0.0030906	0.18567	0.13581	0.29116	0.2199	0.14451	0.053466	0.041261	0.17034	0.060015	0.41284	0.46529	0.04142	0.099847	0.24642	-0.0042406	1	0.008707	0.0951	0.0080165	0.22715	0.047941	0.077566	0.12639	0.066195	0.15995	0.26427	0.016083	-0.0038819	0.020237	0.08455	0.18068
-0.0015685	0.0020972	0.031269	0.081232	0.14638	0.042201	0.13615	0.24485	0.035078	0.0010636	0.09276	0.064493	0.30809	0.12146	0.14992	0.056184	0.087304	-0.0044348	-0.002204	0.051504	0.13731	-0.0047809	-0.0032448	0.0054285	-0.0012464	0.011317	0.070416	0.1203	0.04093	0.0074309	0.14965	0.22261	0.22018	0.37894	0.008707	1	0.13505	0.12494	0.011663	0.096169	0.14235	0.13777	0.21987	0.15184	0.016464	0.091706	0.032936	0.046378	0.016527	0.0038812
0.024344	0.0060923	0.25003	0.095954	0.16458	0.10704	0.049566	0.10041	-0.0037534	-0.0013583	0.1131	0.097784	0.12376	0.20364	0.12829	0.0020413	0.00032752	0.020014	-0.0053849	0.034089	0.18059	0.17054	0.16148	0.007728	0.025319	-0.0051071	-0.0065748	-0.0056162	0.26867	0.23993	0.14893	0.025012	0.33078	0.095934	0.0951	0.13505	1	0.036522	0.13899	0.16039	0.16744	0.17599	0.27671	0.16425	0.048683	0.019597	0.012823	0.041803	-0.0051029	0.10965
-0.0032342	0.0037331	0.020269	-0.0049619	0.004024	-0.0056627	0.15196	0.036228	0.021863	0.0073548	0.001427	0.00077288	0.036088	0.016093	0.029233	0.022048	0.090952	-0.0037534	0.10743	0.013847	0.011544	-0.0051259	-0.0037202	0.00068951	0.022261	0.061688	0.085862	-0.0049058	0.011332	0.040932	-0.0040812	-0.0046829	0.12607	0.051923	0.0080165	0.12494	0.036522	1	-0.0016594	0.16859	0.028162	0.19146	0.10206	0.092539	0.047225	0.066744	0.024973	0.0089201	0.0076875	0.035215
0.0098124	0.15911	0.33974	0.21491	0.21684	0.24352	0.050374	0.02923	0.10645	0.061469	0.20486	0.069036	0.030396	0.013085	0.18144	0.088902	0.0081898	0.12996	-0.0053988	0.14301	0.095696	0.26393	0.3871	0.24885	0.14663	-0.0024178	0.0026027	0.0037447	0.30197	0.12654	0.23086	0.019282	0.20291	0.0056688	0.22715	0.011663	0.13899	-0.0016594	1	-0.0065746	0.094925	0.1369	0.040334	0.20901	0.086857	0.020123	0.13642	0.041833	0.010415	0.087099
0.022304	-0.0016058	0.019098	0.0057126	-0.0030958	-0.0011978	0.10303	0.022027	0.028397	0.059131	-0.0050922	0.060549	0.020013	0.074656	0.0046227	0.077105	0.082347	0.0088718	0.069273	-0.0018251	0.062471	-0.0051063	0.0057707	0.0045836	0.073902	0.10025	0.088155	-0.0045764	0.068866	0.16862	-0.0057796	-0.0072331	0.17409	0.11358	0.047941	0.096169	0.16039	0.16859	-0.0065746	1	-0.00058666	0.32402	0.23507	0.12666	0.097866	0.041295	0.024701	-0.0043173	-0.0061334	0.050225
-0.00083419	0.17751	0.14294	0.18691	0.09113	0.030686	0.025955	0.29416	-0.0020514	0.0029451	0.14872	0.081916	0.065486	0.055677	0.17209	0.061963	0.013372	0.027279	-0.001164	0.18993	0.34563	0.030378	0.05545	0.089131	0.0027019	-8.7104e-05	-0.0046958	0.0020899	0.23732	0.20683	0.063353	0.05664	0.21823	0.097186	0.077566	0.14235	0.16744	0.028162	0.094925	-0.00058666	1	0.12193	0.24999	0.16794	0.048811	0.079997	0.026332	0.033161	0.01291	0.10933
-0.0035029	0.075447	0.13223	0.05	0.058874	0.07844	0.16196	0.068202	-0.00047317	-0.0032184	0.11082	0.068219	0.02557	0.017065	0.094812	-0.0023351	0.0299	0.0052563	0.084498	0.038217	0.153	0.030272	0.12409	0.16203	-0.0038259	0.072063	0.065612	-0.0029853	0.19154	0.19674	0.039782	0.018148	0.35137	0.10519	0.12639	0.13777	0.17599	0.19146	0.1369	0.32402	0.12193	1	0.15215	0.32941	0.13236	0.10878	-0.0060893	0.0032671	-0.0053522	0.066075
0.041373	0.023593	0.12409	0.077033	0.096419	0.036135	0.12736	0.22436	0.021456	0.015729	0.051291	0.11213	0.17856	0.14997	0.14072	0.00812	-0.0046519	0.017018	0.0012809	0.11868	0.36595	0.0082645	0.044649	0.032472	-0.0065222	0.016513	-0.0055674	0.0069785	0.2172	0.21072	0.088303	0.056938	0.41724	0.21094	0.066195	0.21987	0.27671	0.10206	0.040334	0.23507	0.24999	0.15215	1	0.40121	0.11848	0.069173	0.017874	0.0012534	-0.0027398	0.19625
-0.0019743	0.17169	0.15847	0.21285	0.24106	0.19544	0.18043	0.21624	-0.0039929	0.015772	0.23651	0.048542	0.15503	0.04484	0.26812	0.021698	0.0066196	0.056436	-0.004363	0.28012	0.25604	0.11017	0.24195	0.24514	-0.0058415	0.008096	0.0057541	0.0013975	0.27493	0.16103	0.26225	0.043584	0.41144	0.17426	0.15995	0.15184	0.16425	0.092539	0.20901	0.12666	0.16794	0.32941	0.40121	1	0.19133	0.13619	0.02267	0.041101	-0.0010613	0.13709
0.10256	0.19742	0.11015	0.063124	0.069889	0.085275	0.0091775	0.011834	0.019435	0.010612	0.0022165	0.0025157	-0.0010113	-0.0025817	0.10008	0.010543	0.049032	0.1166	0.02201	0.11411	0.11131	0.04593	0.047287	0.14766	-0.0054891	0.047902	0.033598	-0.0046896	0.13081	0.1625	0.092827	0.0028612	0.17364	0.011337	0.26427	0.016464	0.048683	0.047225	0.086857	0.097866	0.048811	0.13236	0.11848	0.19133	1	0.1118	-0.00027092	0.016469	0.046635	0.11474
-0.0064389	0.031614	-0.0047596	0.029403	0.086363	0.024816	0.065816	0.20411	-0.0026369	-0.0054171	0.01212	0.010479	0.095968	0.0083442	0.072122	0.008225	-0.0045582	0.025844	-0.0068579	0.055182	0.042343	-0.0034523	0.022383	0.009221	-0.0029179	-0.0018672	0.0041097	0.049725	0.028514	0.024114	0.031796	0.056571	0.094457	0.056707	0.016083	0.091706	0.019597	0.066744	0.020123	0.041295	0.079997	0.10878	0.069173	0.13619	0.1118	1	-0.0032478	0.11448	-0.0049855	0.021606
-0.0038178	0.00070768	0.018207	0.12359	0.057847	0.061784	0.024928	0.020345	-0.0049778	-0.0042698	0.041551	-0.0018237	0.11066	-0.001602	0.02728	0.063985	0.18346	0.00022897	0.011293	0.0062955	0.019805	-0.0031236	0.055934	-0.0022098	0.067295	0.1252	0.19981	0.1365	0.018955	-0.0063651	0.10308	0.09855	0.013195	0.032867	-0.0038819	0.032936	0.012823	0.024973	0.13642	0.024701	0.026332	-0.0060893	0.017874	0.02267	-0.00027092	-0.0032478	1	0.0087587	-0.00051892	-0.0029278
0.00055297	0.040834	0.029854	0.029584	0.068717	0.013287	-0.0028427	0.059538	-0.0035597	-3.5906e-05	0.027148	0.027585	0.025136	0.032527	0.13217	0.014128	-0.0008117	0.036868	0.00044388	0.070389	-0.006827	0.058712	0.029608	-0.0064303	0.038374	0.0025008	-0.0010295	0.0023783	0.011751	0.0052328	0.007245	0.012018	0.053896	-0.003829	0.020237	0.046378	0.041803	0.0089201	0.041833	-0.0043173	0.033161	0.0032671	0.0012534	0.041101	0.016469	0.11448	0.0087587	1	-0.0060239	-0.0048867
0.09104	-0.00067363	0.036583	-0.0029247	-0.0046701	-0.004124	0.0037168	0.055823	0.016975	-0.0017641	0.027382	0.0042069	0.013289	0.0026808	-0.0027895	-0.0018371	0.14503	0.050387	-0.0010825	-0.0052793	-0.0015906	0.042561	-0.0011953	-0.004154	0.11555	-0.0069182	-0.001649	0.040278	0.029242	0.032674	-0.0046308	0.038008	-0.0041373	0.031362	0.08455	0.016527	-0.0051029	0.0076875	0.010415	-0.0061334	0.01291	-0.0053522	-0.0027398	-0.0010613	0.046635	-0.0049855	-0.00051892	-0.0060239	1	0.029424
0.030499	0.066783	0.20601	0.022254	0.088311	0.10149	0.036693	0.0092841	0.00036665	-0.0019257	0.05037	0.029538	0.00037078	0.049726	0.14141	-0.0025705	0.026724	0.10638	0.0063983	0.12023	0.13286	0.10021	0.11626	0.11712	-0.0036402	0.051935	0.087623	-0.0027043	0.27546	0.17495	0.05808	-0.0016816	0.21416	0.011045	0.18068	0.0038812	0.10965	0.035215	0.087099	0.050225	0.10933	0.066075	0.19625	0.13709	0.11474	0.021606	-0.0029278	-0.0048867	0.029424	1
0.017261	-0.0045998	0.045377	0.051307	0.014765	0.001509	0.026202	0.01791	0.003971	0.0042364	0.032536	0.0078258	0.026908	0.015441	0.015887	0.063604	0.33033	-0.0054337	0.12504	0.01195	-0.0050934	0.019711	-0.0016769	-0.001262	0.028231	0.16892	0.14329	0.020417	0.007582	0.10616	0.0096793	0.13265	0.011493	0.01852	0.079139	0.0054192	0.017304	0.13188	-0.0040654	0.13689	-0.0058723	0.065069	0.01581	-0.0037521	0.02819	-0.0057681	0.039282	0.0043	0.091261	0.043167
0.044107	0.044398	0.00061771	0.16286	0.13672	0.15449	0.077255	0.06519	-0.005605	0.076623	0.13135	-0.0025931	0.16721	0.00035828	0.058142	0.093465	0.26686	-0.0038968	0.031711	0.011974	0.069617	-0.0045007	0.054915	0.047009	-0.001823	0.052874	0.08424	0.12872	0.0509	-0.0050861	0.1847	0.22197	0.087798	0.1754	-0.0049668	0.12591	0.024974	-0.00051448	0.085951	-0.006053	0.041285	0.039194	0.047666	0.079552	0.00060681	0.029013	0.23006	-0.0037991	0.065891	-0.0024388
0.041733	-0.0026319	-0.003184	0.011175	-0.0034974	0.011018	0.052679	0.010483	-0.00027845	0.00050228	0.026995	-0.0012256	-0.0017885	-0.0031898	-0.0047168	0.0033382	0.10182	0.02598	0.028184	-0.0025819	-0.0051273	0.0074779	0.00077372	0.002961	0.0029754	0.019887	0.0011175	-0.0029864	-0.0056878	-0.0053374	0.0013324	0.044277	0.0070464	0.027443	-0.0070049	-0.0052043	-0.0052201	0.034924	0.009592	0.042039	-0.0039553	8.5353e-06	0.04665	-0.0034114	0.057949	0.0088762	0.020379	0.00080441	0.0017964	0.0012502
0.17748	-0.004664	0.18675	0.0030365	0.11673	0.074628	0.19239	0.013886	-0.0034231	0.017261	0.0053453	0.12192	0.042832	0.10104	0.12057	0.0064707	0.07144	0.049878	0.030431	0.065219	0.052705	0.021684	0.069823	0.0027469	0.018205	0.0010378	0.040278	0.0062969	0.12879	0.25025	-0.0042413	0.041089	0.072781	-0.0029407	0.11532	-0.006764	0.047905	0.029153	0.037787	0.076929	0.027656	0.011404	0.075884	0.044378	0.033038	-0.001758	0.0030365	-0.0010891	-0.0036822	0.10923
0.053951	-0.0051571	0.0102	0.047085	-0.0038311	-0.0014229	0.046511	0.0017754	-0.005618	0.032517	0.0045994	0.039026	0.0043737	0.055103	-0.0012162	0.038753	0.24999	0.027632	0.071343	-0.0031538	-0.0027077	0.00032616	-0.000409	-0.0063161	0.0061727	0.058636	0.23007	0.098724	0.01165	0.15617	0.066866	0.17046	0.02724	0.0092743	0.098099	0.0038885	0.0082023	0.077532	0.0086308	0.19142	-0.0041383	0.050297	0.028395	0.013328	0.0083678	0.0085452	0.1595	0.016325	-0.0056557	0.029552
-0.0022779	-0.0048246	0.030994	0.023447	-0.0014822	-0.0048561	-0.0043927	0.019147	0.0038025	-0.0023345	-0.0062398	-0.0025404	0.06908	-0.00057744	-0.0026139	0.082919	0.13114	-0.0032298	0.06573	0.0024479	-0.0024969	0.097251	0.022465	0.039725	0.055941	0.29675	0.21083	0.1244	0.010692	0.040997	-0.0015205	0.097468	0.015143	0.015645	0.071472	0.0094958	0.027329	0.077105	0.0051742	0.14642	0.0023609	0.071121	0.001127	0.013213	0.016034	0.035482	0.056709	0.0065972	-0.006704	0.04885
0.088021	0.15707	0.27167	0.14705	0.096405	0.1202	0.010929	0.0010895	0.083192	0.014931	0.061303	0.10647	0.00010762	0.047346	0.16399	0.092095	0.015269	0.27605	0.0040591	0.20628	0.20373	0.15879	0.16217	0.10355	0.093095	-0.0044797	0.048046	0.088303	0.21877	0.276	0.04586	0.0068704	0.11249	-0.0041588	0.29158	0.0030629	0.04696	0.00011172	0.10349	0.0019885	0.10059	0.068935	0.077037	0.11727	0.13051	0.011795	0.017757	0.061127	0.11065	0.14564
-0.0048149	-0.004218	0.025896	0.017105	0.10233	0.01079	0.12851	0.24671	0.10434	0.030374	0.072951	0.091347	0.28969	0.17264	0.091353	-0.0006359	0.01746	-0.0053983	0.025302	0.10326	0.10786	-0.0077834	0.024152	-0.0027226	-0.0029963	0.010196	0.014438	0.068807	0.045886	0.026447	0.038272	0.060382	0.14135	0.19285	0.00018754	0.29249	0.11476	0.093553	-0.0036477	0.074794	0.16082	0.058585	0.27294	0.15835	-0.0035355	0.08147	0.050807	0.044152	-0.00080747	0.024608
-0.0034351	0.020013	0.090377	0.00024468	-0.0016163	-0.0025726	0.00053089	0.013958	0.00020602	-0.0011475	-0.0016763	-0.0044715	0.0755	0.0062965	-0.0028831	0.071894	0.13875	-0.0054598	0.084177	-0.0043813	-0.0027804	0.08661	0.0049162	0.044481	-0.0025426	0.26351	0.19133	0.075057	0.048836	0.066321	-0.0037387	0.10203	0.028173	-0.0037163	0.10021	0.0046745	0.071049	0.017296	0.019081	0.10917	-0.0058089	0.1148	0.014644	0.024927	0.039806	0.016485	0.045366	-0.0036894	0.039824	0.074225
-0.0049163	0.028946	0.010075	0.14504	0.065046	0.030131	-0.00075451	0.11162	-0.0039248	-0.0033546	-0.0018645	0.030194	0.13493	0.076313	0.069833	0.040056	0.033488	0.0022529	-0.0044922	-0.0056039	0.096033	-0.00016108	0.056777	0.00052708	0.096387	0.024684	0.13182	-0.0010887	0.050266	0.024613	0.043957	0.11954	0.069478	0.038873	0.0023085	0.074549	0.12043	-0.0050075	0.054538	-0.0041761	0.11716	0.016686	0.15487	0.044773	0.0090927	0.077691	0.035184	0.092117	0.0041205	0.009683
0.10566	0.043569	0.11377	-0.0027264	0.048693	0.043467	0.0044636	-0.0049832	0.0087624	0.022924	-0.0033161	0.057712	0.00036676	0.051645	0.043436	-0.0015163	0.049352	0.1506	0.0054743	0.033282	0.013612	0.10188	0.092451	-0.0042409	0.095342	0.020495	0.015227	0.092719	0.11548	0.10784	-0.0046458	0.045703	0.024894	0.02406	0.15952	0.0042446	0.085327	-0.0046087	0.054619	0.0034252	0.022757	-0.0019657	0.087899	0.030447	0.0018596	-0.0047104	0.0027663	0.0021176	0.097736	0.1764
-0.00070545	0.0050831	0.0038444	-0.004666	-0.0014362	-0.0047854	-0.0028752	-0.0043304	0.0019849	0.0090863	0.034259	0.0016845	0.0078712	-0.0047563	-0.0026772	-0.0048206	-0.0044286	0.0019047	0.004394	0.0051703	-0.0043703	0.027454	0.012198	-0.004128	0.017126	0.0021906	0.00078739	0.0096359	0.0087081	-0.0025699	-0.00049713	0.0060353	-0.0014131	-0.0036331	-0.0027414	-0.00076354	-0.0059638	-0.0049682	-0.0043608	0.0083392	-0.0027874	0.0010279	-0.0039572	-0.0038403	-0.0016611	0.025505	-0.0059047	0.0017449	-0.0028094	-0.0042188
-0.0026218	0.12039	0.10486	0.044742	0.026132	0.086405	-2.9473e-05	-0.0032484	0.13737	0.1175	0.034145	-0.0053912	0.023107	-0.0062337	0.099519	-0.0051844	0.058759	0.086858	-0.0024614	0.1171	-0.005351	0.13775	0.09464	0.14266	-0.0038138	0.047864	0.19313	0.11594	0.083	0.08166	0.01036	0.12811	0.011637	0.014748	0.18575	0.023729	0.0031231	-0.0036784	0.055133	-0.0049852	0.0094604	0.015372	-0.0044807	0.073837	0.085602	-0.002266	0.030602	-0.00094546	0.029385	0.062137
0.0040494	0.0059471	0.00869	0.15389	0.15893	0.054221	0.02293	0.10445	0.0057716	0.040363	0.15252	0.014762	0.20804	0.028922	0.053194	0.13921	0.29155	-0.0042868	0.12821	0.04061	0.15855	0.0043206	0.040241	0.018536	-0.0024063	0.070218	0.12565	0.060815	0.014975	-0.0058267	0.19038	0.11393	0.043282	0.14738	0.00070828	0.11489	0.014848	0.031027	0.012106	0.0045929	0.082466	-0.0051516	0.063947	0.058402	-0.00073219	0.011552	0.079002	-0.0050563	0.061508	-0.0022492
-0.00029011	0.083314	0.03094	0.12253	0.089413	0.0071825	-0.0030986	0.072575	-0.0058467	0.022501	0.061657	-0.0025204	0.025027	0.0018423	0.07693	0.13201	0.0771	0.031138	0.093942	0.073699	0.080704	0.036	0.043905	0.0086308	0.084115	0.022261	0.068676	0.011287	0.066331	-0.0055387	0.15393	0.053121	0.075786	0.020845	0.0067058	0.017796	0.023378	-0.00068177	0.06986	0.052062	0.069236	-0.0047628	0.045139	0.063767	-0.0019735	0.019288	0.074557	0.074019	0.028532	0.0082075
-0.0032345	0.14452	0.097137	0.21681	0.13166	0.10805	0.032033	0.10038	-0.003644	0.035134	0.13431	0.028011	0.10097	0.064936	0.15549	0.085943	0.0628	0.051598	0.095937	0.14831	0.32139	0.10243	0.19219	0.13759	0.028068	-0.00488	0.0064431	0.00044674	0.23536	0.057155	0.14515	0.023768	0.21229	0.098938	0.085611	0.060078	0.1022	0.0036748	0.12124	0.0016456	0.15481	0.049589	0.21416	0.2116	0.080716	0.0014513	0.045865	-0.0021185	-0.0051928	0.1103
0.0049227	0.025647	0.048883	0.11217	0.1555	0.023269	0.045771	0.18598	0.045614	0.0023271	0.096999	0.06517	0.26433	0.12794	0.1104	0.019124	0.086407	0.00082145	0.026548	0.14789	0.18865	0.0086573	0.027125	0.0052415	0.0012216	0.029545	0.050675	0.020164	0.08483	0.027083	0.134	0.11578	0.1533	0.15691	0.00037255	0.17215	0.10197	0.0037843	0.010333	0.013721	0.15505	0.002966	0.30292	0.18922	0.041338	0.067157	0.096344	0.020375	-0.0055472	0.062928
0.013274	0.025708	-0.0032478	0.003295	0.00094797	-0.0055814	-0.0024939	-0.00040496	0.014772	0.050385	0.0047236	0.07011	0.095732	0.071914	0.014118	0.043695	0.015071	0.0013244	0.072691	0.020473	0.024965	-0.0046437	-0.0052647	0.066309	0.10446	0.11907	0.11326	0.00050687	0.0048978	0.0038384	-0.0060876	0.018174	0.0013575	-0.0045171	-0.0024972	0.04655	0.026987	0.0095673	-0.0045953	0.0015858	0.019058	0.020128	0.0565	-0.0050621	-0.006787	-0.0031339	0.062164	-0.0066487	0.027868	-0.004639
-0.0039683	0.031339	-0.0042759	0.084352	0.055209	0.00024706	-0.0018296	0.031809	0.058714	0.0038223	0.012292	0.012394	0.1501	0.026124	0.003668	0.004317	0.086207	0.030354	0.027285	0.042713	0.10882	0.0048615	-0.0019428	-0.0043462	-0.0049069	0.034562	0.074758	0.024289	0.0040811	-0.0024681	0.036048	0.13667	0.017967	0.048638	-0.00075207	0.029743	0.005624	-0.0033772	-0.0040628	-0.0037082	0.023035	-0.0018054	0.085376	0.036681	0.017218	0.012066	0.041398	-0.0048152	-0.0056374	0.020785
0.13211	0.0016752	0.027752	0.0042238	-0.0036027	-0.005451	0.09961	0.0059951	0.0012314	0.029515	-0.0050288	0.0357	0.0085667	0.047334	0.03154	-0.0026867	0.12194	-0.00010156	0.044788	0.027591	0.018059	0.00044358	0.01766	0.024083	0.0094428	0.077355	0.15346	0.041556	0.076682	0.14928	0.003836	0.097964	0.03775	-0.00064018	0.089533	-0.0023108	0.011974	0.031495	-0.005886	0.16449	0.023744	0.065146	0.070322	0.05088	0.0090667	-0.0028615	0.0022502	-0.0032294	-0.00030372	0.029935
0.083212	-0.0058367	0.0091874	-0.0052893	-0.0048108	0.0034447	-0.0010869	0.00164	-0.0045564	0.070371	-0.0011488	0.10344	-0.0016723	0.036063	0.022574	0.01816	0.027138	0.056279	0.0011309	0.061327	-0.0023185	0.021798	-0.0042346	-0.00036231	-0.00075734	-0.005284	0.040954	0.11322	0.0050105	0.051738	0.023506	0.070245	-0.0029687	0.029795	0.023409	0.006983	-0.0050113	0.0027714	-0.00028589	-0.0039228	0.0081215	0.018535	-0.0043931	-0.0041259	-0.0067387	-0.0034319	0.0080273	0.015845	0.0035892	-0.0059125
0.053034	-0.0015645	0.097577	0.01088	0.091435	0.070825	-0.0024369	0.0011167	-0.005473	-0.0048069	0.023764	0.034539	0.028405	0.10824	0.036254	0.0091868	0.0037646	0.0043005	0.023783	0.023833	0.10274	0.047021	0.019576	0.038166	0.02356	-0.0043334	-0.0061151	0.0018132	0.12405	0.063971	0.077553	0.040003	0.15412	0.15301	0.097336	0.10073	0.15254	-0.0020455	0.080238	0.054678	0.043709	0.056021	0.11412	0.047174	0.089427	-0.0029894	0.02786	4.7664e-05	0.0050291	0.10767
0.072621	-0.0052767	0.10982	0.066115	0.24347	0.18967	0.11804	0.030973	-0.0033774	6.3995e-05	0.15043	0.1777	0.18859	0.11702	0.095104	0.13748	0.084967	0.040416	0.02739	0.11978	0.11608	0.018039	0.096088	-0.0052179	0.17037	0.26091	0.0588	0.022339	0.14254	0.092289	0.08705	0.051526	0.11943	0.087361	0.02481	0.10783	0.096992	-0.0060761	0.10907	0.0025172	0.04995	0.027017	0.07967	0.05976	0.011736	0.00098251	0.12478	0.0050835	-0.0024106	0.0086703
0.024482	0.0030002	0.032711	0.10924	0.15407	0.052879	0.028289	0.051159	-0.0039079	-0.0042588	0.028045	0.055053	0.23393	0.11517	0.071173	0.22774	0.043969	0.051493	0.071984	0.04715	0.11587	0.019421	0.031022	-0.0058891	0.065033	0.12356	0.044586	-0.0034444	0.017391	0.0030551	0.13542	0.072248	0.02804	0.063884	-0.0042183	0.049525	0.014674	-0.00047329	0.0080047	-0.0036744	0.01994	-0.0030923	0.056279	0.043934	-0.0026388	0.10568	0.020996	0.027173	-0.00026846	0.018496
0.061882	0.086399	0.23347	0.20273	0.17756	0.093925	0.071859	0.049516	0.039223	0.0018852	0.12766	0.207	0.073827	0.12056	0.23557	0.18959	0.0025447	0.20697	0.057328	0.19408	0.15121	0.2387	0.20234	0.033064	0.18716	0.036987	0.0036116	0.016365	0.25415	0.15868	0.12627	-0.0045813	0.081431	-0.0034805	0.12801	0.028298	0.095586	-0.0022069	0.23877	-0.0046252	0.15906	0.012507	0.088772	0.10825	0.063825	0.027077	0.015402	0.046557	0.019019	0.072473
0.021976	0.050996	0.27199	0.1673	0.11112	0.12519	0.0034841	0.036434	0.09493	0.0040946	0.06361	0.080519	0.047486	0.19906	0.20384	0.064143	-0.0013771	0.10267	-0.0044685	0.088023	0.14709	0.33467	0.16942	0.067673	0.16434	-0.0039963	-0.0064123	0.04902	0.23757	0.2996	0.035824	-0.00049575	0.15145	0.015192	0.2412	0.039319	0.22864	-0.0022999	0.21537	-0.0031366	0.20884	0.058221	0.15435	0.1388	0.062544	0.0045753	0.014961	0.039861	0.01706	0.14256
0.25202	0.014265	0.22725	-0.0053316	0.060246	0.042261	0.034947	-0.0024799	-0.0039882	0.030082	-0.0036447	0.078119	0.00071901	0.10723	0.066738	-0.00035234	0.17166	0.142	0.068767	0.079315	0.064123	0.031702	0.066179	0.0087592	0.010352	0.01618	0.081833	0.018263	0.08576	0.17051	-0.0053097	0.026281	0.10454	-0.00080265	0.19358	-0.001588	0.081584	0.058183	0.06614	0.10207	0.0092545	0.056201	0.1201	0.054718	0.1207	0.013337	-0.0043418	0.033634	0.1128	0.13099
-0.0011538	-0.0043675	-0.0050264	0.081113	0.059188	0.040564	0.027509	0.15972	0.021241	-0.0020601	0.066918	0.011504	0.21891	0.03719	0.03578	0.018915	0.11026	0.0043738	0.049606	0.037582	0.083353	-0.0062007	0.058013	0.025676	-0.0055246	0.050925	0.063262	0.064127	0.08357	0.030056	0.064222	0.10413	0.080555	0.2409	0.0021058	0.11754	0.0403	-0.0055226	0.02448	0.030646	0.13845	0.0010619	0.12199	0.074626	0.0048192	0.055504	0.097893	0.0013	0.035463	0.0057928
0.00098805	0.051585	0.083392	0.079206	0.14599	0.10848	0.019499	0.020601	0.040093	0.024588	0.044748	0.030836	0.038972	0.072158	0.15706	0.14473	-0.0033391	0.14721	0.013109	0.059676	0.035141	0.18571	0.12479	0.0079939	0.070292	0.015344	-0.0041162	-0.0013086	0.077928	0.044796	0.10043	-0.0047947	0.026193	-0.0042874	0.061078	0.0059666	0.049349	-0.0034133	0.080991	-0.0010026	0.02504	0.0051348	0.017334	0.072058	0.016917	0.052776	0.002656	0.063056	0.016723	0.10855
0.0017016	0.01666	0.074768	0.23986	0.24816	0.1601	0.084323	0.078779	0.02323	0.067182	0.12901	0.033769	0.20507	0.063648	0.17969	0.321	0.10693	0.046537	0.096189	0.079821	0.16741	0.090366	0.15756	0.037371	0.15237	0.10581	0.090413	0.035067	0.14111	0.043221	0.18261	0.040708	0.056163	0.1234	0.011488	0.15229	0.028541	-0.0010766	0.14269	-0.0051218	0.062905	0.013732	0.064192	0.12114	0.0039559	0.0058092	0.17956	-0.0056017	-0.0024561	0.03284
-0.0069576	-0.0052806	-0.0011373	0.036571	0.09249	0.020821	0.0051383	0.0349	0.0168	-0.0038217	0.036847	0.0050731	0.063211	-0.0027492	-0.0042256	0.022975	0.16317	-0.0013344	0.037449	0.001654	0.016111	-0.0028044	0.0078473	-0.0031209	0.04094	0.065266	0.16503	0.17233	0.0041944	0.01031	0.049884	0.086021	0.023483	0.043721	0.0015068	0.035649	0.001963	0.0089684	0.065351	0.010004	0.0037369	-0.0039905	0.00056065	0.030151	-0.00070851	0.078203	0.072466	0.00513	-0.0078274	-0.0028399
0.088796	0.0036628	0.14956	0.062727	0.17041	0.08852	0.16306	0.065923	-0.0051199	-0.0039099	0.10098	0.16125	0.18186	0.28986	0.20456	0.11576	-0.0039044	0.080567	-0.003278	0.13448	0.15045	0.06022	0.11215	0.015828	0.08776	0.023291	-0.0045581	-0.0001495	0.17657	0.20676	0.14514	-0.0021149	0.21682	0.14212	0.12903	0.09644	0.23211	0.030217	0.086505	0.11414	0.087719	0.069062	0.18999	0.14283	0.05083	0.07137	0.0026587	0.0483	0.0048541	0.073258
0.07675	-0.002052	0.11284	0.067561	0.070187	0.021665	-0.0052976	0.011634	-0.00174	-0.0027307	0.020415	0.058832	0.038098	0.089026	0.056824	0.024836	-0.001745	0.064512	0.04236	0.01379	0.055583	0.087388	0.062602	0.00060022	0.1216	-0.0011224	0.027932	0.013493	0.10162	0.11495	0.048552	-0.0012017	0.068265	0.010757	0.097078	0.016214	0.15881	0.0027192	0.11279	-0.0002276	0.066004	0.013652	0.073846	0.025402	0.071339	0.0023845	0.019679	0.0029418	0.0341	0.01799
-0.003024	0.016086	0.070353	0.13967	0.15553	0.11154	0.033918	0.14808	-0.0048672	0.021458	0.14245	0.051656	0.21218	0.023819	0.07966	0.17221	0.13106	0.0073515	0.067348	0.087114	0.10524	0.040326	0.099568	0.0063232	0.13246	0.16721	0.1249	0.038452	0.092108	0.0079773	0.21914	0.083825	0.036708	0.068779	-0.0021993	0.12606	0.035678	0.0099153	0.11964	-0.00010603	0.12072	-0.0039486	0.0532	0.051939	0.012362	0.0050173	0.16965	0.016032	-0.0047824	-0.0031647
0.04624	-0.0019226	0.045559	0.084134	0.17501	0.10989	0.042048	0.072379	-0.0025191	-0.0028389	0.062312	0.13544	0.17249	0.17749	0.11079	0.096861	0.019393	0.024954	0.036045	0.053875	0.13187	0.043317	0.071127	-0.0029544	0.11441	0.055527	0.042621	0.0053667	0.12486	0.07486	0.11746	0.077132	0.15733	0.091074	0.046163	0.1327	0.13234	-0.0022579	0.08866	0.0089151	0.15329	0.011223	0.15721	0.096158	0.027434	0.15288	0.013559	0.089435	0.0048152	0.053136
-0.0055378	0.039582	0.040766	0.088353	0.18029	0.077077	0.035104	0.12006	-0.0026269	0.00022658	0.28041	0.084704	0.12746	0.038618	0.14446	0.19061	0.22948	0.04477	0.086976	0.13658	0.19222	0.052657	0.098783	0.052501	0.020334	0.033905	0.046146	0.046287	0.12981	0.0016444	0.23311	0.065213	0.06779	0.13634	0.0044482	0.10676	0.062432	0.023332	0.087551	0.0029385	0.11992	-0.00036471	0.1029	0.10084	0.0072805	0.010807	0.13546	-0.0044891	0.0062633	0.04793
0.022532	0.043803	-0.0049243	-0.0020893	-0.0051674	-0.0027603	0.0062467	0.012268	0.042939	0.070456	0.025693	0.0010523	0.059646	0.012102	0.0096881	0.010455	0.013563	0.010455	-0.0043108	0.020408	0.029447	0.023323	0.012541	0.037431	-0.0049741	0.059059	0.1282	0.023463	0.054344	0.0072634	-0.0053808	0.096667	0.00063398	0.017648	0.043485	0.014765	-0.0045506	0.020058	-0.0021052	-0.0023943	-0.0042895	-0.003455	0.0097266	-0.0040452	-0.0013283	-0.0057871	0.047566	0.041032	0.0039635	0.0033379
-0.00081276	0.01012	-0.004584	0.13007	0.089182	0.039458	-0.0058439	0.10578	0.0008677	0.031077	0.12406	0.0027929	0.15716	0.0031214	0.043671	0.13407	0.2177	-0.0032353	0.1491	0.10277	0.094168	0.017882	0.056861	0.0079024	0.044856	0.10129	0.09715	0.044933	0.022638	-0.00089142	0.15179	0.1136	0.014555	0.092719	-0.0032902	0.075982	0.0074498	0.0066148	0.017106	0.025301	0.071756	-0.00091813	0.055685	0.084131	-0.0039894	0.016121	0.10064	0.011983	0.0012412	-0.0030195
0.20831	-0.00076643	0.16564	0.0028391	0.054954	0.025598	0.094553	0.027242	0.007596	0.052249	-0.0055477	0.056425	0.078209	0.14628	0.077499	-0.0048296	0.10288	0.04099	0.025116	0.017527	0.09138	0.028935	0.054388	-0.0045789	0.011779	-0.0048312	0.0040969	0.0056855	0.044651	0.1234	-0.0037348	0.010904	0.10863	0.0001024	0.071023	0.062271	0.10521	0.11212	0.0060817	0.16974	0.0078511	0.080208	0.14788	0.043183	0.069408	0.0017985	-0.0043966	0.0046959	0.038599	0.14485
-0.0051243	0.00024626	0.0015318	0.0058758	0.030028	-0.0045839	-0.0045407	0.023237	-0.0012687	-0.0038386	0.018064	-0.0018872	0.028399	-0.0066177	0.025785	0.11516	0.052349	-0.0028479	0.065299	-0.00203	0.029304	-0.0013747	-0.0061348	0.0097942	0.038177	0.076312	0.082384	-4.4091e-05	-0.0050853	-0.0063739	0.012395	0.062635	-0.0038043	0.019884	-0.0034842	0.014982	-0.0037125	0.02289	-0.0043325	0.0017227	0.013818	-0.0060435	0.0084449	0.038671	-0.003709	0.020003	0.016942	-0.0065613	-0.005907	-0.0022688
-0.0020784	0.043184	0.09584	0.19543	0.19271	0.065126	-0.0017151	0.11351	-0.0043117	0.028311	0.20504	0.098309	0.14123	0.05318	0.11109	0.1715	0.1784	0.012049	0.027535	0.079134	0.27294	0.080861	0.10515	0.092371	0.02497	0.015832	0.034201	0.017089	0.14386	0.040385	0.17688	0.12859	0.099436	0.12027	0.030126	0.076984	0.063803	0.02889	0.16829	-0.0052061	0.24421	0.032865	0.081383	0.14829	-0.0045916	0.020425	0.099688	0.018494	0.0062839	0.03824
-0.0031006	0.043864	0.16917	0.12194	0.14901	0.092052	0.017996	0.12393	0.0011721	0.022461	0.19807	0.10591	0.1016	0.072705	0.16798	0.03959	0.0026095	0.075644	-0.0035921	0.15405	0.24001	0.10539	0.065255	0.15166	0.0026729	0.0022047	-7.4915e-05	-0.0029704	0.24858	0.18221	0.10684	0.017111	0.22845	0.16614	0.15692	0.10526	0.097338	0.022756	0.10077	0.021694	0.19357	0.152	0.11707	0.19455	0.089772	0.045004	-0.0052207	0.0096208	-0.004166	0.12359
-0.0041975	-0.0033482	0.023487	0.045026	0.0054668	0.0061657	-0.0042173	0.090179	-0.0053038	0.0068578	-0.0030479	0.0011063	0.087607	-0.0039709	0.0030906	0.045139	0.14422	-0.002282	0.01174	-0.0011879	0.0023671	0.040646	0.02335	-0.0040653	0.023953	0.12227	0.13771	0.011658	-0.0041281	0.0028282	0.026777	0.14769	-0.0035827	0.019338	0.020479	0.0085296	-0.0053984	0.042396	0.013447	0.01982	0.027788	0.00013946	0.0043408	-0.0019811	0.00080487	0.00095112	0.13934	-0.0044378	0.033552	-0.0040317
0.0082725	0.00043625	0.039321	0.1079	0.17612	0.10837	0.017261	0.097187	0.0036151	-0.0072467	0.066097	0.037185	0.23781	0.063583	0.030957	0.13414	0.12211	0.01712	0.043548	0.026158	0.20469	0.00084834	0.055271	0.01905	0.024765	0.074981	0.057444	0.057877	0.063029	0.013589	0.12321	0.19229	0.1167	0.13556	0.012458	0.10326	0.055633	-0.0020411	0.059497	-0.0063242	0.087425	0.013303	0.099766	0.067819	0.011903	0.034653	0.13889	-0.0055878	-0.0044244	0.040274
0.062592	0.0032994	0.075557	0.095451	0.1129	0.1168	0.11976	0.037306	-0.0044338	0.016636	0.089235	0.16088	0.19949	0.096897	0.036415	0.11617	0.086225	0.020083	0.040956	0.051878	0.091666	-0.005969	0.03683	-0.0051184	0.21055	0.17433	0.10453	0.026987	0.070852	0.012362	0.10708	0.092905	0.05322	0.07151	-0.0057531	0.12544	0.052689	0.00036766	0.084683	-0.0067073	0.045447	0.010292	0.091213	0.036894	-0.0012503	0.013007	0.23087	-0.0059615	0.017506	-0.0056181
-0.005009	-0.00051256	-0.0055094	0.047826	0.045851	-0.0043495	0.040529	0.0958	0.075684	0.018301	-9.4752e-06	0.031588	0.25851	0.090705	0.0050168	0.0613	0.17758	-0.00094189	0.01264	0.0038213	0.008866	0.011682	-0.00031212	0.038905	0.021234	0.17239	0.25013	0.11093	0.0056478	0.036606	0.032086	0.16614	0.00060727	0.072862	0.15488	0.1861	0.009012	-0.0053008	-0.0036594	0.0048133	0.0081752	-0.00088441	0.033102	0.0033403	0.018348	0.021497	0.084924	0.034468	0.013856	0.046455
0.02659	0.0090869	0.028446	0.089361	0.21084	0.043651	0.070291	0.092907	-0.0027465	0.0024886	0.041844	0.05186	0.14817	0.043871	0.051727	0.22177	0.089503	-0.0025567	0.021996	0.011965	0.12888	0.0010626	0.01605	0.0135	0.026421	0.077172	0.12053	0.089843	0.044106	0.0090713	0.094912	0.10302	0.057211	0.10998	-0.0052254	0.1031	0.015491	0.01825	0.057632	-0.0026507	0.11394	0.0078544	0.046721	0.021803	0.026447	0.066067	0.076824	-0.0048984	0.0026653	0.0045198
0.015778	-0.0036824	0.034712	0.052237	0.032436	0.021092	0.037185	0.13808	0.018384	-0.0011083	0.1187	0.12728	0.16497	0.12981	0.083412	0.02676	0.08333	-0.0034049	0.038964	0.10082	0.17769	-0.0042364	0.0033374	-0.0041258	-0.0050717	0.02042	0.002821	-0.00067899	0.1053	0.074019	0.071748	0.048715	0.16558	0.25164	-0.0014998	0.1637	0.16153	-0.0054288	-0.004326	0.055611	0.2003	0.015826	0.19907	0.042929	0.011183	5.4431e-05	0.009274	0.013658	0.027294	-0.0035799
0.13102	0.033996	0.0061431	-0.0048832	0.09616	0.00095976	0.065804	0.0046823	0.022491	0.085303	-0.0053779	0.076979	0.13625	0.085197	0.011237	0.10184	-0.0044378	0.022221	-0.0041531	0.0036013	0.049948	0.015356	0.0011569	0.057692	0.046407	0.12096	0.093711	0.0067554	-0.0065382	-0.0052305	0.015394	0.048076	0.0011574	-0.0036468	0.0098984	0.031021	-0.0030676	-0.0042783	-0.0038471	-0.0039731	0.002572	0.0070964	0.050855	-0.0055749	-0.0065518	0.030085	0.057568	-0.0054236	0.0083699	0.005202
0.017198	0.0059778	-0.0025026	0.10271	0.00075102	0.018846	0.00073286	0.0049255	0.023578	0.015118	0.037476	0.014649	0.013518	-0.0053837	-0.0055188	0.067849	0.082682	-0.0035612	0.080909	-0.0015411	0.01382	0.014849	0.0062447	-0.0057584	0.054853	0.064283	0.07833	-0.0020547	0.0011787	-0.0061542	0.044205	0.040165	-0.0019533	-0.0034698	-0.0052915	-0.003583	-0.0046721	0.036142	0.034069	0.06113	0.0049887	0.0050393	-0.0051807	0.0016352	0.009059	-0.0044698	0.094795	-0.0047149	0.0088633	0.0093132
0.036148	-0.0056265	0.0057596	0.098994	0.14521	0.074351	0.024786	0.02508	-0.0021954	0.014129	0.054446	0.12567	0.2323	0.091631	0.062007	0.14556	0.14866	0.017525	0.080282	0.069168	0.0029676	0.0083215	0.029519	-0.001907	0.12088	0.27083	0.13919	0.028326	0.017481	0.0042371	0.081225	0.077968	0.0073636	0.067707	-0.0051603	0.068976	0.0027643	0.00097656	0.052342	0.0032569	0.019028	-0.0034008	0.022219	0.014768	0.0025935	0.022582	0.22578	-0.0022819	-0.0051853	0.0011037
0.0027929	0.12474	0.13012	0.14581	0.20586	0.12849	0.042703	0.096101	0.041516	0.072608	0.21469	0.0084002	0.062642	0.040369	0.33267	0.11118	-0.0028213	0.1994	0.021723	0.29895	0.1777	0.10363	0.19634	0.14215	0.062935	0.005122	-0.0024457	0.00032794	0.21174	0.072873	0.15247	-0.0044786	0.10113	0.075393	0.093568	0.048721	0.027789	0.0022951	0.080174	-0.005176	0.13071	0.061731	0.074548	0.21441	0.041938	0.038038	-0.0021279	0.01576	-0.0041571	0.072845
0.11394	0.014948	0.19579	0.093662	0.2199	0.18265	0.11711	0.034991	0.0062707	-0.0029205	0.1173	0.36368	0.13412	0.18285	0.13891	0.16053	0.011056	0.080503	0.0328	0.08624	0.12618	0.086941	0.079002	-0.0021666	0.13331	0.10133	0.0076923	-0.0015108	0.1619	0.13681	0.082932	0.015224	0.14877	0.024557	0.058422	0.092679	0.10405	-0.0045125	0.1359	0.015695	0.091608	0.027098	0.11802	0.067062	0.014807	0.018717	0.034318	0.054577	-0.00024831	0.029616
0.0021471	0.052137	0.037025	0.1383	0.121	0.13092	-0.0031217	-0.0059657	0.047153	0.1031	0.045581	0.0020125	0.038944	0.064171	0.11018	0.17825	0.0059554	0.15009	0.12708	0.081749	0.052899	0.13805	0.11727	0.020661	0.15102	0.056789	0.0080681	0.0010443	0.11717	0.036132	0.074223	-0.005633	-0.001432	-0.0053855	0.10058	-0.0055964	0.016307	0.025879	0.062859	0.053695	0.0093441	0.021267	-0.0022949	0.016331	0.024066	0.0072483	0.012993	0.0050041	0.044365	0.025725
0.0088731	0.0024123	0.019692	0.098378	0.16933	0.057251	0.00012061	0.056021	0.0056504	-0.0049748	0.097772	0.08946	0.23964	0.050343	0.097249	0.21037	0.13803	0.031509	0.080903	0.066443	0.12766	0.0026305	0.010304	-0.0044736	0.096118	0.17248	0.15502	0.035723	0.01927	-0.0062671	0.15617	0.1364	0.057306	0.068696	-0.0082201	0.19024	0.024571	0.0082626	0.020009	0.0057021	0.065724	-0.0041196	0.080006	0.042098	0.013244	0.018127	0.10514	0.056951	-0.0020896	-0.0103
0.034132	0.046648	0.13875	0.10997	0.22252	0.072063	0.14411	0.078436	0.0098648	-0.0033814	0.042775	0.11301	0.11359	0.1263	0.14528	0.11753	0.0017226	0.076289	-0.0051539	0.04701	0.068267	0.093089	0.1418	0.043687	0.058913	-0.00064191	0.014179	0.0073711	0.14484	0.087615	0.11219	0.00082809	0.096842	0.0082832	0.034014	0.07772	0.095973	-0.00027312	0.1702	0.0070475	0.074326	0.033339	0.1955	0.16918	0.012521	0.046776	0.087243	0.016625	0.0014858	0.091982
0.0078535	-0.0035242	0.023991	0.0083893	0.11311	0.053918	-0.0035687	-0.0026416	-0.0011041	0.00030557	0.012739	0.023064	0.083399	0.061938	0.020054	0.17996	0.032877	0.042926	0.0039654	0.0082281	0.044619	0.021398	0.014403	-0.0030067	0.092331	0.15674	0.095198	0.055776	0.0217	0.0018228	0.037118	0.012332	0.0095307	-0.0052977	0.0048516	-0.0037107	0.0079665	0.043084	0.051595	0.037478	0.0004206	0.0050075	-0.0046835	-0.0054524	0.0012957	-0.0027734	0.1187	-0.0020521	-0.0034352	0.0040049
0.010252	0.013436	0.017268	0.24898	0.10129	0.047936	0.030663	0.10869	0.0094993	-0.0024876	0.11727	0.084448	0.25459	0.078853	0.14121	0.1046	0.22081	-0.0051511	0.075436	0.073334	0.084388	0.022547	0.032394	-0.0022274	0.06969	0.12548	0.11756	0.031381	0.026099	0.00063167	0.14237	0.16153	0.04079	0.17957	-0.0041747	0.19722	0.060116	0.002118	0.035784	-0.0052366	0.097783	0.0065292	0.070847	0.11569	-0.0039253	0.047856	0.12313	0.089049	0.0092675	-0.0064387
-0.0034419	0.0097265	-0.00012516	0.039581	0.14712	0.060039	0.056731	0.067499	0.02465	0.018703	0.034152	0.21311	0.30545	0.12336	0.019692	0.14913	0.11776	-0.0034491	0.0118	0.012242	0.050555	0.014955	0.0023618	0.055337	0.10951	0.31386	0.16025	0.14108	-0.0044894	-0.0099771	0.04507	0.22824	0.036734	0.072249	0.016559	0.16108	0.0051063	-0.005719	0.014477	-0.0030363	0.052612	-0.0040257	0.043251	0.0045798	0.0039682	0.09142	0.086752	0.025643	-0.0046856	-0.0052633
0.064575	-0.00022094	0.035796	0.0053485	-0.0041029	-0.0035789	0.0047075	0.019936	0.012718	0.0069745	0.0033664	0.0060794	0.01215	-0.0035312	-0.0055811	-0.00072204	0.12485	0.030683	0.018171	-0.005493	-0.0047574	0.017952	0.014065	0.0030448	0.0085728	0.010426	0.044759	0.015261	-0.0049447	0.034275	-0.0017309	0.20899	-0.0023396	0.075881	0.034896	0.013361	-0.0017995	-0.0064398	0.00094233	-0.00059023	-0.0009778	-0.0043611	-0.0048646	-0.0055819	0.036145	-0.00047933	-0.00089556	-0.0020089	0.010011	0.0013103
0.0563	-0.0046126	0.14007	0.052216	0.15686	0.1488	0.072215	0.010887	-0.0025076	0.0083381	0.063645	0.19524	0.12876	0.27213	0.080437	0.10369	0.055309	0.031267	0.019979	0.12257	0.089261	0.060147	0.053802	0.012459	0.15777	0.15275	0.026179	0.017894	0.073333	0.055039	0.054097	0.0060249	0.044281	0.063196	0.027979	0.055608	0.084261	0.015705	0.077599	-0.0019712	0.028179	-0.0081916	0.047436	0.038365	0.0032301	-0.0041557	0.1107	0.038072	-0.0058115	0.0080724
0.044738	0.033413	-0.00071355	0.17331	0.034957	0.061086	0.014821	0.15803	-0.0014842	0.031782	0.12569	0.0042665	0.1034	0.00049133	0.096102	0.068537	0.18736	0.00068576	0.036773	0.10027	0.083084	0.017526	0.11569	0.038122	0.051269	0.054213	0.094454	0.057571	0.063973	-0.003388	0.071797	0.13427	0.015568	0.10433	-0.0040089	0.12938	0.023112	-0.0058492	0.078495	-0.0038472	0.18362	0.02569	0.04059	0.082557	-0.0021048	0.027187	0.10726	0.014817	0.032395	-0.0040352
-0.0015657	0.13692	0.057352	0.07714	0.028432	0.067517	-0.005257	0.050561	0.0019022	0.093499	0.098118	0.0073403	-0.0025657	-0.0044602	0.06033	-0.0035343	0.0099225	0.015262	0.01726	0.053156	0.096779	0.10928	0.13182	0.25371	0.011298	0.072831	0.020977	-0.0040649	0.17135	0.049664	0.15017	-0.0057002	0.14314	0.024286	0.17409	-0.0031218	0.043897	0.0040796	0.11459	-0.0010074	0.06044	0.048258	0.033965	0.17503	0.074679	-0.0054407	0.0012916	0.0044734	-0.0050849	0.1105
0.067886	0.054818	0.041872	0.13676	0.11371	0.017384	-0.0055213	0.025584	0.060052	0.15713	0.14343	-0.0040786	0.026769	-0.0047689	0.046244	0.077052	0.15786	0.022397	0.017267	0.023429	0.010838	0.074994	0.13438	0.088763	0.0086466	0.024126	0.046776	0.0015289	0.043334	0.0087528	0.15181	0.028248	0.0086928	0.044643	-0.0002897	0.0048902	0.043927	0.016903	0.15604	0.035415	0.031033	-0.0023162	-0.0022635	0.0088892	-0.0034628	0.022127	0.030614	0.014061	0.01047	-0.003377
0.050813	0.097921	-0.0015006	0.11531	-0.0037508	-0.0038205	0.045257	0.016358	0.047439	0.17039	-0.004372	0.088455	0.0073016	0.061614	-0.003537	0.0057434	0.051041	0.0018825	0.002145	-0.0027456	0.0028623	0.016343	-0.0027703	0.10407	-0.0063246	0.005893	0.0058795	-0.005035	0.00041018	0.01688	-0.00049321	0.019446	0.0094357	-0.0053858	-0.0014756	-0.0022797	0.0091284	0.014808	0.020481	0.042234	0.00070035	-0.0018223	0.021672	-0.0039277	-0.001801	-0.0043986	0.000913	0.0094313	0.0041093	0.0090892
0.072222	-0.0011162	0.14936	-0.0013288	0.10907	0.055604	0.01926	0.024148	0.014507	0.020974	0.037226	0.13818	0.076104	0.19504	0.061634	0.0019804	-0.0021819	0.012142	0.010957	0.072345	0.16767	0.12096	0.044982	-0.0028481	0.021005	-0.0050254	-0.0051423	0.0020033	0.20209	0.16083	0.047196	-0.0038353	0.20847	0.055523	0.12279	0.10756	0.21009	0.030282	0.044372	0.076696	0.09831	0.025328	0.24882	0.12374	0.090684	0.0092752	0.024138	-0.004825	0.066077	0.14378
0.00012443	0.00042634	0.1817	0.053469	0.13462	0.15868	0.10631	0.017872	-0.00046501	-6.2747e-05	0.18108	0.056625	0.084804	0.08966	0.094542	0.0062865	0.011097	0.093237	-0.0049473	0.16989	0.18764	0.081843	0.15546	0.020504	0.035436	0.010817	0.0076977	-0.0023811	0.22123	0.18354	0.085331	-0.0031202	0.23038	0.12039	0.13431	0.034577	0.091473	-0.0015364	0.087359	0.026017	0.06502	0.048428	0.094717	0.091552	0.018732	0.0036993	0.039406	-0.0026171	-0.0045255	0.16936
0.019099	0.010682	-0.0053695	0.030251	0.035892	0.011414	0.00057988	0.0034304	0.019549	-0.0024111	0.056794	0.0032302	0.13677	0.030894	0.025921	0.10119	0.15177	-0.0043594	0.1337	0.013839	0.031063	-0.0068299	-0.0025626	0.036349	0.090404	0.25537	0.06053	0.019022	-0.0044419	0.019383	0.043326	0.043305	-0.0051045	0.028293	0.038899	0.029224	-0.0068138	0.04405	0.0011182	0.047264	0.0011677	0.022629	-0.0017271	-0.0017744	0.07405	0.013333	0.12268	-0.0011508	0.042429	0.00014824
0.0056545	-0.0055964	0.00062407	0.012334	-0.0020678	-0.0043311	0.0048522	-0.00059587	0.019212	0.13446	-0.0045582	0.048341	-0.0061875	0.052877	0.0084733	0.048653	0.027485	-0.0045453	0.057428	0.055479	-0.0023169	-0.0054327	-0.0032334	-0.0018546	-0.0058301	0.014134	0.058507	0.018193	0.0053899	0.013797	0.0092914	0.00062039	0.016293	0.0011629	0.021431	0.0049873	0.019481	0.0034428	-0.0046823	0.06702	0.0020377	0.018315	0.012922	0.028518	-0.005367	0.0032166	-0.0028085	0.023426	-0.0037134	-0.0056251
-0.0052411	0.020057	-0.0048936	0.063994	0.0098639	-0.00423	-0.00272	0.11107	0.020857	-0.0022315	0.049044	-0.0043961	0.042661	-0.0036122	0.041519	0.011653	0.18091	-0.0057443	0.096622	0.1048	0.05234	-0.0045699	-0.0017676	-0.0036236	-0.0036385	0.040245	0.019814	0.0079555	0.0027197	0.0037438	0.087773	0.053938	0.015508	0.10978	0.0017408	0.060344	-0.0038338	-0.004508	-0.0044989	0.0013175	0.045918	-0.0028771	0.021391	0.035115	0.005943	0.0065901	0.0080943	0.026948	0.012505	-0.0048289
0.053294	-0.0031374	-0.0015615	0.00033416	-0.0054893	0.0020211	0.056239	0.0058986	-0.0054251	0.0053195	0.0032942	-0.0042187	0.048193	0.0048375	0.00034906	0.0067179	0.010273	0.011229	-0.006409	0.0097152	0.0017887	0.010773	-0.0056441	0.0019491	0.0016578	0.010512	-0.0061656	0.0053607	-0.0052903	0.0076757	-0.0062475	0.0015249	-0.0052522	0.042309	0.023839	0.024698	-0.0046751	0.00044494	0.010759	0.01658	-0.0024413	-0.004294	-0.0051207	-0.0052382	0.0088191	-0.006656	0.0025263	-0.0029012	0.069319	0.0089654
0.029587	-0.003721	-0.0056976	-0.0041703	0.0056649	0.0032963	-0.0042369	-0.0016422	-0.0051508	0.004992	0.021802	0.11141	-0.0058912	-0.0030534	-0.0050986	0.071749	0.024537	0.019345	0.080127	0.015264	0.016645	0.004937	0.00020087	0.02089	-0.0011485	0.027655	0.031935	0.014371	-0.0061548	-0.0057873	0.010595	0.0050573	-0.0064129	-0.00093615	-0.0032799	0.0082827	-0.0062267	-0.0019054	-0.0057165	0.013239	0.0060146	5.6922e-05	0.013334	-0.0058917	-0.003	0.0029784	0.0038502	-0.0002207	0.0087801	-0.0060719
0.0094393	0.0056982	-0.0038808	0.018174	0.022584	-0.001891	0.018498	0.0028665	-0.0053908	-0.0030769	0.0074786	0.028822	0.017433	0.0078668	0.045266	0.060984	0.061773	0.0084055	0.13345	0.032985	-0.00019141	0.0029925	-0.00019741	0.0086263	0.033542	0.026985	0.070315	-0.00096394	-0.0050975	-0.0051279	0.03413	0.018022	-0.005299	0.019541	-0.0038005	0.05277	0.008361	0.00091166	-0.0051563	0.024968	0.0114	0.016225	0.0064423	0.0028111	0.024235	0.024842	0.00088262	0.07137	-0.00025265	-0.0033467
0.012204	-0.0045698	0.020978	0.016519	-0.0024264	-0.0040671	0.048311	0.086364	0.0066855	-0.004616	-0.0057795	-0.0055796	0.079503	-0.00041772	0.0083833	0.0046662	0.051766	0.05541	-0.0026921	0.0033607	-0.001951	0.093991	0.018909	-0.0043316	0.038205	0.020936	0.035232	0.084722	0.0096617	-0.002374	0.00036667	0.09329	0.003015	0.14319	0.082715	0.15332	-0.0040815	0.0079145	0.042039	0.016874	0.010291	0.0078375	0.030824	0.018153	-0.0046558	0.04891	0.012307	-0.0049888	0.1332	0.047901
-0.0057735	-0.0054085	-0.00042633	0.090084	0.053086	0.016148	0.01395	0.062571	0.0066288	0.0026414	0.049811	0.013745	0.12032	0.0079479	0.0017131	0.08652	0.16362	-0.0024767	0.054433	0.0057307	0.080297	-0.0058888	0.018431	-0.0048361	0.049534	0.19303	0.07757	0.020023	0.011218	-0.0039463	0.034684	0.11331	-0.0015641	0.10166	-9.7395e-05	0.045794	0.0061406	-0.0031226	0.0025736	0.00089274	0.044813	-0.0039712	0.049082	0.0047926	0.00025754	-0.0042609	0.069949	-0.0014569	0.0081827	0.0057346
-0.0038142	-0.0040648	-0.0036126	0.048096	0.013261	0.0069944	0.058431	0.057347	0.0067243	-0.0026829	0.0083416	0.034882	0.14961	0.033024	0.0024853	0.033388	0.081163	0.010056	0.0090018	0.010944	0.043231	0.018532	-0.0051492	-0.0037394	0.0029644	0.041977	0.085157	0.06162	-0.0043783	-0.0015868	0.035089	0.11878	0.027477	0.089789	0.064524	0.20676	0.021067	-0.00081132	-0.0040447	0.018626	0.02837	0.0246	0.090916	0.026353	-0.00090751	0.027039	0.019176	0.0065353	0.047635	0.0092405
0.040805	-0.0042485	0.0568	-0.0053962	0.013847	0.015764	-0.0063171	0.010787	0.018913	-0.0024563	0.012321	0.0027446	-0.0050121	0.078645	0.034121	-0.0018157	0.12851	0.0088337	0.015064	-0.0043609	-0.0045544	0.036994	0.0060722	0.00054278	0.069583	-0.0044847	0.0029498	0.018769	0.01541	0.093269	-0.0045949	-0.0039326	0.029126	0.03156	0.070073	-0.0050628	0.029962	0.013344	0.023639	0.0043078	-0.0018821	0.010309	-0.004243	-0.0032655	0.013272	0.007354	-0.0057458	0.024762	0.10889	0.051281
-0.0031228	0.066125	0.015629	0.094172	0.10508	0.025832	0.059772	0.099955	-0.0034293	0.0077146	0.14711	0.039315	0.13609	0.038572	0.063106	0.15267	0.11318	0.039426	0.053908	0.16539	0.14279	0.0045879	0.04295	0.057356	0.0080541	0.03551	0.018016	0.048051	0.06025	-0.0021375	0.18603	0.077296	0.10506	0.10853	0.002531	0.10838	0.015743	-0.0022363	0.035264	-0.00073621	0.13336	0.0049471	0.11882	0.09961	0.011369	0.016309	0.0772	0.0089002	-0.0045955	0.010534
0.089739	0.019241	0.14351	0.14225	0.11166	0.026719	0.12965	0.028463	-0.0028259	-0.0027534	0.037995	0.051379	0.064397	0.092716	0.17789	0.15104	0.0063275	0.027835	0.00051933	0.057921	0.16091	0.022046	0.072752	0.037183	0.075891	0.00084949	0.0017667	-0.003079	0.071263	0.088525	0.051679	0.032589	0.05116	0.11656	-0.0005938	0.10767	0.069045	0.0065788	0.06491	0.021306	0.091778	0.078175	0.18732	0.1517	0.01718	-0.0052833	0.080829	-0.0034046	-0.0020607	0.014982
-0.004719	0.14566	0.062588	0.11865	0.096614	0.057868	0.021767	0.047245	-0.0048397	0.063198	0.12042	-0.0024893	0.05042	0.010061	0.088824	0.011458	0.038682	0.023711	0.027579	0.12669	0.13778	0.04384	0.074001	0.14549	-0.0025987	0.0093709	0.0084714	0.00045661	0.09605	0.0019614	0.17941	0.010243	0.1549	0.094184	0.034851	0.019658	0.039431	-0.0043573	0.053027	-0.0048331	0.067559	0.032971	0.046722	0.14337	0.073107	0.032349	0.016252	-0.0034211	0.011718	0.095933
0.013444	0.0033788	0.0025757	0.082843	0.054738	0.03673	0.058465	0.11369	-0.0053781	0.017726	0.093386	-0.0016864	0.073364	-0.0034728	0.093229	0.081306	0.13057	0.011993	0.045372	0.025521	0.06578	-0.0062353	0.030844	0.014638	-0.0049811	0.0060334	0.093968	0.054745	0.048392	0.0052163	0.12595	0.11345	0.072473	0.17103	0.0014286	0.18687	0.027037	-0.0051062	0.018073	0.0097238	0.074903	0.054371	0.13571	0.14552	0.0080691	0.024792	0.10853	-0.0047059	0.030075	-0.0043902
0.050747	0.0041219	0.14301	-0.0029433	0.052078	0.12586	0.037723	-0.0048817	0.019037	-0.0030844	0.088489	0.05869	0.003504	0.064021	0.13604	0.006347	0.021351	0.066061	-0.002624	0.21036	0.12553	0.03349	0.051417	0.01817	0.026442	-0.0043431	0.14358	0.034008	0.13061	0.094788	0.0068893	0.014162	0.046924	0.019253	0.11599	0.0077141	0.051375	0.0036398	0.013153	0.028054	0.034298	0.022045	0.020513	0.028089	0.013893	-0.005136	0.0018042	0.0046269	0.0028874	0.13604
-0.0048095	0.052883	0.11968	0.19069	0.13196	0.14665	-0.0039205	-0.004932	0.1931	0.14159	0.076563	0.020939	0.0040135	0.010893	0.10396	0.26389	0.062572	0.085115	0.089095	0.012174	0.001617	0.17564	0.10215	0.018824	0.25157	0.07659	0.032609	0.0042079	0.058834	0.0098394	0.12104	0.00053689	-0.0031264	-0.0050228	0.021886	0.00058069	0.047174	0.060355	0.20873	0.096721	0.031324	-0.0033994	0.029428	-0.0041876	-0.0050578	-0.0049333	0.033611	0.012942	-0.0049905	-0.0020519
-0.0046493	0.032278	0.022659	0.1965	0.18072	0.077309	0.014994	0.14014	-0.0054358	0.018667	0.065445	0.036505	0.2161	0.065699	0.083096	0.18497	0.10038	0.0077751	0.084115	0.044278	0.20275	0.010789	0.033545	7.1327e-05	0.069789	0.084525	0.2143	0.067804	0.057813	0.0085996	0.18206	0.22177	0.077308	0.15196	-0.0056032	0.27614	0.08935	0.001435	0.060314	-0.0048049	0.19492	0.016233	0.12109	0.0778	0.035118	0.12107	0.027746	0.054782	-0.0044352	0.002945
-0.0033702	0.098403	0.056564	0.035697	0.0072471	0.073561	-0.0038576	0.0057906	0.19131	0.12373	0.052404	0.016581	0.069168	0.025471	0.095051	0.014037	-0.0063437	0.04863	0.016055	0.041916	0.0088865	0.13567	0.068024	0.14397	-0.0038549	0.018556	0.056106	0.043507	0.11138	0.041494	0.026077	0.096528	-0.0057843	-0.0065769	0.09101	0.025429	0.0025245	0.016281	0.080445	-0.00085083	-0.0024618	-0.007107	0.022722	0.028967	0.019987	0.02024	-0.0061191	-0.0049774	0.019141	0.0021631
-0.0024744	0.21628	0.080152	0.037087	0.039137	0.035015	-0.0031784	0.032188	0.018217	0.093014	0.077616	0.028366	0.0094462	0.043672	0.059423	-0.0039579	0.0024749	0.029609	-0.001436	0.064978	0.0075294	0.16853	0.10318	0.30443	0.01674	0.13659	0.089853	0.023609	0.10885	0.0069698	0.077684	0.00045046	0.054982	0.0034861	0.1228	-0.0028838	-0.00083147	-0.0051746	0.11207	-0.0045548	0.027429	0.024267	-0.0027148	0.1119	0.10898	-0.0013077	-0.0034099	0.012151	0.0030779	0.070813
-0.0032497	0.061593	0.02789	0.030944	0.017781	0.028762	-0.0033124	0.013621	0.017564	0.082649	-0.0047919	0.043247	0.0038569	0.0017162	0.0078215	-0.0048836	-0.001491	0.017086	-0.0033301	0.021104	0.014959	0.017119	0.048143	0.14777	0.0296	0.024104	0.034166	-0.0043283	0.027102	0.014231	0.0047626	0.00622	0.014689	-0.0013519	0.081116	0.073021	-0.0041311	0.01615	0.024839	-0.0056859	-0.0049612	-0.0037644	-0.00082104	0.014462	0.01801	-0.0046113	-0.0040847	0.0043928	0.0057913	0.044051
0.10494	-0.0040925	0.072438	0.038685	0.085724	0.011734	0.15106	0.053698	0.0031622	0.037838	0.023981	0.13138	0.098122	0.065686	0.019346	0.007917	-0.0056825	0.017682	-0.0035032	0.073105	0.18214	-0.0053834	0.043599	0.011552	0.00030132	-0.0035808	-0.00082887	0.023518	0.085262	0.10214	0.051272	0.0057969	0.20109	0.033968	0.06452	0.072147	0.062976	0.017057	0.094829	0.10331	0.083948	0.10572	0.21551	0.12354	0.095301	0.091418	0.066651	-0.0056852	0.0038063	0.042056
-0.00037283	0.079804	0.10809	0.20641	0.12657	0.18701	0.052319	0.072098	0.016853	0.12986	0.1528	0.0034667	0.10312	0.041753	0.14814	0.066958	0.048482	0.057977	0.12579	0.19278	0.14131	0.047273	0.12193	0.14701	0.0046759	-0.0045693	-0.0078319	0.026704	0.22497	0.039472	0.2288	0.0070103	0.17446	0.12615	0.079761	0.090634	0.093986	0.0014597	0.098284	-0.0031747	0.11339	0.015474	0.040369	0.077332	0.054811	-0.0023521	0.017298	0.011553	0.013544	0.040176
-0.0011136	0.10862	0.14053	0.13763	0.16528	0.067881	0.02974	0.087191	0.0031237	0.027944	0.16999	0.014741	0.033154	0.04038	0.22303	0.10536	0.06604	0.14232	0.028001	0.16382	0.095728	0.1595	0.14656	0.070433	0.065179	-0.0058972	-0.00705	-0.0068435	0.21494	0.084392	0.14593	-0.004807	0.10261	0.046634	0.10827	0.027512	0.096495	-0.0048832	0.17425	-0.0027488	0.14839	0.012116	0.032586	0.069438	0.059919	-0.00051801	0.055922	0.0063697	-0.0050864	0.077743
-0.0020905	0.0097112	0.043596	0.12407	0.1918	0.076103	0.035437	0.19405	0.010894	0.0061426	0.14353	0.010551	0.22927	0.061978	0.111	0.16804	0.20258	0.00018271	0.048116	0.098932	0.2241	0.031472	0.067022	-0.00029844	0.096392	0.12916	0.11346	0.049786	0.10201	0.0022347	0.20267	0.22453	0.16042	0.17353	0.00058465	0.13251	0.081786	0.006632	0.099857	-0.0021527	0.13582	0.0037881	0.10967	0.096583	-0.0019168	0.035807	0.16092	0.0029558	-0.0053136	0.017802
0.086027	0.0016044	0.066168	0.1082	0.028246	0.063517	0.0073045	0.043986	-0.0033546	-0.003683	0.013309	0.071246	0.074879	0.13264	0.064042	0.086901	0.022694	-0.0018496	0.051892	0.046658	0.093284	0.028614	0.055221	0.017497	0.11648	0.044091	0.031912	-0.0022931	0.087515	0.071577	0.041908	0.033261	0.039423	0.05728	0.020336	0.08148	0.048831	0.017183	0.075339	-0.0040485	0.11398	-0.0034573	0.034518	0.0016914	0.0073354	-0.0043223	0.041509	-0.001996	-0.00065956	0.01816
-0.0041298	0.014499	0.0036403	0.080247	0.042484	0.047143	-0.0028676	0.079464	-0.0050626	0.042222	0.079708	-0.0033655	0.071434	0.0032412	0.035603	0.050059	0.10071	-0.0024667	0.15532	0.057406	0.044386	0.01352	0.046515	0.027607	0.016903	0.021991	0.022847	0.023394	0.065684	0.0011989	0.15371	0.030405	0.023664	0.062154	-0.0026701	0.021537	0.028928	0.01122	0.041145	0.026788	0.054352	-0.0017907	0.002852	0.035159	-0.0043206	-0.0064085	0.044542	-0.0011333	0.0033106	-0.0051077
0.020677	0.099207	0.044042	0.22175	0.19028	0.23621	0.060696	0.062142	0.037519	0.26786	0.10668	-0.003929	0.082153	-0.0016154	0.076893	0.13016	0.11812	0.015787	0.0066642	0.02711	0.090107	0.039049	0.17489	0.20143	0.0028261	0.014219	0.0243	0.10733	0.1005	0.0081375	0.13691	0.10187	0.096869	0.074418	0.034678	0.0066608	0.0075678	-0.00019284	0.19637	0.00098302	0.056076	0.044947	0.005547	0.11872	0.011828	0.026929	0.099492	-0.0046153	0.035534	0.043712
-0.006509	0.01678	0.1055	0.23924	0.27346	0.16533	0.094742	0.16826	-0.0041787	0.0273	0.11961	0.042087	0.26643	0.050769	0.12236	0.20442	0.14572	0.02268	0.042038	0.06757	0.21822	0.075066	0.1928	0.027255	0.079488	0.11625	0.12835	0.027145	0.11431	0.010308	0.1958	0.21174	0.098091	0.08251	0.01063	0.081789	0.081549	-0.0018044	0.16451	0.0037664	0.13417	0.013481	0.073679	0.098171	0.0044342	0.075503	0.15601	0.0037265	-0.0052411	0.057365
-0.0011173	0.0020993	0.022428	-0.0046635	0.018458	0.012006	-0.0052759	0.0054429	0.081961	0.034627	0.00095796	-0.0050093	-0.00065806	-0.0027235	0.022823	0.047127	-0.0049927	0.028464	0.011042	-0.0046318	0.024488	0.15791	0.056995	-0.0018366	0.11022	0.035922	0.0010164	0.0078017	-0.0024813	-0.003547	-0.0049582	0.042572	0.043203	0.073632	0.00018898	0.033005	-0.00095644	0.05682	0.067812	0.10799	0.027463	0.043535	0.13099	0.013703	0.059723	0.023429	0.0022394	0.00031322	0.018144	-0.00026478
0.021054	0.19719	0.13819	0.33072	0.27137	0.27144	0.12123	0.086739	0.042596	0.0452	0.071105	0.012747	0.086369	0.095287	0.29026	0.18185	0.063214	0.059193	0.028494	0.092804	0.16226	0.072423	0.13789	0.057253	0.11199	0.0046349	0.032812	-0.0034425	0.16928	0.054108	0.20626	0.10097	0.18166	0.10098	0.052306	0.14038	0.11131	-0.0016569	0.22098	-0.0035741	0.14272	0.075398	0.086807	0.18521	0.045201	0.013114	0.1049	0.025179	0.016342	0.070111
0.01276	0.15496	0.16231	0.19827	0.12554	0.21179	0.033172	-0.00084233	0.10569	0.12606	0.12727	0.014182	0.038493	0.018182	0.15952	0.069746	-0.0040749	0.11505	0.00023348	0.14215	0.03692	0.14438	0.27795	0.15081	0.05845	-0.0025992	0.017924	0.0054669	0.10296	0.045736	0.14272	-0.0045746	0.035987	-0.0054923	0.081594	3.3514e-05	0.016424	-0.0020076	0.1543	0.0047551	0.038383	0.043079	-0.0017258	0.15133	0.039559	0.0073693	0.0077062	0.093449	-0.0049983	0.04227
0.013577	0.1773	0.087928	0.15838	0.11453	0.1599	0.12974	0.14036	0.0029322	0.049915	0.13188	0.023731	0.046148	0.021653	0.10929	0.028718	0.019842	0.021397	0.0015367	0.15108	0.20102	0.024448	0.13621	0.2514	-0.00045534	0.03633	0.0023836	0.033304	0.18807	0.055227	0.14318	0.013668	0.27701	0.16758	0.063943	0.12556	0.11228	0.023417	0.10206	0.096359	0.16653	0.21259	0.25571	0.30533	0.10159	0.015623	0.016677	0.0024594	0.004416	0.09153
-0.0017671	0.04727	0.061382	0.13055	0.070795	0.050818	0.0065833	-0.0028106	0.067021	0.022018	0.017673	-0.0054014	0.0012485	0.013699	0.12065	0.055174	0.0036477	0.03338	0.00028176	0.0094469	-0.0029776	0.19893	0.12446	0.0041528	0.17993	0.014945	0.0041926	0.053682	0.047961	0.018068	0.066396	0.01432	0.0077885	-0.0037276	0.034739	-0.0056447	0.083635	0.0096862	0.17294	0.043029	0.017191	-0.0024102	-0.0049523	0.02448	-0.0059694	-0.0012814	0.029783	0.10088	0.0022291	0.010426
0.0088224	0.011367	0.029739	0.038564	0.052701	0.02332	0.16695	0.15408	0.048615	-2.3786e-05	0.039781	0.067819	0.13009	0.064919	0.069833	0.0089163	0.0023546	-1.7608e-05	0.0027364	0.076576	0.18922	0.029811	-0.0011747	0.021997	-0.0035232	-0.0024543	-0.0039396	0.046712	0.046873	0.03948	0.0044061	0.064381	0.16449	0.17532	-0.0064403	0.19031	0.020169	0.080992	-0.003948	0.11161	0.13315	0.14835	0.26156	0.11091	0.017139	0.018369	-0.0010239	-0.0035535	0.040519	0.060155
-0.0035518	0.0087571	0.093314	0.14366	0.23507	0.069054	0.15461	0.12682	0.016761	-0.002175	0.11813	0.10315	0.30625	0.10353	0.061479	0.1276	0.069188	0.06185	0.00044796	0.08487	0.26249	-0.0053416	0.10228	0.0027238	0.045281	0.094249	0.087775	0.10746	0.043607	0.024491	0.19753	0.12411	0.15712	0.059629	-0.004257	0.14434	0.10558	-0.0041453	0.13787	-0.00037982	0.10922	0.031694	0.17945	0.081417	0.022572	0.063697	0.12797	0.0010513	0.00045238	0.04522
0.00018424	0.0059105	0.0070347	0.04059	-0.0017072	0.012126	0.019452	0.039735	-0.0038363	0.027526	0.0032764	0.060112	-0.0052463	0.10722	-0.0024467	-0.0023051	0.14256	0.0014438	0.061562	-0.005693	-0.0021023	-0.0048302	-0.003156	0.0080206	-0.00094564	-0.0045904	0.040052	-0.0045639	-0.0028187	0.011748	0.047565	0.046612	0.00099891	0.057622	0.0014901	-0.005662	-0.0028023	-0.0023266	-0.0021457	0.016323	0.012008	0.00069798	-0.00019773	0.0013099	-0.0039739	-0.0051095	0.0101	-0.004408	0.005807	0.0018711
0.038628	-0.00047296	0.0053583	0.11695	0.049573	0.017137	-0.0044832	0.031568	-0.0022058	0.031583	0.011028	0.00018229	0.12287	-0.003727	0.030907	0.13476	0.24574	0.03308	0.031196	-0.0034135	0.0046111	-0.0039678	-0.0046587	-0.003534	0.046194	0.16234	0.22423	0.11207	-0.0037531	0.042676	0.064978	0.2799	-0.0030941	0.15184	0.079169	0.098763	-0.005417	0.022008	0.0032385	0.056283	0.0086267	-0.0034879	-0.0046249	0.012755	0.0056621	0.010863	0.17059	0.013093	0.023131	0.016163
0.050881	0.024071	-0.00095133	0.093833	0.039143	-0.0017353	-0.0058394	0.084754	0.059488	0.0011832	0.046343	0.0091645	0.0816	0.0011961	0.013111	0.0094843	0.23258	0.010424	-0.0037807	-0.0033309	0.010787	-0.00059206	0.0018057	0.023521	-0.0067642	0.0014038	0.096509	0.03121	-0.0025609	0.032091	0.082692	0.24874	0.016079	0.1465	0.047335	0.089571	0.020326	0.013435	0.019391	0.0074967	0.045138	0.024737	0.016984	0.03027	-0.002747	0.0016047	0.1169	0.014659	0.0091349	-0.0024671
0.0083019	0.0085195	0.033726	0.091283	0.11679	0.080811	0.002068	0.026284	-0.0045816	0.0032662	0.053035	0.098706	0.091926	0.084506	0.07154	0.2119	0.079579	0.016945	0.045098	0.0039979	0.12393	0.040139	0.065185	-0.0065594	0.22979	0.13564	0.053778	0.006413	0.081791	0.059111	0.049184	0.078312	0.052364	0.027143	0.038737	0.01697	0.028073	0.029972	0.087714	0.0096399	0.082732	0.00018239	0.017182	0.0078029	-0.0049394	-0.00026199	0.10017	0.0087137	0.0061068	0.0012595
0.10652	-0.0049798	0.073636	0.079764	0.068909	0.02781	0.018889	0.019958	-0.0041534	0.0034488	0.014959	0.11456	0.12734	0.079722	0.01945	0.11904	0.003839	-0.0038057	0.057603	0.031186	0.076199	-0.0001338	0.0038535	-0.0022049	0.14844	0.1232	0.078615	0.0019218	0.036889	0.035416	0.078313	0.058416	0.046904	0.042806	0.0078766	0.097505	0.035361	-0.0042121	0.07433	-0.0008788	0.037608	0.0066101	0.06001	0.013818	0.046621	0.0021782	0.076873	-0.0012471	0.050472	-0.0048433
0.0006683	-0.0045634	0.029466	0.087352	0.02	-0.0045956	0.027729	0.1441	0.068569	-0.005593	0.044571	0.0040105	0.1069	0.0043533	0.026367	-0.0021514	0.11635	0.0048741	0.0013936	0.058611	0.12944	-0.0016004	0.0099741	0.0072106	0.0053755	0.0077663	0.025482	0.038034	0.042225	0.057932	0.058306	0.043319	0.083782	0.15111	-0.0006243	0.057667	0.1019	0.0036281	0.0025425	0.023663	0.13544	0.0096574	0.17012	0.093668	0.032944	0.0033522	0.050752	-0.0019473	0.034219	0.0021943
9.4339e-05	0.0061838	0.058688	0.20541	0.13479	0.14532	0.087911	0.091954	-0.00041629	0.044231	0.16001	0.02294	0.20281	0.024383	0.09282	0.11761	0.15391	-0.0040803	0.030266	0.10782	0.10041	0.0051833	0.14602	0.043977	0.087486	0.21493	0.037521	0.083723	0.070893	0.0053008	0.18369	0.14637	0.085927	0.10066	-0.0053773	0.058636	0.025953	-0.0053942	0.15544	-0.00095656	0.032186	0.033834	0.015891	0.10305	-0.0040407	0.034398	0.12866	0.0099422	0.0042644	0.018202
0.12204	0.00074608	0.011206	0.016631	-0.00079455	-0.0052365	-0.0020429	0.007744	-0.0042748	0.081608	0.00060782	0.12676	-0.0034458	0.068642	0.017992	-0.00061207	0.12482	0.041414	-0.00066957	-0.0018971	0.0038138	0.013545	-0.00076474	0.017512	0.055205	0.0013122	0.010344	0.049788	0.0050373	0.09859	0.017464	0.087774	-0.0056058	0.02344	0.064466	0.00018923	0.027777	-0.0067707	-0.0058709	0.049194	-0.0049934	-0.006056	0.028642	-0.0055554	-0.00076177	-0.0055233	0.017436	0.0045693	0.032897	-0.0015242
0.0038189	0.0016045	0.051507	0.0096002	0.0072529	0.0081194	0.063808	0.060535	0.014517	-0.0033269	0.01555	-0.0041287	0.018429	0.02317	0.015834	0.017396	-0.0076299	-0.0051103	-0.0043558	0.029299	0.10967	0.030133	0.022187	0.054817	0.059131	0.11106	0.01625	-0.0080811	0.07408	0.071308	0.020874	-0.005151	0.18693	0.12205	0.024381	0.042853	0.14822	0.066232	0.023744	0.17484	0.063211	0.1045	0.1848	0.10751	0.062879	0.010406	-0.0062901	-0.0041488	-0.0052021	0.12865
-0.0015456	0.06139	0.046018	-0.002178	-9.1677e-05	0.0029913	0.0041781	0.021768	0.10229	0.044807	-0.0041404	0.0094174	0.13476	0.023278	0.0089026	0.001886	0.14218	0.069626	0.023361	0.011764	0.012587	0.049059	0.0031537	0.14841	0.022439	0.19068	0.20925	0.045523	0.017009	0.038808	0.013477	0.15755	-0.005625	0.023533	0.13799	0.026083	0.0045303	0.02204	0.0039083	-0.0050889	-0.003734	0.015151	0.03411	-0.0051497	0.116	0.00071407	0.063185	-0.0027643	0.0048855	0.020817
0.039481	0.075237	0.00084753	0.020485	0.048812	0.0024422	0.087886	0.035996	0.0677	0.053377	0.021209	0.10706	0.27581	0.14667	0.0026684	0.06969	0.049881	-0.00022545	0.012988	0.009736	0.084138	-0.0023477	-0.0034333	0.0786	0.046842	0.19716	0.082658	0.02859	-0.0020289	0.028134	0.013336	0.1026	0.029436	0.11728	0.0044635	0.1415	0.034525	0.016764	0.00057339	0.018675	0.022362	-0.0041152	0.14135	0.03052	0.00052625	0.0031166	0.090482	-0.0066711	-0.0067971	0.0092301
-0.0047131	0.12119	0.042216	-0.0046034	0.00243	0.012888	0.0020614	-0.0021937	0.044553	0.044233	0.0075509	0.012034	0.032751	0.0043273	0.004521	0.0029611	0.069988	0.065268	0.069366	0.027407	0.0031346	0.012592	0.052283	0.22104	0.001466	0.11612	0.15904	-0.006188	0.063386	0.033413	0.0073045	0.036085	0.030738	-0.0023582	0.10989	0.011921	-0.0045431	0.056224	0.071312	-0.0026512	0.0010028	0.064458	-0.0031567	0.024369	0.064909	0.0035012	0.0019993	0.0019466	0.0017963	0.13039
0.0037422	0.025563	0.19582	0.10649	0.30989	0.297	0.095394	-0.0029842	0.0544	0.059391	0.15516	0.068249	0.075617	0.044242	0.12172	0.24637	0.013713	0.11282	0.042955	0.098141	0.07699	0.11974	0.19009	0.061249	0.08284	0.059323	0.012082	0.038974	0.1126	0.033649	0.15197	0.0016075	0.040221	-0.0024478	0.077017	0.010403	0.0077855	0.0034029	0.25278	0.0019825	0.0049435	0.01569	0.0039802	0.087717	0.028698	0.0054855	0.15834	-0.0039812	0.0042754	0.041005
-0.0051384	0.049421	0.077219	0.0023443	0.024367	0.039738	0.023375	0.025107	0.0087099	0.033693	0.0073928	-0.0034906	-0.00059768	-0.0047068	0.028514	0.00035078	0.072171	0.021968	0.011707	0.047109	0.068546	0.064456	0.082497	0.18531	0.042609	0.13159	0.11945	-0.0076048	0.09953	0.066171	0.034655	0.014674	0.10177	0.0035084	0.12943	-0.0044198	0.038005	0.10126	0.028016	0.038135	0.017176	0.046814	0.078405	0.13117	0.16447	0.01664	0.019952	-0.0075131	0.043094	0.26745
-0.0020502	0.24581	0.06795	0.094072	0.024904	0.010828	0.029136	0.054694	0.0011076	0.029503	0.099882	-0.0048645	-0.0038323	-0.0029423	0.15562	0.0070467	-0.0050538	0.027729	-0.00076435	0.14073	0.065949	0.046591	0.066558	0.22807	0.033673	0.11806	0.10387	-0.0024523	0.17501	0.14015	0.080869	-0.0041014	0.25728	0.067621	0.11234	0.046479	0.12415	0.10853	0.041533	0.092032	0.13452	0.1676	0.20371	0.29601	0.11832	0.017891	-0.0053182	0.0094179	0.0011303	0.18008
0.0086302	-0.0052904	0.017283	-0.0058011	-0.0043457	0.027381	0.015911	0.080796	0.15995	0.045674	0.0039346	0.013344	0.023095	-0.0048207	0.00572	0.09167	0.027539	0.040037	0.028731	0.0076695	-0.0053402	0.034343	0.010635	-0.0015396	0.11363	0.029641	-0.004954	0.0084474	0.0034816	0.023054	-0.0052041	0.043394	0.0122	0.11337	0.060016	0.06573	0.0056317	0.089996	0.01401	0.095479	-0.0040319	0.0067273	0.089645	0.027056	-0.0012814	-0.0022641	-0.0056848	0.0017979	0.023455	0.013772
-0.00081261	0.0042865	0.023685	0.00041892	0.0053297	0.063788	-0.0046632	0.12285	0.082728	-0.003283	-0.0026876	0.033119	0.030495	0.017908	-0.0026333	0.0067234	0.10142	0.11756	-0.0049458	-0.0024492	-0.0050322	0.03122	0.039089	0.0006066	0.038254	-0.0015755	0.042457	0.027443	0.024035	0.02472	-0.00046918	0.057708	-0.0056473	0.14102	0.12049	0.10785	0.0026597	0.033328	0.025361	0.0065129	-0.0005966	-0.0040233	0.025069	0.0061932	-0.0043027	-0.0056231	-0.00070444	-0.0019869	0.050055	0.032294
-0.0029132	0.01216	0.03231	0.0019838	0.0061984	0.029482	0.061874	0.019111	-0.0048888	0.0034324	0.010278	-0.00078681	-0.0042824	0.00023105	0.025446	0.060992	0.033729	-0.0042544	0.0084728	0.0098623	0.039128	0.0062543	0.02628	0.15276	0.083485	0.1929	0.093173	-0.0057502	0.13015	0.093919	0.020373	0.0019858	0.19691	0.089454	0.079157	0.038734	0.099414	0.17411	0.01223	0.30433	0.024615	0.23897	0.1966	0.2267	0.11198	0.0057665	0.0077652	-0.0047872	-0.0044363	0.13655
-0.001617	0.0070258	-0.00024041	-0.0032658	0.0028526	0.005771	0.1241	0.21137	0.1756	0.060924	-0.0017756	0.013961	0.16157	0.020328	0.0010622	-0.0026819	0.042423	0.046674	0.0041876	0.0085172	0.059896	0.079826	0.0037965	6.456e-05	0.073012	-0.0012905	0.030619	0.073356	-0.0013718	-0.003612	-0.002242	0.085216	0.05577	0.1762	0.090814	0.20482	0.019015	0.047976	0.033855	0.12478	0.031339	0.013467	0.24379	0.074149	-0.0026061	0.022575	0.0092	-0.0037201	0.074032	-0.0033793
-0.0029695	0.1104	0.085123	0.26291	0.099134	0.10857	0.0035795	0.010827	0.017994	0.11484	0.046787	-0.0035778	0.037961	0.015862	0.081676	0.056791	0.049061	0.036983	0.024502	0.021955	0.011118	0.15747	0.13942	0.10399	0.075622	0.046429	0.0036664	-0.0053617	0.076132	0.02501	0.14068	0.015214	0.043277	0.012887	0.077136	-0.0077288	0.058629	0.029581	0.16716	0.0023952	0.030613	-2.3449e-05	-0.0054437	0.035461	0.015689	-0.0033698	0.11288	0.0075473	0.0045663	0.0084325
-0.0047409	-0.0033456	0.00027381	0.024777	0.019936	-0.0033252	0.09193	0.17253	0.14005	-0.0002946	0.022514	-0.0055541	0.12487	-0.0020533	0.0056411	0.0063851	0.041927	0.009901	-0.0022588	0.017495	0.063668	0.014784	-0.0037069	-0.0019235	0.047548	-0.0035501	0.0028917	0.045888	0.0083041	-0.0035768	0.043319	0.056167	0.15841	0.15526	0.0050863	0.13842	0.047726	0.061294	-0.001849	0.1145	0.040586	0.041868	0.23965	0.10742	0.025446	0.033002	0.011492	-0.0038462	0.052644	0.017949
-0.0019516	-0.0046242	-0.0051661	0.017105	0.076729	0.0073411	0.048913	0.067473	0.036683	-0.00085782	0.0017462	0.0073575	0.13834	0.039337	0.0028503	-0.0017381	0.056927	-0.00491	-0.0026076	0.0034184	0.0045098	-0.001794	0.0029891	-0.0046049	0.0027391	0.0383	0.050482	0.029467	-0.0044899	0.00094163	0.021558	0.04339	0.049127	0.028464	-0.0022502	0.023355	0.028689	-0.0043229	-5.3185e-05	0.00802	0.020464	-0.0029244	0.018455	0.019881	-0.0032968	0.041835	0.080411	0.017412	0.064974	-0.0058814
0.01307	0.15614	0.088978	0.152	0.15995	0.0825	-0.0026436	0.032729	0.0076618	0.012843	0.038266	-0.0019037	0.029172	0.02364	0.15919	0.10766	0.017035	0.04624	0.046103	0.086901	0.092611	0.13127	0.14126	0.12836	0.074101	-0.004696	-0.0063653	0.017195	0.11556	0.02658	0.12417	0.06338	0.060608	0.092543	0.073991	0.022267	0.056028	-0.002249	0.14252	-0.0027078	0.07765	0.018825	0.07171	0.13453	0.064073	-0.0055508	0.060226	-0.0030206	0.011967	0.13107
-0.0065291	0.032573	0.12591	0.11271	0.089514	0.057955	-0.004441	0.0043458	0.037279	0.049915	0.033608	3.554e-05	0.041005	0.069566	0.10269	0.024483	-0.005831	0.027485	-0.0055337	0.055542	0.030981	0.20094	0.092194	0.11146	0.037618	-0.0030483	-0.0047854	0.0055643	0.079721	0.078499	0.062223	-0.0039504	0.022932	0.038151	0.061919	0.0042477	0.087368	0.0002251	0.11019	-0.00072507	0.041261	0.013102	0.0065911	0.051602	0.038005	-0.0011053	0.0052508	-0.0020486	-0.0027415	0.054253
0.027973	0.017646	0.058903	0.16952	0.20307	0.065058	0.096521	0.19697	0.024656	-0.0045305	0.067458	0.053994	0.34661	0.1529	0.061621	0.063949	0.11074	-0.0014212	0.029524	0.067663	0.25524	-0.0027698	0.050742	0.0086006	-0.00092439	0.032195	0.049336	0.024071	0.076019	0.066259	0.18626	0.18649	0.24454	0.27624	0.00052276	0.19791	0.14731	0.025499	0.017488	0.051692	0.13984	0.044332	0.34029	0.17878	0.025933	0.029863	0.11266	-0.0057232	-0.0025497	0.04223
0.059713	-0.0051425	0.083	0.024241	0.047895	0.05933	0.0039418	-0.0012645	0.015399	-0.0040943	0.0029276	0.096155	0.069289	0.16685	0.036118	0.081865	-0.0046299	0.044906	0.0024992	0.0066697	0.011819	0.055716	0.049681	-0.0055014	0.15233	0.084057	0.013132	0.012164	0.002057	0.01376	0.019273	-0.00218	0.00048834	0.0068119	0.0063693	-0.0066562	0.020499	0.025534	0.038746	0.0060275	-0.0043267	0.018024	-0.0045337	-0.0059768	-0.0053367	-0.0032904	0.0060566	0.011478	-3.9545e-05	-0.0052393
0.063967	-0.0042047	0.059449	-0.0044494	0.030025	0.086029	0.00066549	0.054777	0.077054	-0.0052688	0.0014011	0.092216	0.0011337	0.085898	0.037725	0.038048	0.026921	0.08313	-0.0054807	-0.0010526	5.7779e-05	0.031365	0.018735	-0.0034047	0.12708	0.06689	-0.0046181	0.022076	0.0054973	0.025664	-0.0043787	0.036529	0.015236	0.049021	0.017051	0.011146	-0.0025279	0.0051647	0.025455	0.0077803	0.0044788	0.0072405	0.02626	0.012776	-0.0035966	-0.003543	-0.0072141	-0.0044032	0.019486	0.00082302
0.025692	0.01148	0.13778	0.14642	0.14535	0.071895	0.065458	0.10553	0.0040514	-0.0045766	0.086186	0.087476	0.24598	0.22583	0.11193	0.055978	0.060648	0.016306	0.0025993	0.09686	0.27035	0.0045026	0.068725	0.065564	0.008075	0.0032182	0.016469	0.066076	0.15751	0.1554	0.14569	0.057863	0.24632	0.2517	0.043291	0.16858	0.17897	0.0039467	0.10112	0.059331	0.1389	0.060154	0.24445	0.15205	0.069697	0.019322	0.070525	-0.0040938	-0.0044426	0.068905
0.035768	0.17675	0.24375	0.2097	0.11153	0.19381	0.08846	0.028797	0.011934	0.0077005	0.12035	0.041592	0.026933	0.088571	0.2029	0.038471	-0.0050277	0.11129	0.0016509	0.15323	0.17028	0.23545	0.2025	0.15656	0.044396	0.019908	0.021917	-0.0065605	0.22049	0.176	0.16658	0.002032	0.30817	0.05103	0.22113	0.064392	0.16425	0.031301	0.29286	0.028032	0.077083	0.21882	0.20078	0.38217	0.13077	0.00043564	0.026561	0.013738	0.0091528	0.17668
0.0049135	0.24005	0.19409	0.1895	0.072864	0.069561	0.052487	0.076028	0.00017876	0.060111	0.078086	-0.0037111	0.011757	0.020793	0.21638	0.016707	-0.0055582	0.010607	-0.0038988	0.14188	0.15274	0.14716	0.1007	0.24464	-0.0047359	0.099855	0.034839	-0.0055417	0.19232	0.14353	0.14625	-0.0042163	0.19713	0.12719	0.12587	0.063859	0.099171	0.043277	0.10404	0.075119	0.18615	0.12064	0.20014	0.2679	0.13907	-0.0040272	0.0049081	-0.0059698	-0.0010926	0.1414
0.051197	0.0032406	-0.00055229	0.0097524	0.040238	0.0088984	0.064407	0.028508	0.21164	0.084023	0.0037297	0.044486	0.20342	0.080876	-0.0040162	-0.0021437	0.061013	0.025431	-0.0049572	-0.0010976	0.050253	0.034949	-0.00096083	0.020316	0.014816	0.018782	0.012111	0.04932	0.0012868	-0.0003729	0.027137	0.088125	0.085441	0.10034	0.024285	0.14607	0.044406	0.032057	0.0026367	0.066025	0.0088753	0.0034741	0.094544	0.025523	0.014372	-0.0018138	0.031769	-0.0021301	0.014285	0.0088419
-0.00079627	0.027623	-0.0028249	0.049968	-0.005382	0.050848	0.024912	0.015195	0.19812	0.10701	-0.0025524	-0.0039263	0.001001	-0.0051787	0.014288	0.02895	-0.003256	0.049691	0.036249	0.0061702	-0.0037548	-0.0014093	0.0078168	0.014132	0.058825	0.00094205	-0.0062341	-0.0022863	0.018417	0.0025732	-0.0024735	-0.0055243	0.0011407	-0.0024822	0.047424	-0.0027076	0.010127	0.019469	-4.2308e-05	0.040863	-0.0060848	-0.0042792	0.024979	-0.0034626	-0.00047027	0.0045937	-0.0023531	0.027972	0.0093031	-0.0041579
-0.00050756	0.017059	0.13354	0.023242	0.063261	0.080843	-0.0061493	-0.0013428	0.058658	0.0034448	-0.0002553	0.028563	-0.002989	0.081386	0.090565	0.019969	0.0014638	0.023028	0.010914	-0.00564	0.00028397	0.23399	0.066069	0.0043947	0.196	-0.0057136	-0.0055783	0.05813	0.11953	0.13959	0.0035111	-0.005097	0.025329	-0.0046874	0.11642	-0.0066881	0.1118	0.013066	0.14296	-0.0052081	0.018571	0.054168	-0.0060652	0.00931	-0.0035997	-0.0054465	0.0055573	0.046281	0.028939	0.053542
0.02498	0.09145	0.23646	0.26133	0.30337	0.23022	0.15576	0.20026	-0.0026496	0.012241	0.086868	0.061142	0.30838	0.20959	0.24511	0.061177	0.013791	0.037973	0.018677	0.17151	0.31323	0.087799	0.18926	0.1117	0.0061821	-0.0047959	0.0012016	0.016809	0.24506	0.17274	0.25247	0.069477	0.40026	0.24057	0.12286	0.23288	0.25175	0.053444	0.14706	0.10604	0.17578	0.16826	0.34843	0.3315	0.22178	0.10575	0.052643	0.02202	-0.0041596	0.17429
-0.0017985	0.13809	0.20514	0.12325	0.089523	0.12546	-0.0012447	0.011876	0.083839	0.077773	0.11987	0.032284	-0.0023595	0.036403	0.17143	0.016334	-0.003906	0.04866	-0.00021444	0.12663	0.11099	0.24302	0.093192	0.17315	0.016658	0.016396	0.013203	-0.00087223	0.32329	0.27953	0.082947	-0.0024809	0.15795	0.048192	0.24835	0.025321	0.12692	-0.0039085	0.15389	0.015377	0.088309	0.094967	0.096511	0.20619	0.11225	0.0078888	-0.00039303	0.026167	0.0077606	0.17473
0.014774	-0.0059959	0.084805	-0.0055104	0.0011481	0.0050169	0.1594	0.048089	-0.0039241	0.0037747	0.0011898	0.019323	0.0024624	0.061785	0.074484	0.010319	0.085579	-7.7912e-05	0.050924	0.021875	0.035336	0.01738	0.01257	0.019994	0.032012	0.092722	0.10457	-0.0036641	0.071094	0.13662	-0.0042454	0.11125	0.09013	0.035794	0.057933	0.036596	0.075879	0.14894	-0.0051231	0.25566	0.022162	0.15066	0.13396	0.070926	0.04187	0.011885	0.01245	-0.0046669	-0.0050934	0.11579
0.0011382	0.037867	0.090128	0.26441	0.3003	0.12134	0.085646	0.20383	0.00036584	-0.0017319	0.13674	0.051673	0.2723	0.096006	0.17647	0.26102	0.19198	0.042056	0.031349	0.088044	0.17018	0.011156	0.074747	0.0031666	0.041936	0.074044	0.20106	0.074114	0.048759	0.0036161	0.21064	0.2481	0.1357	0.13669	-0.0045974	0.24933	0.080297	-0.0027277	0.11539	0.00059922	0.097808	0.017703	0.11206	0.11161	0.0015041	0.066336	0.11926	0.056665	0.0029944	0.0099656
0.12645	0.11741	0.28069	0.096296	0.09684	0.14394	0.12169	0.00020418	0.049796	0.00073657	0.051746	0.090946	-0.00051255	0.086109	0.13979	0.025233	0.046179	0.13327	-0.0044888	0.17552	0.18879	0.068409	0.1786	0.15	0.061591	0.0061527	0.052167	0.00042244	0.33626	0.27756	0.034573	0.0087533	0.15416	0.0099164	0.26914	0.00067829	0.071821	0.004998	0.21492	0.073667	0.098155	0.13099	0.12101	0.15319	0.11679	0.0051244	0.012758	0.0026388	0.07196	0.17899
0.090736	0.14676	0.2166	0.027483	0.018427	0.037549	-0.0013152	-0.00066063	0.041966	-0.0021138	0.015081	0.011399	0.0085466	0.020516	0.13794	0.0036833	0.13209	0.18007	-0.0036344	0.078271	0.010886	0.2394	0.099135	0.061369	0.021416	0.062073	0.11139	0.067687	0.12052	0.14187	0.047436	0.12663	0.064754	0.024681	0.23067	-0.00053106	0.095694	0.025515	0.11688	0.0073496	0.014924	0.052062	-0.00034636	0.05682	0.17639	-0.0054656	0.0032744	0.052607	0.048911	0.18978
0.03461	0.15949	0.0784	0.042207	0.011391	0.038962	-0.0049576	0.0053497	0.034314	0.091311	0.095631	0.00010285	-0.0032242	-0.005379	0.08207	-0.005494	-0.0031213	0.01678	-0.0012147	0.037165	0.018731	0.14748	0.099583	0.13366	-0.0071115	0.065405	0.036771	-0.0039743	0.14744	0.028912	0.09852	-0.0049931	0.099656	-0.0030625	0.10677	-0.0036125	0.047387	0.022288	0.084738	-0.0023599	0.06047	0.098773	0.0032704	0.08898	0.032575	-0.0038621	-0.00028868	0.018219	-0.0010722	0.12444
-0.0048888	0.18812	0.20044	0.1133	0.093942	0.1365	0.048228	0.051323	0.042909	0.10182	0.094557	-0.0059128	0.0046511	-0.0030586	0.12332	-0.001999	0.0078399	0.069477	0.013546	0.084504	0.072956	0.13617	0.26774	0.31865	-0.0055646	0.080545	0.049505	-0.0079563	0.29356	0.14823	0.17844	-0.0034892	0.25762	0.037582	0.23296	0.020629	0.1586	0.10482	0.25866	0.061585	0.10125	0.23661	0.11779	0.26928	0.19286	0.042953	0.014154	0.025683	-0.0061208	0.28163
0.074622	0.12327	-0.0041328	0.079535	-0.0061427	-0.0038148	-0.0038501	0.035537	0.014528	0.10875	0.031281	0.081564	0.0085717	0.12278	0.037168	-0.0014674	0.0057654	-0.0046109	0.010427	0.012286	0.021902	0.030863	0.0082161	0.16305	0.04087	0.10103	-0.0015022	-0.0049959	0.022294	-0.0035172	0.056327	0.0001673	0.036478	0.037039	0.013243	0.011854	-0.0039096	0.00059262	0.016239	0.0014567	0.05163	0.070496	0.0050094	0.076251	0.081946	0.024668	0.00026735	-5.1188e-05	-0.00013095	0.0056746
-0.0016675	0.1615	0.025875	0.040991	-0.0025714	0.004074	0.059513	0.074745	-0.0021898	0.022679	0.031394	0.000432	-0.0050129	0.011042	0.043378	0.0061872	0.011006	0.014491	0.0036458	0.056672	0.067265	0.0071561	0.036579	0.29059	0.13593	0.26427	0.054081	0.0029826	0.09503	0.04945	0.03568	-0.0043774	0.185	0.03623	0.071843	0.042617	0.012373	0.15624	0.031916	0.061785	0.097383	0.17611	0.18713	0.2685	0.20103	0.036561	0.0010196	-0.0049294	-0.0056504	0.1422
0.075329	-0.0030963	0.0045487	-0.0010357	0.043037	0.050115	0.025298	-0.00098473	-0.0019447	0.021974	-0.0012174	0.12114	0.017172	0.072522	0.015945	0.0086416	0.018011	0.077118	-0.0024889	0.018358	0.0052684	-0.0039008	0.016279	0.02222	0.071732	0.051234	-0.0036164	-0.0023291	0.0030088	0.027264	0.0037661	0.003257	-0.0037844	0.035089	0.015618	-0.0041673	-0.0051677	-0.0016196	0.005101	-0.0019761	-0.0022909	-0.001498	-0.0030288	-0.0044684	-0.0040177	-0.0048387	0.010538	0.0030045	0.0094086	0.010622
0.004989	0.015769	0.16186	0.10937	0.17484	0.25212	0.092663	0.020971	0.023386	0.0054365	0.11026	0.0928	0.1427	0.26825	0.22875	0.11316	0.0015846	0.077763	-0.0050151	0.10523	0.13398	0.055936	0.18774	0.032661	0.14614	0.071671	-0.00095267	0.042476	0.20508	0.16312	0.11501	0.013613	0.18294	0.067477	0.11714	0.084872	0.1298	-0.0055774	0.21436	0.023052	0.050585	0.085656	0.05096	0.072457	0.011271	0.009671	0.11509	-0.0052502	-0.0043421	0.10841
0.154	0.0015548	0.06494	0.0010662	-0.0011886	0.026841	0.0086896	0.055623	0.0072205	0.020217	0.0093368	0.051095	-0.0025423	0.096129	0.0081609	-0.0036391	0.16586	0.034929	0.033096	-0.0047878	0.00013578	0.018441	0.01541	0.002395	0.03117	-0.0043296	0.065265	0.026476	0.019552	0.16428	0.009096	0.041175	0.0020165	0.0045652	0.10481	0.0026833	0.024253	0.0074901	0.0084153	0.13399	0.034228	0.023551	0.0062223	0.0056568	0.024063	-0.0063941	0.0036583	-0.0017851	0.081184	0.026385
-0.0029391	-0.0039098	-0.0032809	0.16738	0.090006	0.048744	-0.0035372	0.073792	0.013373	-0.0036845	0.0085091	-0.0038878	0.20387	0.05458	0.033438	0.13905	0.29391	-0.0033546	0.060079	-0.0041554	0.022817	-0.0051473	-0.0017854	-0.0054076	0.044012	0.099866	0.38496	0.14617	-0.0023928	0.010263	0.10694	0.34799	0.023721	0.18716	0.070587	0.21436	0.024598	-0.0037084	0.044043	0.012673	0.014099	-0.0024706	0.018871	0.028778	0.001761	0.011688	0.17785	0.00081805	-0.0024675	-0.0040171
-0.0059676	0.013374	0.081992	0.01339	0.022229	0.083248	0.01201	0.044288	0.013621	0.0080113	0.0067325	-0.0031675	-0.0010501	0.051207	0.042964	0.0028451	0.0016226	0.0053001	0.041328	-0.004211	0.059023	0.090828	0.11591	0.036698	-0.0047406	0.042084	0.015345	-0.0073908	0.15647	0.16492	0.012808	-0.0040141	0.15606	0.026382	0.13843	0.01725	0.21386	0.048369	0.064245	0.090035	0.04994	0.12997	0.065346	0.051447	0.0079996	0.0059847	-0.0044473	-0.0055541	-0.0065841	0.15945
0.048567	-0.0039275	0.057663	-0.0060505	0.020489	0.013714	0.05916	0.068176	0.035754	0.053324	0.013735	0.020577	0.020035	0.070629	0.099116	0.0035053	0.013918	0.0013304	0.080953	0.02152	0.067588	0.039141	0.028064	-0.0029566	-0.0077191	0.014711	0.023021	0.0057245	0.13401	0.21175	-0.0049993	-0.0062448	0.21828	0.072116	0.082543	0.031803	0.23722	0.097285	0.007267	0.21203	0.065475	0.14207	0.22093	0.11904	0.029872	0.038048	-0.0054721	0.018754	-0.0077498	0.13903
-0.0025547	0.018876	-0.0062558	0.035709	-0.00048854	-0.0023941	0.01422	0.12597	0.038307	-0.00011696	-0.0044152	0.014251	0.04059	-0.0035786	0.013258	-0.0053751	-0.0062407	-0.0052136	-0.0056658	-0.0015811	0.071371	-0.0056071	-0.0032904	0.03017	0.045102	0.061429	-0.0064007	-0.0062458	0.00014975	0.00027155	0.0099587	0.0076961	0.087158	0.092641	-0.0041857	0.069876	0.042449	0.086156	-0.0020927	0.085102	0.041097	0.084355	0.18598	0.18871	0.11239	0.058948	0.0054744	0.0010748	-0.0050438	0.0072148
0.068955	0.0093504	0.17295	-0.0032432	0.029334	0.11711	0.0052239	0.058587	0.23034	0.026536	0.002192	0.059149	0.019803	0.068017	0.062242	0.027359	0.1199	0.096505	0.0070649	0.01235	-0.005041	0.14145	0.10058	0.019569	0.082087	-0.0036313	0.090616	0.079906	0.14038	0.18756	-0.0044729	0.13625	-6.4244e-05	0.051715	0.23252	0.050688	0.034998	0.00067373	0.088399	-0.0023987	-0.0058751	0.0087501	0.0089968	-0.0046317	0.0015839	0.014377	-0.003761	0.00066398	0.033111	0.038827
0.047716	-0.0046253	0.10124	-0.0059591	0.047428	0.11361	0.024824	-0.0045683	0.0089406	0.0096913	0.0082229	0.17574	0.053098	0.17577	0.030773	0.0022095	0.054184	0.096453	0.048403	0.072216	0.067619	0.001457	0.083515	-0.0025943	0.14911	0.094829	0.0087796	-0.0057783	0.056814	0.12547	-0.00055277	0.009023	0.032223	-0.0025606	0.084493	-0.0045135	0.035931	-0.0056123	0.063817	0.031658	0.006796	0.057348	0.016127	0.0042711	0.0023212	0.016921	-0.00047852	0.023536	0.016786	0.044453
0.18326	0.047377	-0.0043744	0.080971	0.0035371	0.012076	0.0035499	0.003459	0.020465	0.17354	0.09136	0.018136	-0.0030841	0.073378	0.0024462	-0.0066214	0.13953	0.0020666	0.011693	-0.00029074	0.003142	0.0019596	0.029931	0.15704	0.029993	0.0032043	-0.0055146	0.054464	0.022064	-0.0030982	0.037998	0.01953	-0.0008367	0.071309	-0.003072	0.0035144	-0.005862	-0.0015606	0.048219	0.0108	0.015786	0.017881	-0.0013027	0.039182	-0.0040365	-0.0053352	0.0029637	-0.0038051	0.064774	-0.0062038
0.019022	0.14001	0.17192	0.13713	0.088151	0.051329	0.0027541	0.016767	0.044357	0.079724	0.25887	0.0048447	0.0026614	-0.004919	0.088325	0.0035062	0.0011959	0.060725	-0.0061073	0.20849	0.070815	0.12733	0.1536	0.28377	-0.0047657	0.018494	0.05114	-0.0025047	0.13561	0.056313	0.13069	-0.0021465	0.10621	0.034539	0.13258	0.0042191	0.042071	0.026709	0.1704	-0.00033347	0.10745	0.092126	0.0097971	0.18469	0.068314	0.014065	-0.00025174	0.016062	-0.0024656	0.050454
0.012274	0.030273	0.18865	0.027876	0.035873	0.0814	0.052725	-0.0036673	0.028323	-0.0032536	0.00080152	0.026585	-0.0057043	0.070129	0.1314	-0.0017794	0.068325	0.04942	0.036342	0.035862	0.014564	0.11952	0.14976	0.11634	0.0047897	0.11451	0.10247	0.041489	0.20671	0.15061	0.0016971	0.022187	0.091116	0.016275	0.19522	0.0046276	0.097702	0.042456	0.11604	0.10343	0.023505	0.17323	0.039784	0.14011	0.044847	0.013606	-0.0069077	0.0070452	-0.00067915	0.16067
0.093625	0.054972	0.21415	0.04392	0.093299	0.08917	0.08785	0.0072163	0.0084592	-0.0024299	0.012758	0.040586	0.012596	0.11541	0.068998	-0.0043376	0.084675	0.053958	0.0025453	0.12845	0.10841	0.11444	0.10956	0.084141	0.010256	0.018814	0.10309	0.04266	0.20988	0.28477	0.01346	0.016124	0.21308	0.043943	0.23088	0.0082327	0.19483	0.085166	0.082822	0.2066	0.060536	0.1517	0.22699	0.23845	0.22254	-0.00011985	-0.0047018	0.025302	0.025418	0.15201
0.022094	-0.0044278	0.030585	0.0056937	0.0026052	-0.0040368	0.027073	-0.0033291	-0.0046683	-0.0045125	-0.00075752	-0.0016995	-0.0020702	0.0012451	-0.0029468	0.068361	0.16175	-0.0038712	0.025914	0.0094799	0.025297	0.0096211	-0.0034905	0.029313	0.035055	0.10611	0.16505	-0.0069235	0.045251	0.035583	-0.0044149	0.077634	0.036919	-0.003095	0.041514	-0.0057753	0.010872	0.065418	-0.0016167	0.16454	-0.0025123	0.058424	0.046543	0.012798	0.058625	0.0019898	0.013524	0.054817	-0.0064545	0.058231
0.057408	0.024483	0.0020392	0.083828	0.01026	-0.0024915	0.065887	0.17517	0.046957	0.022142	0.020976	0.02849	0.095448	0.0016739	0.011512	-0.0046359	0.10625	0.017171	-0.004984	0.00819	0.021247	0.023042	-0.001034	0.061006	0.10929	-6.1936e-05	0.008331	0.066769	-0.0014536	0.040216	0.040894	0.060675	0.024593	0.11352	0.09418	0.065417	-0.002804	0.01238	0.0073093	-0.0016784	0.021685	0.00090417	0.088945	0.0951	-0.0060997	0.01388	0.0034681	-0.0050541	0.12599	0.0027256
0.040074	0.043303	-0.0015187	0.0026031	0.0030301	-0.0035776	-0.0031899	0.13382	0.0039848	0.010315	0.014339	0.050301	0.0019294	0.023214	-0.00083834	0.0041886	0.060896	0.0044681	-0.001334	0.001856	-0.0056638	-0.0047595	0.0017638	0.089287	0.094567	0.047691	-0.0041896	0.037903	-0.0025276	0.0093699	0.039768	-0.0043298	0.014554	0.032186	0.0057737	0.020839	0.0073139	-0.002447	0.002731	-0.0016787	0.023307	0.0044509	0.014434	0.064413	0.024423	0.030032	-0.0012503	-0.004636	0.103	0.00051616
0.034693	0.095272	0.21875	0.03133	0.031018	0.04859	0.046936	0.09393	0.00054608	0.014376	0.029802	0.0079673	-0.0029784	0.027792	0.15243	-0.0058675	0.044527	0.038322	0.025129	0.12134	0.052472	0.11892	0.079937	0.14721	-0.0039589	0.10818	0.12005	-0.003655	0.26701	0.24141	0.031937	0.0083222	0.21529	0.039035	0.22618	0.01274	0.12593	0.083079	0.099105	0.10727	0.11661	0.14658	0.069249	0.1514	0.16043	0.040865	0.025137	0.027297	-0.0069814	0.13294
0.0014092	0.08502	0.016615	0.0075435	0.001229	-0.0043039	0.030347	0.064025	0.25963	0.27736	0.001678	0.13659	0.16125	0.09001	-0.0043442	-0.00084907	0.02353	0.075539	0.014937	-0.0027277	0.035088	0.047289	-0.0011085	0.058825	0.00030013	0.0093921	0.0010998	0.022186	-0.0042959	0.0018795	-0.00067456	0.14207	0.066839	0.11187	0.0092617	0.12104	0.01667	0.023728	0.033489	0.13652	0.0088519	0.035724	0.15722	0.049586	0.028901	0.035891	-0.00077483	0.0036399	0.014448	-0.003733
0.037216	0.054741	0.041587	0.0056298	-0.0027594	0.024295	-0.0042024	0.041188	0.33729	0.30873	0.021698	0.033402	0.10338	0.09131	0.0023184	0.014438	-0.00094733	0.055929	-0.0032814	-0.003222	0.018025	0.19079	0.098699	0.11695	0.013194	0.011929	0.04391	0.062835	0.053396	-0.0019382	0.013692	0.11765	0.030465	0.070821	0.060922	0.090042	0.0010857	0.017715	0.0907	0.075683	0.004211	-0.0062044	0.1279	-0.0031931	-0.0041982	0.013108	-0.0056	0.00026174	-0.0003522	0.0036362
-0.0024797	0.032274	0.12191	0.096108	0.11248	0.045454	0.0011613	0.06455	0.00605	0.032102	0.067864	0.033892	0.037244	0.052912	0.15209	0.098536	0.02957	0.01445	-0.0055495	0.034624	0.035472	0.12164	0.045055	0.060299	0.0038901	-0.0013486	-0.001932	-0.0029372	0.054306	0.055998	0.040182	0.003523	0.018496	0.043031	0.034596	0.01822	0.028607	-0.0043811	0.071174	-0.0045673	0.061058	0.018471	0.0047553	0.061377	0.0037724	0.019047	-0.00021102	0.015445	0.02651	0.034439
-0.0040385	0.17211	0.19877	0.10625	0.12862	0.27697	0.03757	0.0012005	0.10709	0.070444	0.10827	0.039426	-0.0022198	0.02857	0.18357	0.023842	0.0019243	0.15226	-0.00095263	0.13178	0.057624	0.082448	0.23736	0.19436	0.028878	0.0020219	0.039192	-0.0049479	0.22135	0.092435	0.05088	-0.00040728	0.12017	-0.0040003	0.20514	-0.0044058	0.033267	-0.0036024	0.1957	-0.0054754	0.056507	0.11561	-0.0041086	0.085656	0.020677	0.012265	0.00047778	0.065045	-0.0041908	0.12898
-0.0031697	0.015503	-0.0036363	0.0039698	0.0072809	0.0012533	0.062317	0.13872	0.025828	-0.0039858	0.002978	0.00014515	0.032708	-0.00038455	0.00044998	0.013478	-0.004091	0.0021742	0.016053	0.017711	0.091515	0.014472	-0.0028622	0.039982	0.13224	0.027191	-0.0017581	0.030935	0.0079068	0.02473	0.0060279	0.024376	0.15501	0.16173	-0.0040876	0.10633	0.044204	0.12629	-0.002613	0.13295	0.068953	0.087063	0.21318	0.12557	0.087154	0.031203	0.00046498	0.020345	0.038044	0.02729
0.044815	-0.0053521	0.02693	-0.00078176	0.028084	-0.0043815	0.087816	0.070388	0.043369	0.056055	-0.0049077	0.022887	0.039902	0.07997	0.034998	0.001832	0.023396	0.0072232	-0.005279	0.065488	0.11752	0.0061408	0.0043915	-0.0024589	-0.0079795	0.010597	0.029771	0.0080802	0.036936	0.067073	-0.0044881	-0.00064723	0.13014	0.057058	0.033043	0.044991	0.077969	0.096129	-0.0060336	0.19423	0.049618	0.065421	0.31304	0.17624	0.049051	0.030496	-0.0040889	0.0022717	-0.0055806	0.048781
0.080014	0.019558	0.12242	-0.005261	0.027802	0.027571	0.12004	0.039345	-0.0047167	-0.0020115	0.0067808	0.039552	0.0015186	0.021241	0.042009	0.0081515	0.080733	0.0050905	0.0024568	0.042043	0.083032	0.0033988	0.04461	0.03555	0.013635	0.057443	0.089502	-0.0029023	0.097923	0.10898	0.0067956	0.014015	0.18392	0.0010439	0.058367	0.041944	0.14917	0.095199	-0.00032085	0.31614	0.039771	0.21549	0.16317	0.13931	0.14074	0.023831	0.015239	-0.0042898	-0.0045256	0.12463
0.0075944	-0.003133	0.064351	0.028486	0.086094	0.17263	0.013279	0.015158	0.075592	-0.00087634	0.0078257	0.088483	0.017187	0.073352	0.012439	0.11271	-0.0015116	0.01495	0.0066329	0.0076683	-0.001651	0.0096272	0.047332	0.0020749	0.15322	0.13867	0.039816	-0.006973	0.01869	0.01023	0.0093837	0.01143	-0.00529	0.0058912	-0.0064358	-0.0011735	-0.0057962	0.033841	0.10652	0.0091738	-0.0021873	-0.0039156	-0.0010181	-0.0052246	-0.0040661	-0.0025049	0.067305	0.0083643	-0.0056991	-0.0061769
-0.0038775	0.0077664	0.069592	0.097937	0.15529	0.041234	0.14957	0.24054	0.077706	-0.0056922	0.078482	0.0032418	0.21936	0.049362	0.099739	-0.0020788	0.046516	-0.0020476	-0.0031889	0.089798	0.15702	2.2832e-05	0.035791	0.023863	0.0043913	-0.0059321	-0.0028169	0.041731	0.063413	0.032487	0.15657	0.064888	0.32681	0.23768	0.0075013	0.22751	0.15949	0.13055	0.021577	0.14103	0.094205	0.11795	0.29822	0.28119	0.059726	0.07236	0.018226	0.013373	0.056558	0.081097
-7.3379e-05	0.029947	0.10213	0.16574	0.11691	0.14395	0.10163	0.006812	-0.0048533	-0.0025796	0.052831	0.073188	0.11824	0.15341	0.12514	0.030409	-0.0016258	0.022301	-0.0037704	0.028109	0.11915	0.11038	0.1994	-0.0026304	0.10681	0.02993	-0.0044475	0.016206	0.14228	0.16254	0.098356	0.0083618	0.19629	0.033626	0.10025	0.057926	0.2056	0.021765	0.07578	0.10218	0.044331	0.12625	0.11902	0.13143	-0.0028647	0.0043608	0.040364	0.06497	0.0025759	0.073567
0.0026292	0.032187	0.10177	0.020443	0.051408	0.060468	0.19411	0.088995	0.0062074	-0.0026152	0.032133	0.014809	0.030836	0.041311	0.088161	0.015129	0.010927	0.0073937	0.036985	0.052055	0.11436	0.013436	0.096952	0.11376	0.035492	0.1055	0.093609	-0.0066082	0.15571	0.13934	0.035919	-0.0053156	0.28777	0.12486	0.098742	0.065804	0.15756	0.1461	0.03581	0.3528	0.052305	0.26523	0.30304	0.28466	0.099812	0.020813	-0.0056409	-0.003396	0.0062415	0.25126
0.041095	0.022976	4.8371e-05	0.00070747	-0.0027232	0.0025186	0.11336	0.016539	0.030003	0.050269	-0.0044935	0.057236	0.029796	0.00062116	-0.0029613	-0.0018384	-0.0036231	-0.006409	0.039959	-0.0044056	0.031802	0.039742	-0.0037337	-0.0040474	0.024497	-0.0031722	-0.0014356	0.078888	-0.0010541	0.010822	-0.0046326	-0.005225	0.0020775	0.026528	0.007048	0.053524	-0.0052244	0.037017	-0.0040595	0.07717	0.00092413	0.024707	0.057379	-0.0036469	0.0024757	0.023132	0.0031173	0.094981	-0.0043545	-0.0020235
0.019597	-0.0067305	-0.00045436	0.01397	0.023534	0.011251	-0.0032697	0.014185	0.0037015	-0.005322	0.012344	0.024554	0.00011383	0.0042323	0.0022969	0.11915	0.010898	0.062591	0.076657	-0.0053995	0.00057969	0.077878	0.028933	0.036364	0.20269	0.13572	0.040567	0.01365	-0.0054847	-0.0053084	0.024499	-0.0027725	0.028599	0.045976	-0.0036958	0.028459	-0.0043299	0.045908	0.025308	0.084097	0.019774	0.050798	0.0299	0.00089517	0.0018384	-0.0029826	-0.0010564	0.050587	0.054894	0.029393
0.0021145	0.12965	0.16298	0.18183	0.23169	0.19767	0.16587	0.19003	-0.0041975	0.018216	0.24522	0.02545	0.13413	0.040856	0.23464	0.031255	0.028802	0.079258	0.00546	0.22596	0.24685	0.16256	0.23246	0.15059	-0.0022498	-0.0017159	-0.0056327	0.0051166	0.20877	0.10997	0.27835	0.046356	0.401	0.16641	0.15401	0.1289	0.19431	0.061575	0.2076	0.10963	0.13208	0.20431	0.29617	0.49279	0.12257	0.076799	0.027777	0.06855	0.0054016	0.12785
0.11171	0.07736	0.063013	0.093651	0.23631	0.076632	0.076443	0.10777	0.025556	-0.0024297	0.11769	0.026027	0.09135	0.019797	0.106	0.07492	0.06215	0.080079	0.051552	0.17857	0.18228	0.0082536	0.073548	0.023228	0.0062264	0.01481	0.018389	0.0090032	0.10615	0.023568	0.1851	0.053574	0.15654	0.049241	0.019867	0.032803	0.061995	-0.0053853	0.073611	-0.005277	0.14558	-8.5591e-05	0.14673	0.14489	0.11309	0.049681	0.072216	0.0058829	-0.0070701	0.14617
-0.0042732	-0.0047358	0.007491	0.010714	0.019218	0.006362	0.10573	0.18265	0.092048	0.010514	0.1067	0.04513	0.10232	0.048006	0.039923	0.0085386	0.049591	0.008273	0.010331	0.078548	0.13161	0.0020683	0.027544	0.045537	0.097933	0.019884	0.014101	0.066874	0.059621	0.051618	0.057192	0.045949	0.26657	0.23508	-0.0014036	0.19251	0.11016	0.070959	-0.002078	0.23079	0.11033	0.19386	0.23144	0.18629	0.0086708	0.031161	-0.00021093	-0.002802	0.11541	0.040159
0.023029	0.011368	0.0023559	-0.0035788	0.097702	-0.00082795	0.12366	0.17983	0.11989	0.026024	0.0052235	0.037793	0.1386	0.050331	0.011195	-0.005285	0.025676	0.036837	0.0018757	0.009397	0.070217	-0.0046785	-0.00050254	0.0012918	0.02713	-0.0046109	-0.0021214	0.034342	0.0064445	0.013388	0.002464	0.041172	0.12736	0.17499	-0.003882	0.13318	0.0665	0.043301	-0.0035686	0.167	0.042039	0.046299	0.24946	0.12806	0.0092425	0.0028804	0.028955	-0.0028993	0.049581	0.012779
-0.00021333	0.01393	-0.0006379	0.0014784	-0.00038985	0.0044023	0.015656	0.0062072	-0.0051099	0.020828	-0.0026398	-0.0031878	0.0091701	-0.0047807	-0.0050887	-0.0050665	-0.0035688	-0.0041499	-0.003189	0.019415	0.06727	0.068676	-0.0027511	0.0036896	0.10736	-0.0083708	0.0091344	0.01452	-0.0040366	-0.0049332	-0.0021743	0.0015309	0.0049207	0.011402	-0.0060813	0.0010264	-0.001946	-0.0043766	0.030216	0.0074008	0.033112	-0.0043395	0.038122	0.0041272	0.011256	0.0032692	-0.0055017	0.0019499	0.15023	0.0031104
0.015031	-0.0057391	0.026451	0.015555	0.037921	0.022141	0.14006	0.051982	0.012283	0.025927	0.056653	0.14102	0.1343	0.14684	0.030145	0.051358	0.0072015	0.016991	-0.0011889	0.051428	0.22262	-0.0039889	0.013807	-0.0032167	0.034431	0.07338	0.027807	0.034692	0.059652	0.047255	0.017934	0.041601	0.065596	0.0526	-0.0057202	0.088457	0.036817	-0.0052806	-0.00061658	0.024726	0.084941	0.0069051	0.1626	0.011774	-0.0058348	0.015097	0.02201	-0.0027779	-0.005862	0.043358
-0.0047177	0.001195	0.029366	0.024221	0.067508	1.8089e-05	0.011983	0.049754	-0.003706	0.0098611	0.020685	0.036608	0.027997	0.054262	0.052927	-0.0050321	-0.00014609	0.029396	0.013919	0.059295	0.10814	0.025669	0.012174	-0.0034731	0.019567	0.011289	-0.0054617	0.013852	0.025942	0.13732	0.0025502	0.0047131	0.14811	-0.0022727	0.035299	0.050801	0.07162	0.020038	0.015391	0.038224	0.12144	0.070068	0.081687	0.085089	-7.9099e-05	0.084614	-0.0063006	0.084452	0.008745	0.012142
0.012504	0.045312	0.16518	0.030187	0.071948	0.17138	0.013469	0.00075489	0.03135	0.00079788	0.012457	0.05812	0.00087636	0.061492	0.036735	0.010413	0.016078	0.10202	0.02221	0.022092	0.087959	0.076279	0.11285	0.0083035	0.12129	-0.0022998	-0.0011105	0.0090148	0.13131	0.090716	0.01833	-0.0038059	0.071833	0.0088515	0.12562	-0.0051995	0.022556	-0.002876	0.1445	-0.0039638	0.00066868	0.055881	0.0094756	0.023314	0.00094681	-0.0044981	0.033563	0.012246	0.090213	0.11224
0.01281	-0.0048914	0.0031903	-1.9063e-05	-0.0023357	0.032621	-0.0040744	0.068465	0.039681	-0.0042299	-0.0038073	0.069393	-0.0048483	0.058059	0.00020126	0.046661	0.00045327	0.02323	-0.0051785	-0.0034587	0.00052591	0.0010015	0.0031003	0.049281	0.16184	0.055738	-0.0038723	0.015216	-0.004815	-0.0049562	-0.0021843	-0.0072753	0.019616	0.063526	-0.0056704	0.010328	0.0012001	0.034172	0.0033342	0.02428	0.011409	0.010366	0.039215	0.029558	0.034224	0.0019691	-0.0067813	0.018724	0.025117	-0.0058639
-0.00533	0.11224	0.11009	0.18428	0.1579	0.076857	0.12318	0.055349	0.053886	0.026095	0.18254	0.067375	0.02865	0.001885	0.15543	0.074569	0.021998	0.064338	-0.0024462	0.087256	0.073368	0.12089	0.1099	0.061628	0.053857	-0.0037913	0.007626	0.0040945	0.16113	0.067375	0.10049	0.02698	0.10992	0.0085496	0.03145	0.074336	0.061407	0.016612	0.15508	-0.004078	0.15404	0.073781	0.11741	0.19787	0.0082688	0.021489	0.017765	0.11404	-0.0024948	0.032887
0.015245	-0.0050956	-0.0026945	-0.004202	-0.00047462	0.01375	0.031183	0.015697	0.055412	-0.0050791	-0.00090568	0.010508	0.0072584	-0.00011942	0.011978	0.05368	0.00074185	0.018891	0.014408	0.0048648	0.004515	0.053927	0.018174	0.0055688	0.21787	0.094424	-0.0018414	0.025421	0.013663	0.018983	-0.0026743	0.004416	0.0063641	0.084279	0.030645	0.050866	-0.00079379	0.063011	0.040489	0.039867	-0.0054795	0.029823	0.023075	-0.0019634	9.6421e-05	-0.004756	0.010446	0.0046325	0.06066	-0.0045108
-0.0044311	0.15602	0.11824	0.065573	0.13563	0.1299	0.065698	0.027568	0.030203	0.01174	0.17265	0.10624	0.00078145	0.0043321	0.10485	0.028436	0.024382	0.039537	-0.0037678	0.094128	0.045084	0.16903	0.14785	0.14671	0.032803	0.0064655	0.0062963	-0.002686	0.20874	0.10261	0.10481	0.010424	0.1738	0.045863	0.10184	0.054526	0.072742	0.012664	0.23283	0.007555	0.094297	0.16697	0.097972	0.22732	0.036584	0.032054	0.010501	0.081697	0.0029732	0.073583
0.022056	0.029787	0.18849	0.17658	0.17634	0.15373	-0.0047858	-0.0053905	0.11013	0.054383	0.093909	0.048395	0.011224	0.065633	0.16781	0.1539	-0.0050237	0.15585	0.081764	0.13751	0.07284	0.25028	0.20775	0.012333	0.36689	0.073023	0.0084878	0.0048716	0.22506	0.1767	0.1203	-0.0054251	0.062895	0.0016215	0.16923	-0.0056415	0.12507	0.02164	0.24751	0.019709	0.062097	-1.2544e-05	0.014529	0.066166	0.023884	0.0023033	0.040503	0.048613	0.055012	0.051245
0.049094	0.074252	0.32962	0.030352	0.10017	0.097839	0.024647	-0.0021046	0.064376	0.04327	0.074207	0.027485	-0.0043143	0.015628	0.081195	-0.0054966	0.034333	0.075002	-0.0052289	0.12368	0.0070497	0.21854	0.1846	0.24822	-0.001749	0.043384	0.14549	0.016724	0.20823	0.16364	0.062099	0.047339	0.13378	-0.0038597	0.22139	-0.0038516	0.086275	0.015193	0.20252	0.018264	0.048119	0.069071	0.018832	0.09565	0.17436	-0.0031179	-0.0056114	0.0021124	0.0045133	0.15259
-0.0033901	0.013368	0.0027108	-0.0020159	-0.0021221	-0.0040573	0.11334	0.076495	0.097142	0.064111	0.020401	0.01265	0.061289	0.032484	0.0057277	0.0085775	-0.0067905	0.0081305	0.010423	0.023683	0.078209	-0.0069708	0.0092246	0.0088322	0.056848	0.0095064	0.0111	0.02613	0.014137	0.038531	-0.00091266	-0.0060874	0.11124	0.17518	-0.0025367	0.097996	0.075792	0.16183	-0.0016076	0.19249	0.028243	0.1073	0.22181	0.089843	0.018389	0.011336	-0.005949	0.023598	-0.0055337	0.015393
0.034954	0.0058202	0.088367	-0.0045577	0.019645	0.0078126	0.21989	0.082015	0.023358	0.04268	0.025258	0.044403	0.010961	0.04708	0.040865	0.023423	0.06014	-0.0046843	0.026784	0.072113	0.077696	0.016059	0.016678	0.071123	0.024016	0.080638	0.074119	-0.0040274	0.12296	0.099422	-0.0064144	0.0020282	0.19799	0.052477	0.058496	0.095235	0.077439	0.2055	0.016126	0.30619	0.065246	0.22587	0.19524	0.14655	0.067989	0.008728	-0.0076584	0.0021117	-0.0057216	0.077994
0.00052538	0.045249	0.019706	0.089277	0.062472	0.054295	0.084522	0.14555	0.064499	-0.0035423	0.11173	0.0036678	0.1348	0.0048389	0.028359	-0.0027347	0.066811	-0.0037543	0.0073173	0.14665	0.20506	0.0036317	0.031067	0.094111	0.051325	0.0047429	0.0001246	0.065292	0.057134	0.0098	0.15758	0.073423	0.28565	0.20719	0.0029932	0.1237	0.065235	0.068442	0.0057441	0.067054	0.1065	0.10091	0.24992	0.2269	0.08807	0.025683	0.0094173	-0.0029174	0.04296	0.12489
0.0055612	0.050746	0.060368	0.00456	0.030707	0.019953	0.11305	0.022744	-0.0036943	-0.0022919	0.0215	0.045683	0.00063934	0.025083	0.009118	0.0033493	0.046965	0.0057742	0.0067994	0.1227	0.078853	-0.0038911	0.01941	0.095641	-0.0039798	0.086252	0.10127	-0.0043879	0.13819	0.056638	0.0069299	-0.0065757	0.14037	0.090105	0.058539	0.084203	0.011015	0.13101	0.019948	0.1243	0.062421	0.23693	0.12808	0.16272	0.10931	0.038947	0.0041153	0.0043386	0.0042716	0.096765
-0.003678	0.0068954	0.035018	-0.0017242	0.022921	0.0053592	0.1181	0.082034	-0.00059825	-0.0031689	0.037192	-0.0032522	0.022045	0.0090543	0.022012	0.0071875	0.0063143	-0.0013123	0.024858	0.090136	0.073361	-0.0051597	0.039203	0.14698	0.076143	0.046599	0.11169	0.0032555	0.06687	0.05489	0.012771	-0.0039639	0.17106	0.12846	0.055551	0.024664	0.049456	0.16318	0.0026267	0.14752	0.056724	0.11081	0.13287	0.083772	0.054009	0.030951	-0.00072381	0.0046532	0.0083897	0.11284
0.0083797	0.015946	0.032136	0.10978	0.094424	0.062626	0.0732	0.12158	0.056167	-0.0030905	0.078412	0.010159	0.13884	0.015533	0.061642	0.043607	0.18028	-0.0036599	0.043227	0.075614	0.20124	-0.0049165	0.025265	0.0014042	-0.0057363	0.013319	0.061282	0.044786	0.047402	-0.0012643	0.14392	0.1247	0.14844	0.1113	-0.0048826	0.086302	0.056785	-0.0032872	0.046999	-0.0034001	0.13203	0.005073	0.1548	0.10339	0.00090061	0.0108	0.17243	-0.0046117	0.044845	0.096091
-0.0034647	0.041772	0.026917	0.15097	0.076213	0.097424	4.7412e-05	0.021926	-0.0039455	0.0044688	0.081188	0.0044103	0.083364	-0.004232	0.029223	0.10133	0.15932	0.037418	0.067581	0.080107	0.072896	0.00056589	0.10556	0.027501	0.039216	0.045251	0.066792	0.014115	0.036666	-0.0037867	0.21796	0.14683	0.024316	0.025349	-0.0042328	0.0085285	0.014998	0.045843	0.11898	0.018531	0.031427	-0.0049283	0.037086	0.096733	0.025455	-0.0053956	0.20367	0.00083733	0.0054879	0.039192
-0.0041644	0.089514	0.1415	0.11366	0.046185	0.065154	-0.00017774	0.10816	0.0037003	0.059283	0.081946	-0.0048314	0.021827	-0.001201	0.064814	-0.0041478	0.0044118	0.015695	0.014149	0.13388	0.13957	0.15246	0.15074	0.20706	-0.0033375	0.042751	0.0049749	0.0053	0.17857	0.050579	0.14176	0.0076622	0.16416	0.06315	0.079672	0.04288	0.13078	0.018338	0.10381	0.043979	0.17071	0.054622	0.1188	0.17907	0.13439	0.0046367	-0.0038944	0.031344	-0.0042729	0.16885
0.16725	0.00027444	0.20432	0.038143	0.15804	0.16597	0.1736	0.040614	0.0053607	-0.0036416	0.019638	0.071934	0.12215	0.17076	0.12349	0.045111	0.06026	0.11857	0.00047421	0.11014	0.161	0.028256	0.14245	0.024757	0.023342	0.0080494	0.010412	-0.0038157	0.17774	0.27565	0.023453	-0.0012338	0.12854	0.012257	0.13565	0.0201	0.082173	0.050697	0.053688	0.068644	0.060396	0.026444	0.11375	0.063813	0.087259	0.054556	0.0067562	-0.0050682	0.0064697	0.19152
0.013784	0.038839	0.012047	0.0096835	0.013627	0.080363	0.068984	0.0023863	0.11314	0.022876	-0.0043511	-0.001704	-0.0037287	0.014652	0.066111	0.073214	0.0089606	0.026873	-0.004251	0.011053	0.0025454	0.0040676	0.01772	0.011878	0.0094783	-0.00010866	0.016755	0.021869	0.017029	0.045083	0.00036717	0.02449	-0.0034571	-0.0039585	0.027737	-0.003605	-0.0041946	0.00091421	-0.0030424	0.00084708	0.014134	-0.000579	-0.0024921	-0.0036642	-0.0041018	0.003775	-0.0049341	-0.0038482	0.046273	0.00034105
0.0077467	-0.0047379	0.058798	0.0029349	0.036189	0.018533	0.12323	0.14394	0.12729	0.049891	0.035744	0.057476	0.11963	0.0793	0.023864	0.016019	-0.0045895	-0.0033123	-0.0035637	0.057266	0.17407	-0.004477	0.0015846	-0.00065419	-0.001663	0.00056994	-0.0046754	0.016828	0.11454	0.071218	0.028051	0.039289	0.28509	0.19842	0.015792	0.19999	0.15291	0.09323	-0.0031138	0.22867	0.090643	0.12276	0.32652	0.16207	0.079162	0.033265	0.018197	-0.0042898	-0.00081392	0.12337
0.016972	0.062507	0.28514	0.074009	0.18067	0.091398	0.027886	0.0082	0.024772	0.010318	0.11782	0.081906	0.024254	0.13136	0.20793	0.072634	0.004046	0.21906	0.017961	0.15626	0.093252	0.24563	0.1243	0.036903	0.11675	-0.0012876	-0.0041955	0.0072737	0.2491	0.099522	0.16775	-0.0046938	0.15731	-0.00026894	0.16746	0.043241	0.12888	0.014738	0.16376	-0.0045342	0.069819	0.037176	0.054895	0.12829	0.043574	0.013306	-0.004434	0.15304	0.062604	0.10687
-9.0558e-06	0.015127	0.10399	0.018266	0.0084442	0.03275	0.025418	0.0097115	0.1524	0.044947	0.033675	0.0096332	0.0088855	-0.0025634	0.085139	0.056565	0.0076445	0.059531	0.020066	0.041882	-0.0034301	0.11262	0.052809	0.015334	0.19907	-0.0051672	-0.0040507	0.082766	0.090801	0.02288	0.014317	0.013208	-0.0031461	0.017953	0.081694	0.010615	-0.0047081	0.035868	0.092219	0.1158	0.017717	-0.0039812	0.023945	-0.0043916	-0.0030714	0.012722	-0.0037855	0.010136	0.056666	0.00029411
0.034033	-0.0025859	0.098267	0.0026325	0.07746	0.014616	0.013384	0.045291	-0.0035689	0.044773	0.010979	0.061695	0.011501	0.076215	0.054446	0.0010093	0.023217	0.04036	0.032903	0.01259	0.034796	0.12643	0.082963	0.0037776	0.030613	-0.0068053	-0.0054498	-0.0054742	0.046555	0.13699	0.001215	-0.0004662	0.14239	-0.0037591	0.12518	0.02313	0.20197	0.0074715	0.12282	0.028383	0.037225	0.064566	0.087283	0.055172	0.028914	0.028119	-0.0038847	0.080728	0.030163	0.04226
0.11427	0.020525	0.071749	0.089178	0.21152	0.13458	0.18705	0.089558	-0.0038561	0.0060168	0.0452	0.19122	0.2535	0.30776	0.098336	0.10981	0.022835	0.026129	-0.0019103	0.083283	0.18177	-0.0052404	0.038964	0.00042123	0.071041	0.059033	0.00093277	0.012269	0.092075	0.10166	0.071343	0.12403	0.15308	0.14729	0.0086936	0.1604	0.096498	-0.0011419	0.054727	0.04952	0.13991	0.053778	0.14346	0.10372	0.013437	0.047679	0.069864	0.0080444	0.0031706	0.056958
-0.0033794	-0.0039857	-0.0034557	0.010198	0.060809	-0.0049426	0.021839	0.0075832	-0.0013389	-0.0034521	-0.002822	0.04054	0.062598	0.00070564	-0.0013138	0.071102	0.032559	0.0049443	0.0062835	-0.0035263	0.0035946	0.0004112	0.0071941	0.013134	0.020985	0.1148	0.16882	0.019401	0.0096506	0.012917	-0.0046452	0.037771	-0.0054028	-0.0019476	0.067027	0.078863	-0.0042516	0.0028631	-0.0035266	0.029164	0.015645	0.001598	-6.0511e-05	-0.0022354	0.0082291	0.041796	0.014805	0.033132	-0.0045795	0.030994
0.060235	0.052887	0.11184	0.16317	0.18388	0.20826	0.01599	0.10348	0.0037826	0.019171	0.15051	0.044857	0.15328	0.067249	0.19869	0.096353	0.025342	0.070159	0.092222	0.23092	0.2784	0.07018	0.11197	0.05346	0.099551	0.1069	0.021621	0.01877	0.19749	0.10032	0.16573	0.04303	0.16412	0.060184	0.10182	0.054301	0.090132	-0.001396	0.10999	-0.0023365	0.13288	0.010189	0.1143	0.12978	0.13047	0.054174	0.10126	-0.0011176	0.0058087	0.16461
0.11653	0.084731	0.19756	0.027218	0.07714	0.10147	0.041687	0.021249	0.021922	-0.0039433	0.047773	0.087359	-0.00048217	0.061414	0.094215	-0.0044209	0.058696	0.11314	-0.0029699	0.12987	0.061281	0.16568	0.13675	0.050767	0.010369	0.038148	0.052461	0.022861	0.21885	0.21165	0.07339	0.0027465	0.25814	-0.0051449	0.3092	0.0055214	0.18294	0.037088	0.13579	0.077725	0.06804	0.10052	0.12632	0.14421	0.17939	0.035469	-0.0056464	0.071151	0.058413	0.18167
0.014865	0.083658	0.25535	0.07743	0.20479	0.12284	0.10695	0.080432	-0.0057466	0.0072721	0.17375	0.060358	0.071312	0.068857	0.24808	0.049411	-0.004465	0.046031	0.0099805	0.13519	0.15666	0.23036	0.19141	0.12947	0.00063171	0.0034559	-0.0039865	-0.0035384	0.31459	0.1447	0.14287	-0.003085	0.19312	0.086874	0.13675	0.085273	0.16284	0.028149	0.14587	0.055821	0.14842	0.074913	0.14683	0.18467	0.12198	0.031283	0.025329	0.01647	0.0023662	0.14333
0.14287	0.0034997	0.19717	-0.0045274	0.025201	0.026633	0.13451	0.00671	-0.00088037	0.084494	0.023821	0.28825	0.053595	0.22642	0.06232	-0.0019976	0.063046	0.01625	0.013472	0.081305	0.12498	0.079864	0.06274	0.00066967	0.0038008	-0.0037317	0.030311	-0.0056601	0.11792	0.29134	-0.0045696	0.038487	0.12321	0.017772	0.16547	0.034818	0.076669	0.021418	0.047284	0.16778	0.037441	0.10142	0.11925	0.033116	0.057595	0.01074	0.0022598	-0.0062413	0.054966	0.084114
0.048535	0.017199	0.14538	0.028985	0.088581	0.23197	0.016635	0.0012858	0.10425	-0.003946	0.048571	0.15675	-0.00091988	0.084218	0.081565	0.025947	0.016181	0.10065	-0.0022127	0.059181	0.017061	0.074961	0.16253	-0.0037021	0.28491	0.061022	0.00062092	0.047901	0.11386	0.11409	0.0085892	-0.0055035	0.011184	0.020518	0.13387	-0.0029292	0.029294	0.013059	0.13702	0.0017739	0.0099176	0.027915	-0.0032496	0.0055977	-0.0040867	-0.0029054	0.026484	0.036571	0.010696	0.018113
-0.0023841	0.10257	0.033144	0.068025	0.013207	0.064983	0.0053141	0.081194	0.0010743	0.03188	0.029921	0.004006	0.0094816	-0.0048176	0.065615	-0.004304	-0.0016234	-0.0012435	-0.00064671	0.060149	0.10263	-0.0049837	0.039494	0.088275	0.0056055	0.010023	-0.0037427	-0.0046854	0.10644	0.012757	0.10994	0.053529	0.122	0.059162	0.026614	0.047029	0.060993	0.010962	0.021892	0.017067	0.084659	0.10777	0.0841	0.10451	0.058803	0.001279	0.04361	-0.0039407	0.041788	0.081962
0.12964	0.015962	0.10793	0.034834	0.085586	0.068792	0.097868	0.06995	-0.0034804	0.047737	0.061719	0.13429	0.062835	0.19553	0.1607	0.0015686	0.0030106	0.066239	-0.0036205	0.14602	0.11953	0.057726	0.12484	0.029485	0.05698	-0.0057167	-0.00072555	-0.0063234	0.19308	0.15606	0.039827	-0.0043148	0.22146	0.066281	0.13068	0.11044	0.20359	0.03349	0.11423	0.1573	0.084445	0.13839	0.32412	0.24878	0.087882	0.022372	0.0098486	0.047282	0.024456	0.059517
0.12424	-0.00080826	0.099363	0.0091939	0.020937	0.0057253	-0.0023285	-0.0021919	-0.0043161	0.049503	0.001455	0.076108	-0.0039404	0.16943	0.0068755	0.0098858	0.16263	0.018682	0.06327	-0.0047065	-0.0052556	0.10175	0.012558	0.013877	0.0038167	0.031141	0.048271	0.097936	0.037286	0.18697	0.0026317	0.063736	0.049536	0.014162	0.14877	-0.0026896	0.16555	0.062817	0.017114	0.11102	-0.0053794	0.026362	0.014176	0.0083994	0.026017	0.0055364	0.030862	0.069609	0.098088	0.034263
0.0077643	0.053028	0.0061472	-0.00017771	0.0083239	0.0030434	0.0068314	0.017208	0.0085828	-0.0039626	-0.0072177	0.00093418	0.0059531	0.0067688	0.0027501	0.061921	0.02131	-0.0041817	0.0013788	0.02666	-0.0032368	0.027834	0.015526	0.054993	0.17597	0.16052	0.10881	-0.0047326	0.010347	0.015481	-0.0012402	0.0029976	0.056675	0.051272	0.020406	0.0011038	-0.0055557	0.10793	0.025276	0.15861	0.0027029	0.054786	0.069969	0.047186	0.15594	0.032666	0.038743	-0.001306	-0.0050973	0.031746
0.00049376	-0.0028489	0.004788	0.060077	0.12731	0.076439	0.044613	0.019242	-0.00043374	0.0026625	0.0085401	0.046576	0.1847	0.071912	0.016528	0.24552	0.050979	-9.5094e-05	0.043418	-0.0044872	0.043293	0.0005409	0.0053691	0.0039743	0.13597	0.17078	0.20264	0.034183	-0.00026581	-0.006357	0.045303	0.14115	0.0038102	0.015435	0.011748	0.074913	0.0058872	0.0076605	0.012641	0.045218	0.020721	9.5496e-05	0.011923	-0.00092824	-0.001106	0.018716	0.054345	0.030226	0.011086	-0.0045484
0.046987	0.06289	0.31247	0.042689	0.13671	0.12558	0.12081	0.016883	0.0052961	-0.0025737	0.084289	0.10233	0.020189	0.057076	0.10517	-0.0028079	0.0095245	0.082081	0.040615	0.083856	0.10797	0.20727	0.24039	0.082423	0.017104	0.010721	0.020205	-0.0046616	0.25943	0.20226	0.093598	0.0016736	0.26653	0.00010994	0.27314	0.012618	0.23215	0.036403	0.30775	0.088582	0.089621	0.14653	0.15907	0.19735	0.092669	0.0054404	0.06248	0.047702	0.034197	0.21612
0.0045622	0.0094255	0.071404	0.011523	0.021005	0.014724	0.036151	0.063705	0.074587	0.011037	0.0013517	0.020677	0.00093279	0.016686	0.0056714	0.087622	-0.004653	0.056206	0.035216	-0.001411	-0.003864	0.16436	0.045625	-0.0062481	0.17841	0.026769	0.017094	0.015057	0.016472	-0.0014413	0.016517	0.0082311	0.014851	0.05179	0.035467	0.027934	-0.0037207	0.095665	0.13562	0.13628	-0.0050097	0.021177	0.035482	0.0072799	-0.0056763	0.0047523	0.030648	0.015042	0.13896	-0.0032281
0.0038932	-0.0019493	0.016179	0.01448	0.03635	-0.0046928	0.13714	0.21303	0.14074	0.065293	0.016121	0.020546	0.11646	0.055454	0.014127	-0.0030022	0.01094	-0.0036398	0.021597	0.029662	0.16603	0.013585	-0.004065	-0.0030174	0.054413	0.0028968	-0.0057868	0.02974	0.01251	0.035356	0.010169	0.076705	0.18633	0.187	0.0016719	0.16746	0.099646	0.11974	-0.00037699	0.21616	0.13229	0.11783	0.45844	0.21187	0.034819	0.033656	0.0094919	-0.0034808	0.050553	0.047316
-0.0047221	0.00091738	-0.0037404	-0.0040797	-0.0039468	-0.00524	0.073908	0.092164	0.03219	0.00081702	0.0050312	0.0027628	0.016967	0.0072469	0.0074328	0.061397	-0.0065882	0.011328	0.0033842	0.029627	0.053387	0.005073	-0.0043919	0.051208	0.14144	0.1174	0.085632	0.013248	0.043356	0.066287	-0.0045741	-0.0093546	0.12175	0.20428	0.010691	0.09632	0.043415	0.1469	0.019718	0.3175	0.05734	0.14075	0.22822	0.1427	0.094064	0.018354	0.0030352	0.021891	0.040403	0.068287
0.014418	0.019202	0.066206	0.049915	0.020569	0.12532	-0.0027737	0.014981	0.062276	0.0019125	0.046575	0.054144	-0.0038817	0.041957	0.045419	0.030483	-0.0058847	0.037212	0.015693	0.047665	-0.0014759	0.1939	0.12769	0.0063311	0.174	0.0012739	-0.00071868	0.0338	0.081133	0.038586	0.052717	-0.0019316	0.0036243	-0.0029808	0.12218	-0.0046075	0.048068	0.035565	0.17325	-0.0053831	-0.00097968	0.018931	0.0020331	0.039236	0.0047193	-0.0064116	0.011502	0.071179	0.033924	0.00013388
0.005303	0.0079596	0.0025001	0.029394	-0.0029576	0.00082403	0.0023033	0.06044	0.064068	-0.0057772	0.041909	-0.0047812	0.075155	-0.003208	-0.0039193	0.003471	0.031625	0.00036961	0.0073508	0.11666	0.10777	0.092546	-0.0031428	0.013525	0.060436	0.00066646	-0.0039172	0.062359	-0.0041159	-0.0023432	0.045873	0.061709	0.073937	0.11032	0.0018546	0.06391	0.0022161	0.022775	0.0024792	0.03827	0.042148	0.042193	0.11418	0.12382	0.030122	0.0020023	-0.00093811	0.012811	0.10152	-0.0054885
0.031867	0.10547	0.22523	0.13551	0.14086	0.1476	-0.0045982	-0.0052593	0.17434	0.078218	0.063947	0.040186	-0.0046743	0.042382	0.18877	0.10531	-0.0051167	0.11336	0.054622	0.084669	0.027959	0.29499	0.15969	0.075554	0.23584	0.012185	-0.0035357	0.030696	0.24261	0.15612	0.046869	0.0042069	0.021562	-0.0055833	0.20289	-0.0045578	0.04792	0.025499	0.28209	0.0089594	0.023313	-0.0038009	-0.0091211	0.031545	0.043434	-0.0042485	0.026414	0.071654	0.092468	0.045025
-0.002276	0.033501	-0.0030495	-0.0016588	0.006337	-0.004235	-0.0039246	0.06784	-0.0055583	0.0070551	-0.004222	0.056642	-0.0030476	0.0069466	-0.0017658	0.045754	-0.0010443	-0.004431	0.0042667	0.025523	0.010287	0.0074932	-0.0033649	0.034054	0.094526	0.086954	0.07113	-0.00048589	0.0048957	0.0097146	-0.0022644	0.0012102	0.0048741	0.022537	0.0075489	-0.0032136	0.0043094	0.067068	0.021783	0.031395	0.013576	0.0038274	0.022642	0.017076	0.01121	-0.0033191	0.030211	0.0084961	0.03606	0.016846
0.0061804	-0.0060255	0.056155	0.13453	0.15346	0.12531	0.097718	0.077881	0.0025137	-0.0043036	0.026416	0.10287	0.30458	0.19417	0.060385	0.069097	0.051953	-0.0037	0.025572	0.05236	0.18357	0.0030105	0.026831	-0.0038391	0.018769	0.064807	0.024239	0.017924	0.035256	0.058209	0.073005	0.1101	0.11075	0.14126	0.0087008	0.1152	0.077876	-0.003879	0.027687	0.023946	0.092598	0.0043907	0.16503	0.10036	0.010015	0.00027349	0.096717	-0.0054808	0.035345	0.029406
-0.0014143	0.024397	0.08301	0.026061	0.077454	0.088267	0.070304	0.069404	0.024168	-0.0014123	0.085958	0.022473	0.10763	0.063395	0.046234	-0.0029498	-0.0050624	0.024647	0.0073362	0.16016	0.17197	0.0082309	0.093519	0.033218	-0.0007559	0.0013304	0.007647	-0.0044754	0.10614	0.11559	0.034789	0.027216	0.32439	0.047445	0.064935	0.060065	0.12672	0.09117	0.032073	0.098493	0.1384	0.13226	0.30952	0.26661	0.084028	0.020829	0.020932	0.012418	0.0045819	0.13761
-0.0050844	0.0092475	-0.0035091	-0.006074	-0.0014067	0.015319	0.015032	0.050872	-0.0050699	0.0029842	-0.0026659	-0.0023212	0.0051709	0.022736	-0.0034131	0.029883	-0.0054714	0.0072839	-0.0073909	0.012816	-0.0022719	0.0011017	0.00010642	0.044134	0.15393	0.083933	0.018147	0.016397	0.0010586	0.011136	-0.00626	0.0095985	0.0021927	0.058807	0.00015941	0.0082726	-0.0046216	0.0578	-0.0027181	0.087804	-0.0023216	0.047771	0.036584	0.088309	0.038806	0.024097	0.019258	0.0067538	0.0037386	-0.0038049
0.047343	0.027487	0.13026	-0.0017893	0.028485	-0.00012885	0.11186	0.072675	-0.00014266	0.010316	0.018519	0.088375	0.017896	0.060726	0.051144	0.016379	0.058658	0.0023366	0.061925	0.060318	0.13704	0.016661	0.021233	0.05905	0.023247	0.093923	0.04858	-0.0030045	0.14845	0.24001	0.0083864	-0.0037933	0.28882	0.059768	0.086576	0.15013	0.21436	0.26503	0.03745	0.34073	0.12558	0.22903	0.38536	0.18237	0.17601	0.03512	-0.0055165	-0.00086425	0.023904	0.198
0.02984	0.12337	0.078076	0.11881	0.20831	0.12662	0.13534	0.30453	-0.0021065	-0.00029281	0.21373	0.073023	0.1887	0.032915	0.24739	0.092643	0.041322	0.022235	0.0080522	0.22323	0.25203	0.041966	0.14668	0.056188	0.007376	0.014153	0.006789	0.031896	0.24518	0.129	0.17996	0.06509	0.237	0.13441	0.085083	0.13143	0.11599	0.026094	0.10589	0.041003	0.22538	0.12505	0.24649	0.3502	0.12257	0.18103	0.098545	0.067002	-0.0047947	0.069534
0.03913	0.017511	0.033194	0.0033717	0.020219	0.03006	0.12396	0.089026	0.026854	0.010841	0.020438	0.032553	0.053967	0.047614	0.019799	-0.0010524	-0.0011838	0.0067829	0.016942	0.061365	0.19169	-0.0061886	0.053181	0.033937	0.077041	0.078396	0.041491	-0.0030147	0.10418	0.11538	0.018059	-0.0051804	0.19857	0.087663	0.077074	0.023184	0.0738	0.087856	-0.00034093	0.29104	0.098002	0.12463	0.34629	0.16487	0.097252	0.03211	-0.0026883	-0.0003547	-0.0070516	0.26716
-0.00051502	-0.005989	0.010176	-0.0054304	0.01396	0.048959	-0.0042824	0.041284	0.085001	0.019979	0.014502	0.0012906	-0.0012309	-0.00028661	0.027918	0.074078	-0.004433	0.019085	0.0068843	-0.00090112	0.016972	0.14393	0.038656	-0.0012314	0.17646	0.036296	0.0012157	0.018986	0.012326	-0.0042583	-0.0040107	0.015712	0.0045764	0.032468	0.036302	0.01892	-0.0043589	0.038736	0.055827	0.058522	0.029132	-0.0031998	0.084435	0.0008509	0.0048086	-0.0030108	0.0022999	0.035462	0.027756	0.0061629
0.0043792	0.044335	-0.0053497	0.04579	-0.0008049	0.0028395	0.0076412	0.06853	0.018308	-0.0036001	-0.0050434	0.0087067	0.0062412	-0.0015604	-0.0014436	0.0048604	0.015945	0.0021138	-0.0017011	0.001099	0.082938	-0.00014091	-0.0014083	0.0035739	0.0089378	0.053264	-0.00080311	-0.0045198	0.029567	0.0037528	0.009874	0.076116	0.074631	0.16939	0.0019423	0.035383	0.027608	0.028282	-0.0030904	0.059189	0.040156	0.036238	0.12867	0.091549	0.017979	0.0073793	-0.0035047	-0.004349	0.00665	0.10972
0.013142	-0.00031538	0.074178	-0.0029617	-0.000688	0.0059194	0.035573	0.15331	0.14054	-0.00074407	-0.0042724	0.0071114	0.093368	0.0015329	-9.3475e-05	-0.0036297	0.15271	0.041353	-0.00039227	0.0018757	0.031811	0.132	0.029876	0.0045811	0.10347	0.0039038	0.061185	0.11292	0.012757	0.036903	-0.0022391	0.16129	0.0082227	0.14656	0.12173	0.075404	-0.0049877	0.0039249	0.065489	0.017557	0.015293	-0.005125	0.098737	0.0064588	-0.0040413	0.026977	0.016704	0.013108	0.096365	-0.003055
0.010855	0.046883	-0.0050187	0.00057697	-0.0015778	-0.00492	5.7342e-05	0.029884	0.00094265	0.00060909	-0.0023093	0.042954	-0.0012454	0.00069503	-0.0023007	0.086152	-0.0053191	0.0059215	0.016323	0.031617	0.018136	0.0074519	0.0037835	0.0778	0.15043	0.18543	0.076044	-0.007485	0.016304	0.013857	-0.0015539	-0.0023216	0.069511	0.070475	0.0049192	-0.0020337	0.0051228	0.052265	-0.0038421	0.077674	0.014275	0.040975	0.06864	0.081602	0.012311	-0.00091168	-0.00074295	0.0025764	0.025161	0.054677
0.0053358	0.021096	0.09306	0.17964	0.12132	0.099479	0.035494	0.10267	-0.0017655	-0.0032709	0.071387	0.031989	0.132	0.050494	0.066012	0.082236	0.1257	-0.0055323	0.04932	0.040263	0.12216	0.11591	0.083313	0.00050774	0.099669	0.05039	0.083939	0.0097267	0.13299	0.052731	0.24672	0.12848	0.15909	0.11791	0.022904	0.10941	0.2545	-0.0060263	0.19252	0.0067667	0.09468	0.032244	0.12667	0.10935	0.034542	0.034031	0.18789	0.0044427	0.0079694	0.040852
0.051521	0.091197	0.19414	0.042762	0.097603	0.18368	0.031398	0.0023623	0.012643	0.0019662	0.091244	0.12109	0.022912	0.10901	0.12129	0.0071164	0.018423	0.092942	-0.0020408	0.12917	0.12605	0.088687	0.063515	0.0026017	0.037744	0.013124	0.0021341	0.0011821	0.2146	0.17121	0.056772	0.014201	0.24677	0.0050997	0.1466	0.040716	0.069611	0.041527	0.081269	0.03126	0.0761	0.13679	0.10273	0.13634	0.086541	0.039485	-0.0042606	0.12431	0.064845	0.17733
0.032366	0.0010158	0.17717	0.070997	0.19551	0.14858	0.3051	0.1135	0.00066468	-0.0034181	0.086565	0.1038	0.20979	0.22063	0.13558	0.059629	-0.004604	0.042785	0.012281	0.12849	0.22157	0.046819	0.08375	0.0038392	-0.001714	-0.00063843	-0.0021457	0.046379	0.15816	0.097132	0.10291	0.0033002	0.24366	0.11608	0.042858	0.2241	0.11052	0.055165	0.021836	0.10844	0.078041	0.13497	0.27094	0.21612	0.06964	0.026611	0.033437	-0.0042311	-0.0050529	0.089548
0.027449	-0.004782	0.047034	0.052076	0.15275	0.047411	0.15484	0.2452	0.052889	0.0063864	0.055589	0.043589	0.26042	0.080899	0.083359	0.024384	0.013661	-0.0025298	0.017617	0.089287	0.21237	-0.0051101	0.019871	0.018454	-0.0058012	-0.0050859	0.020235	0.085939	0.10183	0.063134	0.11238	0.057995	0.31835	0.26927	0.010756	0.31881	0.14653	0.141	0.016581	0.14404	0.11765	0.13455	0.41122	0.2256	0.16133	0.12871	0.019457	-0.0034204	-0.0049472	0.052982
0.010454	-0.00066178	0.053949	-0.0045284	-0.00030358	0.040137	0.039929	0.075243	0.10685	-0.0037092	-0.0049587	0.032712	0.0037853	0.039553	0.0073435	0.0018741	0.0034829	-0.00068868	-0.0051299	-0.0014325	0.012028	0.15027	0.03658	0.015078	0.27858	0.036517	-0.0045595	0.062036	0.018301	0.033949	0.00041791	0.012525	0.0069316	0.05275	0.037495	0.027954	0.040597	0.06635	0.06359	0.018204	0.0058765	0.0065478	0.043956	0.02295	0.0023617	0.030265	-0.005027	0.054765	0.061144	-0.0056052
-0.0033998	0.0095669	0.0039633	0.035374	0.038312	-0.00051536	0.037238	0.16511	0.011186	-0.0060145	0.0070122	-0.0045102	0.049393	-0.0062601	0.016217	-0.0056246	0.03752	-0.004887	0.0034046	0.057735	0.060183	0.017011	-0.0037273	0.0062145	0.0064208	0.012492	0.020237	0.09907	0.024584	0.0071829	0.026422	0.027795	0.053369	0.11563	-0.0039104	0.10449	0.03179	0.0094437	-0.0012038	0.010065	0.077808	0.0057956	0.1062	0.049084	0.053582	0.031584	0.042967	0.011736	0.0782	0.0117
0.0052229	0.022717	0.14542	0.048093	0.13829	0.1278	0.18507	0.18401	-0.0032063	0.0010271	0.032202	0.0099952	0.066297	0.054634	0.14502	-0.0024763	-0.0045939	0.015402	0.0085156	0.040043	0.13121	0.05873	0.10397	0.11121	0.0024287	0.036733	0.00038992	0.020952	0.24893	0.17447	0.06479	-0.0036346	0.25266	0.13985	0.094766	0.11659	0.24146	0.08532	0.094504	0.15907	0.15091	0.18946	0.25505	0.2412	0.1132	0.081025	0.02148	-0.0052805	0.0060493	0.21583
-0.0053456	0.0059348	0.0067243	0.012114	0.007155	0.015264	0.0044893	0.04192	0.096625	0.034735	-0.0045508	-0.0014848	0.0020347	-0.0043854	-0.0014483	0.052665	-0.0079623	0.061671	-0.0035702	-0.0038415	0.021096	0.039371	0.027868	0.00017171	0.12512	0.056557	0.018813	-0.0062245	-0.0047407	-0.0042004	0.00020547	0.012784	0.026717	0.16115	5.0415e-05	0.042664	0.0036415	0.084081	0.055655	0.16217	-0.0014109	0.01005	0.12858	0.01992	0.0070982	-0.0070412	0.015526	0.050096	0.011893	0.020383
-0.00019018	0.074173	-0.0050418	0.021715	-0.0047654	-0.0052195	0.003077	0.0014358	0.0005685	0.024693	-0.0068938	-0.0049747	-0.0061931	-0.0065945	-0.0056823	-0.0025367	-0.0043091	-0.0045003	0.006027	0.035288	0.039661	0.050397	-0.0043609	0.019629	0.034137	0.0024964	0.017515	-0.0027401	-0.0065335	-0.0048562	0.0019216	0.0021962	-0.0026288	0.013445	-0.0012054	-0.0060542	0.028042	-0.0012748	0.0093962	-0.0009088	0.023033	-0.0061431	0.004566	0.0083629	0.0133	0.014088	0.0118	-0.0048915	0.018115	0.017626
0.031913	0.27129	0.28774	0.30657	0.16803	0.18975	0.040302	0.06636	0.073976	0.041869	0.15862	0.039666	0.026915	0.033295	0.32626	0.068588	-0.0058637	0.13873	0.020354	0.26689	0.18492	0.23611	0.25417	0.21218	0.023872	0.016092	0.013538	0.021509	0.26793	0.21139	0.21661	0.00084609	0.2126	0.036441	0.24651	0.042159	0.18185	-0.00044164	0.2922	0.013342	0.20378	0.13822	0.18068	0.36508	0.22251	0.036538	0.0030105	0.065069	-0.0050414	0.15215
0.0013897	-0.0053246	-0.0037306	-0.0034814	0.0011315	-0.0040615	0.072901	0.10134	0.023954	0.0089633	-0.0044828	-0.0029784	0.017724	0.016605	-0.0035232	0.012826	2.0878e-05	-0.0044983	-0.0017118	-0.0032482	0.048257	-0.0022514	0.0038465	0.015552	0.13521	0.085248	0.019142	-0.00038745	0.011809	0.033844	-0.0025945	-0.0050286	0.13257	0.10138	0.0068642	0.055702	0.06141	0.11319	-0.00075094	0.25977	0.011479	0.069925	0.24132	0.10362	0.066208	0.069341	0.014322	-0.0014146	-0.0046961	0.050739
-0.0024374	0.12092	0.088215	0.038729	0.022849	0.015105	0.031748	0.043584	-0.0023209	0.0011646	0.044255	-0.003311	0.0058719	0.00098148	0.087455	-0.0033841	0.0066725	0.001615	-0.0039021	0.11812	0.079331	0.039675	0.041602	0.11276	5.8223e-05	0.16385	0.068094	-0.0075062	0.058681	0.019916	0.09768	-0.0049566	0.18277	0.043933	0.068688	0.055294	0.068555	0.1276	0.042533	0.045736	0.072547	0.10339	0.14033	0.18426	0.12714	0.020832	0.0065132	0.035695	0.0055482	0.20068
0.041628	0.15051	0.06808	0.31001	0.13428	0.11973	0.0043487	0.071181	0.077104	0.22073	0.17266	-0.0037851	0.090647	-0.0041145	0.13292	0.15144	0.1459	0.025359	0.038471	0.064763	0.077661	0.094136	0.1868	0.23172	0.046943	0.078196	0.056283	0.036334	0.080497	7.5287e-05	0.2258	0.056259	0.023102	0.051643	0.0096504	0.039107	-0.0014194	0.016039	0.20289	0.047734	0.075814	0.013895	-0.00065045	0.079329	0.027507	-0.004965	0.17579	-0.0042366	0.015863	-0.0028058
-0.0033835	0.10587	0.049287	0.14351	0.095861	0.09645	0.054136	0.13036	-0.0061891	0.014757	0.11618	-0.0038942	0.035649	-0.00030817	0.058468	0.009706	0.12911	-0.002288	-0.0044191	0.075326	0.091393	-0.00017334	0.05897	0.17672	0.021325	0.0035696	-0.0059652	0.026472	0.055312	0.024535	0.048959	0.029906	0.085498	0.137	0.0036762	0.030294	0.036861	0.0057693	0.059157	-0.0015706	0.14482	0.039771	0.056029	0.15304	0.011096	-0.0045314	0.064135	0.005874	0.17358	0.071084
-0.001046	0.019949	0.073214	0.081536	0.020408	0.071687	0.0071109	-0.0049689	0.11244	0.040968	0.04861	-0.0013473	-0.0048389	-0.0038001	0.035009	0.05929	0.012845	0.029354	-0.00029282	0.0050313	-0.0048967	0.15699	0.1538	0.057051	0.14624	0.024134	0.018806	-0.0029348	0.047813	-0.0047507	0.022347	-0.0054646	-0.00048764	0.0087692	0.011763	0.00059762	-0.0057341	0.07851	0.16019	0.084386	-0.0046299	-0.0010042	0.020311	-0.0030187	0.03368	0.013112	0.04941	-0.0038565	-0.0015211	-0.0032942
0.1198	0.020203	0.01445	0.015214	0.023625	0.084305	-0.003076	0.0035942	0.1586	0.27269	0.073877	0.0079144	-0.0048453	0.023549	0.020439	0.017472	0.013444	0.011054	0.017585	0.018817	-0.0027167	0.056672	0.05471	0.078228	0.021338	0.0015621	-0.0072884	0.0010675	0.013242	0.0092566	0.048025	0.0082663	0.012042	-0.0021093	0.01711	0.0026971	0.020715	0.02288	0.050857	0.097433	0.0042806	-0.0039298	0.093328	-0.0029041	0.0031304	-0.0010441	0.013023	-0.0012216	0.00045441	-0.0053531
0.0071693	0.076937	0.086336	0.18449	0.12197	0.16489	0.0068302	0.0059816	0.061804	0.11732	0.08583	0.0010102	0.055644	0.028432	0.065462	0.092317	0.079216	0.028905	0.042657	0.010835	0.060833	0.14924	0.17653	0.085461	0.087461	0.0062457	0.034653	-0.0045697	0.10005	0.044204	0.15608	0.06918	0.067294	0.034636	0.074676	0.011373	0.11625	0.017561	0.18237	0.013832	0.076095	0.020234	0.0025136	0.040475	0.019956	-0.0069379	0.086709	0.011058	-0.004309	0.058606
0.016395	0.033972	0.0056468	0.0097733	0.038414	0.0010993	0.069264	0.02813	0.030183	-0.0041743	-0.0033696	-0.0042336	0.013609	-0.0020058	-0.0021765	0.00016638	-0.005416	-0.0043693	0.002207	0.0090566	0.041455	0.0058875	0.0060131	0.031218	0.027739	0.025662	0.0068151	-0.00093565	0.0068713	0.0023179	0.0090594	0.0095892	0.097821	0.025918	-0.0048678	0.01307	0.0050426	0.10913	-0.0040136	0.060665	0.023041	0.028976	0.13199	0.075486	0.042557	0.0050833	-0.0031757	-0.0052178	-0.0055213	0.10021
-0.001386	0.029269	-0.0029412	0.0027577	-0.0049967	0.0018124	0.055878	0.014208	0.074563	-0.00042369	-0.0046923	-0.0037816	0.050996	-0.0029635	0.04728	0.047807	-0.0060747	0.028719	0.0055858	-0.0039971	0.0062033	0.095939	0.00088049	-0.0044726	0.16627	-0.002535	0.017264	0.020342	0.0073139	-0.0035055	-0.0045151	0.0014889	0.012265	0.048274	0.030189	0.028984	-0.0040629	0.11726	0.077296	0.076966	-0.0045222	0.00026132	0.051572	-0.0029337	0.00048638	-0.0047922	-0.00026583	0.049918	0.035536	0.0077823
0.060945	0.10182	0.36034	0.14007	0.17157	0.15536	0.044261	0.0029558	0.044063	-7.014e-05	0.078871	0.12915	0.023077	0.10945	0.19573	0.047174	0.021301	0.10671	-0.00012456	0.17638	0.19581	0.20151	0.191	0.10406	0.12615	-0.0052264	0.018992	0.019601	0.24655	0.29819	0.086963	0.000214	0.18246	0.032967	0.23503	0.026192	0.16443	0.026197	0.26281	0.04724	0.12335	0.17561	0.16782	0.22425	0.15662	0.015925	0.031582	0.022231	0.082377	0.14505
-0.0045267	0.13033	0.029518	0.03412	0.0085315	0.044648	0.052684	0.077513	-0.0037277	0.0041829	-0.0035572	-0.0031589	0.0019714	0.017518	0.025262	0.0081578	0.012399	0.0032783	0.021195	0.012739	0.10671	-0.0045622	0.027347	0.098646	0.049428	0.14275	0.042209	0.0096565	0.10731	0.1135	0.011292	-0.0045549	0.19209	0.091675	0.073624	0.056379	0.058784	0.16239	0.009254	0.23871	0.054084	0.34807	0.22538	0.22455	0.14981	0.06087	-0.0035554	-0.0069094	-0.0039033	0.082696
0.00015943	0.036577	0.013922	0.013708	-0.0039869	0.0034477	0.020784	0.051172	0.034127	-0.005368	0.0011608	0.003766	0.0013416	-0.0056832	-0.00049015	0.040157	-0.0054406	0.0035922	0.034341	0.0059626	0.035984	-0.0034068	0.0012229	0.12178	0.15107	0.21551	0.015284	0.0020606	0.0022321	0.0025892	0.0080925	0.014403	0.11083	0.13561	-0.0043251	0.090239	0.011775	0.12958	-0.0039339	0.11711	0.026745	0.18442	0.12606	0.13793	0.072458	0.0013011	-0.0027246	-0.0054495	0.0049343	0.016445
-0.0051293	-0.0041588	0.011606	-0.0018202	0.0048336	0.0047156	0.014844	0.049382	0.004191	-0.00054387	0.028976	0.0306	-0.0038703	-0.0050693	0.008739	0.099089	0.035865	-0.0006455	0.10282	-0.0017261	-0.0013447	0.075204	-0.0015402	0.012254	0.11201	0.048395	0.016516	0.0087595	-0.00052905	0.0028711	0.018897	0.0017395	0.045448	0.0061864	-0.0044322	0.019729	0.002678	0.13357	0.021423	0.12687	0.0095572	0.045114	0.055957	0.016211	0.041136	0.063507	0.0017738	-0.0033824	0.00058862	0.024832
-0.0010668	0.13218	0.047444	0.24498	0.23285	0.25199	-0.0010437	0.024093	0.09314	0.11952	0.088059	0.018716	0.047952	0.018803	0.16539	0.26743	0.10613	0.15021	0.12113	0.095318	0.072268	0.039994	0.1043	0.041224	0.12942	0.067734	0.08528	-0.0042348	0.074254	-0.0033062	0.17101	0.040137	0.012626	0.0057666	0.032972	0.011176	-0.003829	0.11458	0.14343	0.076198	0.049921	-0.0038645	-0.0029357	0.034417	-0.0035453	0.024978	0.040783	0.066336	0.0047207	-0.0033987
0.014751	0.0084723	0.056811	0.013436	0.032278	0.021844	0.097296	0.12021	0.008553	-0.0055601	0.034519	0.00016522	0.035535	0.035744	0.036282	0.017159	-0.00029946	5.7807e-05	0.014992	0.095836	0.12345	-0.0023661	0.043909	0.1307	0.051467	0.07261	0.050047	0.014011	0.11893	0.13895	0.014608	-0.0052532	0.2593	0.16037	0.097981	0.048147	0.085824	0.1265	0.045834	0.20922	0.093213	0.12916	0.18738	0.13966	0.1428	0.086218	-0.0030468	-0.0059164	0.010428	0.1257
0.015262	-0.0020865	0.013885	-0.00065057	0.022413	-0.0039988	0.092333	0.032664	0.04052	-0.0040102	-0.0043459	-0.0032269	0.028854	0.0018195	-0.0029626	0.0048735	0.0088106	0.018598	0.0047074	-0.0059329	0.061162	-0.0042393	0.0039617	0.053381	0.019625	0.05861	0.024593	0.018575	0.043735	0.040848	0.0034262	0.0038396	0.14062	0.07992	0.01597	0.041534	0.01897	0.14498	0.0011091	0.1521	0.021895	0.11123	0.16379	0.10879	0.081713	0.018612	0.0042217	0.037283	0.0022652	0.14436
0.018769	0.0088009	0.15413	0.20391	0.3171	0.15467	0.089421	0.11695	-0.002481	0.026177	0.10056	0.069998	0.29667	0.15108	0.16076	0.18796	0.042548	0.064948	0.020973	0.072415	0.25509	0.10624	0.18611	0.023163	0.19067	0.13205	0.061153	-0.0014771	0.17824	0.11046	0.15496	0.05687	0.14692	0.085455	0.05149	0.087215	0.18287	-0.0038239	0.13458	-0.0025634	0.097866	0.013952	0.15192	0.1161	0.016069	0.020188	0.072135	0.0013608	0.0021457	0.056348
0.03085	-0.0064811	0.024472	0.001939	0.024657	0.017745	0.067469	0.051539	0.073228	0.034677	0.0081111	0.036742	0.13569	0.15392	-0.0025223	0.0043693	-0.0048201	-0.0056112	-0.0037537	0.082493	0.17158	-0.0051364	0.011932	0.0027058	0.017552	0.0083407	0.014358	-0.0040794	0.053809	0.063812	0.020395	0.016751	0.23571	0.11639	0.04655	0.054812	0.087471	0.040052	-0.004349	0.22453	0.037947	0.046019	0.33563	0.12582	0.048487	0.017527	0.0045773	-0.0036162	-0.0027554	0.12867
-0.006196	0.00028419	0.048605	0.10901	0.22921	0.10388	0.016735	0.12806	-0.004469	0.0075972	0.19807	0.033095	0.14642	0.027681	0.11721	0.056322	0.20219	0.011389	0.011521	0.13297	0.083539	0.018565	0.11818	0.014875	0.10979	0.16381	0.076556	0.03691	0.12843	0.0084465	0.12121	0.073738	0.069259	0.11622	0.0023632	0.082865	0.1124	0.030989	0.16355	-0.0033771	0.11478	-0.003065	0.054446	0.069009	-0.0051723	0.0041818	0.21648	0.0070342	0.029098	0.016984
0.058451	0.04473	0.002697	0.0032735	-0.0053785	-0.003186	-0.0062993	0.063909	-0.0042679	0.096874	-0.0017316	0.15461	-0.00035547	0.12508	-0.0042787	0.0029267	0.052762	0.014278	-0.0034516	-0.0041134	-0.0050394	-0.0028155	-0.0038994	0.095594	0.05509	0.049887	-0.0042788	0.044159	0.013527	0.017102	0.014604	0.01693	-0.0044118	0.077393	0.0025943	0.012469	-0.0042125	0.0045414	0.0011958	-0.0052493	0.0054665	0.0062966	-0.0035013	0.022502	-0.00051773	-0.0052063	0.011325	0.013541	0.039358	0.012657
0.10775	0.055288	0.26446	0.11418	0.11959	0.1375	0.14939	0.081923	-0.0045301	-0.0045305	0.03718	0.10087	0.11515	0.29909	0.18768	0.0096628	0.0045217	0.035748	0.00072602	0.10965	0.20705	0.099675	0.11277	0.077182	0.00653	-0.0018266	0.0036986	0.0086587	0.22005	0.25077	0.075831	0.0041534	0.33948	0.15513	0.16639	0.15706	0.26999	0.055868	0.1309	0.24661	0.080302	0.19003	0.24325	0.21547	0.15049	0.010687	0.023779	0.013992	0.0041098	0.11581
0.006642	0.046243	0.0040067	0.0099519	0.044045	0.0017302	0.0682	0.1551	0.04186	-0.0021554	0.058952	0.0040804	0.023185	0.0021471	0.0084335	0.021037	0.0056513	-0.0041631	0.0080831	0.084682	0.086056	-0.00094651	0.012404	0.15738	0.10711	0.079277	0.03616	0.021063	0.044841	0.0063248	0.036208	0.017782	0.15585	0.22948	0.0040342	0.084311	0.012138	0.1264	-0.0011118	0.083569	0.11527	0.11504	0.16677	0.22113	0.057668	0.069028	-0.0055136	-0.0021456	0.082705	0.07898
-0.0039857	0.13431	0.13614	0.16602	0.1573	0.14368	0.058891	0.14383	-0.0010228	0.12839	0.18493	-0.0053742	0.08293	0.00031267	0.14872	0.0095003	0.015194	0.051099	0.007367	0.17439	0.18047	0.096076	0.16857	0.2774	-0.0060351	0.0145	0.0042217	0.012362	0.26055	0.092079	0.22282	0.01203	0.33213	0.12742	0.16402	0.06517	0.12375	0.032392	0.20826	0.03734	0.13193	0.13399	0.20572	0.35076	0.17879	0.04294	0.038917	-0.0061591	-0.0026899	0.22985
0.00068709	0.00071213	0.0017516	-0.0047591	-0.00018178	-0.00023772	0.027462	0.11526	0.026065	-0.0047029	-0.0015736	0.00060994	0.0096202	-0.0035018	-0.0015555	0.031727	0.0018203	0.026782	0.00085949	0.0078974	0.042579	0.029072	-0.0034779	0.059154	0.20346	0.10448	-0.00132	0.057003	0.0013968	-0.0026627	0.0059344	0.039623	0.09128	0.20469	-0.0032321	0.11217	0.016103	0.058469	-0.0026422	0.20291	0.030509	0.11735	0.1365	0.14379	0.061913	0.049129	-0.0045204	-0.0026812	0.12048	0.01606
-0.0057506	0.063783	0.10578	0.21732	0.10605	0.15394	-0.005256	0.016326	0.081772	0.084188	0.1086	0.037597	0.072591	0.030014	0.11388	0.1973	0.064459	0.065245	0.061654	0.051971	0.093713	0.11684	0.19182	0.02229	0.21019	0.064556	0.065163	-0.0033123	0.074646	0.0025436	0.19122	0.015712	0.020709	0.0020367	0.035361	-0.0017504	0.058618	0.11825	0.25379	0.09582	0.068417	-0.0046978	-0.0038743	0.02759	-0.005205	-0.0062009	0.092955	0.0231	-0.0052381	-0.0022344
-0.0042838	-0.006108	0.0029712	0.034106	0.057499	0.042455	0.0035708	0.12756	0.029841	-0.0033953	0.042038	0.012346	0.16333	0.044254	0.024845	0.01557	0.17915	0.00030997	0.0052847	0.021065	0.11231	0.053992	0.0023267	-0.0014704	-0.0045972	0.050612	0.035464	0.07292	0.021769	-0.006194	0.0086514	0.15141	0.038043	0.27424	-3.379e-05	0.089335	0.0075925	0.0068329	0.0030629	0.0036107	0.062649	-0.0032452	0.072249	0.02389	-0.00481	0.022959	0.036328	-0.005335	0.11738	-0.0083484
0.064337	0.018461	-0.0030559	0.15619	0.082125	0.029695	-0.0022957	0.16623	-0.00048455	0.047025	0.12002	-0.0038844	0.1689	-0.00095706	0.055929	0.03223	0.3193	-0.0035196	0.035103	0.055622	0.098149	-0.0049113	0.017671	0.024875	-0.0048189	0.070566	0.071515	0.06095	0.025167	-0.0040323	0.12389	0.18845	0.056702	0.26331	-0.0022738	0.079445	0.039153	0.010895	0.013578	-0.0027284	0.094929	-0.0039578	0.046886	0.094021	-0.0053467	0.034933	0.070627	-0.0012274	0.12124	-0.0034111
0.18482	-0.00084489	0.091825	0.0072666	0.0013635	0.037618	0.049991	0.009515	0.0046106	0.017725	-0.0049141	0.15596	-0.00076893	0.080713	0.03972	-0.0048154	0.20931	0.078283	0.027887	0.037813	-0.0045125	0.0035948	-0.0020014	-0.0036372	0.012201	0.020578	0.061231	0.0047156	0.061442	0.10393	0.014266	0.09994	0.021662	0.022822	0.1078	-0.0017442	0.0027628	0.030172	0.0074817	0.050751	0.0062216	0.014923	0.0033805	-0.0039982	0.033281	-0.0043571	0.01356	0.036906	0.030579	0.025863
0.057593	-0.0036936	0.011938	0.024649	-0.003061	-0.0045974	0.06098	-0.0034459	-0.0010375	0.025463	-0.0063687	0.02717	-0.0034197	0.0095342	-0.0018164	0.060241	0.13636	-0.0068292	0.10417	0.0098171	0.020262	0.0027279	-0.0038518	0.0027589	0.010913	0.028084	0.090902	-0.002295	0.024856	0.098344	0.017803	0.017063	0.051821	-0.0036723	0.015669	-0.0026874	0.0089261	0.11922	-0.0029605	0.15662	0.0098468	0.07392	0.1168	0.045809	0.057138	-0.0047949	0.015605	0.00020105	0.0065155	0.055674
0.0025298	0.013718	0.014957	0.11097	0.029925	0.049702	0.0005638	0.0061658	0.10405	0.10256	0.0070318	-0.0026795	0.0038833	-0.0042889	0.036199	0.24195	0.058356	0.01406	0.11635	-0.0034908	-0.0030484	0.070937	0.01759	-0.0050395	0.24313	0.12534	0.1286	-0.0069143	-0.0027235	0.052835	0.089565	0.021546	0.051568	0.0028408	0.0039617	-0.0051141	4.8688e-05	0.15151	0.080802	0.25514	-0.0015528	0.057093	0.11733	0.022186	0.015291	0.0053442	0.062187	0.017465	-0.0051173	0.029096
-0.0046124	0.053124	0.048963	0.15371	0.163	0.15816	0.10898	0.11752	-0.0048191	0.011823	0.098	0.030241	0.15258	0.039192	0.055683	0.0062987	0.039201	0.033711	-0.00019275	0.12884	0.18142	0.0021869	0.16455	0.12819	0.00021607	-0.0024205	-0.0042652	0.0082434	0.09145	0.020615	0.1127	0.09333	0.17624	0.12518	0.032998	0.083737	0.041814	0.00072585	0.10792	0.023021	0.098453	0.10398	0.099877	0.17684	0.016755	0.035215	0.056836	-0.0017735	0.038001	0.056857
0.067391	0.012878	0.070382	0.056457	0.20317	0.16356	0.089182	0.0672	-0.0044993	-0.0020689	0.12364	0.1678	0.12178	0.073982	0.1383	0.044399	0.034725	0.031368	0.014993	0.21644	0.096203	0.0083283	0.075575	0.016764	0.033789	0.025239	-0.00079941	0.0023861	0.14117	0.053216	0.044325	0.036862	0.11526	0.081488	0.036484	0.077772	0.02477	-0.0045138	0.083396	0.011	0.06538	0.035279	0.098675	0.17385	0.028907	0.054126	0.047528	0.05011	-0.0049016	0.064765
0.031702	0.020547	0.25308	0.15327	0.14302	0.19358	0.17657	0.048999	0.018035	0.07745	0.19706	0.035939	0.13454	0.074885	0.21325	0.094976	-0.0022942	0.054253	0.016944	0.28702	0.22697	0.10758	0.20703	0.11624	0.059584	0.031642	0.022086	0.0086121	0.29338	0.20154	0.14481	-0.0037698	0.16966	0.13686	0.17987	0.054028	0.076088	0.016124	0.10672	0.025957	0.094433	0.088295	0.093257	0.1695	0.091691	-0.0045105	0.073642	-0.0061973	-0.004134	0.1038
0.035935	0.051765	0.23996	0.23865	0.29921	0.31216	0.064332	0.067009	-0.0011947	0.032655	0.23769	0.12243	0.19987	0.14406	0.22283	0.21513	0.10571	0.071892	0.072365	0.21217	0.26224	0.11554	0.2688	0.098962	0.098824	0.075235	0.043986	0.043562	0.31024	0.14263	0.29558	0.064952	0.22348	0.15798	0.14258	0.060732	0.10919	0.0049988	0.25126	-0.0055768	0.13587	0.027821	0.10816	0.13263	0.035291	-0.0024267	0.20132	-0.0032872	-0.0032351	0.095285
0.099989	0.054513	0.32998	0.059652	0.12098	0.20941	0.10064	0.0073445	0.040337	-0.0033985	0.06773	0.13537	0.028308	0.14869	0.15219	0.015761	0.03345	0.17357	0.0078713	0.1657	0.14289	0.20242	0.29167	0.076641	0.10976	-0.0052399	0.014358	-0.003223	0.3162	0.32261	0.084345	0.0026438	0.15163	-0.0040304	0.30705	0.0071846	0.19813	0.012846	0.34457	0.040992	0.069008	0.085021	0.07887	0.088793	0.076253	0.0086987	0.031523	0.0028628	0.081915	0.20352
0.016313	-0.0010866	0.063702	0.02287	0.013414	0.052796	-0.0036775	0.037439	0.058545	0.018068	0.011214	0.032031	0.02454	0.02837	0.0055485	0.12802	-0.0057719	0.028094	0.037362	0.0010754	-0.0050833	0.10902	0.065244	0.013871	0.33857	0.16656	0.021719	0.015077	0.0070574	-0.0028576	0.0077316	-0.0071654	0.0062528	0.024495	0.020583	0.023608	-0.0018737	0.050286	0.066239	0.10577	0.0031431	0.044239	0.03761	0.036341	0.01143	0.050056	0.06083	0.0040091	0.10907	-0.0013146
0.051655	-0.0019877	0.04551	0.012404	0.035623	-0.0050173	0.021507	0.025106	-0.0011204	0.022729	0.0073757	-0.0021435	0.056434	0.0086635	-0.0044602	0.081182	0.25212	0.0059197	0.083178	-0.0025781	-0.0041284	-0.0050991	-0.0039067	-0.0049803	0.002178	0.0941	0.27002	0.026183	0.014623	0.12938	0.029798	0.21048	0.01244	0.0023804	0.11892	0.030425	0.005486	0.11536	-0.00015774	0.12981	0.0025301	0.033838	0.0040267	-0.0057428	0.0055922	-0.0013368	0.0787	0.015366	0.050358	0.069971
0.0074136	0.086018	0.038575	0.16407	0.10121	0.05452	0.019915	0.011259	0.018286	0.063808	0.17521	-0.0035657	0.022297	-0.0054978	0.095725	0.19233	0.14634	0.039176	0.043448	0.10532	0.049318	0.064053	0.10527	0.029642	0.13153	0.093113	0.02697	-0.0012526	0.054809	-0.0049353	0.15192	0.047662	0.0085439	0.006076	-0.0036798	-0.0017575	-0.0020747	0.023606	0.14183	0.10554	0.052364	0.00099139	0.0045097	0.10907	0.011799	-0.0050368	0.17058	-0.001886	-0.0055289	-0.0031644
0.03007	0.0074987	-0.0038048	0.093363	0.026685	-0.0025676	-0.00079874	0.012006	0.024934	0.10454	0.060694	0.01413	0.017228	0.0082413	0.020662	0.061139	0.091485	-0.0024751	0.20748	0.016593	0.0001886	0.022391	0.010919	0.036496	0.06982	0.070499	0.037903	-0.0054886	-0.00059841	0.035037	0.10806	0.028237	0.0018528	0.027273	0.0053303	0.016428	-0.0049524	0.024063	0.0031569	0.077926	0.0023583	0.0018688	0.0050869	0.0018537	-0.0017128	0.0048282	0.019995	-0.004409	0.0044013	0.043593
0.029817	0.054368	0.0045337	0.14087	0.10943	0.057881	0.0036422	0.030684	0.029877	0.15649	0.16168	0.02697	0.012411	0.022247	0.076531	0.13365	0.18809	0.004208	0.064446	0.06618	0.018319	0.0047616	0.079923	0.070727	0.037201	0.070078	0.047972	0.0024282	0.03672	-0.0035393	0.087948	0.087068	-0.0047897	0.024818	-0.0012482	-0.0010043	-0.0041188	0.039206	0.046614	0.097076	0.036578	-0.0046654	-0.0030554	0.037692	0.0045154	-0.0049946	0.072123	-0.0048068	0.064063	-0.0060601
0.0099751	0.0092684	-0.0029318	0.034519	0.0064946	-0.0039378	-0.0034599	-0.00067883	-0.0065535	0.0038855	0.003903	0.014038	0.034656	0.0065809	-0.0028876	0.084567	0.094516	-0.0038975	0.032658	-0.0016971	0.0058516	0.034064	0.001252	0.021188	0.036469	0.20725	0.065211	0.024505	0.011913	-0.0016369	-0.0028438	0.020356	0.0049795	-0.0031693	0.040669	-6.9655e-05	0.010896	0.039242	0.0013109	0.12569	0.017341	0.021972	0.00043794	0.016894	0.04337	-0.0043922	0.0036789	-0.0056498	0.029327	0.076227
0.012604	0.0084274	-0.0011981	0.011155	-0.0036293	-0.0057934	0.0038125	0.01416	-0.0060522	-0.002064	0.00058944	-0.0033731	0.006247	0.037035	0.0074266	-0.0038271	0.00035606	0.017059	0.0020673	0.018998	0.038649	0.015186	-0.0046973	-0.0034078	-0.0055362	-0.010102	-0.0057714	-0.0070829	0.0111	0.011134	-0.0043313	0.0033022	0.0048981	-0.0047092	-0.00082769	-0.0036446	-0.0049114	0.0025036	-0.0035381	-0.0050412	0.025223	-0.0042163	0.062612	-0.0017729	-0.003043	-0.0055737	0.0016989	0.052387	-0.00046142	0.042053
0.0020588	0.02259	0.013974	0.01152	-0.0021124	-0.002463	0.0088498	0.097035	0.090891	0.0067599	-0.0022645	-0.0050229	0.12392	-0.0035684	-0.0016448	-0.0034582	0.079783	0.028458	-0.0047421	-0.0033298	0.035335	0.083732	0.0085273	-0.0031243	0.016879	0.0057539	0.066419	0.13757	-0.0034924	-0.0050016	0.00063233	0.15467	0.063079	0.16238	0.036144	0.16153	0.0070224	0.037579	-3.6617e-05	0.039428	0.014462	0.012011	0.13067	0.0090264	-0.0026127	0.051194	0.018479	-1.3807e-05	0.024728	-0.00017663
-0.0014534	0.02755	-0.0034772	0.1003	0.064668	0.081862	0.012232	0.028396	-0.0053422	0.0074265	0.081112	0.014911	0.053504	-0.0020618	0.017374	0.064142	0.24191	-0.0055161	0.058819	0.04897	0.00040225	-0.00019196	0.022595	0.0099634	-0.0055964	0.073505	0.041717	0.064842	-0.0048825	-0.0072531	0.056443	0.097065	0.0067515	0.081246	0.0020701	0.049719	-0.0073944	0.034305	0.0081941	0.00037314	0.013313	-0.0035013	-0.0054054	0.020718	-0.0049157	0.003276	0.019906	0.02408	0.1207	0.0073119
-0.0046105	-0.0051726	-0.0034641	0.031408	0.02067	0.017625	0.031552	0.078644	0.030634	0.017878	0.087425	0.051929	0.10142	0.031186	0.024996	0.018774	0.17395	-0.0053741	0.026028	0.12935	0.034211	0.032184	0.0023021	-0.0041318	-0.0047718	0.048671	0.029484	0.082937	-0.0032137	-0.0028458	0.023742	0.11138	0.036971	0.13186	0.019328	0.11239	0.014012	-0.0066886	-0.0041161	0.0033265	0.075591	-0.0053775	0.089803	0.037155	-0.0043951	0.0077223	0.054952	-0.0065042	0.16104	-0.0044781
0.025533	0.19008	0.0024387	0.2168	0.064629	0.024541	0.023072	0.10425	0.004305	0.075745	0.046515	-0.0017934	0.068581	-0.0053895	0.02808	0.024271	0.13972	0.014332	0.039377	0.031484	0.048557	0.0039106	0.06342	0.14254	-0.0060204	-0.0035749	0.029874	0.016881	0.011265	-0.0039159	0.13803	0.079591	0.042363	0.049375	-0.0042893	0.063319	0.00082823	0.0096007	0.049573	-0.0053346	0.039236	0.00017089	0.044706	0.080206	1.614e-06	0.0048428	0.046441	0.0008498	0.05906	-0.0025078
-0.004142	0.0063542	0.056403	-0.0031361	-0.0039652	0.013656	0.022965	0.066389	0.12958	0.035534	0.0012245	0.028096	0.0079699	0.021007	0.025151	0.0074422	0.096028	0.037723	-0.0034502	0.0015264	-0.0048385	0.15025	0.036532	-0.0052878	0.15972	-0.0060605	0.036102	0.069821	0.025172	0.010067	-0.0045295	0.038851	0.0024493	0.082388	0.082987	0.024344	-0.0027044	-0.0052444	0.04357	0.015987	-0.0043682	-0.0047741	0.033078	-0.0016561	-0.0033688	0.0063351	0.0022939	0.05186	0.12689	-0.0026483
0.017399	-0.0014636	-0.0010575	-0.0036364	0.055375	0.010386	0.03817	0.12672	0.090566	0.023762	-0.0042161	-0.0039097	0.03056	-0.001216	0.010637	-0.003246	0.022605	0.0065938	-0.0027207	0.021822	0.015151	0.017137	-0.0046239	-0.0014582	0.046981	-0.0050166	-0.0014588	0.11312	0.0058259	0.0015261	-0.0022829	0.041672	0.10093	0.16889	-0.0040383	0.065704	0.021294	0.029815	-0.0062192	0.094078	0.0086831	0.020641	0.11151	0.081695	0.034044	0.068796	-0.00031272	-0.00065425	0.044967	0.050308
-0.0022153	0.10832	0.001926	0.034315	0.0022204	-0.0060993	0.0090346	0.00077017	0.0052249	0.0033885	0.026769	-0.00057037	-0.0042404	-0.0047083	0.0049216	-0.004753	-0.0020655	0.015406	-0.0047286	0.092502	0.036181	-0.0014341	0.00277	0.098165	0.018221	0.02749	0.036626	0.00097895	0.0040389	-0.0024325	0.0027193	-0.0041851	0.0075437	0.0031474	-0.0035049	0.0077914	-0.004029	-0.0043878	-0.00066404	-0.0043385	0.051471	0.010015	0.043044	0.062008	-0.00038955	-0.0045446	-0.0059868	-0.001046	0.064958	0.011604
-0.0039695	0.14276	0.0071492	0.029004	0.0065443	0.0029286	-0.00048642	0.055216	-0.0056835	-0.00096652	0.029729	-0.0050841	-0.0040248	-0.0021006	0.014676	0.004557	0.020431	-0.00041961	-0.004571	0.031152	0.046173	0.0014974	0.018798	0.15312	0.035095	0.10015	0.0090031	-0.0030041	0.075064	0.0019452	0.059729	0.033419	0.10329	0.08507	0.021682	0.020926	0.065717	0.012725	0.046564	0.040219	0.08179	0.12193	0.083221	0.10108	0.06719	-0.0020951	0.0006494	-0.0038098	0.036121	0.107
0.021908	0.033715	0.0015523	-0.005795	0.019001	0.019748	0.0072269	0.014281	0.005103	-0.0031239	0.013034	-0.0015592	-0.0036709	-0.0048825	0.059726	0.016719	0.0037315	0.012845	0.023164	0.055363	-0.0038575	-0.0058178	0.0019742	0.017074	0.037714	0.036774	0.070373	0.0042399	-0.0018124	0.023558	-0.0060629	-0.0044601	0.050692	0.0068354	0.037992	0.0031866	0.0080339	0.035365	-0.004569	0.069012	0.01091	0.034479	0.0071484	0.084956	0.12223	0.087199	0.054719	0.11454	0.071669	0.020334
0.075898	-0.0039059	0.00078436	-0.0037779	0.032524	0.035143	0.0032695	0.0039209	-0.0029622	0.022959	-0.0046765	0.069909	0.03177	0.082367	0.012297	0.021962	0.016614	0.023506	0.0081004	0.015929	0.0085034	0.0068317	0.0060177	0.018916	0.14702	0.072685	-0.0012381	-0.00036718	-0.0012336	-0.001049	0.009071	-0.001666	-0.00073216	-0.00058727	0.015151	-0.00032706	-0.0013468	-0.0016009	0.0087563	-0.0019822	0.0083282	-0.0049477	-0.0045715	0.0043848	-0.0037416	0.015753	-0.0018484	0.040051	0.038267	-0.0064678
0.005197	0.19134	0.097519	0.14758	0.074936	0.073771	0.045395	0.090376	0.0077141	0.044664	0.09617	0.0060978	0.020752	0.0077283	0.09703	0.0040536	0.0091626	0.03436	0.0050109	0.078524	0.12156	0.12525	0.15185	0.23912	0.0035039	0.025114	0.011752	-0.0047446	0.12699	0.046662	0.071365	-0.00021315	0.12978	0.064496	0.11295	0.013126	0.062072	0.00043808	0.086643	0.014537	0.11844	0.11805	0.044186	0.16558	0.072918	0.0068552	-0.0012684	0.0026297	0.015989	0.048775
-0.0030688	0.01752	0.087881	0.15018	0.16278	0.096953	0.14164	0.10534	-0.0041325	-0.001302	0.11367	0.065446	0.18584	0.050301	0.10098	0.12005	0.077313	0.026298	0.030227	0.10415	0.22349	0.015119	0.13914	0.058478	0.040774	0.089987	0.028194	0.063732	0.1186	0.038387	0.15742	0.10182	0.17335	0.10677	0.0080779	0.1429	0.076481	-0.0051118	0.15474	0.0016958	0.082035	0.096932	0.15121	0.14448	0.027407	0.031583	0.11656	-0.0016023	-0.0049175	0.057291
-0.004402	0.095921	0.063782	0.15604	0.17527	0.12784	0.070784	0.13459	0.0051786	0.020359	0.16139	0.010986	0.079574	0.032781	0.2625	0.11775	0.053882	0.059286	0.057132	0.18267	0.068304	0.11194	0.13138	0.10528	0.0048744	-0.0022471	-0.0024451	0.0069672	0.14782	0.016873	0.1623	0.024771	0.13747	0.077424	0.043606	0.073355	0.092154	-0.0017116	0.15452	-0.0027405	0.12445	0.051322	0.063278	0.2801	0.016138	0.035275	0.04426	0.018164	0.042823	0.020577
0.0067638	0.021572	0.0063356	-0.0038354	0.025845	0.0092628	0.10542	0.082669	0.021538	-0.0046799	0.015314	-0.0034356	0.0044518	-0.0042303	-0.0020773	0.005775	-0.005653	0.00027602	0.029129	0.0082078	0.071016	0.0060476	0.0099433	0.051471	0.13217	0.074815	0.012364	0.049658	0.056936	0.029065	0.003651	0.014975	0.11056	0.093118	0.018182	0.0050078	0.011334	0.076081	0.0071275	0.17921	0.037888	0.10607	0.11548	0.10981	0.069029	0.091512	-0.0048684	0.0024139	0.0073225	0.098695
-0.0022538	-0.0056913	0.0023299	-0.0015599	-0.0037102	-0.0042765	0.020767	0.04008	0.062636	0.022911	-0.0060396	-0.0046577	0.055011	-0.0046268	-0.0044516	0.023388	-0.005019	0.020377	0.0040118	-0.0017982	0.037915	0.056894	-0.0013623	0.0029481	0.099258	0.019618	-0.0024833	0.013351	-0.00352	0.011825	-0.0049518	0.052636	0.073682	0.067451	-0.0022811	0.099379	-0.0010852	0.080134	0.016412	0.097695	0.02772	0.079008	0.18985	0.11627	0.030301	0.033149	-0.0030315	0.0049378	0.023393	0.035028
0.0075395	0.04295	0.026344	0.0018846	-0.0046856	-0.0052807	-0.0039625	0.011203	0.0070178	0.0057909	-0.0020331	-0.00018223	0.017282	0.0032445	-0.0007654	-0.0044394	0.0032172	0.049991	0.062107	0.0014555	-0.0068921	0.017588	0.00088799	0.051039	0.00013967	0.053554	0.032465	-0.00026588	0.0068905	-0.0048678	0.032967	0.027344	0.018262	-0.001848	0.057763	0.022713	-0.0050874	-0.0047221	0.018976	0.00068973	-0.0050408	-0.0028109	-0.0014324	-0.0050349	0.095162	0.00022547	0.0034283	0.013362	0.010867	0.041542
-0.0041262	-0.0037036	0.012638	-0.0036819	0.10265	-0.0059843	1.285e-05	-0.0039582	-0.0056624	-0.0041481	0.012777	0.017199	0.0079536	0.0082503	0.038048	0.04143	0.0011831	0.028049	0.014591	-0.0041147	-0.0031398	0.070325	0.00055778	0.0065666	0.11393	0.041179	0.027174	0.022247	0.011603	-0.00086859	0.0051772	-0.0051982	-0.0042966	0.00047185	-0.0047894	0.0096456	0.055969	-0.0045671	0.019222	0.032151	0.018875	0.0063158	0.013525	-0.00023771	-0.0060884	-0.00043448	0.016007	0.065178	0.033955	-0.0022343
0.071142	-0.0029065	0.0077904	-0.0064216	-0.0037466	0.00023821	0.015638	0.021342	-0.00252	0.0018359	0.014742	0.0058212	-0.003691	0.038813	-0.0066245	0.01405	0.038208	0.0029442	-0.00638	-0.00049868	0.041299	-0.0035545	-0.0068312	0.00080809	-0.0035943	-0.0049488	0.049533	0.0084835	-0.0017594	0.070727	-0.0066526	-0.0013609	0.0065104	-0.0021209	0.0077736	0.0024842	-0.002681	0.021445	0.019552	0.069573	0.0072422	0.0079411	0.050646	-0.0039471	0.027701	-0.0044431	-0.00053511	0.0015999	0.060036	0.026654
0.032066	-0.0014944	0.016299	0.006413	0.0085139	0.010855	0.0090705	-0.0042839	-0.0034014	0.0026594	0.00234	0.045809	0.034927	0.073481	0.035936	-0.0055634	0.012705	0.06751	-0.0032347	0.086438	0.0049545	0.0023106	0.010788	0.0077915	0.01426	0.030664	0.0050753	-0.0078262	-0.00067321	0.0080617	0.0068781	0.025095	0.017875	0.01295	0.02569	-0.001973	0.025768	-0.0058043	0.001591	0.0025576	0.016227	-0.0045474	-0.0019323	0.00055199	0.0087461	0.010331	0.00066623	0.0273	0.0010747	0.0055303
0.026653	-0.0010023	-0.0010644	0.050698	-0.0054028	-0.0035363	0.081984	-0.0049486	0.051151	0.067819	-0.0045349	0.050593	0.0065263	0.0052658	0.0032314	-0.0070437	0.0036307	-0.0042612	0.065271	-0.0050494	-0.0041976	0.048922	0.01335	-0.0030504	0.018169	-0.0019084	0.026001	0.00025603	0.016125	0.0090391	-0.0010751	-0.0036055	-0.0028473	0.0025319	0.013527	0.029376	0.0033657	0.031778	0.02104	0.084942	-0.0052038	0.022605	0.0089839	-0.0023456	-0.00063309	-0.0058919	-0.0043066	-0.00034559	-0.0028548	-0.0015191
0.077774	1.3972e-05	0.11524	0.01697	0.077196	0.058505	0.023494	0.0012135	0.0072577	-0.0039481	-0.0038182	0.04629	0.03522	0.040093	0.00083999	0.0979	0.01135	0.040794	-0.0003364	-0.0057564	0.038768	0.059938	0.037984	0.0025382	0.11434	0.0071007	-0.0053493	-0.0020092	0.0052644	0.0080088	0.023647	0.0013113	0.00102	0.015811	0.01301	0.0060155	-0.0011219	0.006147	0.077785	-0.0032044	-0.0011511	-0.0010449	0.004778	-0.0030175	0.018429	0.0015012	0.014954	-0.0025196	0.066626	0.026686
0.00063218	0.044162	0.010152	0.0084781	0.0079196	-0.0045386	0.086926	0.16704	0.065071	0.011194	0.00048321	-0.0015691	0.05191	0.008798	0.039004	0.0060495	-0.0072737	-0.0021788	0.012187	0.026864	0.070807	-0.0043255	-0.0042917	0.047821	0.14788	0.11009	0.011674	-0.0060511	0.0040439	0.019524	0.016146	0.0054369	0.14916	0.13767	0.0025625	0.15613	0.061612	0.18981	-0.0012779	0.15493	0.10336	0.10173	0.27681	0.17804	0.1097	0.081134	0.00044368	0.0085972	0.0083087	0.045069
-0.0022621	0.010563	0.02668	0.081074	0.037373	0.0068274	0.017551	0.14774	0.015979	-0.0038952	-0.0023466	-0.0043371	0.11521	0.010463	0.01007	-0.0040514	0.019768	0.003962	-0.0013162	-0.0029916	0.15823	0.0051071	0.0021496	0.006886	0.0033697	0.0044501	0.058648	0.0099875	0.03043	0.016243	0.071131	0.10109	0.1223	0.069779	-0.0052738	0.17255	0.16072	0.022001	0.007696	0.0421	0.10696	0.01911	0.24408	0.10783	0.049741	0.0066326	0.034468	-0.0058092	-0.0049503	0.04849
0.0053982	-0.0045371	0.0087708	0.0023345	0.013102	0.018966	0.081066	0.034765	0.01665	-0.00020599	0.046694	0.023357	0.04054	0.029305	0.049902	-0.0051878	0.010967	-0.004806	0.024507	0.1189	0.039724	0.012494	-0.005002	-0.0048099	0.03786	-0.0040501	0.024346	0.026746	0.0076572	0.017468	-6.9239e-05	-0.0051753	0.13215	0.0093314	0.027516	0.043219	-0.00063513	0.10433	-0.0034506	0.1087	0.019922	0.101	0.039059	0.074608	0.052975	0.089581	0.006064	0.021642	0.039614	-0.0034479
0.012044	-0.0037799	0.047695	-0.0038219	0.015069	0.0084695	0.0017925	0.0059852	-0.0032357	-0.0019172	-0.0082733	0.052839	-0.0044152	0.030917	0.004656	0.0092684	-0.0029526	0.0032299	-0.0041922	-0.0018752	0.0020502	-0.0033189	0.016739	-0.0058707	-0.0014052	-0.003072	-0.0054824	0.028831	0.015261	0.085683	-0.0054277	0.0052194	-0.0039331	-0.004771	0.025897	-0.0032757	-7.9567e-05	-0.0037364	0.059552	0.0025624	-0.0058782	0.0068614	-0.0033216	-0.0064377	-0.0053116	-0.0015753	0.014412	0.0028562	-0.0006686	-0.0039894
0.057102	0.0067085	0.23184	0.03686	0.068353	0.08041	0.099326	0.017524	-0.0033906	0.00030376	0.095889	0.14611	0.095371	0.12473	0.067484	0.0062549	0.0008092	0.02342	0.00038199	0.10753	0.24518	0.076526	0.11787	0.0018184	0.096366	0.0037375	0.0054449	-0.0063621	0.19793	0.25847	0.087316	-0.0019493	0.24697	0.032759	0.1518	0.065745	0.18928	0.028689	0.099888	0.091608	0.1115	0.12932	0.17442	0.092466	0.048271	0.016331	0.015115	0.0047099	0.047737	0.15945
-0.0057293	-0.0038247	0.00286	0.045581	0.084502	0.043956	0.010807	0.055971	0.066321	0.017924	0.06628	0.10932	0.15573	0.051109	0.0011169	0.019304	0.12707	-0.004978	0.0084833	0.03002	0.11853	-0.0023535	0.014899	-0.0034339	-0.0019615	0.019314	0.10407	0.18123	0.024777	-0.0050435	0.074059	0.19518	0.10296	0.11393	-0.0053458	0.11643	0.019026	0.0089507	0.060736	-0.0049787	0.030407	0.017819	0.055927	0.03809	0.0038538	0.056523	0.079041	0.0083849	-0.0045547	0.0042642
0.017783	-0.0050534	-0.0025789	0.011275	0.034341	-0.0035016	0.076762	0.16163	0.041209	-0.0048085	0.027689	-0.0025859	0.081551	0.013001	0.00033297	-0.003365	0.023181	0.002937	-0.001065	0.0052857	0.13624	-0.0053306	0.0076593	0.057186	0.073546	0.010797	-0.0034875	0.085703	0.023412	0.0068033	0.02718	0.02818	0.092181	0.2425	-0.0040511	0.1291	0.028946	0.072552	-0.004089	0.12796	0.089394	0.075718	0.18574	0.1019	0.027945	0.022889	-0.005832	0.014782	0.033355	0.020323
0.016379	-0.00039631	-0.0053287	0.045486	-0.0055034	-0.0055172	-0.0020141	0.07308	0.031131	0.029912	0.0035369	0.040895	0.01527	0.0012847	0.0060779	0.00033793	0.12603	0.015472	0.0037045	0.010493	0.022078	-0.0042115	0.0016574	0.0064726	0.040451	0.0026427	-0.0016044	0.040172	-0.0051809	-0.0017359	0.011927	0.052795	0.0090615	0.1864	0.011471	0.071094	-0.0031153	0.019142	0.004172	-0.0036388	0.022578	-0.0011743	0.036523	0.018098	-0.0043539	0.0058189	-0.0026036	0.0082105	0.1227	-0.0040716
0.0023674	0.061446	0.071295	0.095683	0.090789	0.10067	0.014997	0.00020108	0.0090501	0.042795	0.23333	0.050301	0.061738	0.016673	0.12654	0.087481	0.023828	0.038113	0.048784	0.21296	0.16692	0.045901	0.057464	0.091068	0.020848	0.0029451	0.032541	0.0067479	0.1179	0.042563	0.14321	-0.00092528	0.039061	0.16583	0.068247	0.040524	0.018772	-0.0038537	0.036583	0.0010287	0.070418	0.013342	0.050731	0.15682	0.040526	-0.0040797	0.0015889	-0.0035992	-0.0037363	0.030309
-0.0047199	0.013894	0.017992	0.0051316	-0.0027103	-0.0049871	0.041507	0.030472	0.069921	0.01017	0.038454	-0.002947	0.047103	-0.0031131	0.0078918	-0.0038463	0.052417	-0.0041099	0.0096573	0.045779	0.010737	0.051196	0.0062493	-0.0052568	0.013676	0.021426	-0.0031271	0.0055988	0.0038577	0.026352	0.0092851	0.01714	0.0059444	0.015835	0.036136	0.020317	-0.0053114	-0.0043675	0.00081553	-0.0052979	0.00099625	0.001744	0.003918	0.0078594	0.037641	-0.0060967	-0.002651	-0.0048125	0.20086	-0.0060765
0.00055753	0.021059	-0.004219	0.042423	0.028758	0.0060173	-0.00099423	0.11875	0.090786	-0.0047121	0.061802	-0.0046186	0.099338	-0.0048593	0.0085798	-0.00022864	0.069074	-0.0020725	0.0043351	0.053592	0.14889	-0.00052139	0.0067803	0.026949	0.013666	0.001986	0.03185	0.081627	0.032698	-0.0020916	0.11289	0.11121	0.22563	0.15836	-0.00018318	0.14894	0.061753	0.036623	0.013852	0.014806	0.06935	0.053261	0.20573	0.14686	0.072589	0.045772	0.0062979	0.016042	-0.0056818	0.039594
0.014056	0.033718	0.12504	0.018845	0.016294	0.049911	0.033598	0.0060962	-0.0032208	0.025549	0.014741	0.0026407	-0.0022654	0.005146	0.0068776	0.0072632	0.016077	0.010073	0.000359	0.087545	0.080016	0.014606	0.055992	0.107	0.031673	0.10824	0.11095	-0.0026136	0.11558	0.097694	0.025503	0.0022666	0.13688	0.076194	0.10319	0.0046664	0.050567	0.10247	0.0074779	0.1358	0.013495	0.1146	0.089909	0.07351	0.16732	-0.0024865	0.0033659	-0.0016012	0.010288	0.14124
0.024666	0.052343	0.060541	0.16537	0.18536	0.019476	0.059781	0.19905	0.031704	-0.0044698	0.069157	0.021185	0.15204	0.056596	0.099399	0.01024	0.045411	0.030146	0.0090459	0.066468	0.17904	0.0020375	0.079586	0.030479	-0.0061356	0.0013625	0.0048961	-0.0035429	0.092834	0.056312	0.13489	0.055122	0.28381	0.17847	0.010074	0.19157	0.23422	0.068936	0.030581	0.087067	0.16016	0.11428	0.32192	0.24958	0.089267	0.072883	0.011978	0.027434	0.002838	0.078182
-0.0034464	0.11781	0.019927	0.057959	0.019962	0.062116	0.095244	0.036745	-0.0039077	0.023544	0.074887	-0.00524	0.017915	-0.0049138	0.026608	0.00021705	0.0015564	0.04164	-0.0033556	0.068237	0.11468	0.012419	0.072085	0.12445	0.01432	0.026571	0.008943	0.028709	0.08139	0.017981	0.044785	-0.0020021	0.093852	0.065599	0.085937	0.00029916	0.0063976	0.014414	0.040459	0.014822	0.078298	0.049585	0.083621	0.098305	0.085464	-0.0045437	0.012194	0.0071399	-0.00095721	0.083838
0.0050858	0.023536	0.0019166	0.012452	0.046052	-0.0035913	0.024986	0.15163	0.089957	0.022897	0.0010088	0.0094106	0.17991	0.034877	0.0053675	-0.0047427	0.082381	0.063993	-0.0040486	0.0012112	0.033972	-0.0047789	-0.0047446	-0.0040208	-0.0051908	0.023696	0.15583	0.099149	-0.0028642	0.0069214	0.035808	0.20414	0.09151	0.16692	0.012555	0.19268	0.10791	0.017417	0.035311	0.051205	0.021929	0.025365	0.080968	0.021418	0.0075852	0.037727	0.047649	-0.0011029	0.0080779	-0.0043229
0.10652	-0.0044898	0.055839	-0.0056925	-0.0030874	-0.0048406	0.07403	-0.0049835	0.0042351	0.0050969	-0.00022267	0.0037236	-0.0052145	0.026151	0.037396	0.00047548	0.066035	-0.002353	-0.0030115	-0.0045513	0.053291	0.0017969	-0.0034553	-0.0053494	-0.0052609	0.021716	0.023269	0.0024137	0.023963	0.089573	-0.0036966	0.015258	0.049325	0.015915	0.027531	0.013861	0.022763	0.042494	-0.0033168	0.20112	-0.0044779	0.09734	0.063322	-0.0019675	0.040141	-0.005734	0.0068138	-0.0043052	0.04374	0.025584
0.016649	-0.0047904	0.00084768	0.030598	0.089434	0.014251	0.11579	0.1039	0.088124	-0.00016755	0.035575	0.0052533	0.1917	0.017289	0.010601	0.024324	0.075522	-0.0034301	-0.0034268	0.0016971	0.07677	0.024259	-0.0034972	0.0055211	0.0029639	-0.003797	0.055203	0.12828	-0.0037542	0.009351	0.040805	0.21795	0.10912	0.16685	0.037109	0.30291	-5.9852e-05	0.076303	0.00047622	0.018328	0.023748	0.11311	0.13039	0.1604	-0.0012193	0.03801	0.038654	-0.0054559	0.025943	-0.0057034
0.044769	-0.0033924	0.0069575	-0.0044247	-0.002314	0.012975	-0.0055337	0.065804	0.027745	-0.0022446	0.003258	0.0026499	-0.0049504	0.014628	0.0026116	0.09054	0.039408	0.082203	0.0031129	-0.0039281	0.0016027	0.011548	-0.0026582	0.0061685	0.094189	0.0070233	-0.0038321	0.021823	-0.0033955	0.00022988	0.0048655	0.040632	0.026178	0.029023	0.024547	0.029978	0.072902	-0.0056519	-0.0038632	0.017453	0.049761	0.012909	0.025723	0.011347	-8.9876e-05	0.0021582	-0.0015634	-0.00093869	0.13774	-0.003228
-0.0029526	0.097468	0.032768	0.025699	0.016351	0.0038247	0.0073305	0.00012497	0.032973	0.1044	0.049152	0.00084212	0.0076232	0.011687	0.018661	-0.0053212	-0.006284	0.045402	-0.0041792	0.063606	0.0081903	0.097929	0.084094	0.18849	0.010803	0.089835	0.099159	0.020945	0.086554	0.018876	0.011005	0.0194	0.018244	-0.0062689	0.11694	0.026569	-0.0026939	0.00032881	0.023135	-0.0058724	0.017484	0.0015308	0.0044932	0.037488	0.026693	-0.0043655	0.0022587	0.016889	0.014399	0.091783
0.01714	0.025841	0.050219	0.013785	0.034035	0.0040695	0.027438	-0.0038338	-0.0023616	-0.0041806	-0.0025688	0.024979	-0.0047283	0.0044125	0.026208	0.00029429	-0.0018621	0.044934	-0.00060802	-0.0035878	0.011224	0.054828	0.01983	0.0046358	0.069145	-0.0066709	-0.0064139	0.026104	0.069322	0.093449	-0.0036366	0.00070627	0.022426	0.001612	0.067435	0.0080616	0.081096	-0.0030874	0.06331	-0.0052731	0.012499	0.011719	0.0084032	0.011674	0.013037	0.0011219	-0.0045816	0.043319	0.11039	0.020117
0.019652	0.039816	0.044937	0.010332	0.014212	0.029663	0.047739	0.0010942	0.0048356	0.004004	0.020783	0.02552	-0.0037931	0.035171	0.018862	-0.003117	-0.00033423	0.017407	-0.0047422	0.15871	0.03615	-0.0016134	0.008145	0.025633	0.0027852	0.023215	0.090991	-0.0032168	0.054239	0.057915	-0.0030778	0.022146	0.060296	0.028543	0.082613	0.0095936	-0.0048729	0.027669	-0.0036819	0.011597	0.054397	0.040033	0.045981	0.050318	0.050536	0.0069513	0.00038371	0.023762	-0.0044667	0.035436
0.02387	0.0056172	0.026164	-0.0045073	0.040887	0.015017	0.23581	0.10543	0.030392	0.01877	-0.0032616	0.037211	0.11852	0.052477	-0.0007495	-0.0063191	0.018696	-0.0024513	0.0097185	-0.0029213	0.10321	-0.0043971	0.023375	0.012207	0.0038534	-0.0011547	-0.004491	0.034281	0.044967	0.067674	0.014093	0.0066193	0.15409	0.058237	0.0055427	0.073296	0.043192	0.072015	0.0066054	0.22642	0.017356	0.11202	0.23731	0.10554	0.051527	0.05608	-0.002095	0.038419	-0.0052272	0.084554
0.043346	-0.0041751	-0.00035611	0.0028114	-0.0045182	0.029778	0.0088433	0.080733	0.0053238	-0.0017683	-0.0023184	0.0056312	0.0055437	-0.0023281	-0.0047579	0.01528	-0.0018576	0.0013355	0.067465	0.0034126	-0.0049041	0.0086682	0.004927	0.015124	0.011776	0.011388	-0.0032218	0.0010274	-0.0055906	0.00066438	0.0019935	0.018866	0.039318	-0.00070459	-0.0062037	0.026936	0.02343	0.12761	0.018168	0.016303	0.015167	0.11002	0.00047574	0.02384	-0.0058176	0.060127	0.0014781	0.0086515	-0.0045754	-0.0038379
0.023279	-0.0032461	0.05355	-0.0015077	0.020638	0.013479	0.12129	0.10053	0.0021184	0.0055067	0.006818	0.044716	0.026314	0.071493	0.029381	0.012096	0.021241	-0.0055229	0.021284	0.058252	0.081195	0.043482	0.020168	0.015545	-0.0055408	0.02402	0.020966	-0.0025555	0.087532	0.058921	0.012011	-0.0027353	0.15628	0.077669	0.030005	0.10136	0.10269	0.062154	0.038536	0.19619	0.038436	0.090082	0.19362	0.16368	0.046537	0.031782	-0.0060279	0.019717	-0.0022194	0.096978
0.095471	0.015292	-0.0024941	0.011411	-0.0046685	0.0082983	-0.0027807	0.028591	-0.0028542	0.05163	0.037219	0.029852	0.013946	0.045087	-0.0039105	0.021875	0.018452	0.0030363	-0.0034166	0.013829	0.0082426	0.0024562	0.014613	0.037261	0.077765	-0.0006586	-0.0016288	0.027033	0.010543	-0.0028053	0.027433	0.040396	0.016301	0.03313	-0.0049303	-0.0044767	0.0078647	0.012187	-0.00016899	-0.0027621	0.018183	0.019517	-0.00056192	0.016896	-0.0021514	0.037584	0.0042595	-0.0052429	0.04619	0.0022898
0.015235	0.12598	0.24303	0.22316	0.31256	0.23011	0.22292	0.21056	0.008393	0.068974	0.27315	0.061015	0.14525	0.060945	0.33962	0.063676	0.022042	0.12828	-0.0027151	0.36638	0.19176	0.082667	0.22861	0.16731	0.034582	0.014164	2.5086e-05	0.028788	0.32363	0.17018	0.23974	0.020337	0.34862	0.16039	0.15129	0.16038	0.20405	0.052515	0.24495	0.048487	0.2099	0.20141	0.11457	0.29649	0.1144	0.11036	0.0099042	0.10686	0.028847	0.11896
0.017753	0.034613	0.12181	0.23026	0.19513	0.16276	0.17233	0.12455	-0.0041009	0.025253	0.078374	0.081424	0.25355	0.236	0.14048	0.14007	0.03475	0.01985	0.032189	0.087178	0.24906	0.030624	0.11378	0.039757	0.070835	0.051425	0.037293	0.058559	0.16271	0.11049	0.18652	0.087694	0.20402	0.16674	0.042212	0.25324	0.15166	0.0048241	0.10522	0.036195	0.20594	0.059701	0.16441	0.12121	0.025107	0.03042	0.081365	0.0099575	0.00076101	0.015137
0.068935	-0.0027167	0.0043599	0.045096	0.036528	0.013868	-0.0046548	0.0080059	-0.0068931	0.027397	0.024796	0.0049059	0.031105	0.00035638	-0.0050542	0.047018	0.1217	-0.0013565	0.018097	-0.00078171	0.013229	0.00043101	0.022263	-0.0045274	0.030621	0.11422	0.17373	0.11889	-0.0046817	0.074785	0.049304	0.11012	-0.0026802	-0.00078249	0.020707	-0.0029087	-0.0018333	0.055415	0.027778	0.13071	-0.0056798	0.0035379	0.0093247	-0.004127	0.068248	0.016181	0.10642	-0.0033694	0.0031752	0.0072684
0.049412	0.0064162	0.1519	0.10944	0.16226	0.13615	0.1347	0.040533	-0.0015339	-0.0043218	0.077539	0.14365	0.18114	0.15119	0.06598	0.19877	0.012525	0.097983	0.020893	0.11523	0.2656	0.010089	0.074885	-0.0039652	0.056738	0.072233	0.021913	0.059666	0.088177	0.052114	0.13618	0.012749	0.11042	0.0057313	0.030485	0.057832	0.049113	0.0012832	0.091074	-0.00080004	0.072532	0.0011387	0.09044	0.037912	-0.00048095	0.0025074	0.088763	-0.0056197	-0.0038238	0.025164
0.026057	-0.0040564	0.001767	-0.0046359	-0.0045367	0.0066635	0.06954	0.0051489	0.0066227	0.00040542	-0.0037805	-0.0009744	-0.0034188	-0.0053983	-0.003152	-0.00081344	0.009672	-0.0056179	-0.0021348	0.0059354	0.050693	0.014352	-0.0038022	0.0051833	0.11098	0.029927	0.0081717	0.0019827	-0.0010778	0.021256	-0.0042328	0.00060991	0.03091	0.0064514	0.0023339	0.028106	-0.0033489	0.014808	0.0031231	0.21784	-0.0050854	0.05099	0.07181	0.024127	0.11167	-0.0058733	-0.0019241	0.019159	0.038271	-0.003011
-0.003603	-0.0045294	0.02137	0.0089743	0.011037	0.03581	0.005	0.0037159	0.071566	0.010184	0.021573	0.029598	0.009405	0.037128	0.022216	0.033303	-0.0047574	0.035842	-0.0020404	0.010644	-0.0023876	0.054173	0.072775	-0.0061786	0.19562	0.095005	0.00029828	0.003851	0.015138	-0.0022006	-0.0016135	-0.0047533	0.012553	0.0099937	0.014363	0.020018	-0.00218	0.048982	0.092137	0.08811	-0.0038339	0.0050261	0.067694	0.00039465	0.012157	-0.0048527	0.006115	0.0080037	0.025729	-0.0039364
-0.0042811	0.012169	-0.0043818	-0.0039997	-0.0024771	0.015011	0.0071709	0.019743	0.014385	0.00038477	0.0053766	0.020242	-0.0017983	0.0094134	-0.0028758	0.017936	-0.006352	0.010894	-0.0020257	-0.0019467	-0.0026284	-0.0032387	-0.00045569	0.016175	0.059715	0.083322	0.002746	-0.0016419	-0.0025986	-0.0035911	-0.0035374	-0.0029779	0.020964	0.0095669	-0.0090369	0.014132	0.003855	0.039031	-0.0047174	0.056802	0.0083468	0.013144	0.08034	0.02471	0.040539	-0.001215	-0.0057836	-0.0015422	-0.0075258	0.035836
0.0027841	-0.003091	0.0020363	0.026254	-0.002818	-0.002816	-0.0031819	0.032438	-0.008252	0.047899	-0.0031964	0.0091451	0.01912	-0.0047388	-0.0031808	0.035004	0.069442	0.014523	0.010458	0.016118	-0.0013402	0.018359	0.0058997	-0.0053946	-0.0019952	0.0023632	0.1485	0.18048	-0.0024299	0.00954	0.014984	0.064765	-0.0054201	0.022831	0.048911	0.031853	-0.0040906	-0.0056282	-0.0059626	0.023558	0.0033638	-0.0049918	-0.0048534	-0.0050012	-0.0012077	0.0003417	0.025298	-0.0046027	0.0095181	0.070048
-0.00051516	0.0026985	-0.0028967	0.0097956	0.0044782	-0.0040129	0.0021762	0.13934	0.18921	0.041699	0.013132	0.014282	0.2095	0.01353	-0.0040914	-0.004939	0.12377	0.019349	-0.0021233	-0.002371	0.061785	0.013995	-0.0037036	0.038251	-0.0035505	0.028948	0.13767	0.070849	-0.0044512	0.00072682	0.035337	0.10558	0.034018	0.1267	0.061244	0.12277	0.0397	-0.003403	0.0013206	0.031953	0.014594	8.0334e-05	0.093198	0.040265	-0.00023987	0.008314	0.023385	0.0057271	0.032443	0.014647
0.017677	-0.0050147	0.010681	-0.0017399	0.0030324	0.019698	-0.003173	0.062984	0.14652	0.062586	-0.0031095	0.013273	0.050877	0.029417	-0.0034109	-0.004531	0.028159	0.016472	-0.00040904	-0.0033886	0.0063942	0.018458	0.022286	0.0047055	0.058664	0.013846	0.04419	0.046405	0.013456	-0.0017088	-0.004789	0.069466	0.030947	0.070105	0.047197	0.16248	0.0025475	0.00080902	0.008881	0.044286	0.0124	-0.0037842	0.078068	0.027353	0.0084844	0.059594	-0.0035682	0.05443	0.026858	0.0054103
0.16922	0.029445	0.0069948	-0.0047982	0.00060388	-0.0040774	0.069022	0.006009	0.11591	0.09086	0.0055929	0.030457	0.048888	0.14824	0.010459	-0.0055581	0.0034411	0.01323	0.0029556	-0.002221	0.0032853	0.00037239	0.0040256	0.0039959	0.0062733	-0.00043062	-0.0027125	-0.0058717	-0.0046202	0.071736	0.0014167	0.0027458	0.08653	0.090277	-0.0016202	0.089174	0.029587	0.10542	0.012313	0.19457	-0.0012297	0.010593	0.10667	0.010003	0.027106	-0.0025824	-0.0060869	0.0010622	-0.0057323	0.0052745
0.0019189	0.0036896	0.0064093	0.030604	-0.0027761	-0.004001	-0.0029795	0.027012	0.0069518	-0.00013339	-0.0043107	-0.003837	0.054423	-0.0037683	0.013116	-0.0058882	0.079208	0.066561	-0.0014463	0.030584	0.015945	0.045415	0.0045321	-0.0013494	0.0011512	0.011014	0.12266	0.04875	-0.0017167	-0.0047521	0.0051164	0.14862	0.011611	0.11662	0.048769	0.10317	0.01233	0.00067288	-0.0029848	-0.0011414	0.015621	0.009947	0.063995	0.011173	0.00045272	0.015774	0.057507	0.012208	0.01916	0.022093
0.028736	0.24393	0.24135	0.29624	0.28294	0.14777	0.12652	0.072025	0.04976	0.07166	0.1747	0.036066	0.051563	0.068974	0.28162	0.13699	0.0024341	0.18213	0.016462	0.23352	0.22244	0.087847	0.14218	0.20389	-0.0013414	-0.0025116	0.0016146	-0.0010803	0.17419	0.15739	0.18705	0.0056297	0.27628	0.077885	0.12692	0.13042	0.055724	0.024222	0.12599	0.012941	0.1719	0.12403	0.13394	0.26769	0.16898	0.042977	-0.003661	0.062254	0.001924	0.085235
0.026706	0.070046	0.21271	0.23537	0.24091	0.17576	0.10643	0.10056	-0.0035365	0.013323	0.1087	0.041018	0.15161	0.051421	0.10624	0.1021	0.037878	0.019713	0.025626	0.054945	0.3045	0.12326	0.15329	0.053898	0.031703	0.002351	0.051361	0.017989	0.21772	0.095381	0.25012	0.12022	0.2892	0.056313	0.073662	0.1183	0.22819	-0.001325	0.1928	0.029998	0.12652	0.090133	0.25148	0.22614	0.13502	0.033653	0.12928	0.012207	0.00089514	0.093484
0.011229	0.18596	0.053234	0.099905	0.090964	0.12592	0.22045	0.082576	-0.00015822	0.014956	0.077407	0.013065	0.046803	0.0011511	0.10459	0.0021657	-0.0054437	0.058149	-0.0036428	0.20442	0.11394	-0.0047586	0.10595	0.18848	0.011434	0.017931	0.013245	0.024485	0.12672	0.044005	0.063924	-9.2556e-05	0.18243	0.070316	0.05758	0.051584	-0.0043813	0.060411	0.071369	0.046357	0.07559	0.14397	0.13087	0.25951	0.15421	0.12465	0.013074	-0.00094218	0.006528	0.12293
0.03377	-0.004294	-0.0029213	0.077265	0.023815	-0.0043084	0.026671	0.0029628	-0.0045204	0.0022611	0.0095699	-0.0028764	0.046394	-0.0051098	-0.0020541	0.13165	0.18967	-0.00053049	0.10827	-0.0049415	-0.00043429	0.016683	0.011951	0.02648	0.16423	0.38193	0.27999	0.0097024	0.012374	0.035379	0.042125	0.054143	0.028522	-0.0010891	0.030651	-0.00095581	-0.0048437	0.15045	0.022584	0.18199	-0.0016571	0.06311	0.029343	0.0044515	0.027278	-0.0054089	0.11622	0.006693	-9.7024e-05	0.04671
0.003397	0.061654	0.088765	0.19273	0.10104	0.1195	0.036186	0.051551	0.011619	0.005928	0.065797	0.029409	0.11427	0.073835	0.084406	0.15525	0.031102	0.078335	0.0024875	0.099844	0.23185	0.030169	0.21968	0.042607	0.06906	0.066981	0.03775	0.029429	0.1058	0.091259	0.10617	0.032024	0.078138	0.019156	0.066029	0.015685	0.07673	-0.0039647	0.18931	-0.0041181	0.1485	0.018564	0.067274	0.088795	0.011405	0.02848	0.17101	-0.0050429	-0.0053283	0.065249
0.025847	0.0061152	0.036429	0.008939	-0.0031049	0.063238	0.056638	0.09209	0.22653	0.039844	-0.0036135	-0.0023294	0.043605	0.005126	0.019452	0.031062	0.017986	0.041176	0.096017	0.0029411	-0.0027149	0.094919	0.032776	-0.0019292	0.21147	0.010277	-0.0051523	0.080861	0.03795	0.0043779	-0.0021534	0.038282	0.010753	0.033586	0.10823	0.088406	0.001174	0.081282	0.065398	0.055437	0.022712	0.047802	0.05583	0.034564	-0.004735	0.025376	-0.0050666	0.0026078	0.20014	0.0051356
-0.0041616	0.050172	-0.0048942	-0.0048022	0.035316	-0.0040937	0.15705	0.092592	0.11288	0.028103	0.0036829	-0.0019894	0.10482	0.0031145	-0.0043607	-0.0046709	0.0472	0.036742	-0.0050921	0.00020572	0.032915	0.039854	-0.0021363	0.015995	0.032536	0.021134	0.056193	0.17793	-0.0040441	-0.0057138	0.023088	0.051163	0.017342	0.089644	0.048904	0.11145	0.0007514	0.003614	-0.0023178	0.032663	-0.0037983	-0.0016502	0.069154	0.032772	0.0029735	0.037132	0.09743	0.041685	0.010765	-0.0039859
-0.0044927	0.01639	0.001256	0.002765	0.011074	0.0093724	0.017999	0.023865	-0.0025403	-0.0045318	-0.0017883	-0.0036547	-0.00027572	-0.0044393	-0.0031739	0.031987	0.050998	0.0037153	0.051961	0.014744	0.04788	6.9882e-05	-0.0047209	0.058451	0.11179	0.18157	0.15423	-0.0065489	-0.00071582	0.012795	-0.005165	0.0021572	0.060024	0.019289	0.010729	0.035863	0.0028631	0.1822	0.011076	0.16365	0.035652	0.16594	0.11416	0.047435	0.074442	0.006725	0.070364	0.0054941	-0.0033571	0.069655
0.0063672	0.15898	0.079709	0.10098	0.085464	0.15915	-0.0027631	0.00025596	0.15816	0.1737	0.012243	-0.0035618	-0.0061095	-0.0033876	0.072352	0.040039	0.0039129	0.099536	-0.0043883	0.049768	-0.00034135	0.13245	0.15016	0.083837	0.062123	-0.003522	0.007754	0.0010212	0.084995	0.051573	0.047345	0.0069796	0.0039889	0.021367	0.16056	0.025225	-0.0017417	0.00033623	0.14639	0.031386	-0.00047541	-0.0068809	0.0079818	0.022295	0.049141	0.0035558	0.00097881	0.023622	0.0013468	0.068376
-0.0042347	0.031841	0.012062	-0.0010035	0.00060278	0.018695	0.013501	0.13903	0.17895	0.040522	0.026566	0.0044194	0.13743	-0.0029151	0.0034702	-0.0027325	0.16812	0.039438	0.0051177	-0.0027778	0.054237	0.015334	0.0062042	0.0054791	0.0062107	0.0087414	0.10463	0.11974	-0.0025317	0.02558	0.025579	0.15781	0.010441	0.26127	0.081299	0.2014	0.016177	0.0047845	0.009279	0.029126	0.012315	0.0023111	0.13769	0.020716	-0.0023102	0.027162	0.027009	-0.00453	0.0033169	-0.0019006
0.034655	-0.0048043	0.096972	0.11094	0.19796	0.065987	0.12847	0.12891	0.029814	0.0073887	0.066351	0.17921	0.33447	0.17347	0.06786	0.14952	0.055541	0.034361	0.017036	0.097885	0.29383	-0.005377	0.044685	-0.0031089	0.042457	0.11133	0.085214	0.06835	0.031309	0.026154	0.13829	0.085369	0.091003	0.11013	-0.0052628	0.18142	0.076085	-0.0046143	0.019283	0.01509	0.12774	0.0054552	0.15946	0.03302	0.0074866	0.045059	0.051408	0.017364	-0.0029395	0.0027746
-0.0014826	-0.0042177	0.030269	0.03586	0.10043	0.10719	0.079742	0.0063596	0.01265	0.062217	0.077294	0.027798	0.093867	0.039441	0.052582	0.10952	0.041289	0.00059809	0.033648	0.040263	0.082085	0.00067986	0.041028	0.018309	-0.0038637	0.040861	-0.0054511	0.050071	0.043911	0.031284	0.088489	-0.0029936	0.031766	0.063042	0.015188	0.027741	-0.0015119	-0.0042947	0.0087319	-0.0050408	0.025745	-0.0057025	0.0046754	0.0057081	0.00084801	0.0032403	0.06845	0.021197	0.024505	0.036741
0.050572	0.079951	0.11317	0.13533	0.18062	0.11216	0.053222	0.037918	0.018578	0.073741	0.10188	0.034424	0.081065	0.020945	0.09957	0.083218	-0.0046092	0.13573	0.035282	0.15827	0.12616	0.064935	0.084167	0.077085	0.013606	0.013871	-0.0050082	0.01125	0.11443	0.097743	0.14457	-0.0012909	0.12725	0.030334	0.12026	0.046036	0.045222	0.0085582	0.078139	0.020979	0.040343	0.011941	0.055804	0.087862	0.23008	0.041241	-0.0034294	0.058201	0.011071	0.03446
-0.0042434	-0.0046861	0.0032077	0.045774	0.05026	0.041304	0.074677	0.18902	0.074166	-0.0020807	-0.00026217	0.003794	0.17116	0.03606	0.016971	-0.0037995	0.05305	0.00466	-0.0030388	0.0032802	0.056561	0.05383	-0.00053269	-0.0045978	0.0044051	0.025005	0.04559	0.15103	0.0012508	0.00066671	0.0024271	0.18295	0.15405	0.13469	0.00098029	0.094208	0.037315	0.071315	-0.0037383	0.043981	0.055723	0.026146	0.1024	0.04162	-0.003557	0.070712	0.045862	-0.0040064	0.11594	0.011309
0.00053702	0.067201	0.050275	0.1939	0.14709	0.10754	0.0082098	0.054627	0.023376	0.050094	0.18285	0.021573	0.084336	0.0067475	0.11089	0.086379	0.17484	0.042674	0.066096	0.084304	0.097203	0.098224	0.1418	0.070582	0.065214	0.088169	0.069404	0.018861	0.089229	0.010008	0.1854	0.062952	0.036786	0.073927	0.0075119	0.056234	0.075561	0.0048761	0.15013	0.0073823	0.067391	0.0025876	0.037716	0.09781	0.041952	0.011019	0.054392	0.0088761	-0.0031504	0.028178
-0.0036074	0.015443	-0.0027533	0.010472	0.060324	0.0093137	0.040799	0.16334	0.01853	0.010039	-0.0040741	0.0034795	0.046995	-0.0046256	0.024935	-8.132e-05	0.005487	-0.0052416	0.01457	0.010962	0.016563	0.0069263	-0.0017594	0.041734	0.0045872	-0.00091147	0.0067092	0.099894	0.0010046	-0.0010674	0.015301	0.045971	0.063737	0.119	-0.001036	0.13044	-0.0029638	0.089401	-0.0034906	0.017203	0.024256	0.014852	0.10431	0.078874	0.10556	0.091195	-0.00032928	-0.0041776	-0.0046874	0.025943
0.0031543	0.015003	0.057211	0.093103	0.058173	0.034412	0.16125	0.19383	0.0079229	-0.0038471	0.057858	0.032059	0.16355	0.10655	0.10234	-0.0048551	-0.0035948	0.011179	0.041401	0.11759	0.20946	-0.0058233	0.077486	0.064279	0.033886	0.0074595	0.036336	-0.0033635	0.067667	0.1587	0.019342	0.029151	0.30919	0.19886	0.06409	0.11219	0.13075	0.16218	0.014129	0.23374	0.13679	0.21423	0.24924	0.20284	0.044016	0.10051	-0.0043472	0.018544	0.099704	0.087532
0.056609	0.027078	0.17392	0.032905	0.14083	0.10428	0.21434	0.00057388	0.0018053	-0.0037377	0.012776	0.10108	0.03135	0.17285	0.0644	0.042981	0.074328	0.06447	0.0036964	0.050979	0.15084	0.030769	0.11847	0.023098	-0.0055576	0.019822	0.0711	0.015254	0.13054	0.25739	0.0091115	0.011087	0.1578	0.01359	0.12848	0.034212	0.087733	0.090375	0.018187	0.18003	0.066146	0.15427	0.1522	0.10169	0.094494	0.011272	-0.004428	-0.0062021	-0.0039799	0.1085
0.065688	-0.0028948	0.0036843	0.0012993	0.032625	0.035047	0.0024525	0.0010084	-0.0052204	-0.004528	6.1844e-05	0.00088594	-0.0034024	-0.0014569	0.0025014	0.21679	0.018333	0.010609	0.095014	-0.0029886	0.0020372	0.012854	0.0013365	0.0078987	0.070234	0.084239	0.063666	-0.0070935	-0.0046681	0.0040814	0.033559	0.021808	0.011034	0.0195	-0.0066314	-0.0051788	0.030796	0.061061	0.00079103	0.063701	0.0023259	0.02629	0.023863	0.0014733	-0.0056934	0.0060426	0.050371	-0.0018652	0.010709	0.0024182
0.025049	-0.00023026	0.10589	0.071619	0.063062	0.030902	0.16176	0.042759	0.023295	-0.00021486	0.071495	0.10612	0.14901	0.060915	0.046092	0.11396	0.010118	-0.0033428	-0.0053779	0.048849	0.19293	-0.0025718	0.03186	0.025268	-0.0048469	-0.0056355	0.0066476	0.067431	0.030083	0.05097	0.11358	0.076937	0.13465	0.096476	-0.0043336	0.18943	0.019299	0.03221	0.050153	0.034491	0.099468	0.094933	0.10301	0.084254	0.041735	0.014018	0.023061	-0.0046795	-0.0031436	0.0099229
0.080691	0.00040433	0.075833	-0.0040308	-0.0046807	0.007885	0.072977	-0.0037546	0.016776	0.01019	0.0090079	-0.0026395	-0.0037492	0.045822	0.022822	0.0008315	0.18615	-0.0048432	-0.0032325	0.01848	0.014556	-0.0015034	-0.004574	0.049363	0.0015722	0.028572	0.17898	0.0087598	0.063827	0.13161	-0.0017285	0.085458	0.03823	0.0014769	0.07289	-0.0037519	-0.0034749	0.10721	8.4563e-05	0.14108	-0.0047324	0.043592	0.020228	0.013896	0.084914	-0.0055688	0.029156	-0.0021031	0.0058939	0.053437
0.0057251	0.077355	0.062353	0.065177	0.070958	0.070554	-0.0046148	-0.0043096	0.05977	0.13582	0.034365	0.0078467	-0.005316	-0.0025137	0.051319	0.0047459	-0.0082257	0.036533	-0.004757	0.0021758	-0.0049815	0.1655	0.19156	0.13161	0.046094	-0.0070489	0.0071859	0.015873	0.06839	0.041722	0.046623	-0.0073262	0.022851	-0.0070235	0.11724	0.02685	0.0019546	-0.0058087	0.13397	0.003617	-0.0062313	0.012886	-0.0037605	0.049843	0.012122	-0.0058228	0.00044671	0.001392	0.0048034	0.074196
0.027089	0.037574	0.030417	0.12686	0.11583	0.09716	-0.0058412	0.00040111	0.02995	0.093731	0.02468	-0.00082714	0.051843	-0.0016689	0.022644	0.039865	0.032969	0.0072774	0.015105	-0.0044752	0.00017978	0.14304	0.16143	0.031957	0.065327	0.031186	0.03042	-0.0047476	0.032409	0.011991	0.16634	0.040879	0.028816	0.0017423	0.032753	-0.0037921	0.048828	0.0012654	0.13483	0.0037055	0.00064352	-0.00065737	-0.0039428	0.035683	-0.0018924	-0.0016621	0.062388	0.019014	0.0022954	0.036662
-0.0034312	0.058684	0.0041277	0.16174	0.087238	0.0011594	0.0026161	0.1568	0.034063	0.0036466	0.016848	0.0012382	0.1219	-0.0025543	0.060572	0.078949	0.24625	-0.0038586	0.12609	0.0065046	0.018816	0.0034754	-0.004533	0.014663	0.0045324	0.042203	0.14244	0.038365	-0.0040858	0.045266	0.16556	0.27561	0.023713	0.20032	0.033502	0.17333	-0.0061223	-0.0052682	0.0028085	0.017527	0.048611	-0.0034032	0.012362	0.044582	0.026664	0.11162	0.04505	0.028283	0.015532	-0.0038694
-0.0030959	0.1054	0.071861	0.22205	0.10081	0.026844	0.042211	0.15808	-0.0035194	0.018767	0.05385	0.0087648	0.13101	0.028363	0.03786	0.074061	0.06017	0.00050784	0.0064439	0.078916	0.25759	0.013561	0.034703	0.093137	-0.007815	-0.0021825	0.01823	0.027654	0.081404	0.027424	0.16838	0.16022	0.14991	0.19208	0.0063828	0.2058	0.067139	0.044194	0.064704	0.013777	0.1968	0.13624	0.2631	0.25556	0.072977	0.0099032	0.093247	-0.0045078	-0.0036253	0.048594
-0.0015292	0.11579	0.0056964	0.035089	-0.0038877	0.0030031	0.03507	0.097756	0.15035	0.13004	-0.0026429	0.034835	0.10417	0.076958	0.0002353	0.0081878	0.012802	0.10115	0.025561	0.010751	0.017643	0.093105	0.043552	0.035639	0.025091	-0.0015835	0.0034882	0.14745	-0.00062089	-0.0034473	0.0015674	0.058767	0.046958	0.19706	0.027309	0.19728	0.039199	0.072695	0.047493	0.15639	0.0018095	0.040771	0.14349	-0.0016977	-0.0052041	0.047771	-0.0028297	-0.0028851	-0.0035686	-0.0041168
0.042871	0.050934	0.11338	0.034299	0.070083	0.015435	0.024414	0.053624	-0.0036365	-0.0035324	0.012457	-0.0044098	-0.0024613	0.0083497	0.075268	-0.0042698	0.0036504	0.033931	-0.0022726	0.013851	0.02416	0.083749	0.019479	0.048656	-0.0054692	0.089207	0.0026672	0.0012437	0.070227	0.0532	0.051687	-0.003064	0.19138	0.040862	0.061462	0.15772	0.17738	0.11336	0.075798	0.11081	0.021339	0.18871	0.057411	0.15398	0.11529	0.011229	-0.0041602	0.0637	-0.0016363	0.03602
0.027459	-0.0029705	0.010134	0.011537	0.035588	0.046923	-0.0043391	0.017246	0.030932	-0.0031373	-0.0042577	0.026545	0.011143	0.010474	-0.0043826	0.15824	0.0056813	0.044996	0.052807	-0.0046184	-0.0019709	0.012753	0.031536	0.012059	0.18367	0.20485	0.050739	-0.0022709	-0.0034982	-0.0012463	0.010315	-0.0018882	0.049359	0.086729	-0.0042441	0.040856	-0.0013195	0.14372	0.022574	0.13841	0.007353	0.13794	0.029352	0.032106	0.0080575	-0.0040593	0.062191	-0.0048818	0.059381	0.0009295
-0.0032924	0.039272	0.013088	0.16864	0.21101	0.050093	0.14361	0.2628	0.051677	0.00035673	0.09199	0.014729	0.30811	0.038926	0.033	0.035291	0.15795	0.0070417	0.0036758	0.080684	0.1996	-0.0058978	0.064056	0.020847	-0.0081828	0.01679	0.064168	0.12981	0.050779	-0.00022105	0.14022	0.15135	0.237	0.21215	-0.0042013	0.16765	0.12438	0.068532	0.034224	0.019979	0.16905	0.061225	0.26684	0.20004	0.017209	0.1336	0.092712	0.018062	0.010412	0.041293
-0.0067008	0.05785	0.089985	0.11203	0.16558	0.22212	-0.0059771	-0.0024032	0.07825	0.050571	0.070403	0.018221	0.035574	0.0083396	0.12551	0.16784	0.016009	0.10354	0.07547	0.073352	0.024446	0.15494	0.1299	0.021059	0.17678	0.067668	0.0094457	0.0090164	0.064607	0.020864	0.08419	-0.0050533	-0.001853	0.0051871	0.061732	-0.0059603	0.0039159	0.059682	0.14597	0.10282	0.030946	0.02126	-0.0046025	0.024995	0.019173	0.00074079	0.060991	0.029444	-0.00024645	0.041144
0.011666	0.10909	0.11601	0.27534	0.13123	0.2003	0.080112	0.17947	0.012465	0.15943	0.19551	-0.0035998	0.12772	0.019418	0.15578	0.037907	0.093117	0.0070182	0.001524	0.11637	0.24193	0.088443	0.21914	0.2785	-0.0053966	0.0063094	-0.0063148	0.039928	0.27098	0.086197	0.20633	0.11249	0.26936	0.22775	0.081643	0.06932	0.11657	0.017126	0.20159	0.0060421	0.19486	0.12615	0.18385	0.29626	0.048526	0.028071	0.058933	-0.0046886	0.013664	0.19152
0.0066947	0.032134	0.090417	0.19826	0.089814	0.14694	0.0012981	0.0057708	0.058633	0.12975	0.25993	0.022622	0.045111	0.0056383	0.13371	0.14375	0.093825	-0.00081552	0.049275	0.059874	0.085168	0.21476	0.16759	0.064262	0.16231	0.060419	0.014774	-0.0036432	0.16015	0.045773	0.16814	0.057216	0.04366	0.02755	0.042884	0.030508	0.04873	0.026217	0.16842	0.032041	0.081856	0.01862	0.0016415	0.086055	-0.0050338	0.0064197	0.10196	0.0034981	-0.0035851	0.0073055
0.013122	0.044317	0.030112	0.085021	0.080953	0.031456	0.12842	0.12221	-0.0043146	-0.0023799	0.0050123	0.025988	0.1117	0.057539	0.06992	0.05989	0.012318	0.0050969	-0.0050384	0.057573	0.067746	-0.0054655	0.062598	0.046222	0.0056232	0.016193	0.024897	0.026381	0.03721	0.024928	0.067968	0.054601	0.063548	0.13146	-0.0044541	0.14864	0.022546	0.020502	0.046435	0.047096	0.031257	0.061005	0.12323	0.087104	0.063856	0.062494	0.066209	-0.003591	-0.0039452	0.0045649
0.014759	0.12633	0.21677	0.13362	0.17367	0.20558	0.044304	-0.00081844	0.10539	0.097042	0.045819	0.03021	-0.0016173	0.059511	0.19325	0.038105	0.0080144	0.10082	-0.0044572	0.049891	0.068645	0.19629	0.25865	0.1744	0.074116	0.010719	0.036027	0.0062384	0.27325	0.19617	0.055899	0.0033342	0.11128	0.0066571	0.23034	-0.0009257	0.060221	-0.0017478	0.23263	0.031551	0.022908	0.13789	0.021638	0.107	0.069219	0.013997	-0.0042942	0.031029	0.022413	0.12836
0.046613	0.0039789	0.060514	-0.0037594	-0.004672	0.025753	-0.0046002	0.037613	0.12188	-0.0040184	0.0023854	0.023486	0.023223	0.038753	0.029392	0.0043496	0.2194	0.075518	0.012992	0.029167	-0.0046621	0.074678	0.033068	0.0022591	0.12168	-0.0042881	0.044919	0.13863	0.028332	0.11347	0.033568	0.15825	-0.0051604	0.13597	0.15837	0.069094	-0.0034753	-0.0060302	0.038758	-0.0054496	-0.0028111	-0.0072206	0.0055002	-0.0046734	-0.0012221	-0.002204	0.00082238	0.045869	0.15303	0.0030855
0.079025	-0.0051664	0.051529	0.046239	0.14382	0.057697	0.045779	-0.0041891	-0.0021496	0.030874	0.00073169	0.074538	0.070361	0.10896	0.02584	0.08902	-0.0057698	0.070065	-0.0030035	0.0014126	0.046945	0.01683	0.13248	-0.0053171	0.1458	0.040781	0.054196	-0.0055776	0.018774	0.0073897	0.019373	0.021027	0.013854	-7.9083e-05	0.0080046	-0.005011	0.021022	0.0026134	0.11497	-0.001222	0.012833	-0.0026873	0.030193	0.015133	-0.0040949	0.0012623	0.046903	0.010939	0.042557	0.032191
-0.0037248	0.092259	0.043358	0.14854	0.16512	0.11216	-0.0014202	0.091107	0.012671	-0.0026523	0.049326	0.044977	0.079476	0.055429	0.10353	0.11701	0.06344	0.028159	0.019601	0.065765	0.075612	0.035515	0.11977	0.0097573	0.19098	0.081659	0.069396	-0.003636	0.066503	0.00989	0.083665	0.1051	0.052306	0.017854	0.019358	0.032414	0.051631	0.022158	0.15024	0.0041018	0.14307	0.0023353	0.058192	0.050767	0.0012528	0.030901	0.092637	0.10036	-0.0059746	0.014507
-0.0061209	-0.0046549	-0.0063597	0.0042525	0.012564	0.036556	0.027496	-0.0019779	-0.0048985	-0.0045957	0.016422	0.05308	0.042606	-0.0034277	-0.0031763	0.0055912	-0.0067228	-0.0056152	0.0026742	0.00097084	0.0095413	0.009523	0.002049	-0.0078811	0.0041419	0.04175	0.064602	0.10157	0.019463	-0.020246	0.024207	0.056891	0.020369	0.012202	-0.015447	0.054784	-0.011486	-0.0087624	0.018285	-0.0053268	-0.0035975	0.023489	-0.0047941	-0.0031669	0.001579	0.073948	0.028015	0.0023931	-0.00064916	-0.021891
-0.0046071	-0.0038325	0.022071	-0.0023926	0.0037737	0.0056572	-0.0039045	-0.0032953	-0.0065439	-0.0037598	-0.0095502	-0.0092882	-0.0082926	0.015448	0.027997	0.003281	-0.013443	-0.0019866	0.0033494	-0.0033633	8.6206e-05	0.054945	-0.00027625	-0.0063493	0.024076	-0.019891	-0.0074898	0.040819	-0.0046587	-0.012872	-0.0031824	-0.0050655	-0.0014514	-0.0047981	-0.015427	-0.0083245	0.0031687	-0.0065675	0.002345	-0.0048652	-0.00068291	-0.0048357	-0.0085118	-0.0071263	-0.0004885	0.01801	-0.0084856	-0.0032992	-0.012865	-0.014839
0.0292	0.020951	0.0075982	0.060072	0.061118	0.0054531	0.0052564	0.069109	0.0033136	0.022031	0.03479	-0.00045009	0.060667	-0.004595	0.11152	0.034006	0.064683	0.010272	0.02554	0.0029905	-0.0040995	0.028849	-0.0031319	0.0042531	0.012252	0.0012325	0.0091281	-0.0027675	-0.0056169	-0.0056204	0.070785	0.0065156	0.017612	0.063972	0.011913	0.11975	0.019031	0.040092	-0.0029745	-0.0013144	0.014134	0.0018986	0.0063631	0.078732	0.0091839	0.018364	-0.0042074	0.054755	0.08911	-0.0022243
0.019126	0.026527	0.13582	6.29e-05	0.086854	0.094189	0.025309	-0.0061057	0.052848	0.0099631	0.055082	0.086334	0.011949	0.035674	0.081736	0.029914	0.049832	0.1642	0.010041	0.079576	0.0020516	0.12581	0.069647	-0.0016572	0.045866	0.015869	0.01254	0.022746	0.069713	0.1381	0.0085355	0.054612	0.011505	0.057766	0.11209	-0.0012205	0.0072346	0.0054263	0.040183	-0.0033984	0.0061175	-0.0036122	-0.0034089	0.013035	0.013736	0.015411	-0.0052503	0.084295	0.036805	0.045436
0.075518	0.038934	0.29267	0.16772	0.19004	0.13171	0.042921	0.056678	0.0032756	0.0075675	0.075521	0.058437	0.099612	0.062543	0.098296	0.20286	0.026583	0.071573	0.010083	0.088675	0.16415	0.10898	0.15497	0.020622	0.17577	0.11005	0.070591	0.038705	0.14365	0.12851	0.13882	0.018044	0.11508	0.01321	0.049617	0.022915	0.11358	0.0098299	0.2196	0.0035456	0.091804	0.011075	0.061401	0.043035	0.027613	0.0017818	0.11469	0.0066835	0.045972	0.055765
0.0089604	0.13396	0.35075	0.29273	0.27851	0.18192	0.09611	0.097814	-0.0012697	0.018059	0.29102	0.060437	0.11847	0.035711	0.26664	0.095906	0.04433	0.040982	0.029333	0.16383	0.23778	0.24088	0.27152	0.20442	0.029705	-0.0035966	-0.0031973	-0.0043267	0.30169	0.13524	0.29863	0.031947	0.29081	0.090757	0.13195	0.080672	0.19226	0.010844	0.31707	0.0012092	0.20243	0.11934	0.21722	0.35041	0.066189	0.0080335	0.16184	0.012279	0.003345	0.13098
0.020562	0.027767	0.033062	-0.0043861	-0.0052868	0.0025229	-2.3662e-06	0.016742	0.0085286	0.015707	-0.0049254	0.00024121	-0.003524	0.0085998	-0.0053449	0.10509	0.075627	0.0030446	0.096741	-0.0056363	0.055449	0.011938	0.0085615	0.042797	0.023858	0.19954	0.056372	-0.0051547	0.079448	0.13378	0.0055029	-0.0052216	0.19069	0.025475	0.12358	0.0037106	0.11315	0.1405	0.0072806	0.22288	0.032603	0.18157	0.14975	0.05885	0.067612	0.022404	0.023221	0.0010244	0.043995	0.12337
0.009979	-0.0038889	0.033264	0.11383	0.13583	0.085236	0.021687	0.01373	-0.00068624	-0.0038084	0.069263	0.014513	0.16508	0.0091187	0.032658	0.18128	0.20105	-0.0011933	0.13495	0.033453	0.01268	-0.0017388	0.058361	-0.0059283	0.16938	0.28221	0.19528	0.046678	0.0037718	0.011626	0.18668	0.10696	0.00058215	0.007304	0.01213	0.021556	0.0065296	0.1255	0.12442	0.09301	0.001024	0.018542	-0.0040373	0.0067784	-0.0053373	-0.0035327	0.34045	-0.00067159	0.008066	-0.0043166
0.029374	0.00020755	0.057428	0.013575	0.1256	0.091479	0.1817	0.07148	0.049338	0.03899	0.090307	0.10354	0.19534	0.088843	0.023993	-0.001761	0.0094826	0.0015111	-0.0044694	0.087971	0.14717	0.0020829	0.066417	0.04011	-0.0023267	-0.0011296	0.0015825	0.13119	0.070889	0.018381	0.061902	0.060882	0.18426	0.23082	-0.00046987	0.21482	0.026193	0.041199	0.044089	0.12455	0.027753	0.13417	0.2257	0.16693	0.035062	0.050344	0.034389	-0.002516	-0.0022415	0.074819
-0.0039664	0.043889	0.12866	0.16105	0.24746	0.22638	0.16157	0.096717	0.0041983	0.031993	0.29638	0.088155	0.22376	0.089264	0.18755	0.11734	0.085463	0.067348	0.024998	0.19589	0.25542	0.095189	0.22493	0.10395	0.047126	0.067404	-0.00017096	0.029094	0.18927	0.097356	0.20651	0.024325	0.1778	0.15561	0.070758	0.11198	0.095762	-0.0047622	0.1583	0.015209	0.1654	0.067417	0.13533	0.20133	0.034989	0.0068864	0.1424	-0.0059021	0.039582	0.081815
-0.0041888	0.064794	0.08857	0.21117	0.16329	0.16265	0.091313	0.15949	0.00061676	0.06585	0.29419	0.036165	0.11347	0.0075752	0.19777	0.063796	0.11777	0.026001	0.045133	0.24462	0.1889	0.035666	0.14514	0.20451	0.0044727	0.017553	-0.0013865	0.064258	0.25877	0.05343	0.19271	0.034272	0.17741	0.23726	0.030973	0.10853	0.094784	-0.0049354	0.15455	0.023275	0.13263	0.10814	0.19913	0.29965	0.083779	0.023705	0.13768	-0.0059168	0.011974	0.077336
0.01404	0.089789	0.27709	0.21388	0.28681	0.12167	0.16527	0.15433	-0.0045481	0.02392	0.25382	0.148	0.19203	0.128	0.22217	0.099715	0.062658	0.073149	-0.0042478	0.14469	0.29481	0.13378	0.15655	0.13032	0.02544	-0.0049983	-0.0037024	0.0078077	0.23847	0.15802	0.20302	0.055823	0.29005	0.23323	0.061857	0.19194	0.2405	0.035478	0.16594	0.057651	0.29205	0.13909	0.34779	0.28448	0.055587	0.024177	0.056113	0.022164	-0.0023578	0.13647
0.037488	0.04947	0.15541	0.10599	0.16888	0.026439	0.1381	0.16735	0.049741	0.0016516	0.10555	0.053662	0.13438	0.076317	0.12429	0.0035475	0.010804	0.023982	-0.0022682	0.1346	0.23823	0.06262	0.10011	0.067265	-0.0040459	-0.0031768	-0.0021928	0.022732	0.17583	0.12417	0.1496	0.064811	0.45336	0.17928	0.071466	0.2085	0.2172	0.13342	0.1255	0.10037	0.18437	0.1744	0.43011	0.30689	0.09819	0.054169	0.030968	0.055706	0.012058	0.1663
-0.0056844	-0.0050938	0.017514	0.18923	0.13495	0.1673	0.0064304	0.018389	0.0026456	0.024725	0.053192	0.0082853	0.23465	0.037966	0.035306	0.15526	0.15022	0.007192	0.026085	0.014883	0.049043	0.01051	0.12383	-0.0016523	0.17451	0.27699	0.22593	0.066698	0.040074	0.0066779	0.18366	0.19604	0.04349	0.035832	-0.00095569	0.040238	0.017865	0.0096695	0.1594	0.055	0.003197	-0.0046834	0.0033362	0.01191	-0.0037525	0.03313	0.25454	0.0098594	0.0074623	-0.0017945
0.00059771	0.1289	0.16898	0.3091	0.33314	0.2007	0.16203	0.18791	-0.0029775	0.040623	0.3301	0.073753	0.27084	0.048287	0.21511	0.15914	0.1858	0.10339	0.023627	0.26602	0.26248	0.013025	0.23095	0.20595	0.015054	0.041579	0.019921	0.088701	0.20427	0.045559	0.35434	0.16081	0.22996	0.29341	0.029299	0.16095	0.075318	0.011261	0.22157	-0.0032697	0.19482	0.085821	0.17247	0.25706	0.068325	0.090761	0.12983	0.0099808	0.011093	0.08335
0.19919	0.048855	0.24497	0.030472	0.097282	0.097184	0.17759	0.023321	-0.00050389	-0.0036534	0.047802	0.088247	0.011599	0.057707	0.12416	0.0059963	0.063167	0.21204	-0.004621	0.19403	0.073706	0.048478	0.060106	0.057231	0.0065652	0.0032526	0.063277	-0.0019787	0.14421	0.15894	0.018683	0.061291	0.10377	0.0066442	0.12577	0.026102	0.088279	0.092457	0.045347	0.13287	0.029751	0.082748	0.1212	0.14978	0.20165	0.012613	0.0057443	0.0062937	-0.00045138	0.11569
-0.0039466	0.015607	0.0069026	0.016054	0.0098135	0.018326	0.050964	0.079673	0.02967	0.00072283	0.00732	1.5929e-05	0.063718	0.01349	0.0058439	-0.00063659	0.080427	-0.0038394	0.0073385	0.035328	0.043689	0.060909	-0.003508	-0.0074033	0.0083213	-0.0028896	0.0088735	0.089683	-0.0025946	0.00074092	0.040121	0.13511	0.073792	0.14063	-0.0036925	0.037269	-0.0046298	-0.0054234	-0.0047044	0.0067053	0.040523	-0.0020687	0.017855	0.013671	-0.0044824	0.040865	0.016283	0.0011842	0.070439	0.0011032
0.01276	-0.0038922	0.013436	0.0021679	0.038821	0.004101	0.12237	0.079562	0.044121	0.024739	-0.0034945	0.040279	0.10152	0.077628	0.00062361	-0.0047893	-0.0041114	0.0016014	0.011157	0.0053193	0.1128	-0.0061157	0.0085267	-0.0015368	2.7389e-05	0.0073231	-0.0041541	0.007258	0.038844	0.030688	0.016439	0.081634	0.14961	0.15168	-0.0030459	0.21206	0.065069	0.068627	-0.0040355	0.23486	0.078422	0.11211	0.28431	0.15787	0.045917	0.10353	0.0042821	0.0014864	0.003247	0.055233
-0.0013898	0.017686	0.020033	0.0079599	-0.002676	0.0032149	0.023552	0.038154	0.028943	0.018794	-0.0050236	-0.0031928	-0.0040233	0.0011622	-0.0046747	0.084776	0.052944	0.020408	0.1002	-0.0044689	0.0086307	0.0072489	-0.00080521	0.0033256	0.017623	0.094975	0.046049	-0.0059242	0.024782	0.050967	0.012533	-1.9267e-05	0.029596	0.10581	0.0064503	0.042824	0.074615	0.14865	-0.0033413	0.29992	-0.00020168	0.19352	0.088381	0.054046	0.0078602	-0.00067589	0.012202	-0.0031517	-0.0048607	0.0054286
-0.0030493	0.049512	0.058562	0.16622	0.26509	0.13559	0.082243	0.14962	0.0052133	-0.0010404	0.12705	0.07643	0.2593	0.093017	0.074144	0.066448	0.095053	0.034856	0.016233	0.17523	0.20306	0.010899	0.088946	0.02827	0.010497	0.073721	0.051159	0.095552	0.057675	0.0053409	0.17757	0.15364	0.14748	0.14147	0.0022652	0.15564	0.081439	-0.0051507	0.090836	-0.0051524	0.14831	0.038965	0.13794	0.2493	0.055179	0.15072	0.065125	0.06291	0.033648	0.063672
-0.00598	-0.0022052	0.071634	-0.0023989	0.019148	-0.0050918	0.031851	0.024285	0.0017342	0.010455	0.021042	0.019122	-0.0017101	0.028462	0.023551	0.053128	0.028565	0.0030007	0.076458	0.055665	0.042622	0.033012	0.097135	0.075935	0.0034673	0.082327	0.069915	-0.010138	0.12191	0.16565	-0.0016487	0.0024152	0.17755	0.042194	0.11749	0.0041442	0.13144	0.12954	0.081904	0.24024	0.039252	0.24068	0.16277	0.1444	0.068053	0.061723	-0.0076622	0.004815	0.029665	0.10462
-0.0064296	0.034223	0.17647	0.20899	0.1573	0.098548	-0.00096497	0.035925	0.011929	0.037397	0.1021	-0.0025917	0.075261	0.01934	0.12021	0.085543	0.036299	0.0759	0.015835	0.088167	0.095998	0.2275	0.29082	0.072903	0.1564	0.045733	0.0057219	-0.0035602	0.16812	0.079639	0.16024	0.030481	0.10427	0.024087	0.122	-0.0055171	0.10367	0.0017023	0.30829	0.014491	0.049759	0.018171	0.0064637	0.084605	0.0027207	-0.0026023	0.088296	0.017757	0.0033179	0.094791
0.0014797	0.028821	-0.0039443	-0.0047396	0.0092365	-0.00025979	0.047375	0.016688	0.044358	0.042761	0.025679	0.10659	0.087654	0.033441	0.0053901	0.059593	0.054277	-0.002704	0.01978	0.017839	0.011846	0.025478	0.0098944	0.018893	-0.0040909	0.065561	0.050288	0.031194	0.0039564	0.0028436	-0.0016764	0.048025	-0.003204	0.042638	0.078425	0.15438	-0.0046039	-0.0011251	0.010586	0.00090226	0.0052034	-0.005045	0.016501	-0.0003505	-0.0053179	-0.0015247	0.01157	-0.0057687	0.085715	0.051343
0.03449	0.0049548	0.033299	0.030991	0.082535	0.17571	0.08073	-2.7322e-06	0.0060069	0.0060224	0.049659	0.097063	0.075813	0.06607	0.020143	0.049626	-0.0059242	0.04258	0.00062149	0.096493	0.097	0.016851	0.035849	0.020253	0.0090529	0.043806	-0.0027445	0.034354	0.069922	0.018196	0.035164	0.034033	0.051499	0.058131	0.0097606	0.044296	-0.0050689	-0.0057671	0.019896	0.024362	0.01528	0.021494	0.042699	0.010721	0.015847	0.027624	0.016145	-0.0049675	-0.00089572	0.015165
0.046722	0.15515	0.19891	0.16318	0.13247	0.14871	0.029133	0.067756	0.0062804	0.031017	0.15035	0.039673	0.035493	0.056957	0.23141	0.01076	-0.0047335	0.18859	-0.0016132	0.17213	0.14449	0.15125	0.20463	0.077422	0.061666	-0.00055808	0.00071507	-0.0051876	0.3189	0.20491	0.092917	-0.0024725	0.26966	0.048375	0.31328	0.041436	0.16384	0.085967	0.16234	0.043609	0.1431	0.1073	0.13731	0.14743	0.13863	0.037628	-0.0015882	0.12251	0.054145	0.1467
0.0026026	-0.0026351	-0.0026824	0.091346	0.0139	0.0077511	0.0057434	0.0084404	-0.0047155	0.00087761	0.020982	0.0020274	0.051688	-0.0001988	0.02044	0.046852	0.12194	0.001445	0.021665	0.0086611	-0.0054692	0.014077	0.024543	-0.0067089	0.10847	0.072532	0.19705	0.0064224	-0.0040493	0.0082909	0.063695	0.099066	-0.0047702	-0.0040674	0.0093783	0.0018536	0.016737	0.018718	0.072925	0.11487	-0.0038439	0.011984	0.0041549	-0.0047728	0.00085062	-0.00019028	0.075995	0.009469	-0.0039837	-0.0028065
-0.005179	0.0016046	0.0073703	-0.0044135	-0.0062335	0.0059363	0.030788	0.0077719	0.015591	0.00409	-0.0050123	-0.00023409	-0.0018708	-0.0023976	-0.003716	0.0056705	-0.0046149	0.00042247	0.012709	0.048126	-0.0056866	0.045022	-0.0045614	-0.0053407	-0.0033812	0.093141	0.013396	-0.0024183	-0.0047646	-0.0076718	-0.0047016	-0.00035652	0.012399	0.0035666	-0.0064434	0.017087	0.057327	0.0026563	0.010593	0.00010779	0.0025176	0.018154	0.010496	0.0045031	0.010959	0.00015153	-0.0040715	-0.0024951	0.019322	0.0015748
0.0015521	0.031838	0.0071227	0.0017287	0.0032904	-0.005011	0.032746	0.10792	0.16194	0.039033	0.019545	-0.0028271	0.11458	0.0084546	0.0031145	-0.0010908	0.12023	-0.0033663	0.0010803	-0.0046365	0.05159	0.045099	-0.00062213	0.0087683	0.046827	0.020451	0.06437	0.093744	7.0274e-05	0.0085759	0.006464	0.11681	0.042287	0.10225	0.060796	0.06346	0.013556	-0.0044975	0.019898	0.020815	0.0080586	0.0010062	0.049422	0.0064234	0.0037376	0.011961	0.012985	0.0045908	0.13337	-0.0049289
0.033403	0.0025545	0.092552	0.081425	0.20137	0.07312	0.22721	0.13099	0.054366	0.0083982	0.1168	0.20912	0.41313	0.16303	0.024383	0.10966	0.059855	0.0019998	-0.0013591	0.019553	0.17596	-0.0070085	0.05232	-0.0033766	0.015166	0.11884	0.10698	0.11822	0.039453	0.018082	0.1322	0.14435	0.19998	0.099765	6.3628e-05	0.20753	0.11173	0.021858	0.04829	0.026053	0.074389	0.066471	0.13853	0.039452	-0.003932	0.030487	0.12359	-0.0021907	-0.0023174	-0.0031622
0.025783	0.03324	0.018397	0.088701	0.10778	0.14287	0.034708	0.011537	0.045435	0.083438	0.11281	0.016225	0.095801	0.04258	0.083817	0.20656	0.07175	0.042185	0.064019	0.048212	0.011639	0.061638	0.069162	-0.0029815	0.098423	0.13784	0.02362	-0.0034828	0.023025	-0.0059198	0.12672	-0.0010937	-0.00023704	-0.004254	-0.003802	0.0089593	-0.0018673	0.032272	0.021281	0.059859	0.019176	-0.0017798	-0.00082908	0.0095231	0.0069216	0.018643	0.031914	0.035552	0.021634	-0.0052618
-0.0048772	0.0027267	0.037632	0.0056047	0.061778	0.11495	0.0034614	0.017952	0.040849	0.018252	0.027669	0.074915	0.030264	0.027816	0.015476	0.078276	-0.0048342	0.015491	0.0022039	0.025672	0.0054386	0.0044269	0.043872	-0.0048549	0.050494	0.099014	0.00095855	0.003486	0.015946	0.024452	0.023216	-0.0046595	-0.004977	-0.0054708	0.0076519	-0.0066419	-0.0073705	0.00040037	0.028738	-0.0020036	-0.0018831	-0.0054611	-0.004303	-0.0062256	-0.0057065	-0.0059773	0.036292	-0.0051366	0.011596	-0.0050413
0.015063	-0.0016829	0.061575	-0.0039685	-0.0014565	0.04614	0.0014299	0.12265	0.052686	-0.0015998	-0.0042586	0.031449	0.0037013	0.045303	-0.0010882	0.0059083	0.073558	0.14801	-0.0044847	0.0036595	-0.0033955	0.048365	0.051873	-0.00413	0.087131	-0.0003743	0.052214	0.041175	0.028868	0.089657	-0.0045025	0.047382	-0.0055172	0.068324	0.13681	0.077747	-0.0047171	0.013403	0.020562	0.0035814	0.0037674	-0.0037677	0.010658	0.0056897	0.00088056	0.0034965	-0.00022234	-0.00039167	0.09438	0.043536
0.0065151	0.037223	0.13009	0.25469	0.25024	0.12818	0.15399	0.204	-0.0037317	0.0088662	0.16068	0.041452	0.20097	0.049365	0.26496	0.12064	0.089643	0.020188	0.017044	0.17685	0.21694	0.041821	0.18851	0.064277	0.051324	0.043426	0.0056633	0.024505	0.16416	0.082803	0.21577	0.088472	0.15604	0.2144	0.03037	0.12401	0.16738	0.023308	0.11648	0.015583	0.14778	0.075513	0.17951	0.20952	0.021593	0.10944	0.056808	0.040269	0.0003617	0.057108
-0.003261	0.15113	-0.0057918	0.07913	0.047995	0.054535	0.017833	0.12223	-0.0040436	0.041693	0.060956	-0.0051935	0.051069	-0.0025201	0.062391	0.028721	0.060389	0.0044182	0.037881	0.12962	0.1274	0.015195	0.001839	0.13628	-0.0042925	-0.0035479	-0.0016716	0.073966	0.068883	-0.0057865	0.12608	0.1356	0.14361	0.2051	0.0023382	0.15562	-0.0027859	0.0057016	0.0020458	0.0036534	0.065465	0.062546	0.11348	0.13079	0.11721	0.07754	0.0082348	0.002047	-0.0022854	0.018196
0.098727	0.0095662	-0.0080187	0.0017486	0.02015	-0.0028375	0.0053898	0.0010705	-0.001869	0.0067447	0.024704	0.0041054	0.00043975	0.00072784	-0.0050186	0.0044134	0.039254	0.0021738	-0.0044208	-0.0020037	0.0027856	0.038481	0.023223	-0.0027038	0.025177	0.1021	0.077406	-0.0030139	0.0034181	0.0087169	-0.0041744	0.0061582	0.036348	-0.0011899	0.021769	-0.0032996	-0.0070759	0.04585	0.031793	0.10892	-0.0085922	0.01052	0.039004	0.00094648	0.061886	0.015306	0.072573	0.0016976	0.031309	0.0011172
0.073555	0.11783	0.37102	0.10877	0.17421	0.20809	0.13321	0.011203	0.0059075	-7.8256e-05	0.11029	0.12554	0.057279	0.09232	0.1739	0.034562	0.029871	0.18805	0.0010521	0.21101	0.2959	0.13222	0.24353	0.15064	0.022651	0.0093155	0.052665	0.00018651	0.352	0.33889	0.11791	-0.0037252	0.27479	0.0327	0.28478	0.012684	0.11748	0.049528	0.21979	0.070217	0.14754	0.17512	0.23195	0.24009	0.18313	0.023614	0.0065545	-0.00029196	0.029507	0.2929
0.051372	0.030332	0.11211	0.092566	0.079843	0.038783	0.12029	0.065607	-0.0049264	-0.0035812	-0.0016647	0.070708	0.074437	0.12464	0.016666	0.012425	0.0041005	0.0026289	-0.0048657	0.035824	0.14483	-0.003066	0.048688	0.054072	-0.00678	0.0011599	-0.0042193	0.011353	0.084699	0.083585	0.03711	0.0086506	0.16493	0.045019	0.030855	0.10787	0.061284	0.033011	0.051532	0.11758	0.099719	0.12986	0.098224	0.043775	0.073105	0.088028	0.012397	-0.0068925	-0.004592	0.082497
0.022626	-0.0024843	-0.0046682	0.038258	0.03616	0.049538	-0.0041544	0.015222	0.0049035	-0.0029898	0.048801	-0.0023288	0.075372	0.044902	0.011319	0.0071496	0.19065	-0.0032691	0.0083446	0.066781	0.0043476	-0.006511	0.0026964	-0.0047773	0.0034862	0.074191	0.027015	0.072395	2.7939e-05	-0.0059791	0.035941	0.097279	0.019436	0.1253	-0.004618	0.035346	0.021511	0.023775	0.0038833	0.0006212	0.010019	-0.0060677	0.025906	0.040477	0.0087774	-0.0049114	0.1393	-0.005037	0.037383	0.0048635
0.0021403	0.047532	0.068733	-0.0051419	0.016275	0.029691	0.040525	-0.0043953	0.021181	-0.0046762	-0.0042938	0.018493	0.0061837	0.031005	0.0090173	0.025059	0.14609	0.10664	0.089937	0.031886	-0.00076946	0.01779	0.051753	0.030503	-0.0018704	0.063097	0.19335	0.0068466	0.094742	0.11987	-0.0044277	0.1418	0.057807	0.013326	0.17617	0.008711	0.048331	0.071209	0.051668	0.048106	0.001491	0.07968	0.027669	0.054381	0.015032	0.021301	0.0094687	0.0052079	0.027635	0.11196
0.11054	-0.002711	0.092732	-0.0036967	0.0064178	-0.0051885	0.10491	-0.0017196	0.010209	0.13279	0.0037887	0.16528	0.0039865	0.1213	-0.00051839	0.0048563	0.18095	0.019421	0.076319	0.0076623	0.067969	-0.0040125	0.0045321	-0.0045909	0.010629	0.042237	0.07577	-0.002634	0.040723	0.21146	0.0075224	0.036537	0.072667	-0.0040113	0.041197	0.0040725	0.06571	0.08954	-0.0062908	0.27739	0.027482	0.10189	0.17157	0.022642	0.023249	0.0085097	0.010784	0.0055121	0.0034996	0.061593
0.024487	-0.0012996	0.076189	0.02678	0.034244	0.036786	0.060335	0.026578	0.030544	0.012824	0.10013	0.11425	0.056666	0.078409	0.025063	0.028063	0.0095002	-0.0055266	0.0027072	0.12986	0.16608	0.0023704	0.030547	0.0065477	-0.0057325	0.0010776	-0.0056871	0.0012368	0.082	0.085005	0.070891	0.015235	0.14465	0.087258	0.0085321	0.084955	0.10386	-0.0009525	0.025418	0.071482	0.086281	0.083342	0.13812	0.10319	0.011432	-0.0059985	0.010598	-0.0049742	-0.00015798	0.02575
0.048616	-0.0047603	0.13612	0.016387	0.12152	0.064954	0.11926	0.026179	0.0015374	0.02833	0.023662	0.15141	0.14047	0.10949	0.015955	0.0047644	-0.0046934	-0.0041492	0.044581	0.012619	0.089902	-0.0054157	0.035307	0.0046495	0.009531	-0.0025133	-0.0047212	0.011954	0.082504	0.13882	0.03357	0.047533	0.15315	0.060662	0.018167	0.10795	0.1724	0.10577	0.099998	0.11295	0.12466	0.12491	0.23256	0.074847	0.031108	0.038838	0.082819	-0.0063827	0.003774	0.087971
0.020725	0.11483	0.059087	0.26397	0.21662	0.19481	0.061895	0.045202	0.0042382	0.015972	0.078744	0.01342	0.12979	0.087679	0.19089	0.24932	0.092199	0.10504	0.12654	0.14903	0.1651	0.042495	0.18366	0.029379	0.15323	0.11883	0.050203	0.0090154	0.12924	0.034764	0.19877	0.076029	0.067028	0.11856	0.038836	0.064776	0.086687	0.0099165	0.1629	-0.0040425	0.098022	0.020389	0.047936	0.1154	0.024726	0.036378	0.1893	-0.0055262	-0.0051856	0.027844
0.0064414	-0.0046434	0.040079	-0.0060168	0.022315	0.058794	0.12545	0.018772	-0.0047483	-0.0041527	-0.004775	0.0053284	0.024091	0.042146	0.020382	-0.0063487	0.041707	0.0081538	0.037353	0.017843	0.04612	-0.00335	0.020994	0.0039805	0.030395	0.010083	0.018995	0.013689	0.036711	0.043633	-0.0027392	0.013116	0.081486	0.0049236	0.027895	0.011111	0.032213	0.11046	-0.0053906	0.12773	0.0016118	0.076656	0.071995	0.051162	0.033509	0.029911	-0.005436	-0.0023825	-0.0044077	0.12247
-0.0049296	-0.0017833	0.0041336	0.014131	0.00055098	-0.005663	0.0034889	0.027932	-0.00142	-0.0032457	-0.0048403	0.022978	-0.00042347	0.00059396	0.027555	0.01339	-0.0023968	0.0026207	0.00080246	0.028132	0.01196	-0.0050719	0.0035262	0.047398	0.024199	0.020447	0.048167	-0.003123	0.033971	0.0229	-0.0055455	-0.0030937	0.053399	0.081821	0.0014146	0.0037169	0.0036565	0.038157	-0.0015749	0.032373	0.0098816	0.016167	0.04107	0.017805	0.01019	0.010659	-0.0023227	-0.0049261	0.013475	0.075988
0.026975	0.058947	0.031896	0.23563	0.17693	0.042371	0.047547	0.1966	-0.0045514	0.041705	0.12147	-0.0053708	0.15952	0.0018772	0.083511	0.095143	0.26933	0.0059609	0.046944	0.056643	0.076025	0.050053	0.087149	0.095127	-0.0010486	0.024076	0.1603	0.06934	0.075157	-0.00067766	0.25764	0.28361	0.092807	0.2662	-0.0015455	0.23997	0.098392	0.004985	0.13287	-0.0031514	0.1028	0.0299	0.10206	0.18956	0.034039	0.084658	0.12169	0.018087	0.015696	0.010624
0.0022403	0.048641	0.044239	0.033127	0.083884	0.084977	0.06396	0.11168	-0.00018646	0.016359	0.022119	-0.0034915	0.031972	0.036594	0.1388	-0.0022388	-0.0042958	-0.0029599	0.0044955	0.080519	0.086418	-0.0064828	0.062736	0.089416	-0.0051265	0.00016702	0.0018358	0.032696	0.17282	0.13783	0.025224	0.010734	0.1663	0.18754	0.059972	0.090839	0.076032	0.084568	0.029293	0.16323	0.101	0.16405	0.16909	0.15482	0.10182	0.065658	0.031625	-0.0038839	0.01132	0.1271
0.021359	-0.0080868	0.050355	0.0062337	-0.0034491	0.025104	0.025862	0.007282	0.033448	-0.0047468	0.010654	0.0022059	-0.00027976	0.0081263	0.014102	0.021618	0.00059983	-0.0043528	-0.0042882	0.073267	0.12083	-0.00098664	0.015928	0.019179	0.027632	0.064184	0.060318	0.013326	0.1066	0.084328	0.010846	-0.0063935	0.15446	0.10137	0.055572	0.0167	0.040681	0.038731	-0.0016721	0.13227	0.024481	0.090487	0.13823	0.056073	0.082664	-0.0032216	0.001963	0.018221	-0.0052014	0.16011
0.0091469	0.015257	0.04007	0.11775	0.13827	0.033991	0.038208	0.05656	0.0093499	-0.0048903	0.041989	0.016746	0.081509	0.059622	0.026772	0.051928	0.089564	-0.001074	0.027	0.017468	0.15369	0.004791	0.041174	0.078993	-0.00076729	-0.003645	0.024064	0.06432	0.053814	0.024728	0.11736	0.13522	0.15339	0.26808	0.01564	0.19746	0.050329	0.012359	0.070813	0.026915	0.065378	0.095862	0.088996	0.07976	0.053742	0.03368	0.032344	-0.0019585	-0.0027436	0.019845
0.006584	0.19923	0.044622	0.064371	0.0030715	0.032499	0.0046649	-0.0038314	0.12505	0.046508	0.025169	0.016771	0.0089751	-0.0041278	0.12312	-0.0025626	0.010516	0.068163	-0.0063986	0.10756	-0.003052	0.025901	0.028754	0.1133	0.013228	0.0084341	0.067308	0.028019	0.060182	0.022331	0.0030258	0.042535	0.00022199	0.0077051	0.093227	-0.0053912	-0.0026699	-0.00075061	0.066721	-0.003122	0.051885	-0.0010765	-0.0048708	0.022296	0.056245	0.029227	0.01436	0.13985	0.0025233	0.013225
-0.0031838	0.054889	0.073566	0.082459	0.11129	0.049408	0.13722	0.11452	0.0070057	0.021938	0.076054	-0.0036953	0.071135	0.01557	0.11367	-0.001971	0.012589	-0.00010226	0.0052348	0.04528	0.10228	-0.0035313	0.048171	0.14885	-0.0029084	0.0047247	-0.0028797	0.058901	0.11596	0.039185	0.077393	0.02768	0.28551	0.27796	0.0080424	0.17766	0.079989	0.11293	0.039711	0.087033	0.087562	0.18983	0.11931	0.16167	0.08246	0.054429	0.013814	0.047634	0.004106	0.066363
-0.0019693	0.023207	0.0055031	0.0080307	0.0059866	0.019676	0.070344	0.10459	-0.00080799	-0.0041433	-0.0034799	-0.0036397	0.016358	0.0010046	0.0053839	0.040882	0.015243	-0.0036658	0.022362	0.037331	0.077582	0.039595	-0.00078853	0.11868	0.15664	0.082854	0.036681	0.039396	0.025856	0.027634	-0.0021469	0.025896	0.13693	0.09448	0.0046816	0.06409	0.004839	0.17551	-0.0041813	0.14774	0.039874	0.14055	0.15271	0.1482	0.13593	0.063729	0.0047938	-0.0021096	0.0032783	0.097284
-0.005287	0.0018211	0.00097195	0.083948	0.011882	-0.004377	-0.0048173	0.096892	0.046272	-0.0042054	-0.0010988	0.0081942	0.052919	0.0019391	0.0078461	0.019809	0.25845	0.010084	0.045931	-0.0053921	0.037298	0.015569	-0.0044033	0.0038146	0.0059928	0.016214	0.13249	0.10474	-0.00031109	-0.00091588	0.052134	0.12283	0.01832	0.20241	0.0072192	0.079092	0.004615	0.0036004	-0.00030109	-0.0049173	0.023183	-0.0052532	0.062438	0.015377	-0.0022495	-0.0044686	0.1155	0.001752	0.018853	-0.0023015
-0.0046391	0.03803	0.049245	0.17976	0.1674	0.16722	0.029256	0.07652	0.0021933	0.053881	0.08439	0.026472	0.12844	0.045763	0.1069	0.16638	0.15226	0.015466	0.091452	0.08732	0.12913	4.1899e-06	0.054898	0.018439	0.080363	0.12202	0.10851	0.13821	0.10943	0.013222	0.15682	0.11392	0.061652	0.12767	-0.0057838	0.094306	0.025686	0.0039238	0.075383	0.026185	0.099046	-0.0055847	0.023274	0.019678	0.0089296	0.051614	0.096475	0.011535	-0.0051984	0.023648
0.053373	0.0090152	0.0087671	0.14602	0.088832	0.0047617	0.034538	0.11238	0.062088	0.011133	0.0063829	0.0042401	0.17007	0.071187	0.03441	0.052203	0.092736	-0.004177	0.028273	0.07323	0.17606	0.0048212	0.0053881	0.0060942	-0.005836	0.024525	0.073636	0.081799	0.012951	0.010765	0.05979	0.13788	0.10042	0.17018	-0.002204	0.12427	0.059395	0.0029265	0.0053255	0.001368	0.11631	-0.0034343	0.17754	0.071963	0.051498	0.030616	0.12077	-0.0033326	0.013769	0.050317
0.073648	0.00091723	0.018852	0.0050799	0.00024062	-0.0051544	0.032266	0.10159	0.062978	0.033159	0.0062424	0.0015642	0.05837	0.044893	0.022189	-0.0053879	-0.003895	-0.0057844	-0.0060289	0.075643	0.10922	-0.0061806	-0.002528	0.0067578	0.024635	0.012099	-0.0018245	-0.0044972	0.043102	0.042174	0.01374	-0.0051507	0.12749	0.10598	0.010098	0.079709	0.091753	0.048064	-0.0018725	0.13711	0.068445	0.019014	0.25603	0.083135	0.10222	-0.0057158	-0.0020553	-0.0035393	-0.006952	0.05926
0.0047945	0.15184	0.1354	0.27956	0.14858	0.1442	-0.0049583	0.010908	0.014033	0.049824	0.11716	0.031902	0.052333	0.055772	0.13775	0.20189	0.08003	0.14489	0.10605	0.11367	0.21821	0.13149	0.13096	0.06676	0.17734	0.031358	0.0033851	-0.0043121	0.12468	0.031563	0.17643	0.037903	0.05128	0.044902	0.091866	0.0013109	0.089601	0.055055	0.23294	0.017207	0.12499	0.005237	0.046817	0.11077	0.023468	-0.00057112	0.065192	0.0016192	-0.004934	0.04972
0.055781	0.060119	0.19933	0.20895	0.19777	0.18739	0.11554	0.10955	-0.004502	0.0044567	0.16031	0.10706	0.17848	0.12279	0.15019	0.10064	0.047289	0.027538	0.054341	0.20285	0.27651	0.053982	0.13259	0.11852	-0.0027878	-0.004062	-0.003034	0.014317	0.23275	0.14461	0.26021	0.064279	0.28449	0.1918	0.078496	0.14475	0.18651	0.0079307	0.16168	0.057701	0.16933	0.077992	0.31853	0.29694	0.11369	0.009884	0.062521	-0.005062	0.007981	0.12983
0.12627	0.028229	0.19914	0.01807	0.096854	0.05487	0.059422	0.036952	-0.0012059	-0.0057209	0.057375	0.08703	0.030065	0.073989	0.070484	0.0019594	0.014995	0.076751	-0.0044908	0.1963	0.21705	0.069947	0.034429	0.045885	-0.0054308	0.032653	0.12588	0.019409	0.18278	0.15203	0.037644	-0.0027765	0.21808	0.063471	0.19608	0.0016488	0.094848	0.033204	0.033358	0.096149	0.067423	0.074517	0.20578	0.13812	0.13995	0.0022205	0.0044665	-0.0047853	-0.0025896	0.23486
0.021359	0.0084722	0.084374	0.0040487	0.05206	0.0048121	-0.0024747	-0.0055055	0.080153	0.020462	0.0034396	0.060225	-0.0051129	0.025341	0.030914	0.074989	0.078779	0.093348	0.0041977	0.037367	0.037655	0.12629	0.051791	-0.0021214	0.17642	0.013432	0.033008	0.14204	0.061525	0.06213	0.0042529	0.055183	-0.00038586	0.037306	0.10932	0.0069176	0.0028912	-0.0036118	0.023391	0.0063002	0.028085	-0.0044336	0.0057059	-0.00085358	0.011792	-0.0011122	0.019179	0.026942	0.11843	0.040641
0.014152	-0.0033575	0.13914	0.13159	0.22971	0.098168	0.07451	0.078333	0.002569	0.0046837	0.10177	0.12492	0.24744	0.21236	0.16042	0.24497	0.035145	0.034718	0.010099	0.053028	0.18599	0.098515	0.1281	-0.0014838	0.19637	0.17927	0.07017	0.020878	0.12232	0.1174	0.12157	0.047045	0.075	0.06204	0.0067825	0.17158	0.15528	-0.00040042	0.14027	0.0019525	0.14185	0.0092408	0.12336	0.050086	-0.0043338	0.0059971	0.11652	0.0012199	-0.0035345	0.018208
-0.0018792	0.073433	0.015284	0.12587	0.059514	0.025413	0.0077585	0.12515	0.047758	-0.0019707	0.057974	-0.0017165	0.071026	0.004393	0.023434	-0.0045667	0.076656	-0.003841	0.0062954	0.026905	0.097691	0.0018666	0.075761	0.096462	0.049847	0.016642	0.017224	0.024704	0.057858	-0.0040627	0.1735	0.10658	0.13576	0.085372	0.0024999	0.027708	0.074912	0.0051435	0.047769	0.017771	0.052071	0.065626	0.10031	0.21353	0.073576	0.072331	0.065569	0.0064196	-0.003739	0.041634
0.02946	0.096339	0.081346	0.051687	0.040149	0.035263	0.047	0.072554	-0.0052811	-0.0046572	0.046443	0.004959	0.013087	0.0028653	0.050353	0.011188	-0.0016061	0.010705	0.0047964	0.13411	0.12409	0.0019764	0.051898	0.14525	0.030849	0.068456	0.026433	-0.0058306	0.14103	0.12806	0.05148	-0.00087772	0.20712	0.095076	0.091444	0.071023	0.13007	0.086503	0.058375	0.18735	0.10597	0.13001	0.2332	0.22304	0.21534	0.010664	-0.0032456	-0.005674	0.0070336	0.11203
-0.00010353	-0.0051288	0.0043845	-0.0048905	-9.0849e-05	-0.0022752	0.15109	0.0992	0.10091	0.033817	-0.0036883	0.008611	0.091549	0.025618	-0.00073667	0.011098	0.0034416	0.043646	0.048591	-0.0017836	0.04301	0.019337	-0.0026454	0.007367	0.062751	0.042864	-0.0025915	0.044848	-0.0028291	0.0023699	0.001641	0.032114	0.10062	0.12041	0.01377	0.19287	0.050384	0.21967	-0.0040926	0.32258	0.049082	0.15553	0.20987	0.11673	0.074919	0.055296	-0.0046104	0.0014508	0.020426	0.00098556
0.00011608	0.090411	-0.0048476	0.094955	0.052117	0.011718	0.0022041	0.13853	0.0021587	0.0036858	0.052571	0.0063773	0.035966	-0.0050883	0.022857	-0.0043585	0.10534	-0.0047565	0.023823	0.047456	0.051588	-0.0051696	0.00059811	0.044326	0.019986	0.0050457	0.022998	0.0039479	0.041014	-0.0030198	0.085587	0.11464	0.12166	0.11614	-0.0038502	0.061048	0.083397	0.01287	0.010411	0.0023728	0.05826	0.017871	0.15316	0.17866	0.038777	0.030808	0.023532	0.005099	0.050947	0.028231
0.062201	0.021244	0.28058	0.029739	0.035902	0.033316	0.054658	-0.0045103	0.085112	-2.2041e-05	0.011449	0.099825	-0.00098232	0.052176	0.098413	0.0070603	0.11846	0.049336	0.04357	0.012298	0.10259	0.15701	0.080713	0.11173	0.021386	0.069239	0.063027	0.0069654	0.20487	0.33164	-0.0022758	0.032912	0.12664	-0.00378	0.20809	0.014548	0.10592	0.017677	0.20406	0.072617	0.070345	0.18059	0.074169	0.071978	0.088097	0.0026243	-0.005719	-0.0014963	0.054611	0.12826
0.0046737	0.20207	0.23956	0.12259	0.10186	0.087499	0.011798	0.00924	0.050687	0.07129	0.063651	-0.0036846	-0.00067311	-0.0042912	0.090448	0.0045494	0.0088852	0.07042	-0.0029037	0.11089	0.060629	0.16974	0.24422	0.2408	0.051156	0.011862	0.067665	0.01264	0.20451	0.085796	0.12398	0.0028449	0.11096	0.0045814	0.22271	-0.0049824	0.088178	0.050771	0.27534	0.0032932	0.076033	0.11485	0.043615	0.16511	0.22141	-0.00031051	0.0018918	0.0065907	0.069812	0.1387
0.012715	0.022671	-0.0016256	0.054651	0.017293	-0.0056066	0.09422	0.20651	0.038756	-0.0033759	0.008374	0.0014034	0.089515	-0.0026434	0.0080565	-0.00072555	0.06993	0.021003	0.0038375	0.0033712	0.045606	0.037136	-0.0037468	0.072608	0.19557	0.02551	-0.0018085	0.10336	-0.0018287	-0.0036554	0.024599	0.11141	0.097093	0.26367	0.014453	0.19439	0.003718	0.086622	-0.0020085	0.10824	0.061031	0.090307	0.17522	0.1278	0.02555	0.10133	0.0028008	-0.00046016	0.16362	-0.0015526
0.014309	0.065767	0.13634	0.24231	0.33064	0.18505	0.21337	0.15558	-0.003748	0.0066652	0.19527	0.10385	0.26155	0.13429	0.18456	0.14551	0.11105	0.02619	0.052219	0.13975	0.19973	0.09707	0.18152	0.07896	0.090689	0.057632	0.051276	0.04428	0.16105	0.053338	0.28881	0.10599	0.25685	0.15268	0.031232	0.21673	0.15896	-0.0020553	0.1973	0.028407	0.12477	0.089476	0.22584	0.32127	0.055133	0.04104	0.10684	0.027949	0.00048135	0.046001
0.038809	0.039334	0.16386	0.057972	0.10432	0.13358	0.18239	0.022115	0.0075845	-0.0031272	0.021746	0.08346	0.03297	0.062321	0.052612	-0.003402	0.047881	0.013363	0.024883	0.052964	0.10503	0.0065542	0.14708	0.052912	0.023147	0.0025722	0.005203	0.0046555	0.14686	0.10232	0.055053	0.0018578	0.25498	0.013232	0.077342	0.093316	0.13025	0.073681	0.1569	0.15738	0.065778	0.34441	0.18119	0.24781	0.097948	0.065456	0.0093556	0.052914	0.009102	0.049478
0.0070856	0.075445	-0.0020203	0.086632	0.031618	0.0091081	0.025982	0.20773	0.041516	-0.0053648	0.039963	-0.0045023	0.05537	0.0039878	0.031917	0.0037257	0.054549	-0.0056401	-0.00017001	0.083742	0.099966	-0.0054565	0.031595	0.037604	0.061952	0.044244	-0.006492	0.0056854	0.044011	0.011659	0.074433	0.090863	0.173	0.14127	0.00051458	0.081872	0.11	0.025585	0.0044002	0.084357	0.13849	0.073374	0.20053	0.2518	0.048456	0.073794	0.0013914	0.0036321	0.10157	0.054
-0.0042111	0.0073167	0.026315	0.11747	0.1493	0.16128	0.029325	0.030211	0.011664	0.043901	0.12055	0.042938	0.17269	0.02151	0.011498	0.203	0.15763	0.0046726	0.046374	0.02523	0.086947	0.0088965	0.093059	0.0021597	0.08968	0.18444	0.16365	0.11411	0.039302	0.0012394	0.19058	0.10235	0.046404	0.01452	-0.0069628	0.093721	0.027223	0.033637	0.10624	0.019719	0.060683	0.00035099	0.014828	0.035099	-0.0053534	0.0029498	0.27083	-0.0045077	-0.0070104	-0.0062927
0.049565	-0.0019416	0.039083	0.041437	0.1049	0.052888	0.097415	0.20293	0.082293	0.052716	0.10122	0.13013	0.2223	0.16195	0.076939	0.0043903	0.098971	0.0023083	-0.0044113	0.10349	0.17333	-0.0063333	0.045693	-0.0039961	-0.0082642	0.0024928	0.0098113	0.027987	0.12711	0.10056	0.097729	0.10516	0.27753	0.26031	0.010003	0.1767	0.20909	0.026875	0.01319	0.11913	0.16426	0.088018	0.33941	0.14777	0.025115	0.064059	0.063776	0.0012401	0.010033	0.12233
-0.0014736	-0.0061627	-0.00095809	0.076646	0.047283	0.027413	0.0095358	0.039569	0.0025357	0.0051994	0.033032	0.15439	0.23039	0.11932	0.031089	0.079683	0.084884	-0.004489	0.024492	0.017679	0.063223	-0.0056573	0.0060364	0.022959	0.14404	0.22785	0.15347	0.02776	0.0070085	0.0046674	0.04684	0.13314	0.031533	0.050793	-0.0029294	0.14408	0.041798	0.00145	0.012584	-0.0048482	0.060533	-0.0016309	0.08293	0.029381	-5.8721e-05	0.029185	0.078904	0.071065	0.0062586	0.0037248
0.044287	0.028982	0.047359	0.051922	-0.0053986	0.012906	0.005295	0.016649	-0.0035284	0.028238	-0.0038085	0.13352	0.011972	0.060595	-0.0036909	-0.0023165	0.077854	-0.0040896	0.05156	-0.0052774	-0.0011281	-0.0022594	-0.0038026	0.0056391	0.017358	-0.00097522	0.026577	0.0013749	0.012166	0.03864	3.8289e-05	-0.001344	0.01082	-0.00066961	0.022512	0.0044781	0.0034176	0.030945	-0.0017379	0.03798	-0.0014128	0.021239	-0.0027014	-0.0015427	0.0069066	0.00031718	-0.0043875	-0.0011496	0.039374	0.010945
0.029069	-0.004438	0.0095609	-0.00093715	0.0008617	-0.0052591	-0.0053611	-0.0048444	-0.0024517	-0.0029313	-0.002735	0.026071	0.015794	0.075166	-0.0059667	-0.002623	0.045181	-0.0050121	-0.0059873	-0.0060643	0.030017	0.017809	0.00019148	-0.0053396	-0.0039812	0.0085139	0.0018867	-0.0032061	0.020255	0.061026	-0.0027059	-0.0034285	0.04276	0.029115	0.042806	0.036817	0.026406	0.055988	0.001005	0.065001	0.002112	0.014268	0.037913	-0.005241	0.048918	-0.0013276	0.034977	-0.005061	0.093135	0.009868
-0.0028463	0.0054857	0.0075799	0.048296	-0.00037033	0.011719	0.015216	-0.0034232	-0.0032994	-0.0036283	0.055032	-0.0025919	-0.0024322	0.0079147	-0.0053881	-0.00074336	0.067683	0.00060642	0.053104	0.043811	0.031629	-0.0033401	0.068506	0.012749	-0.0015259	-0.0053024	-0.0014653	-0.0038632	0.034971	-0.0058875	0.071421	0.044909	0.0079041	-0.0025258	0.013397	0.022379	0.0036118	0.069316	0.10453	0.027087	0.018097	-0.0047303	0.0022298	0.024361	-0.0021953	-0.0058795	0.058649	0.0014064	-0.0039596	0.019638
0.0073028	0.016424	0.011672	0.018711	0.011142	0.00033366	-0.0006642	-0.0051923	0.013745	0.005139	-0.0034735	0.02226	0.024081	0.030819	-0.003743	-0.0012727	0.021948	0.011051	0.02996	-0.0026741	0.0031082	0.0019818	0.0042302	-0.00060041	-0.0029063	-0.0052105	0.0066466	-0.0030053	-0.0024283	0.014151	-0.0014317	-0.0030076	-0.00028381	0.03866	-0.0018989	0.026561	0.0031242	0.075929	-0.0020124	0.05179	-0.0022754	0.0049208	0.009887	-0.0046839	0.010153	0.0065359	-0.00075857	-0.004612	0.020784	-0.0041717
0.0011164	0.0034482	0.0036106	0.048029	0.038795	0.090246	0.094093	0.064997	-0.0025982	0.023748	0.028306	-0.0033597	0.1298	0.0052844	0.046836	0.035336	0.0067217	-0.0041788	-0.0038644	0.034896	0.068596	0.031115	0.0055701	0.023828	0.011147	-0.0058207	0.018819	0.096346	0.017458	0.014892	0.035361	0.028309	0.077052	0.081252	-0.0066782	0.12276	-0.004487	0.010738	-0.0033095	0.040925	0.022628	0.080646	0.062823	0.072963	0.035783	0.048487	0.029895	-0.00567	0.045743	-0.0039505
-0.0030493	0.017257	0.024566	0.0059638	-0.0013119	0.012957	0.017304	-0.003053	0.024168	0.0017709	-0.0069701	-0.0033859	0.0020832	0.01241	0.0022617	0.0082347	0.0043965	-0.0033783	-0.0033481	-0.001201	0.022135	0.060315	-0.0038136	-0.0065408	-0.0035302	-0.0047153	0.007866	0.0052852	0.014568	0.043045	0.0010727	-0.0052832	0.0097057	0.021463	0.027007	-0.0042928	0.037411	0.018208	-0.00046127	0.013207	-0.0021082	-0.0050085	0.028174	-0.0059041	0.00074605	-0.0032814	-0.0057028	0.011348	0.12586	0.047377
-0.0014968	0.018577	0.010355	0.087387	0.02281	0.088025	0.015536	0.012734	0.022003	0.039768	0.050721	-0.0026988	0.015072	-0.0032803	0.047962	0.065421	0.016184	0.035581	0.017517	0.07455	0.067087	0.00036699	0.082773	0.059433	0.0079615	-0.00056701	-0.0031973	0.015781	0.049945	0.0069418	0.023056	0.0033801	0.022546	-0.0024222	0.0066778	-0.0029115	0.0028501	0.016309	0.031805	0.021557	0.055667	0.0076134	0.0073365	0.041296	-0.0055395	0.013759	0.033241	0.01258	0.026149	0.048321
0.012485	0.052804	-0.0022209	0.026374	-0.0011295	-0.0015399	0.040452	-0.0049832	0.0071916	0.021123	0.010401	0.012859	0.032401	0.070968	-0.0031343	0.013715	0.029301	0.011706	0.05746	0.0087548	-0.0052627	0.028648	0.013171	0.032216	0.0012965	-0.001018	-0.0020167	0.062706	-0.0038047	0.026354	0.011816	-0.001415	0.016454	0.01523	0.0071232	0.054332	0.028907	0.08503	0.032682	0.16702	0.01027	0.023306	0.019732	0.0017047	-0.0054149	-0.0059953	-0.0034262	-0.0018285	-0.0011762	-0.0072401
-0.0051818	-0.0038979	-0.0041222	0.0014629	0.011114	0.029886	0.15353	0.060813	-0.00072016	-0.00074306	0.0091713	-0.0036624	0.021554	-0.0035481	0.029194	-0.0063549	-0.0038524	-0.0059558	0.011996	-0.0047264	0.0015422	0.018853	0.010409	-0.0032293	-0.0018915	-0.006767	0.0035119	0.064983	0.030169	-0.0043471	-0.00025522	0.0086629	0.048542	0.015965	0.00028044	0.073092	0.0043035	0.013728	-0.0042562	0.075336	0.0095494	0.083993	0.03992	0.044663	-0.006127	0.046322	0.030125	-0.007797	0.065212	0.0079934
0.003419	0.040325	0.0030989	0.040774	0.025379	0.069107	0.090706	0.10706	0.0060542	0.052711	0.098414	0.0030614	0.078218	-0.0050601	0.030994	-0.00067495	-0.003036	0.0023687	-0.0001346	0.10867	0.048025	-0.0011639	0.027125	0.057663	-0.0025112	-0.012097	-0.006647	0.059554	0.055378	0.01366	0.06083	0.023599	0.15729	0.077377	-0.0052457	0.13541	0.00081202	0.063804	0.010848	0.053167	0.063662	0.14978	0.098647	0.18293	0.054194	0.082005	0.00076994	0.010238	0.020149	0.00051353
0.022304	0.014686	-0.005102	0.0023972	0.016014	0.019748	0.052894	0.0034549	0.035593	0.067138	0.045847	0.0062214	0.0061383	0.010983	0.00053689	0.037598	-0.010845	0.00020639	-0.0046119	0.0069307	-0.0052221	-0.0057865	-0.0038213	0.021757	-0.0013904	-0.0060428	-0.0087974	0.030481	-0.0046252	0.0070905	0.027947	0.0079946	0.0063706	-0.0035198	0.0027318	0.03266	0.02172	-0.0022423	-0.0022725	0.0064872	0.0022727	0.016319	-0.0038466	0.018371	-0.0064234	0.014093	-0.0080346	0.018716	-0.011783	-0.0091234
0.0028488	0.002317	0.00037827	0.029119	0.0077367	0.096585	0.061701	0.047845	-0.0047704	0.012666	0.041404	-0.0041779	0.070623	-0.0022449	0.037597	0.014172	0.026767	-0.0064751	0.01415	0.073369	0.034128	0.0011418	0.021432	0.028444	0.012252	-0.0004218	-0.0033892	0.037888	0.0071674	-0.0024886	0.015344	-0.0017225	0.009013	0.045636	-0.0052807	0.062719	-0.0034503	-0.0080554	-0.0031542	0.02168	0.0068617	0.00228	0.025499	0.052509	0.022297	0.0080037	0.007379	-0.0065752	0.15438	-0.0055452
0.0053638	-0.0031821	-0.0035576	0.013854	0.0026814	-0.004094	-0.0059877	0.003732	-0.0020803	-0.0038172	0.0076662	-0.0014535	0.01294	0.012361	0.0020843	-0.0041501	-0.00090098	0.016419	-0.0074298	0.011646	-0.0020331	-0.0045523	0.010531	-0.0048737	0.014291	0.00085597	0.0019962	0.0075311	-0.00081708	-0.00021375	0.0097016	0.015096	0.035699	0.022135	-0.0050404	0.047087	0.020138	0.029861	0.00099603	0.049867	-0.0033643	0.0013555	0.015785	-0.0050506	0.025765	-0.0035458	-0.0045465	-0.0051901	0.015439	-0.0047209
0.0074167	0.0068165	0.0054976	0.075556	0.01575	0.028706	0.080129	0.040142	-0.0043147	0.024338	0.067001	0.0039323	0.065055	0.010145	0.057761	0.0047948	0.019969	-0.0063988	-0.0042653	0.088163	0.05939	0.0030377	0.066164	0.10479	0.0030179	-0.0056309	0.0014925	0.0471	0.050536	0.0037175	0.0020335	-0.0039303	0.030829	0.081958	-0.0039115	0.020433	-0.0043319	-0.0060102	0.0063506	0.0061514	0.050853	0.05746	0.046198	0.062159	-0.0043226	-0.0045495	0.055809	0.0025504	0.072465	0.017789
0.00078219	0.047103	0.033883	-0.0003353	-0.0014244	-0.0040049	0.082578	0.13774	-0.0042826	-0.0016048	-0.0029318	-0.0037868	-0.0052816	0.0051307	0.03485	0.011008	0.012824	0.00292	0.059315	0.056954	0.016147	0.0064874	0.028896	0.084245	0.0462	0.073141	0.093847	-0.003148	0.021324	0.048508	-0.0060164	0.014488	0.049016	0.019913	0.02756	0.0042553	0.030409	0.07038	0.0058149	0.086139	0.083148	0.075944	0.055703	0.10127	0.015041	0.0021789	-0.0026854	-0.0054183	0.067476	0.037392
0.042116	0.041354	0.10805	0.0014059	0.025257	0.19774	0.096775	-0.0055616	0.070923	-0.0026152	0.047815	0.084306	0.0080352	0.04159	0.062752	0.035955	0.017286	0.033016	-0.0061489	0.087061	0.046921	0.035467	0.12089	0.060898	0.033409	-0.0042089	0.0028639	-0.0010542	0.11732	0.06407	0.042857	0.0047353	0.040763	-0.00075808	0.13693	0.013179	0.0073022	-0.0042846	0.13545	0.019228	0.0070525	0.041077	0.0091691	0.029854	0.081026	0.005787	0.091413	-0.005052	0.02853	0.023791
-0.0028492	-0.0057669	-0.0047399	0.0028635	0.0030074	-0.002525	0.035556	0.072947	0.047815	-0.0017723	0.014529	0.0040516	0.035584	-0.005739	-0.00031735	0.00666	0.026412	0.019203	-0.0040122	0.055285	0.018252	0.022644	0.00034097	0.030544	0.19599	0.010845	0.003117	0.10294	-0.0043984	0.0013709	0.017707	0.0087826	0.069402	0.11463	-0.0021697	0.067595	-0.002787	0.054312	0.0053402	0.065035	0.0019941	0.0046933	0.049978	0.047901	0.071704	0.011944	-0.0055224	0.00076803	0.14504	0.020948
-0.0068967	-0.0051472	0.03251	-0.00021502	0.017193	0.0059461	0.050745	0.10493	-0.0018703	-0.004587	0.014176	0.00050914	0.0083587	0.019995	0.064522	0.0046556	-0.006013	-0.0041776	0.012162	0.035629	0.041229	0.0087077	0.031593	0.0067916	0.032599	0.001513	0.015912	-0.0078999	0.10057	0.1356	-0.0030226	0.01408	0.080132	0.025199	0.016208	0.012934	0.16908	0.05559	-0.0074902	0.12981	0.088316	0.044663	0.1529	0.10584	0.012521	0.014673	-0.0066806	-0.0027171	0.033685	0.086468
-0.00033869	0.070621	0.043097	0.046037	0.095022	0.078836	0.11494	0.080275	0.0033716	0.0057871	0.085954	-0.0044851	0.056579	-0.0061749	0.071106	-0.0037745	-0.0037661	0.021171	-0.0041851	0.12323	0.13829	-0.0044015	0.087134	0.13137	0.036455	0.0063344	0.0029113	0.043926	0.065853	0.024743	0.096541	0.033746	0.20465	0.06164	0.032725	0.037429	0.018606	0.073159	0.04923	0.059442	0.042662	0.10892	0.11891	0.18298	0.14525	0.092338	0.0072174	-0.001255	0.0070613	0.11674
0.00083169	0.1021	0.0064379	0.15861	0.13704	0.067159	0.10808	0.16452	-0.003871	0.11279	0.084908	0.0050346	0.10148	-0.0049894	0.15217	0.079854	0.071736	0.031806	0.045154	0.14162	0.090978	-0.0032877	0.028826	0.12863	0.018651	-0.0062507	0.0047319	0.094288	0.051326	-0.0034691	0.15475	0.022281	0.10665	0.13097	0.014254	0.10727	-0.002438	0.021355	0.018743	-0.0030813	0.075707	0.020306	0.053899	0.20179	0.11136	0.13306	0.0056185	0.0081483	0.10988	0.0089807
0.0689	-0.0028512	0.0021626	0.02835	0.089853	0.076274	0.080708	0.074919	0.048179	0.028486	0.0069187	0.17318	0.27384	0.21587	0.051436	0.072178	0.021907	-0.0021805	0.041161	0.064377	0.098098	0.0041683	-0.0015523	-0.0022131	0.027284	0.084845	0.041405	0.10063	0.036869	0.026757	0.053819	0.056408	0.11156	0.15678	-0.0047545	0.14093	0.021312	0.0038231	-0.00051637	0.057301	0.016586	0.012899	0.14971	0.062935	0.032757	0.10449	0.0080559	0.017647	0.010062	0.0046434
0.068514	0.06307	0.14061	0.22658	0.2491	0.15443	0.032832	0.061141	-0.003167	-0.002607	0.11529	0.090128	0.15145	0.085009	0.13099	0.074475	0.060361	0.058975	0.017968	0.093248	0.17465	0.048489	0.17169	0.046572	0.08501	0.041425	0.00092248	0.00044172	0.15294	0.12856	0.15588	0.091098	0.16031	0.10687	0.053489	0.052479	0.26709	-0.0046671	0.12181	0.028992	0.14467	0.075931	0.16624	0.17302	0.058323	0.015504	0.10578	0.021533	-0.0050302	0.049792
0.09416	-0.001631	0.041249	0.028537	-0.0043698	0.0065634	0.0030844	0.065798	0.023911	0.0016207	-0.0060189	0.054433	-0.0019573	0.028715	-0.0023419	0.032098	0.10145	0.04503	0.007607	0.005167	-0.00070277	-0.0043065	0.00060945	0.001414	0.083385	0.055876	-0.0013506	-0.0059074	-0.0031519	0.01351	0.0041692	0.043634	0.0040281	0.044756	0.0039528	0.0075329	0.020188	-0.00040681	0.0077475	0.00076843	0.0028187	0.0022843	0.01994	0.062552	-0.0050089	0.011723	-0.0004325	0.007281	0.076359	-0.0041447
0.10483	0.046677	0.10972	0.11276	0.19547	0.12857	0.06682	0.027211	-0.00059927	0.0025585	0.014524	0.044372	0.10093	0.10719	0.062965	0.21449	-0.0009573	0.12239	0.095448	0.063682	0.16317	0.018674	0.02124	0.017839	0.078817	0.01282	0.059351	0.02518	0.11267	0.034164	0.13892	0.037713	0.12616	0.068894	0.042406	0.078579	0.042477	0.00042736	0.074783	-0.00076221	0.032915	0.026165	0.099329	0.056236	0.15382	0.053772	0.024438	-0.00050885	0.090087	0.028229
0.19876	0.013328	0.12151	0.00039046	0.016493	0.11361	0.0035058	0.082864	0.085244	-0.0033385	-0.00062536	0.049102	-0.0030792	0.11075	0.022942	0.074347	0.1437	0.1781	0.013823	0.013753	0.0113	0.023137	0.013622	-0.0033311	0.11236	-0.0037931	0.0094214	0.0050401	0.051896	0.073258	0.0011216	0.065588	-0.0011567	0.015068	0.15409	0.008017	-0.0056235	-0.004496	0.033927	-0.0036991	0.0043976	-0.0037148	-0.0037801	0.0029642	0.085018	0.0010983	-0.0052928	0.015591	0.16301	0.063367
0.0039037	0.0027304	-0.0050179	0.042067	0.09295	-0.0024269	0.0078982	0.13983	0.055327	0.014755	-0.003349	0.0070528	0.10177	0.05148	-0.0048754	0.023748	0.09854	-0.0026676	-0.0017719	-0.0054053	0.017431	-0.0035851	-0.0046529	-0.0012824	-0.000805	0.033027	0.13322	0.017513	-0.0026001	-0.0043949	0.023886	0.21306	0.062205	0.059949	0.017539	0.102	0.044431	-0.0043264	0.017109	0.0049973	0.060515	0.0015823	0.050516	0.0079778	-0.0022417	0.057361	0.011308	0.048427	-0.0030305	-0.0041298
0.082855	0.045949	0.050459	0.076678	0.13295	0.08816	0.19615	0.085744	-0.003452	0.031527	0.010987	0.093718	0.11068	0.16494	0.070939	0.023469	-0.0046073	0.027763	-0.002279	0.056894	0.088793	0.00066715	0.068522	0.017193	-0.0016145	-0.0021705	-0.0045206	0.0065699	0.07427	0.1235	0.038211	0.00065202	0.14785	0.068449	0.049283	0.089434	0.10935	0.063672	0.052528	0.14214	0.059181	0.11149	0.14729	0.16947	0.078121	0.085676	0.024376	-0.0044632	-0.0053334	0.046068
0.036204	0.10963	0.19688	0.2233	0.30091	0.29807	0.10176	0.046477	0.021554	0.033723	0.14554	0.023634	0.08234	0.091275	0.24954	0.17925	0.02935	0.10657	-0.0014092	0.15321	0.1152	0.13231	0.19123	0.046105	0.145	0.015609	-0.00045168	-0.0038824	0.16136	0.11377	0.16256	0.037997	0.17583	0.065029	0.12781	0.059484	0.086103	-0.0069263	0.25543	0.00070992	0.058579	0.072579	0.054179	0.19345	0.028413	0.038378	0.053168	0.086571	-0.0050408	0.070102
0.012467	0.013774	0.1162	0.22561	0.32744	0.20476	0.035179	0.01138	0.024721	0.065812	0.17147	0.070527	0.18668	0.076278	0.17633	0.35933	0.11963	0.053835	0.1479	0.10715	0.076952	0.12803	0.14896	-0.0024708	0.17722	0.23833	0.08792	8.2872e-05	0.057184	0.01443	0.2868	0.052472	0.02197	0.028625	0.009433	0.069955	0.082186	0.019772	0.11674	0.018875	0.040897	-0.0042995	0.0011251	0.046259	0.00083733	0.0049811	0.089013	0.045815	0.001882	-0.0029668
0.014846	-0.0059356	-0.0042531	0.021412	0.00027872	0.012755	0.017086	0.011034	0.066538	0.080246	-0.00090103	-0.0027569	0.0017808	-0.0041379	-0.0035258	0.13653	0.053286	-0.0030874	0.073763	0.018073	0.0042434	0.013126	-0.0011248	-0.00093872	0.13702	0.10744	0.080038	-0.0025157	-0.0039392	0.029651	0.010091	0.01295	0.049074	0.019747	0.017104	0.01169	0.0011542	0.11268	0.015843	0.22015	-0.0029135	0.05913	0.058931	0.042466	0.080625	0.020818	0.03336	-0.0037932	0.0013704	0.037389
0.053566	0.060172	-0.0045501	0.13642	0.041181	0.021024	-0.0032511	0.10928	-0.0011891	0.059316	0.075628	0.036122	0.024234	0.038367	0.012089	-0.0049662	0.21993	-0.0014189	0.0077129	-0.003156	0.040218	0.028151	0.027369	0.091459	0.026815	0.0082476	0.012906	0.016159	0.030421	-0.00055429	0.078901	0.10538	0.07149	0.17298	0.012909	0.030304	0.07306	-0.00155	0.04784	-0.0025102	0.03621	0.050405	0.026897	0.12973	0.022439	0.017761	0.03242	0.0043848	0.053338	-0.0028218
0.052316	-0.00074855	0.0091366	0.0026133	-0.0049409	-0.0048196	0.052634	-0.00424	0.02552	0.035439	-0.0033536	0.014677	-0.00048961	0.006546	-0.0049609	0.065949	0.13639	0.00030238	0.081765	-0.0046478	0.0052701	-0.0034807	-0.0050844	-0.003552	0.027613	0.12198	0.12341	0.0062176	0.011644	0.11281	0.028906	0.0059112	0.1241	-0.0037894	0.073557	-0.0028274	0.021042	0.23189	-0.00067139	0.23924	-9.6647e-05	0.20232	0.11061	0.086923	0.077097	0.021961	0.029133	-0.002113	0.0057883	0.032831
0.054238	0.008153	0.051446	0.0033924	0.033544	0.048234	-0.0025198	0.03383	0.093095	0.035057	0.029029	0.028745	-0.0036138	0.0035131	0.025245	0.08512	-0.0039978	0.10105	0.013438	0.085289	-0.0012075	0.009072	0.034286	0.027995	0.040575	0.064493	0.012888	0.019278	0.01085	0.021641	-0.0027157	0.041718	0.0074106	0.0428	0.041879	0.070547	0.00017068	0.080266	0.026598	0.04336	-0.0059893	0.036714	0.031117	0.004314	-0.00287	0.028312	-0.0020288	-0.0021752	-0.0059157	0.024188
0.03652	0.019383	0.034488	0.089815	0.10282	0.062934	0.1662	0.11439	-0.0023398	0.00067099	0.0098602	0.046484	0.14852	0.11535	0.080219	0.024497	0.0058652	0.017083	0.012234	0.040316	0.19286	0.00071039	0.023487	-0.0030976	0.033033	0.018673	0.028365	0.042478	0.09335	0.086857	0.054349	0.10317	0.18353	0.15705	0.001078	0.21703	0.11925	0.065849	0.016966	0.11049	0.085403	0.11887	0.36993	0.13905	0.0092627	0.047752	0.08052	0.0046413	-0.0053057	0.055739
0.0075366	0.013485	0.0067099	0.0068875	0.025792	0.013584	0.086383	0.11299	0.041803	-0.0026872	0.0066316	0.0012267	0.068284	0.0067021	0.014097	0.0066705	-0.0064815	0.00015186	-0.0030346	0.037498	0.093357	0.001264	-0.0033592	0.067463	0.075627	0.059921	0.011622	0.03488	0.058395	0.039275	0.032472	0.032196	0.21881	0.24006	0.0056417	0.2135	0.039692	0.24503	-0.0042277	0.26462	0.060662	0.1954	0.23504	0.19252	0.19029	0.051691	-0.0047342	-0.0038129	-0.00010705	0.10983
0.068947	0.049775	0.076917	0.012103	0.07147	0.01229	0.2121	0.12874	-0.0020903	-0.0034709	0.016503	0.0024661	0.010434	0.011317	0.076061	-0.0054367	0.012434	0.065628	0.025524	0.088029	0.09158	-0.00269	0.075397	0.12963	0.024289	0.085222	0.034261	0.0035787	0.17541	0.10597	0.033599	-0.0037721	0.15534	0.070891	0.063995	0.03735	0.10275	0.085299	0.084667	0.21582	0.069412	0.14859	0.23617	0.21055	0.11628	0.12134	-0.0049477	-0.0053681	-0.0060185	0.17728
0.0075842	0.11489	0.24877	0.051747	0.13502	0.092986	0.20357	0.12315	-0.00061975	0.020259	0.17228	0.048548	0.0483	0.044233	0.13827	-0.0031377	0.002317	0.040747	0.022037	0.18502	0.16454	0.09085	0.17274	0.23199	0.0069293	0.068945	0.066482	0.012782	0.27471	0.24551	0.17665	-0.0041744	0.3818	0.10539	0.19301	0.10268	0.1824	0.13231	0.21077	0.19515	0.15538	0.32423	0.24933	0.33216	0.18445	0.059295	0.01363	-0.0063442	-0.0039738	0.23556
0.0086118	0.027859	0.11292	0.12931	0.16745	0.095382	0.15879	0.24507	0.0090692	0.0019497	0.050285	0.0079973	0.24757	0.098925	0.093341	0.047692	0.019114	-0.0013327	-0.0015547	0.10728	0.24341	0.0025436	0.080573	0.066445	0.00423	-0.006633	0.0044244	0.085264	0.11366	0.13315	0.13097	0.063954	0.33809	0.20526	0.022038	0.19249	0.1591	0.085982	0.061528	0.12895	0.14519	0.13896	0.34674	0.2628	0.10035	0.07824	0.092154	-0.0053837	0.016182	0.14679
-0.0027944	0.033368	0.056124	0.040238	0.062369	0.0011149	0.089086	0.18648	0.015485	0.0040767	0.081014	-0.0055034	0.037957	-0.0026213	0.087491	-0.0028695	-0.0048422	0.0025157	0.0033544	0.11899	0.14414	0.016949	0.036897	0.13067	0.088173	0.052801	0.023915	0.012257	0.12771	0.080223	0.067461	-0.0058714	0.22288	0.12813	0.045159	0.1012	0.14211	0.117	0.018734	0.21203	0.13944	0.14877	0.34822	0.35623	0.12936	0.039612	-0.0037981	-0.0025939	0.055667	0.15753
0.017713	0.0074009	0.10719	0.012334	0.10504	0.070621	0.1619	0.075173	0.011977	-0.0013439	0.044005	0.035134	0.047496	0.052752	0.041396	-0.0047018	-0.0046281	0.013805	0.022615	0.022598	0.17022	0.0045668	0.033176	0.035267	0.0031899	0.0081096	0.0081252	-0.003609	0.12004	0.1276	0.037448	0.022753	0.24536	0.12993	0.016204	0.083533	0.15448	0.035805	0.024807	0.18754	0.063426	0.21608	0.26571	0.15091	0.045427	0.062786	-0.0051344	-0.00029532	0.0076916	0.099373
-0.00092626	0.0038938	0.15368	0.011469	0.016614	-0.0004295	0.052131	0.041899	-0.004119	0.0042148	0.052241	0.01275	0.011241	0.0074455	-0.0032708	0.049353	-5.4403e-05	0.0013745	0.098618	0.0060416	0.09618	0.051476	0.097253	0.15623	0.034086	0.082844	0.073259	-0.0024033	0.1242	0.14736	0.029922	-0.0036387	0.15416	0.074591	0.08278	0.017434	0.16012	0.11999	0.074976	0.13566	0.083926	0.22157	0.13442	0.12357	0.028171	-0.0042326	0.0015579	0.0086849	-0.004821	0.12405
0.03942	-0.0016275	0.043379	0.052912	0.079095	0.036849	0.10819	0.12384	0.081113	0.046244	0.048088	0.10307	0.16886	0.14271	0.047416	-0.0040679	0.016202	-0.0023417	-0.0025296	0.052228	0.21421	-0.0070027	0.022842	0.019492	0.014587	0.00069564	-0.0041985	0.040488	0.1213	0.13702	0.083621	0.061518	0.36858	0.22555	0.017346	0.19744	0.20991	0.099527	0.018601	0.25654	0.12057	0.16862	0.56533	0.29309	0.075019	0.070881	0.011581	-0.0046818	-0.0018436	0.13804
-0.0023822	0.0028826	0.050038	0.018874	0.017542	0.062985	0.2268	0.1241	0.00023135	0.00094691	0.031143	0.021005	0.08727	0.073793	0.0084208	0.019724	-0.0011356	-0.0050008	0.08512	0.020106	0.12267	-0.0023203	0.089145	0.078393	0.035135	0.027539	0.029591	0.028221	0.058923	0.094652	0.033941	0.019491	0.26836	0.14331	0.032592	0.14968	0.13964	0.18717	0.027858	0.35943	0.041266	0.3513	0.18231	0.1849	0.031467	0.044426	-0.0043851	-0.0047547	0.027976	0.053726
0.038532	0.013679	0.023501	0.087636	0.11017	0.014225	0.1422	0.24239	0.099258	0.01288	0.025341	0.013807	0.21234	0.071637	0.11977	0.0031215	0.032792	-0.0043537	-0.00019788	0.072602	0.18899	-0.0049154	0.010955	0.020362	0.02672	-0.0050204	0.0027598	0.038558	0.075569	0.068439	0.07202	0.083402	0.27278	0.26416	-0.00066581	0.19821	0.15157	0.097815	0.0027375	0.19652	0.1557	0.10321	0.43789	0.27468	0.070147	0.10269	0.031116	-6.3431e-06	0.041408	0.10841
-0.00025501	0.012325	0.052	0.032415	0.047645	0.070079	0.15685	0.062451	0.018699	-0.0025186	0.061228	-0.0030309	0.098447	0.041119	0.13378	-0.0014214	-0.0059557	0.010871	-0.00023357	0.14733	0.10279	-0.00072103	0.05234	0.044616	-0.003528	-0.0014798	0.0014192	0.033422	0.1113	0.06578	0.060443	-0.00097282	0.18031	0.15316	0.020356	0.11453	0.10071	0.14298	0.024502	0.18211	0.030242	0.10619	0.24984	0.20259	0.072464	0.032802	0.016228	0.004813	0.0083193	0.16013
0.0063606	0.019941	0.065985	0.031391	0.079625	0.022802	0.011724	-0.0032585	0.12245	0.071996	0.0084642	-0.001473	-0.0047656	-0.0049255	0.048669	0.050144	-0.0040926	0.03367	-0.0031181	0.0043705	0.0050832	0.13047	0.073641	0.0019159	0.18407	0.06737	0.0043206	0.039887	0.016943	-0.0016919	0.0062858	0.0031358	0.0084067	0.095989	0.024827	0.055163	0.012194	0.092943	0.14353	0.15	-0.0072465	0.030559	0.052718	-0.0026015	0.0046038	0.031259	0.065657	0.02576	-0.0040227	-0.0050116
0.0044814	0.048549	0.13656	0.16935	0.15339	0.19107	0.18186	0.046647	0.036341	0.024183	0.095947	0.05553	0.084642	0.15385	0.17701	0.060728	-0.0016152	0.079799	-0.0054421	0.12157	0.1923	0.030168	0.25306	0.13538	-0.00074354	0.001243	0.0034067	0.035436	0.17313	0.22571	0.10437	-0.00088236	0.21622	0.071972	0.15642	0.035129	0.11233	0.0075958	0.17685	0.10086	0.088632	0.18971	0.098475	0.14436	0.048328	0.049846	0.033571	-0.0060555	0.0080351	0.10684
-0.0012173	0.010612	0.083975	0.035094	0.16432	0.022027	0.12436	0.24183	0.045365	-0.00059963	0.043182	0.0038531	0.23891	0.072043	0.072458	-0.00073527	-0.0036952	0.0049803	0.003926	0.06918	0.11404	0.027035	0.027176	0.020001	-0.0077934	-7.6112e-05	0.0028157	0.008366	0.057261	0.064114	0.095517	0.057575	0.26934	0.10512	0.0069236	0.15591	0.19422	0.15285	0.031094	0.083174	0.1284	0.0807	0.25288	0.20705	0.060221	0.061966	0.029098	0.011166	0.0014116	0.080058
-0.0043445	-0.0034083	0.0086406	0.093156	0.042775	0.030367	0.0022395	0.11583	0.0078514	-0.0027999	0.02744	0.012858	0.18639	0.06438	0.025598	0.035973	0.083509	-0.0048534	0.014654	0.00046233	0.14104	-0.0012275	0.0067877	-0.00062672	-0.0051188	0.014161	0.094239	0.033878	0.013182	0.036502	0.068208	0.20601	0.15772	0.1691	-0.0058057	0.185	0.092727	0.031091	0.0085524	0.028461	0.057804	0.078893	0.15728	0.068544	0.0046836	0.031947	0.014052	-0.0051486	-0.0041426	-0.0017225
0.0057067	0.056228	0.077032	0.08818	0.11363	0.078292	0.088568	0.21598	0.011727	0.0037647	0.10648	0.032917	0.13818	0.051225	0.18389	-0.0047896	0.019289	0.021315	-0.002512	0.14245	0.1692	0.036543	0.074836	0.047245	-0.0054813	-0.0050229	-0.0037572	-0.0032435	0.22294	0.18045	0.097841	0.08015	0.30773	0.18226	0.054819	0.15124	0.24242	0.049905	0.087141	0.1581	0.12978	0.1472	0.3556	0.37064	0.094911	0.086623	0.026222	0.027997	0.013601	0.1309
-0.0027815	0.02196	0.0012976	-0.0040058	0.022879	-0.0034266	0.16153	0.085777	0.14275	0.054552	0.0044873	0.0088126	0.13868	0.01087	-0.0039907	-0.0018607	0.038607	0.012832	-0.0027813	-0.0026542	0.098382	0.082575	-0.0007546	0.001484	0.063122	-0.00062056	0.025938	0.1649	-0.0039527	-0.0021825	0.0019151	0.23173	0.11522	0.23848	0.035396	0.20035	0.002937	0.075006	-0.00013648	0.096704	0.015015	0.087044	0.17545	0.06864	0.0013197	0.076863	0.0012477	0.014983	0.034637	-0.0046805
0.018323	0.014669	0.083185	0.070635	0.13421	0.056649	0.19472	0.25854	0.044885	-0.0052536	0.10967	0.0089707	0.15825	0.0201	0.13624	0.012817	0.022236	-0.00068125	-0.0030169	0.14662	0.26405	-0.0028851	0.083558	0.098212	0.0082108	-0.0054004	-0.0060248	0.069497	0.15686	0.11736	0.11514	0.049181	0.30489	0.3039	0.018073	0.19834	0.12798	0.087189	0.05192	0.19236	0.13845	0.1779	0.43181	0.32271	0.088459	0.074285	0.037053	0.0020667	0.039789	0.14132
-0.0015331	0.046559	0.014596	0.039744	0.025798	0.053531	0.053887	0.15694	-0.0044307	0.045082	0.067622	0.004404	0.031798	-0.00496	0.049844	-0.0043656	0.0057572	-0.0051436	0.0036637	0.036612	0.066822	0.046409	0.10631	0.13778	0.035002	0.072906	0.022744	0.0058522	0.10627	0.01353	0.16633	-0.00079331	0.17146	0.11464	0.082372	0.036747	0.071506	0.058414	0.031421	0.08656	0.041523	0.11312	0.051382	0.15893	0.080274	0.10486	-0.0060682	0.001339	-0.0024394	0.067583
-0.0045611	0.062794	0.057868	0.078016	0.21217	0.17	0.20128	0.19633	-0.0037999	0.016443	0.055098	0.006384	0.068347	0.04657	0.16177	0.054909	0.027886	0.024369	-0.0048682	0.075477	0.095822	-0.0035766	0.063512	0.077512	0.011486	-0.004399	-0.0046416	0.13985	0.10949	0.037607	0.079955	0.019299	0.20213	0.11574	0.016745	0.11934	0.0509	0.049638	0.056291	0.052402	0.083511	0.1375	0.090754	0.14938	0.049841	0.17103	0.0015022	0.020923	0.074858	0.09821
-0.0023501	-0.0018202	0.063352	-0.0017041	0.014693	0.017393	-0.0038461	-0.00291	0.090081	-0.0031159	-0.0013126	0.021372	-0.0037327	0.022778	0.026917	0.0096401	0.021856	0.092585	0.015514	-0.0037886	0.011432	0.19196	0.051268	-0.0030371	0.090855	0.01277	-0.0046523	0.035524	0.010328	0.049622	0.0038028	0.064163	-0.00023333	0.12	0.04352	0.0086216	0.011879	0.014462	0.081573	0.010933	-0.0068689	-0.0060675	0.03766	-0.00012583	0.0010985	-0.0056445	-0.0081043	0.053616	0.010791	-0.0026561
-0.0022348	0.096972	0.013254	0.015893	0.017944	0.042163	0.020355	0.07881	0.0006074	0.013612	0.039475	-0.0031659	0.0030676	0.002801	0.01915	0.004038	0.00524	0.011761	0.0041648	0.055947	0.089724	-0.0025482	-0.0046607	0.072419	0.017853	0.03765	-0.0034363	0.058906	0.023893	-0.0047937	0.13596	0.06993	0.10084	0.068116	0.0049554	0.031578	-0.004712	0.014449	0.013034	0.0083985	0.031686	0.086942	0.041848	0.13051	0.12819	0.073663	0.010534	-0.0060711	-0.0038775	0.040684
-0.0041957	0.11316	0.089938	0.22857	0.20466	0.14929	0.083336	0.14381	0.0021519	0.069659	0.20838	0.0031069	0.18092	0.006674	0.13509	0.025628	0.063596	0.030323	0.038017	0.25511	0.22869	0.019758	0.18647	0.2156	-0.0048043	-0.0056091	-0.0036611	0.020798	0.17922	0.051074	0.29008	0.052513	0.2694	0.19705	0.073583	0.12292	0.082082	0.04035	0.10287	0.028444	0.15579	0.10635	0.21453	0.33682	0.13646	0.07264	0.057173	-0.0051813	0.022323	0.13045
0.077168	0.042233	-0.0030227	0.129	0.095557	0.049826	-0.0011378	0.077155	-0.0028108	0.054207	0.21642	-0.0017757	0.07381	-0.0053516	0.077667	0.072291	0.30559	-0.0038323	0.030302	0.1107	0.017711	-0.003987	0.053008	0.010419	0.061328	0.18185	0.09379	0.062295	0.017746	-0.0025888	0.11553	0.13661	-0.00022221	0.077115	-0.0024054	0.050014	-0.0059783	0.034791	0.077005	0.066733	0.091034	-0.0036861	-0.0051305	0.035075	0.024675	0.0051803	0.16288	0.027952	0.057526	0.019088
0.011274	-0.003119	0.044328	0.043526	0.038223	0.021053	0.047711	-0.0013979	0.0081302	0.0041473	0.0037823	0.010005	0.092747	0.019481	0.0083809	0.0032953	0.0092575	0.0018957	-0.0041997	5.2836e-05	0.033538	0.037025	0.054166	0.0036823	0.10255	0.1214	0.016172	-0.00080951	0.0079319	-0.0015829	0.03953	0.0014468	0.025586	-0.0030285	0.0094372	-0.0059198	0.037117	-0.0042917	0.055108	-0.0051806	-0.0054322	0.0012866	0.023172	0.020459	-0.0053918	-0.0054951	0.24382	-0.0050866	0.020098	0.034883
0.073869	0.015212	0.093353	0.027809	-0.0049153	-0.0039343	-0.0027346	0.052153	-0.0039239	0.010315	0.0012099	0.048001	-0.0015744	0.036457	0.0051137	-0.0024922	0.084265	0.0091312	-0.005466	0.026906	-0.0018156	0.10319	0.017047	-0.0041971	0.030639	-0.0078039	0.13892	0.12549	0.079323	0.10423	-0.00048872	0.15335	-0.0017532	0.003341	0.11867	0.029526	0.027398	-0.0047984	0.0015887	0.038222	-0.0028097	-0.0043911	-0.00085483	-0.0052834	6.8216e-05	0.070893	0.01197	0.0066038	0.044518	0.051176
-0.0045154	-0.0044712	0.0024696	0.015812	0.0067697	-0.0055256	0.0088263	0.038528	-0.0041433	-0.0030008	0.017634	0.0090546	0.078285	0.00012385	0.021038	0.048059	0.047501	0.01048	0.050806	0.034285	0.018437	-0.00099723	-0.005966	-0.0011864	-0.0045709	0.039815	0.05581	0.011564	-0.0044284	-0.0037832	0.036078	0.0091807	-0.0034872	0.020882	0.018169	0.047398	-0.0050355	-0.0052457	0.0051034	-0.0032242	-0.00029707	-0.0022833	0.0073005	0.008672	0.0084311	0.00402	-0.0034902	-0.0041521	0.0052048	0.017493
0.024137	-0.00023285	0.063846	-0.0014582	0.046564	0.081554	-0.0057081	0.012933	-0.001923	0.052493	-0.00081956	-0.0049454	-0.004721	-0.0037304	-0.0043138	0.029952	0.0076478	0.043925	0.005995	-0.0045676	0.025593	0.075616	0.025164	0.0031369	0.041926	0.0012924	0.0043076	0.0019477	0.014355	0.0049698	0.0020538	0.00059704	0.0075098	0.013164	0.064883	0.018996	0.0025635	-0.0048915	0.012969	0.0027318	0.0080114	-0.00098482	-0.0052328	0.0013773	0.025481	0.013055	-0.0018973	-0.0042574	0.076426	0.03779
-0.0050535	0.15232	0.096181	0.085128	0.031811	0.054007	-0.0019982	0.015365	0.059633	0.081018	0.01132	-0.0042344	0.0025307	0.0015035	0.029349	-0.0050139	-0.0010028	0.04185	0.0034903	0.019328	0.025669	0.050446	0.095175	0.16407	0.0027025	0.04226	0.022439	-0.0045609	0.16043	0.070164	0.027966	-0.00051135	0.04981	0.0030385	0.17219	-0.0042929	0.018273	0.0041541	0.15313	-0.0045232	0.10585	0.04907	-0.0050074	0.023873	0.052201	0.0095103	-0.0041427	-0.00577	0.01128	0.15067
0.040653	0.01171	0.14256	0.056304	0.089294	0.022439	0.066547	0.060449	0.022612	0.0071505	0.045455	0.01928	0.087695	0.059471	0.038803	-0.0015701	-0.0049125	0.003653	0.027982	0.064822	0.13937	0.026563	0.11792	0.13318	0.0059648	0.032499	0.014931	-0.0083631	0.10004	0.11323	0.054168	0.053463	0.17733	0.15633	0.045841	0.079249	0.16863	0.053695	0.090958	0.18421	0.081969	0.13705	0.23233	0.23428	0.071793	0.028759	0.020431	0.002304	-0.0031335	0.16382
-0.0052511	0.17527	0.10469	0.29402	0.12439	0.11558	0.018397	0.10633	-0.0043097	0.074917	0.11823	-0.0039048	0.09005	-0.0016827	0.13958	0.042771	0.068377	0.0027931	0.065841	0.089144	0.27275	0.082476	0.16604	0.15978	-0.0030849	0.0040491	-0.00065273	-0.002828	0.20305	0.04558	0.19413	0.070539	0.19437	0.13829	0.06984	0.055068	0.07895	-0.0008861	0.097732	0.009051	0.15672	0.076784	0.16435	0.2447	0.079054	0.010466	0.059899	-0.0048203	-0.0070144	0.10261
0.063163	-0.0049978	0.072185	0.0029705	0.031055	0.084631	0.027397	0.0044538	0.025559	0.0050567	0.00079779	0.10059	0.034833	0.22103	0.11927	0.019851	0.034465	0.071958	-0.003841	0.079287	0.078505	0.034755	0.030115	-0.0054721	0.075297	0.013952	0.026161	0.022945	0.11274	0.1802	-0.0019546	0.005436	0.044237	0.017318	0.13172	0.014021	0.095807	-0.0018955	-0.00054359	0.067371	0.0085529	0.0083278	0.049426	0.0083757	0.015182	0.015159	0.0010932	0.024383	0.034864	0.10521
0.024227	0.00053101	-0.0031267	0.040784	-0.004582	-0.0055105	0.010117	0.020674	0.0045667	-0.0035627	0.011279	0.0037739	0.0035304	-0.0046086	0.031979	0.0096291	0.044513	-0.0046169	-0.0023147	-0.00050625	-0.0059893	0.0013188	-0.0074018	-0.0038055	-0.0043308	0.0028194	0.033249	-0.0043746	-0.0020463	0.0090959	-0.0050938	0.067885	-0.0058968	0.038873	-0.0045363	0.06657	0.0018515	-0.0041604	-0.002552	-0.0036962	0.05446	0.0012724	0.00027524	0.0080487	-0.0055511	0.062245	-0.0035231	0.12532	0.0006357	0.0074497
-0.0058071	0.025475	0.053264	0.051362	0.23511	0.075548	0.026664	0.072349	-0.0033403	-0.0044646	0.14641	0.051933	0.11009	0.047301	0.098948	0.085504	0.074962	0.010419	0.00097892	0.034184	0.098556	0.10872	0.088548	0.015247	0.038677	0.012071	0.080493	0.01928	0.081521	0.013395	0.093182	0.072302	0.074701	0.024391	0.0047749	0.11984	0.081011	0.0030026	0.13412	-0.004385	0.10943	0.022834	0.11753	0.14739	0.003226	0.019434	0.11793	0.01576	0.0015979	0.034285
-0.0035136	-0.0022568	-0.0042814	-0.0046883	-0.0043404	0.0069886	0.054907	0.12218	0.047323	-0.00015649	0.019503	0.0026352	0.0039355	0.015548	-0.0052657	0.013255	0.011843	-0.0056087	-0.0047177	0.015364	0.012102	-0.00045039	-0.0024908	0.046612	0.16604	0.047886	0.0019303	0.030991	0.007675	-0.0047973	0.050621	-0.00054996	0.040264	0.047903	-0.0027679	0.0021341	0.0026204	0.030838	-0.004284	0.037211	0.015069	0.0056658	0.018555	0.016208	0.023805	0.060009	-0.0041665	0.0066927	0.0055913	0.026225
0.05941	-0.0023917	0.0015682	-0.0021915	0.018641	0.026019	0.039121	-0.0040897	-0.002815	0.0045143	0.0059563	0.060591	0.013851	0.051468	0.012194	0.028057	-0.0044122	0.0090332	0.061029	0.042405	-0.0017672	-0.0039269	0.014437	-0.0041994	0.062993	0.044299	-0.0048741	-0.0076075	0.0022321	-0.0048903	0.010666	-0.004503	-0.0046091	-0.004058	-0.0044179	0.0043025	-0.0040083	0.02348	0.0024595	-0.00099388	-0.0044563	0.0021816	-0.0023275	0.00035284	0.0056223	-0.0038887	0.038362	-0.0041532	-0.0058007	-0.0070954
-0.0014167	0.0070988	-0.0039527	-0.0046313	0.0098638	0.022529	0.057206	0.10995	0.089484	0.058904	0.0020204	0.012551	0.082097	0.057181	-0.004707	-0.0046983	-0.00050624	-0.0045172	0.031564	-0.0031668	0.039119	0.012713	-0.0015055	0.019531	-0.00080191	-0.0054863	-0.0049229	0.0032741	-0.00025642	0.0036383	-0.0059162	-0.0040674	0.024432	0.043162	0.0089515	0.077397	0.023306	0.09811	0.042178	0.064489	0.036639	0.019645	0.047053	0.0027505	-0.0026294	0.069294	0.0063605	-0.00079734	0.014259	-0.0009011
0.0013281	-0.0040086	-0.0015791	0.0084249	0.0030521	0.015425	0.027483	0.12521	0.24614	0.0521	0.023585	0.0013864	0.11762	0.012303	-0.004267	-0.0035575	0.10747	0.057645	-0.0011717	-0.00033624	0.066701	0.014319	0.0016446	-0.0028778	0.01781	-0.0032128	0.025575	0.046142	-0.0021905	-0.0019679	0.016341	0.16765	0.08611	0.23755	0.034437	0.14124	0.039678	0.033245	-0.002036	0.046032	0.062758	0.032917	0.15044	0.062799	-0.0017102	-0.0044759	0.038242	-0.0041008	0.041449	-0.0020506
0.036545	-0.0056216	0.015508	-0.005496	-0.0044924	0.015703	0.008139	0.077016	0.097277	-0.0062146	0.0030527	0.012658	0.0048825	-0.0050584	0.0023438	0.036573	0.029133	0.045935	-0.005403	0.0070879	0.010526	0.013797	0.0095906	0.013873	0.12151	0.048203	0.0042441	0.020639	-0.0035625	0.0039986	-0.0029747	0.040451	0.057696	0.19795	0.0085117	0.085765	0.00087531	0.085778	0.011388	0.094491	0.026834	0.052675	0.067182	0.059206	-0.0014039	0.020717	0.0016117	-0.0039834	0.10705	-0.0049868
0.016822	0.044667	0.040146	0.052369	0.026565	0.030816	0.03178	0.13628	0.014307	-0.0052832	0.031621	0.0025631	0.086956	0.078551	0.13382	-0.0032761	-0.003855	-0.0024176	0.00044945	0.22465	0.14672	-0.0054206	-0.0027576	0.050442	0.0010034	0.0058535	0.054417	-0.0035284	0.093015	0.044641	0.066433	0.02572	0.19113	0.26193	0.02906	0.15341	0.033356	0.064972	-0.0041968	0.080791	0.080314	0.066674	0.20751	0.19808	0.09141	0.094683	0.0043192	0.032172	-3.6415e-05	0.075973
-0.0053901	0.00266	0.00768	0.0031338	0.016763	0.0043899	0.0092094	-0.0033636	0.010613	-0.00043302	0.000988	0.053729	0.070216	0.0078946	-0.0043638	0.076667	0.16176	0.010104	0.020489	-0.0057972	-0.0041175	0.040444	-0.0016651	0.05842	0.048078	0.24937	0.15448	0.057735	0.0050071	0.044936	0.0063916	0.095615	0.0082874	-0.003551	0.077686	0.014023	0.020422	0.065252	-0.0048155	0.037545	-0.00089394	0.0089798	0.021205	0.0025767	0.033579	0.010533	0.10772	0.0004732	0.013327	0.069582
-0.0012094	0.16892	0.082209	0.088273	0.11052	0.097647	0.12187	0.089908	0.011676	0.071326	0.17215	0.0051472	0.056273	-0.0031767	0.056515	0.0082478	0.001066	0.093674	-0.0048644	0.15901	0.074174	0.068397	0.18174	0.13343	-0.0022851	-0.0078084	-0.0023361	0.020882	0.12462	0.0091783	0.16171	0.0067174	0.10084	0.01399	0.036021	0.022068	0.027705	0.030049	0.12024	0.00083063	0.046886	0.12131	0.02598	0.1905	0.082642	0.12527	0.0050783	0.020838	0.0034671	0.068422
0.051004	-0.001924	0.088299	0.017611	0.05222	0.075856	0.049856	-0.0065103	0.0044836	-0.0048269	0.049206	0.05361	0.038741	0.03599	0.063682	0.04698	0.0040961	0.11226	-0.0076347	0.090884	0.062016	-0.0052628	0.071073	-0.0049956	0.1293	0.099512	-0.0049725	-0.0033296	0.072792	0.047559	0.025901	0.0029273	0.0073243	-0.0041739	0.072832	0.0020122	-0.003588	-0.0027953	0.048705	-0.00074202	0.012066	-0.0029863	-0.0028203	-0.0031463	0.0087231	-0.0037774	0.032027	-0.0029346	-0.004784	0.02381
-0.0054957	0.015974	0.074526	-0.0015063	0.065993	0.01374	0.0016533	-0.0013609	0.034459	0.001435	0.031452	0.011355	0.059622	0.018043	0.0077187	-0.0040759	0.00020735	-0.0055995	-0.0016103	0.01948	0.01697	0.065238	0.020973	-0.005113	0.046596	0.036078	0.0087807	-0.0023112	0.017489	0.0034683	0.01451	0.0042866	0.013829	0.033138	-0.0029746	0.035363	0.05096	0.0054262	0.032836	0.014956	-0.0055784	-0.00010087	0.011394	0.015693	-0.00030099	0.0031432	0.064953	0.0042461	-0.00055837	-0.0026548
-0.0042872	0.039911	0.10089	0.080436	0.060511	0.12229	-0.0040134	0.0058422	0.084832	0.092972	0.022907	-0.0032806	-0.0034169	0.022184	0.082535	0.043147	-0.0039688	0.08604	-0.0052238	0.0029193	0.008904	0.040999	0.092532	0.038629	0.083137	-0.0045039	-0.0061571	-0.0043442	0.079073	0.087312	0.0039382	0.0026058	0.018758	0.0032055	0.095433	0.0026268	0.0043907	-0.0010441	0.10688	0.0062153	0.0070148	-0.0011443	-0.0030895	-0.0043733	-0.0044275	0.0023507	0.0052476	-0.0033618	-0.0047406	0.037787
-0.0011838	0.21527	0.17047	0.37044	0.17764	0.1542	0.058624	0.16629	0.0033252	0.049525	0.14892	0.00020677	0.06517	-0.00042284	0.19882	0.11392	0.080488	0.042827	0.033611	0.17038	0.23022	0.062338	0.18292	0.28199	-0.006578	0.0045209	-0.0012591	0.017014	0.19537	0.059914	0.25038	0.050727	0.18676	0.1635	0.06858	0.10825	0.052704	-0.0038139	0.1845	0.0007948	0.18426	0.13904	0.1462	0.29104	0.12406	0.024844	0.061598	-0.0065388	-0.0017273	0.086477
-0.0049897	-0.0024242	-0.0036812	0.065208	0.090793	0.041974	-0.0051462	0.0032637	0.0097126	-0.00076919	0.043821	0.030887	0.041618	0.027454	0.043364	0.10409	0.17302	-0.0033863	0.020229	-0.0055399	0.012043	0.024003	0.03446	-0.0034025	0.10822	0.13869	0.16754	-0.0029702	0.013454	-0.0033894	0.041792	0.090639	-0.0072034	0.023012	-0.00077307	0.037541	0.030977	0.082745	0.04712	0.004498	0.015523	-0.0067575	0.012067	0.016642	0.01464	-0.0024944	0.15137	-0.0017982	-0.0046325	-0.0049231
0.020247	0.0023561	0.010457	-0.0033062	0.010315	-0.0010075	0.096524	0.054595	0.0045943	-0.0043548	0.010475	0.0043894	0.0020275	0.0043569	0.036982	0.0057734	0.037025	0.021406	-0.0041524	0.12063	0.099564	0.0097217	-0.0048631	0.064517	0.055673	0.037617	0.095419	0.012731	0.068166	0.056298	-0.004557	0.0024626	0.10746	0.0748	0.027903	0.042384	-0.003802	0.07801	-0.0049636	0.13271	0.037392	0.0581	0.17041	0.11376	0.11212	0.021984	0.012706	0.0249	0.013926	0.11537
-0.0037541	0.095131	0.0018028	0.0051733	0.012177	0.012312	0.10558	0.036498	-0.00049626	0.024219	0.013109	-0.0013775	-0.0041098	0.013678	0.0078757	0.0039736	0.0085187	0.0056341	-0.0048304	0.014973	0.0324	-0.0047197	0.0048921	0.11257	0.06733	0.10122	0.060602	-0.0042187	0.074391	0.013805	0.044737	-0.0038483	0.11913	0.010236	0.039025	0.019882	-0.0039685	0.14966	-0.0045914	0.1104	0.0087513	0.094223	0.10484	0.14068	0.16643	0.049089	0.0018641	-0.005621	-0.0044033	0.099533
0.0072812	0.030712	0.035837	0.15098	0.26083	0.14138	0.11088	0.10686	-0.0056059	-0.0029719	0.045723	0.054725	0.26909	0.090242	0.057142	0.24578	0.11358	0.034091	0.05437	0.063496	0.21146	-0.0024638	0.056856	0.0056586	0.0054893	0.057464	0.12064	0.13828	0.039507	0.0056248	0.22798	0.25089	0.12248	0.17628	-0.0065185	0.15989	0.023466	-0.0030883	0.055713	0.00082004	0.044781	0.047007	0.15322	0.12472	0.038317	0.1261	0.14201	-0.0056003	-0.0053572	0.042265
0.00040963	0.093854	0.043813	0.15338	0.10947	0.050752	0.015599	0.0044644	0.0095238	0.029887	0.009844	-0.0022708	0.024812	-0.0033255	0.072171	0.061338	0.020643	0.06044	0.073447	0.0048618	0.0046614	0.13343	0.092412	0.013821	0.093741	0.011438	0.066133	0.013298	0.02875	-0.0041618	0.17247	0.047779	0.010157	-0.0050275	0.011631	-0.0014275	0.090394	0.0018612	0.11673	0.023732	0.013298	-0.0054867	-0.0046455	0.032694	0.041271	0.034798	0.0053793	0.12078	0.06791	0.033325
0.01894	0.14754	0.12418	0.19476	0.27359	0.09779	0.17728	0.10772	0.011351	0.012345	0.11119	0.065127	0.099585	0.047456	0.19037	0.13237	0.014234	0.088267	0.032638	0.20243	0.21642	0.056508	0.12601	0.069062	0.0057038	-0.002855	0.0020731	0.004083	0.11692	0.066899	0.20895	0.057961	0.16778	0.12915	0.049678	0.12808	0.089311	0.037366	0.12189	0.050574	0.13992	0.16877	0.17871	0.3416	0.18716	0.15682	0.007097	0.047307	-0.0038821	0.041012
0.025898	0.005598	-0.0040852	0.059091	0.062189	0.044381	0.056434	0.17327	0.035325	0.0062873	0.11671	-0.0049649	0.15775	-0.0046843	0.026505	0.030936	0.21297	0.016437	0.011751	0.018144	0.12584	0.0022899	0.0014585	0.01465	0.014154	0.0026679	0.046839	0.1232	0.010034	0.0026976	0.11844	0.20127	0.11295	0.17286	0.021119	0.20882	0.019499	-0.0058019	-0.0025254	0.0057211	0.080841	0.023344	0.090199	0.075742	-0.0056626	0.0024683	0.11316	-0.0041598	0.1102	0.0030304
0.0022373	0.0052826	0.1136	0.058563	0.12379	0.099686	0.11046	0.024471	0.022094	0.0037144	0.10823	0.034687	0.095949	0.051284	0.10009	0.025084	-0.003235	0.041426	0.011086	0.047568	0.061235	0.15709	0.27013	0.0010095	0.097866	0.033065	-0.0042034	0.005465	0.10998	0.06536	0.10167	-0.0010314	0.080194	-0.0026924	0.033431	0.036609	0.20795	0.026195	0.090702	0.036453	0.031789	0.09328	0.093957	0.11576	-0.0044917	0.015812	0.04906	0.016482	-0.0028908	0.066579
-0.002129	-0.00011303	0.029626	0.087339	0.048084	0.050383	0.11706	0.098849	0.0020741	-0.0043419	0.036282	0.080035	0.16553	0.15636	0.023069	-0.0017802	0.014128	-0.004719	0.0033727	0.040636	0.15992	0.00053701	0.0031614	0.010998	-0.0044484	0.0066643	0.0041476	0.023319	0.07128	0.088047	-0.00027226	0.080438	0.1343	0.18817	-0.0005399	0.15817	0.052882	0.011065	0.002355	0.11808	0.13584	0.098587	0.18548	0.099006	-0.0045533	0.018258	0.048243	-0.0004532	0.047888	0.0022573
-0.0044438	-0.0058384	-0.0043516	0.014762	0.0066447	-0.0056056	0.013195	-0.00085264	-0.002649	0.013911	0.043829	-0.0027389	-0.0037744	-0.0033924	0.01754	0.089712	0.062401	0.034246	0.031238	0.038509	-0.0032449	-0.0035817	0.0023233	-0.0021755	0.063842	0.07433	-0.0026767	0.023765	-0.0049714	0.0013638	0.0084409	-0.00011489	0.031688	-0.0046314	-0.00099185	0.0025898	0.012645	0.043542	-0.0018993	0.13574	0.0096706	0.064774	0.023758	0.0079878	0.015858	0.028193	-0.0048641	0.0034282	0.0057716	-0.0031162
0.014598	0.044866	-0.0048487	0.02354	0.00055732	-0.0047229	-0.0070777	0.053981	-0.0022904	0.06923	0.011008	0.047407	0.0017305	0.02241	0.00040816	0.016644	0.012308	-0.0042887	0.0013342	-0.0042005	0.013031	0.00080419	0.0078211	0.08621	0.025688	0.052798	-0.004631	-0.0014167	0.038319	-0.0034963	0.060417	0.011011	0.051986	0.064021	-0.0036282	0.020365	0.048626	0.0090126	0.0045908	0.016288	0.016624	0.041758	0.063605	0.11522	0.044158	0.022685	-0.0058348	-0.0043733	0.0045667	0.057293
-0.0044186	0.051862	0.012837	0.099134	0.079791	0.032472	0.02422	0.058678	0.021976	0.0020384	0.061732	-0.0053228	0.089827	-0.0056483	0.011687	-0.0022896	0.079741	-0.0051355	-0.0011059	0.016491	0.094227	0.0051149	0.056324	0.053384	0.021862	0.020314	0.00064974	0.0087676	0.025862	-0.0034172	0.20094	0.10712	0.17022	0.096705	0.0048402	0.10342	0.10245	0.015379	0.041904	0.064208	0.063387	0.090008	0.13441	0.14941	0.096154	0.017714	0.062698	0.000945	0.033045	0.036189
0.0062536	-0.0045138	0.12225	0.045502	0.1981	0.12713	0.046403	0.0036839	0.0046732	-0.0009333	0.090045	0.1552	0.18449	0.15909	0.11704	0.17827	-0.00045446	0.13877	-0.00028521	0.074853	0.089294	0.055891	0.10463	-0.0034457	0.34839	0.2075	0.051116	0.0047959	0.091484	0.048769	0.066144	-0.00094244	0.032749	-0.0040513	0.037059	0.042192	0.063103	0.0051108	0.10891	0.016929	0.049403	-0.0064777	0.027494	0.0031128	-0.004197	-0.00071638	0.066984	0.027522	0.0224	0.011947
0.0091521	0.03191	-0.0011986	0.014449	0.039078	0.0045797	0.083773	0.18002	-0.0019412	0.00027553	0.061772	-0.0035925	0.052107	0.00096682	0.020466	-0.0037978	0.044973	-0.0031563	0.038457	0.032356	0.10947	-0.0024921	0.021869	0.039616	0.037434	0.00096902	-0.0049666	0.068143	0.063196	0.052071	0.035213	0.086424	0.20365	0.2089	-0.00080678	0.17411	0.085204	0.07305	0.0095013	0.12009	0.13599	0.14899	0.23288	0.13268	0.034949	0.043441	0.013119	-0.0036382	0.031553	0.066501
0.063157	0.099684	0.13562	0.13419	0.19449	0.078315	0.16123	0.1359	0.0051924	0.0012937	0.072839	0.091493	0.13268	0.1634	0.19648	0.053396	0.0031774	0.037781	-0.0047562	0.1715	0.21036	0.06174	0.10533	0.0502	0.013719	0.0037502	-0.0058226	0.0050696	0.16454	0.14129	0.050911	0.02423	0.2303	0.12215	0.088244	0.10904	0.143	0.011094	0.13951	0.082394	0.22218	0.067769	0.29049	0.1989	0.046252	0.045897	0.099323	0.031985	0.0031454	0.080508
0.0018924	0.056679	0.037335	0.12547	0.15313	0.033452	0.12434	0.16505	0.043167	-0.0028403	0.14279	0.021667	0.18299	0.017086	0.052695	0.056463	0.16391	-0.0034306	0.0049485	0.092994	0.23888	-0.0048684	0.046615	0.050104	0.012795	-0.0045056	0.052846	0.11028	0.049789	0.0033778	0.18971	0.18453	0.19254	0.21344	-0.0030556	0.20054	0.046113	0.0072337	0.048068	0.022813	0.15789	0.060769	0.22376	0.2056	0.031216	0.053786	0.06576	-0.0024491	0.055695	0.022447
0.044209	-0.0038401	0.010112	-0.0027155	0.0070551	-0.0048605	0.072364	0.076055	0.090411	0.045548	0.0019122	0.011562	0.087233	0.027824	-0.0043702	-0.00095982	-0.003963	-0.0066496	-0.0032283	0.028824	0.068841	-0.0013354	-0.0015256	-0.003519	-0.0026	-0.004343	-0.0035236	0.0047186	0.0038169	0.00088179	0.020069	0.0023448	0.093128	0.038161	-0.0043412	0.1256	0.060623	0.092011	-0.0043592	0.10439	0.039329	0.032642	0.29815	0.085427	0.023855	-0.005491	0.039667	-0.00025125	-0.0064592	0.0057126
0.010402	0.026703	0.0066266	0.094896	0.018466	-0.00057765	0.018883	0.18353	0.022677	0.0045171	0.060665	0.0078272	0.049871	-0.0048339	0.087867	-0.0050887	0.086028	0.0013941	0.023261	0.056517	0.042807	0.020841	0.035293	0.063404	0.02826	0.011239	-0.0044944	-0.005231	0.032288	0.0020992	0.099476	0.022223	0.075451	0.20746	0.0063918	0.082958	0.060057	0.015131	0.010406	0.02813	0.10267	0.023652	0.090583	0.13932	0.037772	0.019049	0.00023165	0.0050488	0.12636	-0.0014565
0.051914	0.00054173	-0.0032442	0.030697	0.021054	0.0093382	-0.0073847	0.056006	-0.003552	0.043919	0.026922	0.0085919	0.0081803	-0.0045051	0.056743	0.026615	0.11605	0.039261	0.0071873	-0.0053489	-0.0036374	0.029012	0.011402	0.0076962	-0.0030516	0.0059427	0.032998	0.0097935	0.020708	0.00031272	0.014675	0.024349	-0.0033554	0.04469	0.0017732	0.019118	0.015971	0.0025281	0.0047724	0.012287	0.058937	-0.0038038	0.0058845	-0.00084238	0.0029834	0.011452	0.018027	-0.0025449	0.097006	-0.0036628
-0.0041075	0.034681	-0.0043524	0.097213	0.030391	0.014539	-0.0029966	-0.0010703	0.016893	0.022873	-0.0043112	-0.0031782	0.0067371	0.0053491	-0.0026321	0.15639	0.090691	0.0017641	0.068361	-0.0019304	-0.003471	-0.0048633	-0.0015974	0.0007948	0.077106	0.091721	0.21742	0.033917	-0.00070182	0.056433	0.042016	0.15323	0.0114	-0.0029624	0.05713	0.016275	0.042961	0.067263	0.049641	0.10815	-0.0031819	0.0030518	0.010592	-0.0032387	-0.00399	-0.002778	0.058921	-0.0011721	-0.0085732	0.033193
0.038563	0.052642	0.042172	0.020164	-0.0040742	-0.0046536	0.032886	0.072572	0.027249	-0.0039586	0.0014264	0.00435	0.014924	0.01173	-0.0032631	-0.0045435	0.073972	0.024503	-0.0015973	-0.0044881	0.0051242	0.097122	0.016019	0.0093854	0.057326	-9.0795e-05	0.0080091	0.073202	0.0023088	0.035885	0.025972	0.17982	0.038809	0.1105	0.04531	0.10309	0.0071208	0.027863	0.0042473	0.0063031	0.013098	0.058541	0.010929	0.030203	-0.0040274	0.065219	-0.0046875	0.00056128	0.083855	-0.002227
-0.0031031	-0.0048497	0.0086925	0.076712	0.19822	0.065939	0.061827	0.035424	0.023552	-0.0048516	0.048303	0.037668	0.20565	0.054024	0.0056438	0.079857	0.17428	0.0030516	0.016541	-0.0014635	0.056925	-0.0052018	0.016621	-0.0046004	0.021442	0.11723	0.16236	0.13372	0.00703	-0.004744	0.069594	0.21281	0.073634	0.13504	0.022821	0.1499	0.026165	-0.0037455	0.046249	-0.0032171	0.022706	0.030354	0.066121	0.066059	-0.0041511	0.0094981	0.17061	-0.0047325	0.021043	-0.0026206
-0.0035986	0.0082195	-0.0019653	0.092609	0.052147	0.018343	0.024214	0.044382	0.054707	0.0066693	0.033496	-3.8652e-05	0.11727	-0.0047809	-0.0037497	0.045691	0.13903	-0.0048549	0.14756	0.040506	0.065868	0.017063	-0.0039728	0.015966	0.00038775	0.020754	0.048041	0.071641	0.0057329	0.0010764	0.12544	0.13598	0.044175	0.093864	-0.00027947	0.045568	-0.0035858	-0.0040043	-0.0044512	-0.005262	0.014901	-0.0054028	0.03558	0.043773	0.0058008	0.010278	0.021157	-0.0024007	0.0059724	-0.0054538
0.015298	0.12353	0.067721	0.1956	0.17489	0.2358	0.05917	0.061276	-0.0035578	0.0075218	0.11499	0.05915	0.095457	0.018731	0.075929	0.12394	0.17438	0.031813	0.035697	0.059927	0.17509	-0.004291	0.077473	0.023593	0.027905	0.019605	0.066557	0.071232	0.12083	0.032624	0.16657	0.16852	0.11416	0.10394	0.0059342	0.074388	0.048729	0.0024559	0.11479	-0.0058191	0.14484	0.062201	0.12704	0.1173	0.02096	0.031174	0.14034	-0.0028689	0.004688	0.041617
-0.002802	0.0018558	0.1361	0.20166	0.22656	0.18769	0.059369	0.093514	-0.00060921	0.013394	0.091505	0.0097795	0.29188	0.11641	0.1488	0.10039	0.072756	-0.004891	0.011841	0.062646	0.16119	0.033433	0.18056	0.0817	0.010932	0.035946	0.017367	0.080414	0.12774	0.083197	0.20594	0.16177	0.28599	0.21546	0.028593	0.11879	0.16373	0.010272	0.17457	0.014297	0.095587	0.083645	0.098678	0.1603	0.070945	0.055824	0.10641	-0.0034451	0.0043062	0.13662
-0.0011888	0.0044669	0.006205	0.0019887	0.023958	0.011139	0.17374	0.085531	0.023568	-0.005964	0.028345	-0.003523	0.034664	0.0017162	-0.0021992	-0.00081055	0.01081	-0.0038665	0.044956	-0.001177	0.047939	0.0033797	0.0053093	0.039932	0.1381	0.03539	0.00068964	0.075326	0.0095866	0.02004	0.0052334	0.028222	0.16448	0.098246	-0.0047005	0.061716	0.040859	0.076938	-4.8279e-05	0.15152	0.047539	0.14643	0.10396	0.054831	0.0014206	0.039695	0.0090816	0.026617	0.11263	0.046913
0.0080026	0.010583	0.093645	0.099114	0.12399	0.087292	0.14115	0.2245	0.044601	-0.0040235	0.15984	0.058133	0.26827	0.070012	0.078928	0.028027	0.10296	-0.0046406	-0.0031395	0.095568	0.25162	0.0033654	0.086453	0.047628	-0.0054644	0.013383	0.0023146	0.069691	0.13767	0.10946	0.12037	0.11506	0.29914	0.27165	0.026424	0.15234	0.13119	0.010356	0.080042	0.087221	0.14188	0.16312	0.25885	0.19927	0.029393	0.021608	0.14223	-0.0041199	0.025662	0.064762
-0.0055797	0.061254	0.015939	0.15258	0.11254	0.025526	0.0062085	0.11851	0.025211	0.022233	0.17469	-0.0003922	0.097566	0.011703	0.10206	0.096445	0.25393	-0.0048861	0.10508	0.12169	0.13014	0.018604	0.029058	0.070935	-0.0040263	-0.0034105	0.035167	0.023014	0.07057	-0.0059748	0.18001	0.17917	0.091941	0.30982	-0.0063896	0.14492	0.04046	-0.0039279	0.039692	-0.0049179	0.1499	0.006985	0.14927	0.2375	0.013981	-0.0040881	0.039298	0.010142	0.04302	0.00059392
0.0043077	0.10733	0.052482	0.23674	0.28593	0.14867	0.064783	0.22015	-0.0040776	0.070687	0.1993	0.0099543	0.209	0.0047994	0.090323	0.13422	0.2113	-0.00022222	0.057235	0.065032	0.10752	0.058182	0.15307	0.11828	0.013466	0.026954	0.1018	0.059453	0.10277	-0.003837	0.30844	0.21915	0.10891	0.16152	0.001157	0.17569	0.055752	-0.0055667	0.17879	-0.0062978	0.10384	0.048106	0.048398	0.21296	0.021526	0.037149	0.11851	0.02746	0.029436	-0.00121
0.026355	-0.0044694	0.031496	-0.004208	-0.0037693	0.017384	0.018127	0.13843	0.097875	0.032843	-0.0049286	0.0053845	0.027907	-0.003389	0.0024921	0.056378	0.017596	0.068958	0.07646	-0.001361	0.0044745	0.094899	0.023501	0.0026504	0.20041	0.033854	0.0016737	0.064097	0.014048	0.0023263	-0.0046895	0.10588	0.058084	0.12017	0.055557	0.1395	0.014041	0.12074	0.016234	0.16382	0.024114	0.079274	0.10111	0.057903	0.0026499	0.026169	-0.0052943	-0.0044061	0.14713	-0.0033837
-0.00045423	0.23187	0.12611	0.30456	0.22956	0.15271	0.088613	0.2414	-0.0012003	0.13929	0.1841	0.00021984	0.17218	-0.0020228	0.1673	0.13424	0.12713	0.016034	0.041821	0.11983	0.2905	0.051088	0.12791	0.19545	-0.0032581	-0.0055163	0.030347	0.049331	0.23626	0.030841	0.40065	0.13984	0.22397	0.26649	0.019517	0.20857	0.083041	0.0044108	0.12084	0.011106	0.24218	0.10961	0.21555	0.29298	0.10813	0.057256	0.10945	-0.0043513	0.00030388	0.10668
-0.0037218	0.073992	0.090269	0.14456	0.10035	0.061695	0.080435	0.21539	-0.0006195	0.053196	0.058646	-0.0027804	0.097959	-0.00082378	0.073644	0.062046	0.026027	-0.0012621	-0.0011555	0.014934	0.21726	0.056193	0.089653	0.18278	-0.0017625	0.0056972	0.006507	0.02429	0.12241	0.066129	0.20456	0.094836	0.2165	0.24308	0.028649	0.17424	0.079565	0.072066	0.12859	0.09862	0.12495	0.19405	0.164	0.19181	0.1032	0.046321	0.045342	0.006143	-0.0025114	0.058166
0.045434	0.07594	0.12188	0.012236	0.0068571	0.094367	0.030359	-0.0035079	0.08033	0.015442	0.00089017	0.0014655	0.0032911	0.01185	0.048338	-0.0040426	0.2305	0.11975	0.013018	0.036275	0.044926	0.11788	0.11455	0.093027	-0.0051991	0.073987	0.13486	0.032027	0.152	0.24278	0.013119	0.11782	0.11135	0.016792	0.34491	0.00057695	0.054832	0.022945	0.073565	0.10641	0.0024275	0.092168	0.033821	0.086493	0.16147	0.012541	0.0072902	-0.0015939	0.027751	0.13892
-0.0050308	0.10838	0.11514	0.093698	0.062572	0.17399	-0.002702	0.0016913	0.19105	0.10334	0.076073	0.025016	-0.0028812	0.003027	0.12924	0.045528	-0.0008716	0.098761	-0.0027433	0.16561	0.01217	0.11325	0.15662	0.10734	0.16056	0.0081186	0.025494	0.043817	0.13839	0.061228	0.045608	-0.0060131	0.0014035	-0.0052221	0.13871	0.0071314	0.00087508	0.0026208	0.1781	0.014495	0.035882	-0.0016783	-0.0069938	0.033931	0.023709	0.007952	-0.003407	0.094481	0.0088066	0.041536
0.027784	0.048602	0.033908	0.14274	0.13104	0.1018	0.014391	0.068353	0.0024038	-0.0019275	0.040535	0.060303	0.15374	0.048801	0.037457	0.033847	0.049669	0.014286	0.010308	0.056416	0.2052	-0.0038429	0.040793	-0.00365	0.018578	0.033602	0.03913	0.0048841	0.065898	0.069224	0.11399	0.19748	0.18671	0.05092	0.0059532	0.10088	0.1213	0.0037632	0.055333	0.026523	0.15255	0.051202	0.18006	0.09656	0.043443	0.089324	0.078302	0.0083463	-0.0054995	0.070387
0.00023905	0.072283	0.11346	0.1222	0.14633	0.14059	0.084569	0.05143	-0.0034319	0.0055313	0.035291	0.0094838	0.057566	0.061093	0.12688	-0.0022942	-0.0028382	0.038743	0.0055348	0.057561	0.098293	0.077676	0.1771	0.11046	-0.0026866	0.036814	0.0025359	-0.0057212	0.12496	0.092992	0.11734	0.032118	0.2527	0.046847	0.10974	0.050591	0.13992	0.096432	0.16841	0.10204	0.060135	0.21757	0.113	0.27535	0.050318	0.081594	-0.0061149	0.052605	-0.0039463	0.15826
0.065076	0.037732	0.15409	0.095748	0.1476	0.26993	0.045718	0.0022244	-0.0043529	-0.0016056	0.035276	0.049776	0.087251	0.14473	0.10603	0.048258	-0.0020852	0.03012	0.012332	0.075347	0.11934	0.040136	0.14391	0.036927	0.064824	0.0032911	-0.0055344	-0.00070251	0.15127	0.070633	0.096904	0.039612	0.16292	0.012649	0.080076	0.053853	0.050988	-0.0022968	0.10051	0.026567	0.01597	0.035895	0.062973	0.069213	0.033258	-0.0036041	0.053602	-0.0029567	0.028467	0.12087
0.045643	-0.0045499	0.13597	0.0035322	0.031551	0.067709	0.005703	0.02631	0.04792	-0.0032424	0.034871	0.20512	0.0025352	0.13326	0.065161	0.062082	0.047031	0.10159	-0.0038625	0.079035	0.095706	0.062378	0.040507	-0.0040701	0.041582	0.0022343	0.032755	0.025232	0.065023	0.12738	-0.0019705	0.057104	0.0033381	-0.0002568	0.1173	-0.003539	0.034609	-0.0057593	0.016359	-0.00016476	0.037498	0.0039726	0.0097739	-0.0055509	0.012962	-0.0053278	-0.0036893	-0.0055746	0.029568	0.034599
0.0063286	0.01007	-0.0036974	-0.0050992	0.01244	-0.0064762	0.043798	0.057038	0.055203	-0.0051016	-0.00060289	-0.0034515	0.0068535	-0.00056295	-0.0033075	0.010747	-0.0073705	0.013221	0.0056526	0.0097043	0.038675	0.008082	0.0063762	0.049671	0.17262	0.095726	0.039006	0.020624	0.0042853	-0.00042011	0.0045042	0.016336	0.08123	0.10688	-0.0050003	0.075815	0.0010114	0.1851	0.0062156	0.19237	0.030824	0.060697	0.13612	0.082241	0.12845	0.024481	0.013291	0.022671	0.010508	0.087987
0.0063431	0.0010344	-0.0030124	0.0014254	0.013902	-0.0042825	0.035882	0.055916	0.031812	0.0028246	-0.0055906	-0.0021354	0.031419	0.016	-0.0046686	0.0031321	-0.0049987	-0.0033414	-0.0038307	0.0053567	0.063727	0.01326	-0.0025125	0.020556	0.1053	0.039879	0.0050448	0.0075424	0.00051317	0.0099508	0.021133	-0.0039311	0.091379	0.092	-0.0025241	0.04726	0.041483	0.028418	0.0042527	0.09616	0.027873	0.012836	0.10539	0.044604	0.10542	0.011399	-0.0056481	-0.00026105	0.021196	0.038696
[truncated: 574 more columns]

## Sheet: Figure3bHierarchicallabels
1	1	2	1	1	0	0	0	0	0
1	2	4	0	0	0	0	0	0	0
1	2	5	6	8	7	4	0	0	0
1	2	5	6	7	5	0	0	0	0
1	2	5	6	7	5	2	0	0	0
1	2	5	6	8	0	0	0	0	0
1	2	6	7	0	0	0	0	0	0
1	3	13	0	0	0	0	0	0	0
1	4	20	19	0	0	0	0	0	0
1	4	20	19	0	0	0	0	0	0
1	2	5	6	8	0	0	0	0	0
1	2	6	0	0	0	0	0	0	0
1	2	5	6	7	4	0	0	0	0
1	2	6	0	0	0	0	0	0	0
1	2	5	6	8	7	0	0	0	0
1	2	5	5	5	2	0	0	0	0
1	2	7	8	0	0	0	0	0	0
1	2	8	0	0	0	0	0	0	0
1	5	0	0	0	0	0	0	0	0
1	2	5	6	8	7	0	0	0	0
1	2	5	6	7	5	0	0	0	0
1	2	8	9	12	0	0	0	0	0
1	2	5	6	8	0	0	0	0	0
1	2	4	0	0	0	0	0	0	0
1	2	10	11	0	0	0	0	0	0
1	6	22	20	19	0	0	0	0	0
1	6	22	20	19	0	0	0	0	0
1	6	0	0	0	0	0	0	0	0
1	2	5	6	8	7	4	0	0	0
1	2	8	10	13	9	0	0	0	0
1	2	5	6	7	5	2	2	0	0
1	2	7	8	0	0	0	0	0	0
1	2	5	6	7	5	2	1	1	0
1	3	13	13	0	0	0	0	0	0
1	2	8	10	13	9	0	0	0	0
1	2	5	0	0	0	0	0	0	0
1	2	5	0	0	0	0	0	0	0
1	3	14	0	0	0	0	0	0	0
1	2	5	6	8	0	0	0	0	0
1	3	13	13	0	0	0	0	0	0
1	2	5	6	0	0	0	0	0	0
1	3	14	15	0	0	0	0	0	0
1	3	13	13	14	11	5	3	3	0
1	2	5	6	7	5	2	1	1	0
1	3	15	17	0	0	0	0	0	0
1	0	0	0	0	0	0	0	0	0
1	2	5	0	0	0	0	0	0	0
1	0	0	0	0	0	0	0	0	0
1	0	0	0	0	0	0	0	0	0
1	3	15	17	18	0	0	0	0	0
1	6	22	20	0	0	0	0	0	0
1	2	5	6	0	0	0	0	0	0
1	0	0	0	0	0	0	0	0	0
1	1	2	1	1	1	0	0	0	0
1	1	2	1	0	0	0	0	0	0
1	6	22	20	0	0	0	0	0	0
1	2	8	10	13	9	0	0	0	0
1	3	0	0	0	0	0	0	0	0
1	6	22	20	19	0	0	0	0	0
1	2	0	0	0	0	0	0	0	0
1	1	2	0	0	0	0	0	0	0
1	0	0	0	0	0	0	0	0	0
1	4	0	0	0	0	0	0	0	0
1	2	5	6	9	0	0	0	0	0
1	2	0	0	0	0	0	0	0	0
1	2	5	6	7	5	0	0	0	0
1	2	5	6	9	0	0	0	0	0
1	6	0	0	0	0	0	0	0	0
1	6	0	0	0	0	0	0	0	0
1	1	2	1	0	0	0	0	0	0
1	0	0	0	0	0	0	0	0	0
1	2	0	0	0	0	0	0	0	0
1	2	5	5	6	3	0	0	0	0
1	2	9	0	0	0	0	0	0	0
1	2	5	0	0	0	0	0	0	0
1	2	8	9	12	0	0	0	0	0
1	1	2	1	1	1	0	0	0	0
1	2	5	0	0	0	0	0	0	0
1	2	10	0	0	0	0	0	0	0
1	2	5	6	7	0	0	0	0	0
1	6	0	0	0	0	0	0	0	0
1	2	5	0	0	0	0	0	0	0
1	2	0	0	0	0	0	0	0	0
1	2	5	5	5	2	1	0	0	0
1	2	5	0	0	0	0	0	0	0
1	2	5	6	9	0	0	0	0	0
1	7	0	0	0	0	0	0	0	0
1	2	5	0	0	0	0	0	0	0
1	1	2	1	1	1	0	0	0	0
1	6	0	0	0	0	0	0	0	0
1	2	5	6	0	0	0	0	0	0
1	2	8	0	0	0	0	0	0	0
1	6	22	0	0	0	0	0	0	0
1	2	5	5	0	0	0	0	0	0
1	2	5	5	6	3	0	0	0	0
1	6	22	20	0	0	0	0	0	0
1	2	5	5	5	0	0	0	0	0
1	2	11	0	0	0	0	0	0	0
1	6	0	0	0	0	0	0	0	0
1	6	0	0	0	0	0	0	0	0
1	2	5	5	6	3	0	0	0	0
1	2	8	0	0	0	0	0	0	0
1	2	5	5	6	0	0	0	0	0
1	2	10	11	0	0	0	0	0	0
1	2	5	5	5	2	0	0	0	0
1	2	5	0	0	0	0	0	0	0
1	1	3	0	0	0	0	0	0	0
1	2	5	5	5	0	0	0	0	0
1	2	5	5	6	0	0	0	0	0
1	1	2	0	0	0	0	0	0	0
1	2	5	5	6	0	0	0	0	0
1	2	5	0	0	0	0	0	0	0
1	3	15	16	0	0	0	0	0	0
1	2	12	0	0	0	0	0	0	0
1	1	1	0	0	0	0	0	0	0
1	2	8	0	0	0	0	0	0	0
1	2	5	0	0	0	0	0	0	0
1	6	22	0	0	0	0	0	0	0
1	0	0	0	0	0	0	0	0	0
1	5	0	0	0	0	0	0	0	0
1	0	0	0	0	0	0	0	0	0
1	5	21	0	0	0	0	0	0	0
1	5	21	0	0	0	0	0	0	0
1	0	0	0	0	0	0	0	0	0
1	2	11	0	0	0	0	0	0	0
1	2	11	0	0	0	0	0	0	0
1	1	3	4	0	0	0	0	0	0
1	2	5	0	0	0	0	0	0	0
1	2	5	0	0	0	0	0	0	0
1	3	15	16	0	0	0	0	0	0
1	2	11	0	0	0	0	0	0	0
1	1	0	0	0	0	0	0	0	0
1	2	10	11	0	0	0	0	0	0
1	2	5	5	5	2	0	0	0	0
1	4	20	0	0	0	0	0	0	0
1	7	23	0	0	0	0	0	0	0
1	7	0	0	0	0	0	0	0	0
1	2	6	7	0	0	0	0	0	0
1	2	5	0	0	0	0	0	0	0
1	2	5	0	0	0	0	0	0	0
1	2	5	6	9	0	0	0	0	0
1	2	0	0	0	0	0	0	0	0
1	5	0	0	0	0	0	0	0	0
1	2	5	0	0	0	0	0	0	0
1	2	5	6	7	6	0	0	0	0
1	3	13	14	16	0	0	0	0	0
1	2	5	6	7	5	0	0	0	0
1	2	8	9	0	0	0	0	0	0
1	3	13	13	14	0	0	0	0	0
1	1	0	0	0	0	0	0	0	0
1	3	13	13	0	0	0	0	0	0
1	2	5	6	7	6	3	0	0	0
1	1	1	0	0	0	0	0	0	0
1	6	22	20	0	0	0	0	0	0
1	1	1	0	0	0	0	0	0	0
1	2	5	5	6	0	0	0	0	0
1	2	9	0	0	0	0	0	0	0
1	3	16	18	0	0	0	0	0	0
1	2	5	6	0	0	0	0	0	0
1	1	2	1	0	0	0	0	0	0
1	3	13	13	0	0	0	0	0	0
1	6	22	0	0	0	0	0	0	0
1	2	9	0	0	0	0	0	0	0
1	7	23	0	0	0	0	0	0	0
1	2	5	5	0	0	0	0	0	0
1	3	15	17	18	0	0	0	0	0
1	3	13	13	0	0	0	0	0	0
1	3	13	14	0	0	0	0	0	0
1	3	16	18	0	0	0	0	0	0
1	3	13	13	14	0	0	0	0	0
1	3	13	13	0	0	0	0	0	0
1	2	10	12	0	0	0	0	0	0
1	3	13	13	14	11	5	0	0	0
1	0	0	0	0	0	0	0	0	0
1	2	10	12	0	0	0	0	0	0
1	2	10	12	0	0	0	0	0	0
1	2	5	6	7	4	0	0	0	0
1	1	3	3	3	0	0	0	0	0
1	1	3	3	3	0	0	0	0	0
1	2	5	6	7	4	0	0	0	0
1	2	5	6	8	0	0	0	0	0
1	3	15	17	18	13	0	0	0	0
1	3	0	0	0	0	0	0	0	0
1	3	0	0	0	0	0	0	0	0
1	1	3	4	4	0	0	0	0	0
1	2	5	6	7	5	2	1	1	0
1	2	8	10	13	9	0	0	0	0
1	3	17	0	0	0	0	0	0	0
1	2	5	6	7	6	0	0	0	0
1	2	8	10	13	10	0	0	0	0
1	1	2	2	2	0	0	0	0	0
1	7	23	0	0	0	0	0	0	0
1	3	15	17	18	0	0	0	0	0
1	1	1	0	0	0	0	0	0	0
1	3	13	0	0	0	0	0	0	0
1	1	3	3	0	0	0	0	0	0
1	2	5	6	0	0	0	0	0	0
1	1	2	1	0	0	0	0	0	0
1	2	7	8	0	0	0	0	0	0
1	3	17	0	0	0	0	0	0	0
1	3	17	0	0	0	0	0	0	0
1	3	13	0	0	0	0	0	0	0
1	1	3	4	4	0	0	0	0	0
1	1	3	3	3	0	0	0	0	0
1	1	1	0	0	0	0	0	0	0
1	7	23	0	0	0	0	0	0	0
1	1	2	2	0	0	0	0	0	0
1	3	18	0	0	0	0	0	0	0
1	3	18	0	0	0	0	0	0	0
1	3	13	14	17	0	0	0	0	0
1	3	0	0	0	0	0	0	0	0
1	3	15	17	18	13	0	0	0	0
1	4	20	19	0	0	0	0	0	0
1	4	20	19	0	0	0	0	0	0
1	0	0	0	0	0	0	0	0	0
1	2	8	10	0	0	0	0	0	0
1	3	13	13	14	11	0	0	0	0
1	3	13	0	0	0	0	0	0	0
1	3	13	0	0	0	0	0	0	0
1	1	3	0	0	0	0	0	0	0
1	3	13	13	14	11	5	3	0	0
1	2	5	0	0	0	0	0	0	0
1	3	13	13	14	11	0	0	0	0
1	10	0	0	0	0	0	0	0	0
1	3	13	14	0	0	0	0	0	0
1	2	5	6	7	5	2	1	1	0
1	2	5	6	9	8	0	0	0	0
1	3	13	13	14	11	0	0	0	0
1	3	13	13	14	0	0	0	0	0
1	8	24	0	0	0	0	0	0	0
1	2	6	0	0	0	0	0	0	0
1	0	0	0	0	0	0	0	0	0
1	1	3	4	4	0	0	0	0	0
1	3	13	14	0	0	0	0	0	0
1	2	5	0	0	0	0	0	0	0
1	3	0	0	0	0	0	0	0	0
1	2	8	0	0	0	0	0	0	0
1	2	8	9	12	0	0	0	0	0
1	7	23	0	0	0	0	0	0	0
1	3	13	13	0	0	0	0	0	0
1	3	13	13	14	0	0	0	0	0
1	3	13	13	14	11	5	0	0	0
1	3	18	0	0	0	0	0	0	0
1	3	13	13	14	0	0	0	0	0
1	2	5	6	9	8	0	0	0	0
1	2	5	0	0	0	0	0	0	0
1	3	15	17	18	0	0	0	0	0
1	2	6	7	0	0	0	0	0	0
1	8	0	0	0	0	0	0	0	0
1	3	13	13	14	11	0	0	0	0
1	2	8	9	12	0	0	0	0	0
1	3	0	0	0	0	0	0	0	0
1	1	2	2	0	0	0	0	0	0
1	2	5	6	10	0	0	0	0	0
1	6	22	0	0	0	0	0	0	0
1	2	5	6	0	0	0	0	0	0
1	2	8	10	13	0	0	0	0	0
1	2	5	0	0	0	0	0	0	0
1	1	2	1	1	1	0	0	0	0
1	1	3	4	4	0	0	0	0	0
1	3	0	0	0	0	0	0	0	0
1	2	8	0	0	0	0	0	0	0
1	1	2	2	0	0	0	0	0	0
1	3	13	14	16	0	0	0	0	0
1	2	9	0	0	0	0	0	0	0
1	2	8	10	13	10	0	0	0	0
1	3	13	14	17	0	0	0	0	0
1	3	13	13	14	11	5	3	3	0
1	3	13	13	14	11	0	0	0	0
1	1	0	0	0	0	0	0	0	0
1	3	13	14	17	0	0	0	0	0
1	2	8	9	12	0	0	0	0	0
1	3	0	0	0	0	0	0	0	0
1	2	5	6	10	0	0	0	0	0
1	3	13	13	0	0	0	0	0	0
1	3	0	0	0	0	0	0	0	0
1	3	13	13	14	0	0	0	0	0
1	2	5	6	7	0	0	0	0	0
1	3	13	13	14	0	0	0	0	0
1	3	13	14	17	0	0	0	0	0
1	3	13	0	0	0	0	0	0	0
1	3	13	14	17	0	0	0	0	0
1	3	13	14	0	0	0	0	0	0
1	2	5	6	9	0	0	0	0	0
1	2	8	10	0	0	0	0	0	0
1	2	5	0	0	0	0	0	0	0
1	3	13	13	14	11	5	0	0	0
1	3	13	14	17	0	0	0	0	0
1	3	13	0	0	0	0	0	0	0
1	3	13	13	14	0	0	0	0	0
1	3	13	13	15	0	0	0	0	0
1	8	24	0	0	0	0	0	0	0
1	2	5	6	8	7	0	0	0	0
1	3	13	13	0	0	0	0	0	0
1	3	15	17	18	0	0	0	0	0
1	2	5	0	0	0	0	0	0	0
1	3	13	0	0	0	0	0	0	0
1	4	20	0	0	0	0	0	0	0
1	4	20	19	0	0	0	0	0	0
1	2	10	12	0	0	0	0	0	0
1	3	13	0	0	0	0	0	0	0
1	3	13	14	17	0	0	0	0	0
1	2	8	10	13	10	0	0	0	0
1	3	13	13	0	0	0	0	0	0
1	3	13	0	0	0	0	0	0	0
1	3	0	0	0	0	0	0	0	0
1	2	5	0	0	0	0	0	0	0
1	3	13	13	14	0	0	0	0	0
1	3	13	0	0	0	0	0	0	0
1	2	5	6	7	0	0	0	0	0
1	3	13	13	0	0	0	0	0	0
1	2	5	0	0	0	0	0	0	0
1	3	0	0	0	0	0	0	0	0
1	2	5	6	0	0	0	0	0	0
1	3	13	13	14	11	0	0	0	0
1	3	13	13	14	0	0	0	0	0
1	3	13	13	15	12	0	0	0	0
1	2	10	11	0	0	0	0	0	0
1	2	7	0	0	0	0	0	0	0
1	2	7	8	0	0	0	0	0	0
1	1	2	1	1	0	0	0	0	0
1	3	18	0	0	0	0	0	0	0
1	3	13	14	16	0	0	0	0	0
1	2	5	6	0	0	0	0	0	0
1	2	5	0	0	0	0	0	0	0
1	2	5	6	8	7	0	0	0	0
1	2	5	6	7	5	2	2	0	0
1	2	8	10	13	10	0	0	0	0
1	3	13	14	16	0	0	0	0	0
1	6	22	20	0	0	0	0	0	0
1	2	12	0	0	0	0	0	0	0
1	1	0	0	0	0	0	0	0	0
1	2	12	0	0	0	0	0	0	0
1	6	22	0	0	0	0	0	0	0
1	0	0	0	0	0	0	0	0	0
1	3	13	0	0	0	0	0	0	0
1	6	0	0	0	0	0	0	0	0
1	2	11	0	0	0	0	0	0	0
1	2	4	0	0	0	0	0	0	0
1	3	13	14	17	0	0	0	0	0
1	3	13	13	0	0	0	0	0	0
1	8	24	0	0	0	0	0	0	0
1	3	13	0	0	0	0	0	0	0
1	0	0	0	0	0	0	0	0	0
1	1	1	0	0	0	0	0	0	0
1	2	4	0	0	0	0	0	0	0
1	2	5	6	7	6	3	0	0	0
1	2	0	0	0	0	0	0	0	0
1	3	13	0	0	0	0	0	0	0
1	3	13	14	17	0	0	0	0	0
1	7	0	0	0	0	0	0	0	0
1	0	0	0	0	0	0	0	0	0
1	9	0	0	0	0	0	0	0	0
1	1	1	0	0	0	0	0	0	0
1	0	0	0	0	0	0	0	0	0
1	1	3	3	0	0	0	0	0	0
1	3	13	13	14	0	0	0	0	0
1	3	0	0	0	0	0	0	0	0
1	0	0	0	0	0	0	0	0	0
1	0	0	0	0	0	0	0	0	0
1	2	8	10	13	10	0	0	0	0
1	2	7	0	0	0	0	0	0	0
1	3	13	13	0	0	0	0	0	0
1	3	16	18	0	0	0	0	0	0
1	2	0	0	0	0	0	0	0	0
1	0	0	0	0	0	0	0	0	0
1	3	13	0	0	0	0	0	0	0
1	3	15	17	0	0	0	0	0	0
1	3	13	13	14	11	5	0	0	0
1	3	15	16	0	0	0	0	0	0
1	3	16	0	0	0	0	0	0	0
1	9	0	0	0	0	0	0	0	0
1	3	19	0	0	0	0	0	0	0
1	3	16	0	0	0	0	0	0	0
1	7	23	0	0	0	0	0	0	0
1	0	0	0	0	0	0	0	0	0
1	8	24	0	0	0	0	0	0	0
1	3	13	13	0	0	0	0	0	0
1	8	0	0	0	0	0	0	0	0
1	3	0	0	0	0	0	0	0	0
1	0	0	0	0	0	0	0	0	0
1	2	5	6	7	5	2	0	0	0
1	2	5	6	7	0	0	0	0	0
1	6	22	0	0	0	0	0	0	0
1	2	5	5	0	0	0	0	0	0
1	3	0	0	0	0	0	0	0	0
1	3	0	0	0	0	0	0	0	0
1	3	0	0	0	0	0	0	0	0
1	0	0	0	0	0	0	0	0	0
1	4	0	0	0	0	0	0	0	0
1	4	20	0	0	0	0	0	0	0
1	4	20	0	0	0	0	0	0	0
1	10	0	0	0	0	0	0	0	0
1	2	5	6	7	5	0	0	0	0
1	2	5	6	7	5	0	0	0	0
1	3	13	0	0	0	0	0	0	0
1	6	22	20	19	0	0	0	0	0
1	2	5	0	0	0	0	0	0	0
1	3	0	0	0	0	0	0	0	0
1	10	0	0	0	0	0	0	0	0
1	3	13	0	0	0	0	0	0	0
1	1	3	4	0	0	0	0	0	0
1	4	0	0	0	0	0	0	0	0
1	2	5	6	10	0	0	0	0	0
1	2	0	0	0	0	0	0	0	0
1	2	0	0	0	0	0	0	0	0
1	3	13	0	0	0	0	0	0	0
1	2	5	0	0	0	0	0	0	0
1	3	13	0	0	0	0	0	0	0
1	3	13	13	14	0	0	0	0	0
1	2	6	7	11	0	0	0	0	0
1	1	0	0	0	0	0	0	0	0
1	2	6	0	0	0	0	0	0	0
1	9	0	0	0	0	0	0	0	0
1	4	0	0	0	0	0	0	0	0
1	2	10	12	0	0	0	0	0	0
1	2	7	8	0	0	0	0	0	0
1	2	5	6	7	0	0	0	0	0
1	3	0	0	0	0	0	0	0	0
1	3	14	0	0	0	0	0	0	0
1	3	0	0	0	0	0	0	0	0
1	3	13	13	14	11	5	0	0	0
1	2	10	11	0	0	0	0	0	0
1	2	5	6	7	5	2	2	2	0
1	2	10	11	0	0	0	0	0	0
1	2	6	0	0	0	0	0	0	0
1	2	8	10	0	0	0	0	0	0
1	3	16	0	0	0	0	0	0	0
1	2	0	0	0	0	0	0	0	0
1	2	5	0	0	0	0	0	0	0
1	11	0	0	0	0	0	0	0	0
1	11	0	0	0	0	0	0	0	0
1	0	0	0	0	0	0	0	0	0
1	1	3	3	3	0	0	0	0	0
1	2	5	5	5	0	0	0	0	0
1	2	5	6	7	5	2	1	0	0
1	3	14	15	0	0	0	0	0	0
1	2	5	5	6	3	0	0	0	0
1	3	13	0	0	0	0	0	0	0
1	2	5	6	7	5	2	0	0	0
1	2	5	6	7	5	2	0	0	0
1	2	5	6	7	5	2	1	0	0
1	3	13	13	14	11	5	0	0	0
1	2	5	5	5	0	0	0	0	0
1	2	5	6	7	5	2	2	2	0
1	3	18	0	0	0	0	0	0	0
1	0	0	0	0	0	0	0	0	0
1	3	13	0	0	0	0	0	0	0
1	3	14	15	0	0	0	0	0	0
1	2	5	6	7	6	0	0	0	0
1	3	14	15	0	0	0	0	0	0
1	2	8	9	0	0	0	0	0	0
1	7	0	0	0	0	0	0	0	0
1	2	6	0	0	0	0	0	0	0
1	2	8	10	13	0	0	0	0	0
1	6	0	0	0	0	0	0	0	0
1	8	0	0	0	0	0	0	0	0
1	4	0	0	0	0	0	0	0	0
1	2	5	5	6	0	0	0	0	0
1	2	10	11	0	0	0	0	0	0
1	1	3	0	0	0	0	0	0	0
1	1	3	4	4	0	0	0	0	0
1	2	5	6	7	5	0	0	0	0
1	3	0	0	0	0	0	0	0	0
1	9	0	0	0	0	0	0	0	0
1	2	5	6	8	7	4	0	0	0
1	2	6	7	11	0	0	0	0	0
1	6	0	0	0	0	0	0	0	0
1	1	2	2	0	0	0	0	0	0
1	1	2	1	1	1	0	0	0	0
1	2	11	0	0	0	0	0	0	0
1	2	6	7	0	0	0	0	0	0
1	2	5	6	7	0	0	0	0	0
1	3	17	0	0	0	0	0	0	0
1	3	0	0	0	0	0	0	0	0
1	2	5	6	7	0	0	0	0	0
1	3	13	13	0	0	0	0	0	0
1	3	15	0	0	0	0	0	0	0
1	2	7	0	0	0	0	0	0	0
1	4	0	0	0	0	0	0	0	0
1	3	13	13	0	0	0	0	0	0
1	3	13	13	15	12	0	0	0	0
1	3	16	18	0	0	0	0	0	0
1	2	5	5	5	0	0	0	0	0
1	2	5	0	0	0	0	0	0	0
1	3	13	0	0	0	0	0	0	0
1	2	5	6	0	0	0	0	0	0
1	2	5	6	7	5	2	1	0	0
1	3	15	0	0	0	0	0	0	0
1	1	0	0	0	0	0	0	0	0
1	2	5	5	5	2	1	0	0	0
1	3	0	0	0	0	0	0	0	0
1	3	13	13	14	11	0	0	0	0
1	3	13	13	15	0	0	0	0	0
1	3	13	0	0	0	0	0	0	0
1	1	2	2	2	0	0	0	0	0
1	2	8	10	0	0	0	0	0	0
1	3	13	13	15	12	0	0	0	0
1	2	5	6	7	5	2	1	0	0
1	2	8	0	0	0	0	0	0	0
1	3	13	13	14	11	0	0	0	0
1	2	5	5	5	2	1	0	0	0
1	2	5	6	9	8	0	0	0	0
1	2	9	0	0	0	0	0	0	0
1	12	25	0	0	0	0	0	0	0
1	12	25	0	0	0	0	0	0	0
1	12	0	0	0	0	0	0	0	0
1	12	25	0	0	0	0	0	0	0
1	3	19	0	0	0	0	0	0	0
1	12	25	0	0	0	0	0	0	0
1	12	0	0	0	0	0	0	0	0
1	12	0	0	0	0	0	0	0	0
1	12	0	0	0	0	0	0	0	0
1	3	19	0	0	0	0	0	0	0
1	0	0	0	0	0	0	0	0	0
1	12	0	0	0	0	0	0	0	0
1	12	25	0	0	0	0	0	0	0
1	12	0	0	0	0	0	0	0	0
1	3	0	0	0	0	0	0	0	0
1	1	3	0	0	0	0	0	0	0
1	3	13	0	0	0	0	0	0	0
1	3	17	0	0	0	0	0	0	0
1	3	13	0	0	0	0	0	0	0
1	3	0	0	0	0	0	0	0	0
1	2	9	0	0	0	0	0	0	0
1	2	5	6	7	0	0	0	0	0
1	1	3	3	0	0	0	0	0	0
1	2	5	0	0	0	0	0	0	0
1	1	3	3	0	0	0	0	0	0
1	6	0	0	0	0	0	0	0	0
1	2	6	7	11	0	0	0	0	0
1	2	5	6	8	0	0	0	0	0
1	2	5	5	5	2	1	0	0	0
1	3	13	0	0	0	0	0	0	0
1	3	0	0	0	0	0	0	0	0
1	3	14	15	0	0	0	0	0	0
1	1	3	3	3	0	0	0	0	0
1	2	5	0	0	0	0	0	0	0
1	3	13	13	14	11	0	0	0	0
1	3	13	13	14	0	0	0	0	0
1	3	13	13	14	0	0	0	0	0
1	3	13	13	14	11	5	3	0	0
1	3	13	13	14	11	5	3	0	0
1	3	13	13	0	0	0	0	0	0
1	3	15	17	0	0	0	0	0	0
1	3	13	13	14	11	5	3	3	0
1	3	13	13	14	0	0	0	0	0
1	3	13	13	14	11	5	3	3	0
1	3	13	13	14	0	0	0	0	0
1	3	0	0	0	0	0	0	0	0
1	2	5	6	0	0	0	0	0	0
1	3	13	13	0	0	0	0	0	0
1	2	11	0	0	0	0	0	0	0
1	3	13	13	14	11	5	3	0	0
1	3	13	13	0	0	0	0	0	0
1	3	13	13	14	11	5	3	3	0
1	3	15	17	18	0	0	0	0	0
1	3	0	0	0	0	0	0	0	0
1	3	0	0	0	0	0	0	0	0
1	3	0	0	0	0	0	0	0	0
1	2	5	6	7	5	2	2	2	0
1	2	12	0	0	0	0	0	0	0
1	0	0	0	0	0	0	0	0	0
1	1	0	0	0	0	0	0	0	0
1	5	21	0	0	0	0	0	0	0
1	0	0	0	0	0	0	0	0	0
1	7	0	0	0	0	0	0	0	0
1	3	13	0	0	0	0	0	0	0
1	2	5	6	7	5	0	0	0	0
1	1	2	0	0	0	0	0	0	0
1	0	0	0	0	0	0	0	0	0
1	2	5	0	0	0	0	0	0	0
1	3	0	0	0	0	0	0	0	0
1	0	0	0	0	0	0	0	0	0
1	4	0	0	0	0	0	0	0	0
1	3	13	0	0	0	0	0	0	0
1	3	13	14	0	0	0	0	0	0
1	3	0	0	0	0	0	0	0	0
1	6	22	20	0	0	0	0	0	0
1	2	4	0	0	0	0	0	0	0
1	1	3	3	0	0	0	0	0	0
1	0	0	0	0	0	0	0	0	0
1	1	3	4	0	0	0	0	0	0
1	2	5	6	7	5	2	2	2	0
1	2	12	0	0	0	0	0	0	0
1	3	13	13	0	0	0	0	0	0
1	3	13	0	0	0	0	0	0	0
1	2	5	6	7	6	3	0	0	0
1	0	0	0	0	0	0	0	0	0
1	2	5	6	7	5	0	0	0	0
1	3	19	0	0	0	0	0	0	0
1	2	0	0	0	0	0	0	0	0
1	2	6	0	0	0	0	0	0	0
1	11	0	0	0	0	0	0	0	0
1	3	0	0	0	0	0	0	0	0
1	3	0	0	0	0	0	0	0	0
1	2	10	11	0	0	0	0	0	0
1	3	13	13	14	0	0	0	0	0
1	2	5	6	0	0	0	0	0	0
1	2	5	6	7	5	0	0	0	0
1	3	13	0	0	0	0	0	0	0
1	3	13	0	0	0	0	0	0	0
1	0	0	0	0	0	0	0	0	0
1	6	22	0	0	0	0	0	0	0
1	3	0	0	0	0	0	0	0	0
1	2	5	5	6	0	0	0	0	0
1	6	0	0	0	0	0	0	0	0
1	2	5	6	0	0	0	0	0	0
1	2	5	6	7	4	0	0	0	0
1	3	13	13	0	0	0	0	0	0
1	2	5	6	7	4	0	0	0	0
1	2	5	6	0	0	0	0	0	0
1	2	5	6	7	0	0	0	0	0
1	3	13	13	15	12	0	0	0	0
1	2	5	6	7	5	2	2	2	0
1	3	13	13	0	0	0	0	0	0
1	1	2	2	2	0	0	0	0	0
1	1	3	4	0	0	0	0	0	0
1	2	5	0	0	0	0	0	0	0
1	2	8	10	0	0	0	0	0	0
1	2	5	0	0	0	0	0	0	0
1	1	3	3	3	0	0	0	0	0
1	3	13	13	15	0	0	0	0	0
1	3	13	0	0	0	0	0	0	0

## Sheet: Figure3cCoassignmentmatrix
5	1	1	1	1	1	1	1	1	1	1	1	1	1	1	1	1	1	1	1	1	1	1	1	1	1	1	1	1	1	1	1	1	1	1	1	1	1	1	1	1	1	1	1	1	1	1	1	1	1
1	3	2	2	2	2	2	1	1	1	2	2	2	2	2	2	2	2	1	2	2	2	2	3	2	1	1	1	2	2	2	2	2	1	2	2	2	1	2	1	2	1	1	2	1	1	2	1	1	1
1	2	7	4	4	5	2	1	1	1	5	2	4	2	6	3	2	2	1	6	4	2	5	2	2	1	1	1	7	2	4	2	4	1	2	3	3	1	5	1	4	1	1	4	1	1	3	1	1	1
1	2	4	6	6	4	2	1	1	1	4	2	5	2	4	3	2	2	1	4	6	2	4	2	2	1	1	1	4	2	6	2	6	1	2	3	3	1	4	1	4	1	1	6	1	1	3	1	1	1
1	2	4	6	7	4	2	1	1	1	4	2	5	2	4	3	2	2	1	4	6	2	4	2	2	1	1	1	4	2	7	2	7	1	2	3	3	1	4	1	4	1	1	7	1	1	3	1	1	1
1	2	5	4	4	5	2	1	1	1	5	2	4	2	5	3	2	2	1	5	4	2	5	2	2	1	1	1	5	2	4	2	4	1	2	3	3	1	5	1	4	1	1	4	1	1	3	1	1	1
1	2	2	2	2	2	4	1	1	1	2	3	2	3	2	2	2	2	1	2	2	2	2	2	2	1	1	1	2	2	2	2	2	1	2	2	2	1	2	1	2	1	1	2	1	1	2	1	1	1
1	1	1	1	1	1	1	3	1	1	1	1	1	1	1	1	1	1	1	1	1	1	1	1	1	1	1	1	1	1	1	1	1	3	1	1	1	2	1	3	1	2	3	1	2	1	1	1	1	2
1	1	1	1	1	1	1	1	4	4	1	1	1	1	1	1	1	1	1	1	1	1	1	1	1	1	1	1	1	1	1	1	1	1	1	1	1	1	1	1	1	1	1	1	1	1	1	1	1	1
1	1	1	1	1	1	1	1	4	4	1	1	1	1	1	1	1	1	1	1	1	1	1	1	1	1	1	1	1	1	1	1	1	1	1	1	1	1	1	1	1	1	1	1	1	1	1	1	1	1
1	2	5	4	4	5	2	1	1	1	5	2	4	2	5	3	2	2	1	5	4	2	5	2	2	1	1	1	5	2	4	2	4	1	2	3	3	1	5	1	4	1	1	4	1	1	3	1	1	1
1	2	2	2	2	2	3	1	1	1	2	3	2	3	2	2	2	2	1	2	2	2	2	2	2	1	1	1	2	2	2	2	2	1	2	2	2	1	2	1	2	1	1	2	1	1	2	1	1	1
1	2	4	5	5	4	2	1	1	1	4	2	6	2	4	3	2	2	1	4	5	2	4	2	2	1	1	1	4	2	5	2	5	1	2	3	3	1	4	1	4	1	1	5	1	1	3	1	1	1
1	2	2	2	2	2	3	1	1	1	2	3	2	3	2	2	2	2	1	2	2	2	2	2	2	1	1	1	2	2	2	2	2	1	2	2	2	1	2	1	2	1	1	2	1	1	2	1	1	1
1	2	6	4	4	5	2	1	1	1	5	2	4	2	6	3	2	2	1	6	4	2	5	2	2	1	1	1	6	2	4	2	4	1	2	3	3	1	5	1	4	1	1	4	1	1	3	1	1	1
1	2	3	3	3	3	2	1	1	1	3	2	3	2	3	6	2	2	1	3	3	2	3	2	2	1	1	1	3	2	3	2	3	1	2	3	3	1	3	1	3	1	1	3	1	1	3	1	1	1
1	2	2	2	2	2	2	1	1	1	2	2	2	2	2	2	4	2	1	2	2	2	2	2	2	1	1	1	2	2	2	4	2	1	2	2	2	1	2	1	2	1	1	2	1	1	2	1	1	1
1	2	2	2	2	2	2	1	1	1	2	2	2	2	2	2	2	3	1	2	2	3	2	2	2	1	1	1	2	3	2	2	2	1	3	2	2	1	2	1	2	1	1	2	1	1	2	1	1	1
1	1	1	1	1	1	1	1	1	1	1	1	1	1	1	1	1	1	2	1	1	1	1	1	1	1	1	1	1	1	1	1	1	1	1	1	1	1	1	1	1	1	1	1	1	1	1	1	1	1
1	2	6	4	4	5	2	1	1	1	5	2	4	2	6	3	2	2	1	6	4	2	5	2	2	1	1	1	6	2	4	2	4	1	2	3	3	1	5	1	4	1	1	4	1	1	3	1	1	1
1	2	4	6	6	4	2	1	1	1	4	2	5	2	4	3	2	2	1	4	6	2	4	2	2	1	1	1	4	2	6	2	6	1	2	3	3	1	4	1	4	1	1	6	1	1	3	1	1	1
1	2	2	2	2	2	2	1	1	1	2	2	2	2	2	2	2	3	1	2	2	5	2	2	2	1	1	1	2	3	2	2	2	1	3	2	2	1	2	1	2	1	1	2	1	1	2	1	1	1
1	2	5	4	4	5	2	1	1	1	5	2	4	2	5	3	2	2	1	5	4	2	5	2	2	1	1	1	5	2	4	2	4	1	2	3	3	1	5	1	4	1	1	4	1	1	3	1	1	1
1	3	2	2	2	2	2	1	1	1	2	2	2	2	2	2	2	2	1	2	2	2	2	3	2	1	1	1	2	2	2	2	2	1	2	2	2	1	2	1	2	1	1	2	1	1	2	1	1	1
1	2	2	2	2	2	2	1	1	1	2	2	2	2	2	2	2	2	1	2	2	2	2	2	4	1	1	1	2	2	2	2	2	1	2	2	2	1	2	1	2	1	1	2	1	1	2	1	1	1
1	1	1	1	1	1	1	1	1	1	1	1	1	1	1	1	1	1	1	1	1	1	1	1	1	5	5	2	1	1	1	1	1	1	1	1	1	1	1	1	1	1	1	1	1	1	1	1	1	1
1	1	1	1	1	1	1	1	1	1	1	1	1	1	1	1	1	1	1	1	1	1	1	1	1	5	5	2	1	1	1	1	1	1	1	1	1	1	1	1	1	1	1	1	1	1	1	1	1	1
1	1	1	1	1	1	1	1	1	1	1	1	1	1	1	1	1	1	1	1	1	1	1	1	1	2	2	2	1	1	1	1	1	1	1	1	1	1	1	1	1	1	1	1	1	1	1	1	1	1
1	2	7	4	4	5	2	1	1	1	5	2	4	2	6	3	2	2	1	6	4	2	5	2	2	1	1	1	7	2	4	2	4	1	2	3	3	1	5	1	4	1	1	4	1	1	3	1	1	1
1	2	2	2	2	2	2	1	1	1	2	2	2	2	2	2	2	3	1	2	2	3	2	2	2	1	1	1	2	6	2	2	2	1	6	2	2	1	2	1	2	1	1	2	1	1	2	1	1	1
1	2	4	6	7	4	2	1	1	1	4	2	5	2	4	3	2	2	1	4	6	2	4	2	2	1	1	1	4	2	8	2	7	1	2	3	3	1	4	1	4	1	1	7	1	1	3	1	1	1
1	2	2	2	2	2	2	1	1	1	2	2	2	2	2	2	4	2	1	2	2	2	2	2	2	1	1	1	2	2	2	4	2	1	2	2	2	1	2	1	2	1	1	2	1	1	2	1	1	1
1	2	4	6	7	4	2	1	1	1	4	2	5	2	4	3	2	2	1	4	6	2	4	2	2	1	1	1	4	2	7	2	9	1	2	3	3	1	4	1	4	1	1	9	1	1	3	1	1	1
1	1	1	1	1	1	1	3	1	1	1	1	1	1	1	1	1	1	1	1	1	1	1	1	1	1	1	1	1	1	1	1	1	4	1	1	1	2	1	4	1	2	4	1	2	1	1	1	1	2
1	2	2	2	2	2	2	1	1	1	2	2	2	2	2	2	2	3	1	2	2	3	2	2	2	1	1	1	2	6	2	2	2	1	6	2	2	1	2	1	2	1	1	2	1	1	2	1	1	1
1	2	3	3	3	3	2	1	1	1	3	2	3	2	3	3	2	2	1	3	3	2	3	2	2	1	1	1	3	2	3	2	3	1	2	3	3	1	3	1	3	1	1	3	1	1	3	1	1	1
1	2	3	3	3	3	2	1	1	1	3	2	3	2	3	3	2	2	1	3	3	2	3	2	2	1	1	1	3	2	3	2	3	1	2	3	3	1	3	1	3	1	1	3	1	1	3	1	1	1
1	1	1	1	1	1	1	2	1	1	1	1	1	1	1	1	1	1	1	1	1	1	1	1	1	1	1	1	1	1	1	1	1	2	1	1	1	3	1	2	1	3	2	1	2	1	1	1	1	2
1	2	5	4	4	5	2	1	1	1	5	2	4	2	5	3	2	2	1	5	4	2	5	2	2	1	1	1	5	2	4	2	4	1	2	3	3	1	5	1	4	1	1	4	1	1	3	1	1	1
1	1	1	1	1	1	1	3	1	1	1	1	1	1	1	1	1	1	1	1	1	1	1	1	1	1	1	1	1	1	1	1	1	4	1	1	1	2	1	4	1	2	4	1	2	1	1	1	1	2
1	2	4	4	4	4	2	1	1	1	4	2	4	2	4	3	2	2	1	4	4	2	4	2	2	1	1	1	4	2	4	2	4	1	2	3	3	1	4	1	4	1	1	4	1	1	3	1	1	1
1	1	1	1	1	1	1	2	1	1	1	1	1	1	1	1	1	1	1	1	1	1	1	1	1	1	1	1	1	1	1	1	1	2	1	1	1	3	1	2	1	4	2	1	2	1	1	1	1	2
1	1	1	1	1	1	1	3	1	1	1	1	1	1	1	1	1	1	1	1	1	1	1	1	1	1	1	1	1	1	1	1	1	4	1	1	1	2	1	4	1	2	9	1	2	1	1	1	1	2
1	2	4	6	7	4	2	1	1	1	4	2	5	2	4	3	2	2	1	4	6	2	4	2	2	1	1	1	4	2	7	2	9	1	2	3	3	1	4	1	4	1	1	9	1	1	3	1	1	1
1	1	1	1	1	1	1	2	1	1	1	1	1	1	1	1	1	1	1	1	1	1	1	1	1	1	1	1	1	1	1	1	1	2	1	1	1	2	1	2	1	2	2	1	4	1	1	1	1	4
1	1	1	1	1	1	1	1	1	1	1	1	1	1	1	1	1	1	1	1	1	1	1	1	1	1	1	1	1	1	1	1	1	1	1	1	1	1	1	1	1	1	1	1	1	1	1	1	1	1
1	2	3	3	3	3	2	1	1	1	3	2	3	2	3	3	2	2	1	3	3	2	3	2	2	1	1	1	3	2	3	2	3	1	2	3	3	1	3	1	3	1	1	3	1	1	3	1	1	1
1	1	1	1	1	1	1	1	1	1	1	1	1	1	1	1	1	1	1	1	1	1	1	1	1	1	1	1	1	1	1	1	1	1	1	1	1	1	1	1	1	1	1	1	1	1	1	1	1	1
1	1	1	1	1	1	1	1	1	1	1	1	1	1	1	1	1	1	1	1	1	1	1	1	1	1	1	1	1	1	1	1	1	1	1	1	1	1	1	1	1	1	1	1	1	1	1	1	1	1
1	1	1	1	1	1	1	2	1	1	1	1	1	1	1	1	1	1	1	1	1	1	1	1	1	1	1	1	1	1	1	1	1	2	1	1	1	2	1	2	1	2	2	1	4	1	1	1	1	5
1	1	1	1	1	1	1	1	1	1	1	1	1	1	1	1	1	1	1	1	1	1	1	1	1	4	4	2	1	1	1	1	1	1	1	1	1	1	1	1	1	1	1	1	1	1	1	1	1	1
1	2	4	4	4	4	2	1	1	1	4	2	4	2	4	3	2	2	1	4	4	2	4	2	2	1	1	1	4	2	4	2	4	1	2	3	3	1	4	1	4	1	1	4	1	1	3	1	1	1
1	1	1	1	1	1	1	1	1	1	1	1	1	1	1	1	1	1	1	1	1	1	1	1	1	1	1	1	1	1	1	1	1	1	1	1	1	1	1	1	1	1	1	1	1	1	1	1	1	1
5	1	1	1	1	1	1	1	1	1	1	1	1	1	1	1	1	1	1	1	1	1	1	1	1	1	1	1	1	1	1	1	1	1	1	1	1	1	1	1	1	1	1	1	1	1	1	1	1	1
4	1	1	1	1	1	1	1	1	1	1	1	1	1	1	1	1	1	1	1	1	1	1	1	1	1	1	1	1	1	1	1	1	1	1	1	1	1	1	1	1	1	1	1	1	1	1	1	1	1
1	1	1	1	1	1	1	1	1	1	1	1	1	1	1	1	1	1	1	1	1	1	1	1	1	4	4	2	1	1	1	1	1	1	1	1	1	1	1	1	1	1	1	1	1	1	1	1	1	1
1	2	2	2	2	2	2	1	1	1	2	2	2	2	2	2	2	3	1	2	2	3	2	2	2	1	1	1	2	6	2	2	2	1	6	2	2	1	2	1	2	1	1	2	1	1	2	1	1	1
1	1	1	1	1	1	1	2	1	1	1	1	1	1	1	1	1	1	1	1	1	1	1	1	1	1	1	1	1	1	1	1	1	2	1	1	1	2	1	2	1	2	2	1	2	1	1	1	1	2
1	1	1	1	1	1	1	1	1	1	1	1	1	1	1	1	1	1	1	1	1	1	1	1	1	5	5	2	1	1	1	1	1	1	1	1	1	1	1	1	1	1	1	1	1	1	1	1	1	1
1	2	2	2	2	2	2	1	1	1	2	2	2	2	2	2	2	2	1	2	2	2	2	2	2	1	1	1	2	2	2	2	2	1	2	2	2	1	2	1	2	1	1	2	1	1	2	1	1	1
3	1	1	1	1	1	1	1	1	1	1	1	1	1	1	1	1	1	1	1	1	1	1	1	1	1	1	1	1	1	1	1	1	1	1	1	1	1	1	1	1	1	1	1	1	1	1	1	1	1
1	1	1	1	1	1	1	1	1	1	1	1	1	1	1	1	1	1	1	1	1	1	1	1	1	1	1	1	1	1	1	1	1	1	1	1	1	1	1	1	1	1	1	1	1	1	1	1	1	1
1	1	1	1	1	1	1	1	2	2	1	1	1	1	1	1	1	1	1	1	1	1	1	1	1	1	1	1	1	1	1	1	1	1	1	1	1	1	1	1	1	1	1	1	1	1	1	1	1	1
1	2	4	4	4	4	2	1	1	1	4	2	4	2	4	3	2	2	1	4	4	2	4	2	2	1	1	1	4	2	4	2	4	1	2	3	3	1	4	1	4	1	1	4	1	1	3	1	1	1
1	2	2	2	2	2	2	1	1	1	2	2	2	2	2	2	2	2	1	2	2	2	2	2	2	1	1	1	2	2	2	2	2	1	2	2	2	1	2	1	2	1	1	2	1	1	2	1	1	1
1	2	4	6	6	4	2	1	1	1	4	2	5	2	4	3	2	2	1	4	6	2	4	2	2	1	1	1	4	2	6	2	6	1	2	3	3	1	4	1	4	1	1	6	1	1	3	1	1	1
1	2	4	4	4	4	2	1	1	1	4	2	4	2	4	3	2	2	1	4	4	2	4	2	2	1	1	1	4	2	4	2	4	1	2	3	3	1	4	1	4	1	1	4	1	1	3	1	1	1
1	1	1	1	1	1	1	1	1	1	1	1	1	1	1	1	1	1	1	1	1	1	1	1	1	2	2	2	1	1	1	1	1	1	1	1	1	1	1	1	1	1	1	1	1	1	1	1	1	1
1	1	1	1	1	1	1	1	1	1	1	1	1	1	1	1	1	1	1	1	1	1	1	1	1	2	2	2	1	1	1	1	1	1	1	1	1	1	1	1	1	1	1	1	1	1	1	1	1	1
4	1	1	1	1	1	1	1	1	1	1	1	1	1	1	1	1	1	1	1	1	1	1	1	1	1	1	1	1	1	1	1	1	1	1	1	1	1	1	1	1	1	1	1	1	1	1	1	1	1
1	1	1	1	1	1	1	1	1	1	1	1	1	1	1	1	1	1	1	1	1	1	1	1	1	1	1	1	1	1	1	1	1	1	1	1	1	1	1	1	1	1	1	1	1	1	1	1	1	1
1	2	2	2	2	2	2	1	1	1	2	2	2	2	2	2	2	2	1	2	2	2	2	2	2	1	1	1	2	2	2	2	2	1	2	2	2	1	2	1	2	1	1	2	1	1	2	1	1	1
1	2	3	3	3	3	2	1	1	1	3	2	3	2	3	4	2	2	1	3	3	2	3	2	2	1	1	1	3	2	3	2	3	1	2	3	3	1	3	1	3	1	1	3	1	1	3	1	1	1
1	2	2	2	2	2	2	1	1	1	2	2	2	2	2	2	2	2	1	2	2	2	2	2	2	1	1	1	2	2	2	2	2	1	2	2	2	1	2	1	2	1	1	2	1	1	2	1	1	1
1	2	3	3	3	3	2	1	1	1	3	2	3	2	3	3	2	2	1	3	3	2	3	2	2	1	1	1	3	2	3	2	3	1	2	3	3	1	3	1	3	1	1	3	1	1	3	1	1	1
1	2	2	2	2	2	2	1	1	1	2	2	2	2	2	2	2	3	1	2	2	5	2	2	2	1	1	1	2	3	2	2	2	1	3	2	2	1	2	1	2	1	1	2	1	1	2	1	1	1
5	1	1	1	1	1	1	1	1	1	1	1	1	1	1	1	1	1	1	1	1	1	1	1	1	1	1	1	1	1	1	1	1	1	1	1	1	1	1	1	1	1	1	1	1	1	1	1	1	1
1	2	3	3	3	3	2	1	1	1	3	2	3	2	3	3	2	2	1	3	3	2	3	2	2	1	1	1	3	2	3	2	3	1	2	3	3	1	3	1	3	1	1	3	1	1	3	1	1	1
1	2	2	2	2	2	2	1	1	1	2	2	2	2	2	2	2	2	1	2	2	2	2	2	3	1	1	1	2	2	2	2	2	1	2	2	2	1	2	1	2	1	1	2	1	1	2	1	1	1
1	2	4	5	5	4	2	1	1	1	4	2	5	2	4	3	2	2	1	4	5	2	4	2	2	1	1	1	4	2	5	2	5	1	2	3	3	1	4	1	4	1	1	5	1	1	3	1	1	1
1	1	1	1	1	1	1	1	1	1	1	1	1	1	1	1	1	1	1	1	1	1	1	1	1	2	2	2	1	1	1	1	1	1	1	1	1	1	1	1	1	1	1	1	1	1	1	1	1	1
1	2	3	3	3	3	2	1	1	1	3	2	3	2	3	3	2	2	1	3	3	2	3	2	2	1	1	1	3	2	3	2	3	1	2	3	3	1	3	1	3	1	1	3	1	1	3	1	1	1
1	2	2	2	2	2	2	1	1	1	2	2	2	2	2	2	2	2	1	2	2	2	2	2	2	1	1	1	2	2	2	2	2	1	2	2	2	1	2	1	2	1	1	2	1	1	2	1	1	1
1	2	3	3	3	3	2	1	1	1	3	2	3	2	3	6	2	2	1	3	3	2	3	2	2	1	1	1	3	2	3	2	3	1	2	3	3	1	3	1	3	1	1	3	1	1	3	1	1	1
1	2	3	3	3	3	2	1	1	1	3	2	3	2	3	3	2	2	1	3	3	2	3	2	2	1	1	1	3	2	3	2	3	1	2	3	3	1	3	1	3	1	1	3	1	1	3	1	1	1
1	2	4	4	4	4	2	1	1	1	4	2	4	2	4	3	2	2	1	4	4	2	4	2	2	1	1	1	4	2	4	2	4	1	2	3	3	1	4	1	4	1	1	4	1	1	3	1	1	1
1	1	1	1	1	1	1	1	1	1	1	1	1	1	1	1	1	1	1	1	1	1	1	1	1	1	1	1	1	1	1	1	1	1	1	1	1	1	1	1	1	1	1	1	1	1	1	1	1	1
1	2	3	3	3	3	2	1	1	1	3	2	3	2	3	3	2	2	1	3	3	2	3	2	2	1	1	1	3	2	3	2	3	1	2	3	3	1	3	1	3	1	1	3	1	1	3	1	1	1
5	1	1	1	1	1	1	1	1	1	1	1	1	1	1	1	1	1	1	1	1	1	1	1	1	1	1	1	1	1	1	1	1	1	1	1	1	1	1	1	1	1	1	1	1	1	1	1	1	1
1	1	1	1	1	1	1	1	1	1	1	1	1	1	1	1	1	1	1	1	1	1	1	1	1	2	2	2	1	1	1	1	1	1	1	1	1	1	1	1	1	1	1	1	1	1	1	1	1	1
1	2	4	4	4	4	2	1	1	1	4	2	4	2	4	3	2	2	1	4	4	2	4	2	2	1	1	1	4	2	4	2	4	1	2	3	3	1	4	1	4	1	1	4	1	1	3	1	1	1
1	2	2	2	2	2	2	1	1	1	2	2	2	2	2	2	2	3	1	2	2	3	2	2	2	1	1	1	2	3	2	2	2	1	3	2	2	1	2	1	2	1	1	2	1	1	2	1	1	1
1	1	1	1	1	1	1	1	1	1	1	1	1	1	1	1	1	1	1	1	1	1	1	1	1	3	3	2	1	1	1	1	1	1	1	1	1	1	1	1	1	1	1	1	1	1	1	1	1	1
1	2	3	3	3	3	2	1	1	1	3	2	3	2	3	4	2	2	1	3	3	2	3	2	2	1	1	1	3	2	3	2	3	1	2	3	3	1	3	1	3	1	1	3	1	1	3	1	1	1
1	2	3	3	3	3	2	1	1	1	3	2	3	2	3	4	2	2	1	3	3	2	3	2	2	1	1	1	3	2	3	2	3	1	2	3	3	1	3	1	3	1	1	3	1	1	3	1	1	1
1	1	1	1	1	1	1	1	1	1	1	1	1	1	1	1	1	1	1	1	1	1	1	1	1	4	4	2	1	1	1	1	1	1	1	1	1	1	1	1	1	1	1	1	1	1	1	1	1	1
1	2	3	3	3	3	2	1	1	1	3	2	3	2	3	5	2	2	1	3	3	2	3	2	2	1	1	1	3	2	3	2	3	1	2	3	3	1	3	1	3	1	1	3	1	1	3	1	1	1
1	2	2	2	2	2	2	1	1	1	2	2	2	2	2	2	2	2	1	2	2	2	2	2	2	1	1	1	2	2	2	2	2	1	2	2	2	1	2	1	2	1	1	2	1	1	2	1	1	1
1	1	1	1	1	1	1	1	1	1	1	1	1	1	1	1	1	1	1	1	1	1	1	1	1	2	2	2	1	1	1	1	1	1	1	1	1	1	1	1	1	1	1	1	1	1	1	1	1	1
1	1	1	1	1	1	1	1	1	1	1	1	1	1	1	1	1	1	1	1	1	1	1	1	1	2	2	2	1	1	1	1	1	1	1	1	1	1	1	1	1	1	1	1	1	1	1	1	1	1
1	2	3	3	3	3	2	1	1	1	3	2	3	2	3	4	2	2	1	3	3	2	3	2	2	1	1	1	3	2	3	2	3	1	2	3	3	1	3	1	3	1	1	3	1	1	3	1	1	1
1	2	2	2	2	2	2	1	1	1	2	2	2	2	2	2	2	3	1	2	2	3	2	2	2	1	1	1	2	3	2	2	2	1	3	2	2	1	2	1	2	1	1	2	1	1	2	1	1	1
1	2	3	3	3	3	2	1	1	1	3	2	3	2	3	4	2	2	1	3	3	2	3	2	2	1	1	1	3	2	3	2	3	1	2	3	3	1	3	1	3	1	1	3	1	1	3	1	1	1
1	2	2	2	2	2	2	1	1	1	2	2	2	2	2	2	2	2	1	2	2	2	2	2	4	1	1	1	2	2	2	2	2	1	2	2	2	1	2	1	2	1	1	2	1	1	2	1	1	1
1	2	3	3	3	3	2	1	1	1	3	2	3	2	3	6	2	2	1	3	3	2	3	2	2	1	1	1	3	2	3	2	3	1	2	3	3	1	3	1	3	1	1	3	1	1	3	1	1	1
1	2	3	3	3	3	2	1	1	1	3	2	3	2	3	3	2	2	1	3	3	2	3	2	2	1	1	1	3	2	3	2	3	1	2	3	3	1	3	1	3	1	1	3	1	1	3	1	1	1
2	1	1	1	1	1	1	1	1	1	1	1	1	1	1	1	1	1	1	1	1	1	1	1	1	1	1	1	1	1	1	1	1	1	1	1	1	1	1	1	1	1	1	1	1	1	1	1	1	1
1	2	3	3	3	3	2	1	1	1	3	2	3	2	3	5	2	2	1	3	3	2	3	2	2	1	1	1	3	2	3	2	3	1	2	3	3	1	3	1	3	1	1	3	1	1	3	1	1	1
1	2	3	3	3	3	2	1	1	1	3	2	3	2	3	4	2	2	1	3	3	2	3	2	2	1	1	1	3	2	3	2	3	1	2	3	3	1	3	1	3	1	1	3	1	1	3	1	1	1
3	1	1	1	1	1	1	1	1	1	1	1	1	1	1	1	1	1	1	1	1	1	1	1	1	1	1	1	1	1	1	1	1	1	1	1	1	1	1	1	1	1	1	1	1	1	1	1	1	1
1	2	3	3	3	3	2	1	1	1	3	2	3	2	3	4	2	2	1	3	3	2	3	2	2	1	1	1	3	2	3	2	3	1	2	3	3	1	3	1	3	1	1	3	1	1	3	1	1	1
1	2	3	3	3	3	2	1	1	1	3	2	3	2	3	3	2	2	1	3	3	2	3	2	2	1	1	1	3	2	3	2	3	1	2	3	3	1	3	1	3	1	1	3	1	1	3	1	1	1
1	1	1	1	1	1	1	2	1	1	1	1	1	1	1	1	1	1	1	1	1	1	1	1	1	1	1	1	1	1	1	1	1	2	1	1	1	2	1	2	1	2	2	1	3	1	1	1	1	3
1	2	2	2	2	2	2	1	1	1	2	2	2	2	2	2	2	2	1	2	2	2	2	2	2	1	1	1	2	2	2	2	2	1	2	2	2	1	2	1	2	1	1	2	1	1	2	1	1	1
2	1	1	1	1	1	1	1	1	1	1	1	1	1	1	1	1	1	1	1	1	1	1	1	1	1	1	1	1	1	1	1	1	1	1	1	1	1	1	1	1	1	1	1	1	1	1	1	1	1
1	2	2	2	2	2	2	1	1	1	2	2	2	2	2	2	2	3	1	2	2	3	2	2	2	1	1	1	2	3	2	2	2	1	3	2	2	1	2	1	2	1	1	2	1	1	2	1	1	1
1	2	3	3	3	3	2	1	1	1	3	2	3	2	3	3	2	2	1	3	3	2	3	2	2	1	1	1	3	2	3	2	3	1	2	3	3	1	3	1	3	1	1	3	1	1	3	1	1	1
1	1	1	1	1	1	1	1	1	1	1	1	1	1	1	1	1	1	1	1	1	1	1	1	1	3	3	2	1	1	1	1	1	1	1	1	1	1	1	1	1	1	1	1	1	1	1	1	1	1
1	1	1	1	1	1	1	1	1	1	1	1	1	1	1	1	1	1	1	1	1	1	1	1	1	1	1	1	1	1	1	1	1	1	1	1	1	1	1	1	1	1	1	1	1	1	1	1	1	1
1	1	1	1	1	1	1	1	1	1	1	1	1	1	1	1	1	1	2	1	1	1	1	1	1	1	1	1	1	1	1	1	1	1	1	1	1	1	1	1	1	1	1	1	1	1	1	1	1	1
1	1	1	1	1	1	1	1	1	1	1	1	1	1	1	1	1	1	1	1	1	1	1	1	1	1	1	1	1	1	1	1	1	1	1	1	1	1	1	1	1	1	1	1	1	1	1	1	1	1
1	1	1	1	1	1	1	1	1	1	1	1	1	1	1	1	1	1	2	1	1	1	1	1	1	1	1	1	1	1	1	1	1	1	1	1	1	1	1	1	1	1	1	1	1	1	1	1	1	1
1	1	1	1	1	1	1	1	1	1	1	1	1	1	1	1	1	1	2	1	1	1	1	1	1	1	1	1	1	1	1	1	1	1	1	1	1	1	1	1	1	1	1	1	1	1	1	1	1	1
1	1	1	1	1	1	1	1	1	1	1	1	1	1	1	1	1	1	1	1	1	1	1	1	1	1	1	1	1	1	1	1	1	1	1	1	1	1	1	1	1	1	1	1	1	1	1	1	1	1
1	2	2	2	2	2	2	1	1	1	2	2	2	2	2	2	2	2	1	2	2	2	2	2	2	1	1	1	2	2	2	2	2	1	2	2	2	1	2	1	2	1	1	2	1	1	2	1	1	1
1	2	2	2	2	2	2	1	1	1	2	2	2	2	2	2	2	2	1	2	2	2	2	2	2	1	1	1	2	2	2	2	2	1	2	2	2	1	2	1	2	1	1	2	1	1	2	1	1	1
2	1	1	1	1	1	1	1	1	1	1	1	1	1	1	1	1	1	1	1	1	1	1	1	1	1	1	1	1	1	1	1	1	1	1	1	1	1	1	1	1	1	1	1	1	1	1	1	1	1
1	2	3	3	3	3	2	1	1	1	3	2	3	2	3	3	2	2	1	3	3	2	3	2	2	1	1	1	3	2	3	2	3	1	2	3	3	1	3	1	3	1	1	3	1	1	3	1	1	1
1	2	3	3	3	3	2	1	1	1	3	2	3	2	3	3	2	2	1	3	3	2	3	2	2	1	1	1	3	2	3	2	3	1	2	3	3	1	3	1	3	1	1	3	1	1	3	1	1	1
1	1	1	1	1	1	1	2	1	1	1	1	1	1	1	1	1	1	1	1	1	1	1	1	1	1	1	1	1	1	1	1	1	2	1	1	1	2	1	2	1	2	2	1	3	1	1	1	1	3
1	2	2	2	2	2	2	1	1	1	2	2	2	2	2	2	2	2	1	2	2	2	2	2	2	1	1	1	2	2	2	2	2	1	2	2	2	1	2	1	2	1	1	2	1	1	2	1	1	1
2	1	1	1	1	1	1	1	1	1	1	1	1	1	1	1	1	1	1	1	1	1	1	1	1	1	1	1	1	1	1	1	1	1	1	1	1	1	1	1	1	1	1	1	1	1	1	1	1	1
1	2	2	2	2	2	2	1	1	1	2	2	2	2	2	2	2	2	1	2	2	2	2	2	4	1	1	1	2	2	2	2	2	1	2	2	2	1	2	1	2	1	1	2	1	1	2	1	1	1
1	2	3	3	3	3	2	1	1	1	3	2	3	2	3	6	2	2	1	3	3	2	3	2	2	1	1	1	3	2	3	2	3	1	2	3	3	1	3	1	3	1	1	3	1	1	3	1	1	1
1	1	1	1	1	1	1	1	3	3	1	1	1	1	1	1	1	1	1	1	1	1	1	1	1	1	1	1	1	1	1	1	1	1	1	1	1	1	1	1	1	1	1	1	1	1	1	1	1	1
1	1	1	1	1	1	1	1	1	1	1	1	1	1	1	1	1	1	1	1	1	1	1	1	1	1	1	1	1	1	1	1	1	1	1	1	1	1	1	1	1	1	1	1	1	1	1	1	1	1
1	1	1	1	1	1	1	1	1	1	1	1	1	1	1	1	1	1	1	1	1	1	1	1	1	1	1	1	1	1	1	1	1	1	1	1	1	1	1	1	1	1	1	1	1	1	1	1	1	1
1	2	2	2	2	2	4	1	1	1	2	3	2	3	2	2	2	2	1	2	2	2	2	2	2	1	1	1	2	2	2	2	2	1	2	2	2	1	2	1	2	1	1	2	1	1	2	1	1	1
1	2	3	3	3	3	2	1	1	1	3	2	3	2	3	3	2	2	1	3	3	2	3	2	2	1	1	1	3	2	3	2	3	1	2	3	3	1	3	1	3	1	1	3	1	1	3	1	1	1
1	2	3	3	3	3	2	1	1	1	3	2	3	2	3	3	2	2	1	3	3	2	3	2	2	1	1	1	3	2	3	2	3	1	2	3	3	1	3	1	3	1	1	3	1	1	3	1	1	1
1	2	4	4	4	4	2	1	1	1	4	2	4	2	4	3	2	2	1	4	4	2	4	2	2	1	1	1	4	2	4	2	4	1	2	3	3	1	4	1	4	1	1	4	1	1	3	1	1	1
1	2	2	2	2	2	2	1	1	1	2	2	2	2	2	2	2	2	1	2	2	2	2	2	2	1	1	1	2	2	2	2	2	1	2	2	2	1	2	1	2	1	1	2	1	1	2	1	1	1
1	1	1	1	1	1	1	1	1	1	1	1	1	1	1	1	1	1	2	1	1	1	1	1	1	1	1	1	1	1	1	1	1	1	1	1	1	1	1	1	1	1	1	1	1	1	1	1	1	1
1	2	3	3	3	3	2	1	1	1	3	2	3	2	3	3	2	2	1	3	3	2	3	2	2	1	1	1	3	2	3	2	3	1	2	3	3	1	3	1	3	1	1	3	1	1	3	1	1	1
1	2	4	5	5	4	2	1	1	1	4	2	5	2	4	3	2	2	1	4	5	2	4	2	2	1	1	1	4	2	5	2	5	1	2	3	3	1	4	1	4	1	1	5	1	1	3	1	1	1
1	1	1	1	1	1	1	3	1	1	1	1	1	1	1	1	1	1	1	1	1	1	1	1	1	1	1	1	1	1	1	1	1	3	1	1	1	2	1	3	1	2	3	1	2	1	1	1	1	2
1	2	4	6	6	4	2	1	1	1	4	2	5	2	4	3	2	2	1	4	6	2	4	2	2	1	1	1	4	2	6	2	6	1	2	3	3	1	4	1	4	1	1	6	1	1	3	1	1	1
1	2	2	2	2	2	2	1	1	1	2	2	2	2	2	2	2	3	1	2	2	4	2	2	2	1	1	1	2	3	2	2	2	1	3	2	2	1	2	1	2	1	1	2	1	1	2	1	1	1
1	1	1	1	1	1	1	3	1	1	1	1	1	1	1	1	1	1	1	1	1	1	1	1	1	1	1	1	1	1	1	1	1	4	1	1	1	2	1	4	1	2	5	1	2	1	1	1	1	2
2	1	1	1	1	1	1	1	1	1	1	1	1	1	1	1	1	1	1	1	1	1	1	1	1	1	1	1	1	1	1	1	1	1	1	1	1	1	1	1	1	1	1	1	1	1	1	1	1	1
1	1	1	1	1	1	1	3	1	1	1	1	1	1	1	1	1	1	1	1	1	1	1	1	1	1	1	1	1	1	1	1	1	4	1	1	1	2	1	4	1	2	4	1	2	1	1	1	1	2
1	2	4	5	5	4	2	1	1	1	4	2	5	2	4	3	2	2	1	4	5	2	4	2	2	1	1	1	4	2	5	2	5	1	2	3	3	1	4	1	4	1	1	5	1	1	3	1	1	1
2	1	1	1	1	1	1	1	1	1	1	1	1	1	1	1	1	1	1	1	1	1	1	1	1	1	1	1	1	1	1	1	1	1	1	1	1	1	1	1	1	1	1	1	1	1	1	1	1	1
1	1	1	1	1	1	1	1	1	1	1	1	1	1	1	1	1	1	1	1	1	1	1	1	1	4	4	2	1	1	1	1	1	1	1	1	1	1	1	1	1	1	1	1	1	1	1	1	1	1
2	1	1	1	1	1	1	1	1	1	1	1	1	1	1	1	1	1	1	1	1	1	1	1	1	1	1	1	1	1	1	1	1	1	1	1	1	1	1	1	1	1	1	1	1	1	1	1	1	1
1	2	3	3	3	3	2	1	1	1	3	2	3	2	3	4	2	2	1	3	3	2	3	2	2	1	1	1	3	2	3	2	3	1	2	3	3	1	3	1	3	1	1	3	1	1	3	1	1	1
1	2	2	2	2	2	2	1	1	1	2	2	2	2	2	2	2	2	1	2	2	2	2	2	2	1	1	1	2	2	2	2	2	1	2	2	2	1	2	1	2	1	1	2	1	1	2	1	1	1
1	1	1	1	1	1	1	2	1	1	1	1	1	1	1	1	1	1	1	1	1	1	1	1	1	1	1	1	1	1	1	1	1	2	1	1	1	2	1	2	1	2	2	1	2	1	1	1	1	2
1	2	4	4	4	4	2	1	1	1	4	2	4	2	4	3	2	2	1	4	4	2	4	2	2	1	1	1	4	2	4	2	4	1	2	3	3	1	4	1	4	1	1	4	1	1	3	1	1	1
4	1	1	1	1	1	1	1	1	1	1	1	1	1	1	1	1	1	1	1	1	1	1	1	1	1	1	1	1	1	1	1	1	1	1	1	1	1	1	1	1	1	1	1	1	1	1	1	1	1
1	1	1	1	1	1	1	3	1	1	1	1	1	1	1	1	1	1	1	1	1	1	1	1	1	1	1	1	1	1	1	1	1	4	1	1	1	2	1	4	1	2	4	1	2	1	1	1	1	2
1	1	1	1	1	1	1	1	1	1	1	1	1	1	1	1	1	1	1	1	1	1	1	1	1	3	3	2	1	1	1	1	1	1	1	1	1	1	1	1	1	1	1	1	1	1	1	1	1	1
1	2	2	2	2	2	2	1	1	1	2	2	2	2	2	2	2	2	1	2	2	2	2	2	2	1	1	1	2	2	2	2	2	1	2	2	2	1	2	1	2	1	1	2	1	1	2	1	1	1
1	1	1	1	1	1	1	1	1	1	1	1	1	1	1	1	1	1	1	1	1	1	1	1	1	1	1	1	1	1	1	1	1	1	1	1	1	1	1	1	1	1	1	1	1	1	1	1	1	1
1	2	3	3	3	3	2	1	1	1	3	2	3	2	3	4	2	2	1	3	3	2	3	2	2	1	1	1	3	2	3	2	3	1	2	3	3	1	3	1	3	1	1	3	1	1	3	1	1	1
1	1	1	1	1	1	1	2	1	1	1	1	1	1	1	1	1	1	1	1	1	1	1	1	1	1	1	1	1	1	1	1	1	2	1	1	1	2	1	2	1	2	2	1	4	1	1	1	1	5
1	1	1	1	1	1	1	3	1	1	1	1	1	1	1	1	1	1	1	1	1	1	1	1	1	1	1	1	1	1	1	1	1	4	1	1	1	2	1	4	1	2	4	1	2	1	1	1	1	2
1	1	1	1	1	1	1	3	1	1	1	1	1	1	1	1	1	1	1	1	1	1	1	1	1	1	1	1	1	1	1	1	1	3	1	1	1	2	1	3	1	2	3	1	2	1	1	1	1	2
1	1	1	1	1	1	1	2	1	1	1	1	1	1	1	1	1	1	1	1	1	1	1	1	1	1	1	1	1	1	1	1	1	2	1	1	1	2	1	2	1	2	2	1	2	1	1	1	1	2
1	1	1	1	1	1	1	3	1	1	1	1	1	1	1	1	1	1	1	1	1	1	1	1	1	1	1	1	1	1	1	1	1	4	1	1	1	2	1	4	1	2	5	1	2	1	1	1	1	2
1	1	1	1	1	1	1	3	1	1	1	1	1	1	1	1	1	1	1	1	1	1	1	1	1	1	1	1	1	1	1	1	1	4	1	1	1	2	1	4	1	2	4	1	2	1	1	1	1	2
1	2	2	2	2	2	2	1	1	1	2	2	2	2	2	2	2	2	1	2	2	2	2	2	3	1	1	1	2	2	2	2	2	1	2	2	2	1	2	1	2	1	1	2	1	1	2	1	1	1
1	1	1	1	1	1	1	3	1	1	1	1	1	1	1	1	1	1	1	1	1	1	1	1	1	1	1	1	1	1	1	1	1	4	1	1	1	2	1	4	1	2	7	1	2	1	1	1	1	2
1	1	1	1	1	1	1	1	1	1	1	1	1	1	1	1	1	1	1	1	1	1	1	1	1	1	1	1	1	1	1	1	1	1	1	1	1	1	1	1	1	1	1	1	1	1	1	1	1	1
1	2	2	2	2	2	2	1	1	1	2	2	2	2	2	2	2	2	1	2	2	2	2	2	3	1	1	1	2	2	2	2	2	1	2	2	2	1	2	1	2	1	1	2	1	1	2	1	1	1
1	2	2	2	2	2	2	1	1	1	2	2	2	2	2	2	2	2	1	2	2	2	2	2	3	1	1	1	2	2	2	2	2	1	2	2	2	1	2	1	2	1	1	2	1	1	2	1	1	1
1	2	4	5	5	4	2	1	1	1	4	2	6	2	4	3	2	2	1	4	5	2	4	2	2	1	1	1	4	2	5	2	5	1	2	3	3	1	4	1	4	1	1	5	1	1	3	1	1	1
2	1	1	1	1	1	1	1	1	1	1	1	1	1	1	1	1	1	1	1	1	1	1	1	1	1	1	1	1	1	1	1	1	1	1	1	1	1	1	1	1	1	1	1	1	1	1	1	1	1
2	1	1	1	1	1	1	1	1	1	1	1	1	1	1	1	1	1	1	1	1	1	1	1	1	1	1	1	1	1	1	1	1	1	1	1	1	1	1	1	1	1	1	1	1	1	1	1	1	1
1	2	4	5	5	4	2	1	1	1	4	2	6	2	4	3	2	2	1	4	5	2	4	2	2	1	1	1	4	2	5	2	5	1	2	3	3	1	4	1	4	1	1	5	1	1	3	1	1	1
1	2	5	4	4	5	2	1	1	1	5	2	4	2	5	3	2	2	1	5	4	2	5	2	2	1	1	1	5	2	4	2	4	1	2	3	3	1	5	1	4	1	1	4	1	1	3	1	1	1
1	1	1	1	1	1	1	2	1	1	1	1	1	1	1	1	1	1	1	1	1	1	1	1	1	1	1	1	1	1	1	1	1	2	1	1	1	2	1	2	1	2	2	1	4	1	1	1	1	5
1	1	1	1	1	1	1	2	1	1	1	1	1	1	1	1	1	1	1	1	1	1	1	1	1	1	1	1	1	1	1	1	1	2	1	1	1	2	1	2	1	2	2	1	2	1	1	1	1	2
1	1	1	1	1	1	1	2	1	1	1	1	1	1	1	1	1	1	1	1	1	1	1	1	1	1	1	1	1	1	1	1	1	2	1	1	1	2	1	2	1	2	2	1	2	1	1	1	1	2
2	1	1	1	1	1	1	1	1	1	1	1	1	1	1	1	1	1	1	1	1	1	1	1	1	1	1	1	1	1	1	1	1	1	1	1	1	1	1	1	1	1	1	1	1	1	1	1	1	1
1	2	4	6	7	4	2	1	1	1	4	2	5	2	4	3	2	2	1	4	6	2	4	2	2	1	1	1	4	2	7	2	9	1	2	3	3	1	4	1	4	1	1	9	1	1	3	1	1	1
1	2	2	2	2	2	2	1	1	1	2	2	2	2	2	2	2	3	1	2	2	3	2	2	2	1	1	1	2	6	2	2	2	1	6	2	2	1	2	1	2	1	1	2	1	1	2	1	1	1
1	1	1	1	1	1	1	2	1	1	1	1	1	1	1	1	1	1	1	1	1	1	1	1	1	1	1	1	1	1	1	1	1	2	1	1	1	2	1	2	1	2	2	1	2	1	1	1	1	2
1	2	4	5	5	4	2	1	1	1	4	2	5	2	4	3	2	2	1	4	5	2	4	2	2	1	1	1	4	2	5	2	5	1	2	3	3	1	4	1	4	1	1	5	1	1	3	1	1	1
1	2	2	2	2	2	2	1	1	1	2	2	2	2	2	2	2	3	1	2	2	3	2	2	2	1	1	1	2	5	2	2	2	1	5	2	2	1	2	1	2	1	1	2	1	1	2	1	1	1
3	1	1	1	1	1	1	1	1	1	1	1	1	1	1	1	1	1	1	1	1	1	1	1	1	1	1	1	1	1	1	1	1	1	1	1	1	1	1	1	1	1	1	1	1	1	1	1	1	1
1	1	1	1	1	1	1	1	1	1	1	1	1	1	1	1	1	1	1	1	1	1	1	1	1	1	1	1	1	1	1	1	1	1	1	1	1	1	1	1	1	1	1	1	1	1	1	1	1	1
1	1	1	1	1	1	1	2	1	1	1	1	1	1	1	1	1	1	1	1	1	1	1	1	1	1	1	1	1	1	1	1	1	2	1	1	1	2	1	2	1	2	2	1	4	1	1	1	1	5
2	1	1	1	1	1	1	1	1	1	1	1	1	1	1	1	1	1	1	1	1	1	1	1	1	1	1	1	1	1	1	1	1	1	1	1	1	1	1	1	1	1	1	1	1	1	1	1	1	1
1	1	1	1	1	1	1	3	1	1	1	1	1	1	1	1	1	1	1	1	1	1	1	1	1	1	1	1	1	1	1	1	1	3	1	1	1	2	1	3	1	2	3	1	2	1	1	1	1	2
2	1	1	1	1	1	1	1	1	1	1	1	1	1	1	1	1	1	1	1	1	1	1	1	1	1	1	1	1	1	1	1	1	1	1	1	1	1	1	1	1	1	1	1	1	1	1	1	1	1
1	2	4	4	4	4	2	1	1	1	4	2	4	2	4	3	2	2	1	4	4	2	4	2	2	1	1	1	4	2	4	2	4	1	2	3	3	1	4	1	4	1	1	4	1	1	3	1	1	1
4	1	1	1	1	1	1	1	1	1	1	1	1	1	1	1	1	1	1	1	1	1	1	1	1	1	1	1	1	1	1	1	1	1	1	1	1	1	1	1	1	1	1	1	1	1	1	1	1	1
1	2	2	2	2	2	2	1	1	1	2	2	2	2	2	2	4	2	1	2	2	2	2	2	2	1	1	1	2	2	2	4	2	1	2	2	2	1	2	1	2	1	1	2	1	1	2	1	1	1
1	1	1	1	1	1	1	2	1	1	1	1	1	1	1	1	1	1	1	1	1	1	1	1	1	1	1	1	1	1	1	1	1	2	1	1	1	2	1	2	1	2	2	1	2	1	1	1	1	2
1	1	1	1	1	1	1	2	1	1	1	1	1	1	1	1	1	1	1	1	1	1	1	1	1	1	1	1	1	1	1	1	1	2	1	1	1	2	1	2	1	2	2	1	2	1	1	1	1	2
1	1	1	1	1	1	1	3	1	1	1	1	1	1	1	1	1	1	1	1	1	1	1	1	1	1	1	1	1	1	1	1	1	3	1	1	1	2	1	3	1	2	3	1	2	1	1	1	1	2
2	1	1	1	1	1	1	1	1	1	1	1	1	1	1	1	1	1	1	1	1	1	1	1	1	1	1	1	1	1	1	1	1	1	1	1	1	1	1	1	1	1	1	1	1	1	1	1	1	1
2	1	1	1	1	1	1	1	1	1	1	1	1	1	1	1	1	1	1	1	1	1	1	1	1	1	1	1	1	1	1	1	1	1	1	1	1	1	1	1	1	1	1	1	1	1	1	1	1	1
2	1	1	1	1	1	1	1	1	1	1	1	1	1	1	1	1	1	1	1	1	1	1	1	1	1	1	1	1	1	1	1	1	1	1	1	1	1	1	1	1	1	1	1	1	1	1	1	1	1
1	1	1	1	1	1	1	1	1	1	1	1	1	1	1	1	1	1	1	1	1	1	1	1	1	1	1	1	1	1	1	1	1	1	1	1	1	1	1	1	1	1	1	1	1	1	1	1	1	1
3	1	1	1	1	1	1	1	1	1	1	1	1	1	1	1	1	1	1	1	1	1	1	1	1	1	1	1	1	1	1	1	1	1	1	1	1	1	1	1	1	1	1	1	1	1	1	1	1	1
1	1	1	1	1	1	1	2	1	1	1	1	1	1	1	1	1	1	1	1	1	1	1	1	1	1	1	1	1	1	1	1	1	2	1	1	1	2	1	2	1	2	2	1	2	1	1	1	1	2
1	1	1	1	1	1	1	2	1	1	1	1	1	1	1	1	1	1	1	1	1	1	1	1	1	1	1	1	1	1	1	1	1	2	1	1	1	2	1	2	1	2	2	1	2	1	1	1	1	2
1	1	1	1	1	1	1	3	1	1	1	1	1	1	1	1	1	1	1	1	1	1	1	1	1	1	1	1	1	1	1	1	1	3	1	1	1	2	1	3	1	2	3	1	2	1	1	1	1	2
1	1	1	1	1	1	1	2	1	1	1	1	1	1	1	1	1	1	1	1	1	1	1	1	1	1	1	1	1	1	1	1	1	2	1	1	1	2	1	2	1	2	2	1	2	1	1	1	1	2
1	1	1	1	1	1	1	2	1	1	1	1	1	1	1	1	1	1	1	1	1	1	1	1	1	1	1	1	1	1	1	1	1	2	1	1	1	2	1	2	1	2	2	1	4	1	1	1	1	5
1	1	1	1	1	1	1	1	4	4	1	1	1	1	1	1	1	1	1	1	1	1	1	1	1	1	1	1	1	1	1	1	1	1	1	1	1	1	1	1	1	1	1	1	1	1	1	1	1	1
1	1	1	1	1	1	1	1	4	4	1	1	1	1	1	1	1	1	1	1	1	1	1	1	1	1	1	1	1	1	1	1	1	1	1	1	1	1	1	1	1	1	1	1	1	1	1	1	1	1
1	1	1	1	1	1	1	1	1	1	1	1	1	1	1	1	1	1	1	1	1	1	1	1	1	1	1	1	1	1	1	1	1	1	1	1	1	1	1	1	1	1	1	1	1	1	1	1	1	1
1	2	2	2	2	2	2	1	1	1	2	2	2	2	2	2	2	3	1	2	2	3	2	2	2	1	1	1	2	4	2	2	2	1	4	2	2	1	2	1	2	1	1	2	1	1	2	1	1	1
1	1	1	1	1	1	1	3	1	1	1	1	1	1	1	1	1	1	1	1	1	1	1	1	1	1	1	1	1	1	1	1	1	4	1	1	1	2	1	4	1	2	6	1	2	1	1	1	1	2
1	1	1	1	1	1	1	3	1	1	1	1	1	1	1	1	1	1	1	1	1	1	1	1	1	1	1	1	1	1	1	1	1	3	1	1	1	2	1	3	1	2	3	1	2	1	1	1	1	2
1	1	1	1	1	1	1	3	1	1	1	1	1	1	1	1	1	1	1	1	1	1	1	1	1	1	1	1	1	1	1	1	1	3	1	1	1	2	1	3	1	2	3	1	2	1	1	1	1	2
2	1	1	1	1	1	1	1	1	1	1	1	1	1	1	1	1	1	1	1	1	1	1	1	1	1	1	1	1	1	1	1	1	1	1	1	1	1	1	1	1	1	1	1	1	1	1	1	1	1
1	1	1	1	1	1	1	3	1	1	1	1	1	1	1	1	1	1	1	1	1	1	1	1	1	1	1	1	1	1	1	1	1	4	1	1	1	2	1	4	1	2	8	1	2	1	1	1	1	2
1	2	3	3	3	3	2	1	1	1	3	2	3	2	3	3	2	2	1	3	3	2	3	2	2	1	1	1	3	2	3	2	3	1	2	3	3	1	3	1	3	1	1	3	1	1	3	1	1	1
1	1	1	1	1	1	1	3	1	1	1	1	1	1	1	1	1	1	1	1	1	1	1	1	1	1	1	1	1	1	1	1	1	4	1	1	1	2	1	4	1	2	6	1	2	1	1	1	1	2
1	1	1	1	1	1	1	1	1	1	1	1	1	1	1	1	1	1	1	1	1	1	1	1	1	1	1	1	1	1	1	1	1	1	1	1	1	1	1	1	1	1	1	1	1	1	1	1	1	1
1	1	1	1	1	1	1	3	1	1	1	1	1	1	1	1	1	1	1	1	1	1	1	1	1	1	1	1	1	1	1	1	1	3	1	1	1	2	1	3	1	2	3	1	2	1	1	1	1	2
1	2	4	6	7	4	2	1	1	1	4	2	5	2	4	3	2	2	1	4	6	2	4	2	2	1	1	1	4	2	7	2	9	1	2	3	3	1	4	1	4	1	1	9	1	1	3	1	1	1
1	2	4	4	4	4	2	1	1	1	4	2	4	2	4	3	2	2	1	4	4	2	4	2	2	1	1	1	4	2	4	2	4	1	2	3	3	1	4	1	4	1	1	4	1	1	3	1	1	1
1	1	1	1	1	1	1	3	1	1	1	1	1	1	1	1	1	1	1	1	1	1	1	1	1	1	1	1	1	1	1	1	1	4	1	1	1	2	1	4	1	2	6	1	2	1	1	1	1	2
1	1	1	1	1	1	1	3	1	1	1	1	1	1	1	1	1	1	1	1	1	1	1	1	1	1	1	1	1	1	1	1	1	4	1	1	1	2	1	4	1	2	5	1	2	1	1	1	1	2
1	1	1	1	1	1	1	1	1	1	1	1	1	1	1	1	1	1	1	1	1	1	1	1	1	1	1	1	1	1	1	1	1	1	1	1	1	1	1	1	1	1	1	1	1	1	1	1	1	1
1	2	2	2	2	2	3	1	1	1	2	3	2	3	2	2	2	2	1	2	2	2	2	2	2	1	1	1	2	2	2	2	2	1	2	2	2	1	2	1	2	1	1	2	1	1	2	1	1	1
1	1	1	1	1	1	1	1	1	1	1	1	1	1	1	1	1	1	1	1	1	1	1	1	1	1	1	1	1	1	1	1	1	1	1	1	1	1	1	1	1	1	1	1	1	1	1	1	1	1
2	1	1	1	1	1	1	1	1	1	1	1	1	1	1	1	1	1	1	1	1	1	1	1	1	1	1	1	1	1	1	1	1	1	1	1	1	1	1	1	1	1	1	1	1	1	1	1	1	1
1	1	1	1	1	1	1	3	1	1	1	1	1	1	1	1	1	1	1	1	1	1	1	1	1	1	1	1	1	1	1	1	1	3	1	1	1	2	1	3	1	2	3	1	2	1	1	1	1	2
1	2	3	3	3	3	2	1	1	1	3	2	3	2	3	3	2	2	1	3	3	2	3	2	2	1	1	1	3	2	3	2	3	1	2	3	3	1	3	1	3	1	1	3	1	1	3	1	1	1
1	1	1	1	1	1	1	2	1	1	1	1	1	1	1	1	1	1	1	1	1	1	1	1	1	1	1	1	1	1	1	1	1	2	1	1	1	2	1	2	1	2	2	1	2	1	1	1	1	2
1	2	2	2	2	2	2	1	1	1	2	2	2	2	2	2	2	3	1	2	2	3	2	2	2	1	1	1	2	3	2	2	2	1	3	2	2	1	2	1	2	1	1	2	1	1	2	1	1	1
1	2	2	2	2	2	2	1	1	1	2	2	2	2	2	2	2	3	1	2	2	5	2	2	2	1	1	1	2	3	2	2	2	1	3	2	2	1	2	1	2	1	1	2	1	1	2	1	1	1
1	1	1	1	1	1	1	1	1	1	1	1	1	1	1	1	1	1	1	1	1	1	1	1	1	1	1	1	1	1	1	1	1	1	1	1	1	1	1	1	1	1	1	1	1	1	1	1	1	1
1	1	1	1	1	1	1	3	1	1	1	1	1	1	1	1	1	1	1	1	1	1	1	1	1	1	1	1	1	1	1	1	1	4	1	1	1	2	1	4	1	2	4	1	2	1	1	1	1	2
1	1	1	1	1	1	1	3	1	1	1	1	1	1	1	1	1	1	1	1	1	1	1	1	1	1	1	1	1	1	1	1	1	4	1	1	1	2	1	4	1	2	5	1	2	1	1	1	1	2
1	1	1	1	1	1	1	3	1	1	1	1	1	1	1	1	1	1	1	1	1	1	1	1	1	1	1	1	1	1	1	1	1	4	1	1	1	2	1	4	1	2	7	1	2	1	1	1	1	2
1	1	1	1	1	1	1	2	1	1	1	1	1	1	1	1	1	1	1	1	1	1	1	1	1	1	1	1	1	1	1	1	1	2	1	1	1	2	1	2	1	2	2	1	2	1	1	1	1	2
1	1	1	1	1	1	1	3	1	1	1	1	1	1	1	1	1	1	1	1	1	1	1	1	1	1	1	1	1	1	1	1	1	4	1	1	1	2	1	4	1	2	5	1	2	1	1	1	1	2
1	2	4	4	4	4	2	1	1	1	4	2	4	2	4	3	2	2	1	4	4	2	4	2	2	1	1	1	4	2	4	2	4	1	2	3	3	1	4	1	4	1	1	4	1	1	3	1	1	1
1	2	3	3	3	3	2	1	1	1	3	2	3	2	3	3	2	2	1	3	3	2	3	2	2	1	1	1	3	2	3	2	3	1	2	3	3	1	3	1	3	1	1	3	1	1	3	1	1	1
1	1	1	1	1	1	1	2	1	1	1	1	1	1	1	1	1	1	1	1	1	1	1	1	1	1	1	1	1	1	1	1	1	2	1	1	1	2	1	2	1	2	2	1	4	1	1	1	1	5
1	2	2	2	2	2	4	1	1	1	2	3	2	3	2	2	2	2	1	2	2	2	2	2	2	1	1	1	2	2	2	2	2	1	2	2	2	1	2	1	2	1	1	2	1	1	2	1	1	1
1	1	1	1	1	1	1	1	1	1	1	1	1	1	1	1	1	1	1	1	1	1	1	1	1	1	1	1	1	1	1	1	1	1	1	1	1	1	1	1	1	1	1	1	1	1	1	1	1	1
1	1	1	1	1	1	1	3	1	1	1	1	1	1	1	1	1	1	1	1	1	1	1	1	1	1	1	1	1	1	1	1	1	4	1	1	1	2	1	4	1	2	6	1	2	1	1	1	1	2
1	2	2	2	2	2	2	1	1	1	2	2	2	2	2	2	2	3	1	2	2	5	2	2	2	1	1	1	2	3	2	2	2	1	3	2	2	1	2	1	2	1	1	2	1	1	2	1	1	1
1	1	1	1	1	1	1	2	1	1	1	1	1	1	1	1	1	1	1	1	1	1	1	1	1	1	1	1	1	1	1	1	1	2	1	1	1	2	1	2	1	2	2	1	2	1	1	1	1	2
3	1	1	1	1	1	1	1	1	1	1	1	1	1	1	1	1	1	1	1	1	1	1	1	1	1	1	1	1	1	1	1	1	1	1	1	1	1	1	1	1	1	1	1	1	1	1	1	1	1
1	2	4	4	4	4	2	1	1	1	4	2	4	2	4	3	2	2	1	4	4	2	4	2	2	1	1	1	4	2	4	2	4	1	2	3	3	1	4	1	4	1	1	4	1	1	3	1	1	1
1	1	1	1	1	1	1	1	1	1	1	1	1	1	1	1	1	1	1	1	1	1	1	1	1	3	3	2	1	1	1	1	1	1	1	1	1	1	1	1	1	1	1	1	1	1	1	1	1	1
1	2	4	4	4	4	2	1	1	1	4	2	4	2	4	3	2	2	1	4	4	2	4	2	2	1	1	1	4	2	4	2	4	1	2	3	3	1	4	1	4	1	1	4	1	1	3	1	1	1
1	2	2	2	2	2	2	1	1	1	2	2	2	2	2	2	2	3	1	2	2	3	2	2	2	1	1	1	2	5	2	2	2	1	5	2	2	1	2	1	2	1	1	2	1	1	2	1	1	1
1	2	3	3	3	3	2	1	1	1	3	2	3	2	3	3	2	2	1	3	3	2	3	2	2	1	1	1	3	2	3	2	3	1	2	3	3	1	3	1	3	1	1	3	1	1	3	1	1	1
5	1	1	1	1	1	1	1	1	1	1	1	1	1	1	1	1	1	1	1	1	1	1	1	1	1	1	1	1	1	1	1	1	1	1	1	1	1	1	1	1	1	1	1	1	1	1	1	1	1
2	1	1	1	1	1	1	1	1	1	1	1	1	1	1	1	1	1	1	1	1	1	1	1	1	1	1	1	1	1	1	1	1	1	1	1	1	1	1	1	1	1	1	1	1	1	1	1	1	1
1	1	1	1	1	1	1	2	1	1	1	1	1	1	1	1	1	1	1	1	1	1	1	1	1	1	1	1	1	1	1	1	1	2	1	1	1	2	1	2	1	2	2	1	2	1	1	1	1	2
1	2	2	2	2	2	2	1	1	1	2	2	2	2	2	2	2	3	1	2	2	3	2	2	2	1	1	1	2	3	2	2	2	1	3	2	2	1	2	1	2	1	1	2	1	1	2	1	1	1
3	1	1	1	1	1	1	1	1	1	1	1	1	1	1	1	1	1	1	1	1	1	1	1	1	1	1	1	1	1	1	1	1	1	1	1	1	1	1	1	1	1	1	1	1	1	1	1	1	1
1	1	1	1	1	1	1	3	1	1	1	1	1	1	1	1	1	1	1	1	1	1	1	1	1	1	1	1	1	1	1	1	1	3	1	1	1	2	1	3	1	2	3	1	2	1	1	1	1	2
1	2	2	2	2	2	2	1	1	1	2	2	2	2	2	2	2	2	1	2	2	2	2	2	2	1	1	1	2	2	2	2	2	1	2	2	2	1	2	1	2	1	1	2	1	1	2	1	1	1
1	2	2	2	2	2	2	1	1	1	2	2	2	2	2	2	2	3	1	2	2	3	2	2	2	1	1	1	2	5	2	2	2	1	5	2	2	1	2	1	2	1	1	2	1	1	2	1	1	1
1	1	1	1	1	1	1	3	1	1	1	1	1	1	1	1	1	1	1	1	1	1	1	1	1	1	1	1	1	1	1	1	1	3	1	1	1	2	1	3	1	2	3	1	2	1	1	1	1	2
1	1	1	1	1	1	1	3	1	1	1	1	1	1	1	1	1	1	1	1	1	1	1	1	1	1	1	1	1	1	1	1	1	4	1	1	1	2	1	4	1	2	9	1	2	1	1	1	1	2
1	1	1	1	1	1	1	3	1	1	1	1	1	1	1	1	1	1	1	1	1	1	1	1	1	1	1	1	1	1	1	1	1	4	1	1	1	2	1	4	1	2	6	1	2	1	1	1	1	2
2	1	1	1	1	1	1	1	1	1	1	1	1	1	1	1	1	1	1	1	1	1	1	1	1	1	1	1	1	1	1	1	1	1	1	1	1	1	1	1	1	1	1	1	1	1	1	1	1	1
1	1	1	1	1	1	1	3	1	1	1	1	1	1	1	1	1	1	1	1	1	1	1	1	1	1	1	1	1	1	1	1	1	3	1	1	1	2	1	3	1	2	3	1	2	1	1	1	1	2
1	2	2	2	2	2	2	1	1	1	2	2	2	2	2	2	2	3	1	2	2	5	2	2	2	1	1	1	2	3	2	2	2	1	3	2	2	1	2	1	2	1	1	2	1	1	2	1	1	1
1	1	1	1	1	1	1	2	1	1	1	1	1	1	1	1	1	1	1	1	1	1	1	1	1	1	1	1	1	1	1	1	1	2	1	1	1	2	1	2	1	2	2	1	2	1	1	1	1	2
1	2	4	4	4	4	2	1	1	1	4	2	4	2	4	3	2	2	1	4	4	2	4	2	2	1	1	1	4	2	4	2	4	1	2	3	3	1	4	1	4	1	1	4	1	1	3	1	1	1
1	1	1	1	1	1	1	3	1	1	1	1	1	1	1	1	1	1	1	1	1	1	1	1	1	1	1	1	1	1	1	1	1	4	1	1	1	2	1	4	1	2	4	1	2	1	1	1	1	2
1	1	1	1	1	1	1	2	1	1	1	1	1	1	1	1	1	1	1	1	1	1	1	1	1	1	1	1	1	1	1	1	1	2	1	1	1	2	1	2	1	2	2	1	2	1	1	1	1	2
1	1	1	1	1	1	1	3	1	1	1	1	1	1	1	1	1	1	1	1	1	1	1	1	1	1	1	1	1	1	1	1	1	4	1	1	1	2	1	4	1	2	5	1	2	1	1	1	1	2
1	2	4	5	5	4	2	1	1	1	4	2	5	2	4	3	2	2	1	4	5	2	4	2	2	1	1	1	4	2	5	2	5	1	2	3	3	1	4	1	4	1	1	5	1	1	3	1	1	1
1	1	1	1	1	1	1	3	1	1	1	1	1	1	1	1	1	1	1	1	1	1	1	1	1	1	1	1	1	1	1	1	1	4	1	1	1	2	1	4	1	2	5	1	2	1	1	1	1	2
1	1	1	1	1	1	1	3	1	1	1	1	1	1	1	1	1	1	1	1	1	1	1	1	1	1	1	1	1	1	1	1	1	3	1	1	1	2	1	3	1	2	3	1	2	1	1	1	1	2
1	1	1	1	1	1	1	3	1	1	1	1	1	1	1	1	1	1	1	1	1	1	1	1	1	1	1	1	1	1	1	1	1	3	1	1	1	2	1	3	1	2	3	1	2	1	1	1	1	2
1	1	1	1	1	1	1	3	1	1	1	1	1	1	1	1	1	1	1	1	1	1	1	1	1	1	1	1	1	1	1	1	1	3	1	1	1	2	1	3	1	2	3	1	2	1	1	1	1	2
1	1	1	1	1	1	1	3	1	1	1	1	1	1	1	1	1	1	1	1	1	1	1	1	1	1	1	1	1	1	1	1	1	3	1	1	1	2	1	3	1	2	3	1	2	1	1	1	1	2
1	2	4	4	4	4	2	1	1	1	4	2	4	2	4	3	2	2	1	4	4	2	4	2	2	1	1	1	4	2	4	2	4	1	2	3	3	1	4	1	4	1	1	4	1	1	3	1	1	1
1	2	2	2	2	2	2	1	1	1	2	2	2	2	2	2	2	3	1	2	2	3	2	2	2	1	1	1	2	4	2	2	2	1	4	2	2	1	2	1	2	1	1	2	1	1	2	1	1	1
1	2	3	3	3	3	2	1	1	1	3	2	3	2	3	3	2	2	1	3	3	2	3	2	2	1	1	1	3	2	3	2	3	1	2	3	3	1	3	1	3	1	1	3	1	1	3	1	1	1
1	1	1	1	1	1	1	3	1	1	1	1	1	1	1	1	1	1	1	1	1	1	1	1	1	1	1	1	1	1	1	1	1	4	1	1	1	2	1	4	1	2	7	1	2	1	1	1	1	2
1	1	1	1	1	1	1	3	1	1	1	1	1	1	1	1	1	1	1	1	1	1	1	1	1	1	1	1	1	1	1	1	1	3	1	1	1	2	1	3	1	2	3	1	2	1	1	1	1	2
1	1	1	1	1	1	1	3	1	1	1	1	1	1	1	1	1	1	1	1	1	1	1	1	1	1	1	1	1	1	1	1	1	3	1	1	1	2	1	3	1	2	3	1	2	1	1	1	1	2
1	1	1	1	1	1	1	3	1	1	1	1	1	1	1	1	1	1	1	1	1	1	1	1	1	1	1	1	1	1	1	1	1	4	1	1	1	2	1	4	1	2	5	1	2	1	1	1	1	2
1	1	1	1	1	1	1	3	1	1	1	1	1	1	1	1	1	1	1	1	1	1	1	1	1	1	1	1	1	1	1	1	1	4	1	1	1	2	1	4	1	2	4	1	2	1	1	1	1	2
1	1	1	1	1	1	1	1	1	1	1	1	1	1	1	1	1	1	1	1	1	1	1	1	1	1	1	1	1	1	1	1	1	1	1	1	1	1	1	1	1	1	1	1	1	1	1	1	1	1
1	2	6	4	4	5	2	1	1	1	5	2	4	2	6	3	2	2	1	6	4	2	5	2	2	1	1	1	6	2	4	2	4	1	2	3	3	1	5	1	4	1	1	4	1	1	3	1	1	1
1	1	1	1	1	1	1	3	1	1	1	1	1	1	1	1	1	1	1	1	1	1	1	1	1	1	1	1	1	1	1	1	1	4	1	1	1	2	1	4	1	2	4	1	2	1	1	1	1	2
1	1	1	1	1	1	1	2	1	1	1	1	1	1	1	1	1	1	1	1	1	1	1	1	1	1	1	1	1	1	1	1	1	2	1	1	1	2	1	2	1	2	2	1	4	1	1	1	1	5
1	2	3	3	3	3	2	1	1	1	3	2	3	2	3	3	2	2	1	3	3	2	3	2	2	1	1	1	3	2	3	2	3	1	2	3	3	1	3	1	3	1	1	3	1	1	3	1	1	1
1	1	1	1	1	1	1	3	1	1	1	1	1	1	1	1	1	1	1	1	1	1	1	1	1	1	1	1	1	1	1	1	1	3	1	1	1	2	1	3	1	2	3	1	2	1	1	1	1	2
1	1	1	1	1	1	1	1	3	3	1	1	1	1	1	1	1	1	1	1	1	1	1	1	1	1	1	1	1	1	1	1	1	1	1	1	1	1	1	1	1	1	1	1	1	1	1	1	1	1
1	1	1	1	1	1	1	1	4	4	1	1	1	1	1	1	1	1	1	1	1	1	1	1	1	1	1	1	1	1	1	1	1	1	1	1	1	1	1	1	1	1	1	1	1	1	1	1	1	1
1	2	2	2	2	2	2	1	1	1	2	2	2	2	2	2	2	2	1	2	2	2	2	2	3	1	1	1	2	2	2	2	2	1	2	2	2	1	2	1	2	1	1	2	1	1	2	1	1	1
1	1	1	1	1	1	1	3	1	1	1	1	1	1	1	1	1	1	1	1	1	1	1	1	1	1	1	1	1	1	1	1	1	3	1	1	1	2	1	3	1	2	3	1	2	1	1	1	1	2
1	1	1	1	1	1	1	3	1	1	1	1	1	1	1	1	1	1	1	1	1	1	1	1	1	1	1	1	1	1	1	1	1	3	1	1	1	2	1	3	1	2	3	1	2	1	1	1	1	2
1	2	2	2	2	2	2	1	1	1	2	2	2	2	2	2	2	3	1	2	2	3	2	2	2	1	1	1	2	5	2	2	2	1	5	2	2	1	2	1	2	1	1	2	1	1	2	1	1	1
1	1	1	1	1	1	1	3	1	1	1	1	1	1	1	1	1	1	1	1	1	1	1	1	1	1	1	1	1	1	1	1	1	4	1	1	1	2	1	4	1	2	4	1	2	1	1	1	1	2
1	1	1	1	1	1	1	3	1	1	1	1	1	1	1	1	1	1	1	1	1	1	1	1	1	1	1	1	1	1	1	1	1	3	1	1	1	2	1	3	1	2	3	1	2	1	1	1	1	2
1	1	1	1	1	1	1	2	1	1	1	1	1	1	1	1	1	1	1	1	1	1	1	1	1	1	1	1	1	1	1	1	1	2	1	1	1	2	1	2	1	2	2	1	2	1	1	1	1	2
1	2	3	3	3	3	2	1	1	1	3	2	3	2	3	3	2	2	1	3	3	2	3	2	2	1	1	1	3	2	3	2	3	1	2	3	3	1	3	1	3	1	1	3	1	1	3	1	1	1
1	1	1	1	1	1	1	3	1	1	1	1	1	1	1	1	1	1	1	1	1	1	1	1	1	1	1	1	1	1	1	1	1	4	1	1	1	2	1	4	1	2	5	1	2	1	1	1	1	2
1	1	1	1	1	1	1	3	1	1	1	1	1	1	1	1	1	1	1	1	1	1	1	1	1	1	1	1	1	1	1	1	1	3	1	1	1	2	1	3	1	2	3	1	2	1	1	1	1	2
1	2	4	5	5	4	2	1	1	1	4	2	5	2	4	3	2	2	1	4	5	2	4	2	2	1	1	1	4	2	5	2	5	1	2	3	3	1	4	1	4	1	1	5	1	1	3	1	1	1
1	1	1	1	1	1	1	3	1	1	1	1	1	1	1	1	1	1	1	1	1	1	1	1	1	1	1	1	1	1	1	1	1	4	1	1	1	2	1	4	1	2	4	1	2	1	1	1	1	2
1	2	3	3	3	3	2	1	1	1	3	2	3	2	3	3	2	2	1	3	3	2	3	2	2	1	1	1	3	2	3	2	3	1	2	3	3	1	3	1	3	1	1	3	1	1	3	1	1	1
1	1	1	1	1	1	1	2	1	1	1	1	1	1	1	1	1	1	1	1	1	1	1	1	1	1	1	1	1	1	1	1	1	2	1	1	1	2	1	2	1	2	2	1	2	1	1	1	1	2
1	2	4	4	4	4	2	1	1	1	4	2	4	2	4	3	2	2	1	4	4	2	4	2	2	1	1	1	4	2	4	2	4	1	2	3	3	1	4	1	4	1	1	4	1	1	3	1	1	1
1	1	1	1	1	1	1	3	1	1	1	1	1	1	1	1	1	1	1	1	1	1	1	1	1	1	1	1	1	1	1	1	1	4	1	1	1	2	1	4	1	2	6	1	2	1	1	1	1	2
1	1	1	1	1	1	1	3	1	1	1	1	1	1	1	1	1	1	1	1	1	1	1	1	1	1	1	1	1	1	1	1	1	4	1	1	1	2	1	4	1	2	5	1	2	1	1	1	1	2
1	1	1	1	1	1	1	3	1	1	1	1	1	1	1	1	1	1	1	1	1	1	1	1	1	1	1	1	1	1	1	1	1	4	1	1	1	2	1	4	1	2	4	1	2	1	1	1	1	2
1	2	2	2	2	2	2	1	1	1	2	2	2	2	2	2	2	2	1	2	2	2	2	2	4	1	1	1	2	2	2	2	2	1	2	2	2	1	2	1	2	1	1	2	1	1	2	1	1	1
1	2	2	2	2	2	2	1	1	1	2	2	2	2	2	2	3	2	1	2	2	2	2	2	2	1	1	1	2	2	2	3	2	1	2	2	2	1	2	1	2	1	1	2	1	1	2	1	1	1
1	2	2	2	2	2	2	1	1	1	2	2	2	2	2	2	4	2	1	2	2	2	2	2	2	1	1	1	2	2	2	4	2	1	2	2	2	1	2	1	2	1	1	2	1	1	2	1	1	1
5	1	1	1	1	1	1	1	1	1	1	1	1	1	1	1	1	1	1	1	1	1	1	1	1	1	1	1	1	1	1	1	1	1	1	1	1	1	1	1	1	1	1	1	1	1	1	1	1	1
1	1	1	1	1	1	1	2	1	1	1	1	1	1	1	1	1	1	1	1	1	1	1	1	1	1	1	1	1	1	1	1	1	2	1	1	1	2	1	2	1	2	2	1	2	1	1	1	1	2
1	1	1	1	1	1	1	3	1	1	1	1	1	1	1	1	1	1	1	1	1	1	1	1	1	1	1	1	1	1	1	1	1	3	1	1	1	2	1	3	1	2	3	1	2	1	1	1	1	2
1	2	4	4	4	4	2	1	1	1	4	2	4	2	4	3	2	2	1	4	4	2	4	2	2	1	1	1	4	2	4	2	4	1	2	3	3	1	4	1	4	1	1	4	1	1	3	1	1	1
1	2	3	3	3	3	2	1	1	1	3	2	3	2	3	3	2	2	1	3	3	2	3	2	2	1	1	1	3	2	3	2	3	1	2	3	3	1	3	1	3	1	1	3	1	1	3	1	1	1
1	2	6	4	4	5	2	1	1	1	5	2	4	2	6	3	2	2	1	6	4	2	5	2	2	1	1	1	6	2	4	2	4	1	2	3	3	1	5	1	4	1	1	4	1	1	3	1	1	1
1	2	4	6	7	4	2	1	1	1	4	2	5	2	4	3	2	2	1	4	6	2	4	2	2	1	1	1	4	2	8	2	7	1	2	3	3	1	4	1	4	1	1	7	1	1	3	1	1	1
1	2	2	2	2	2	2	1	1	1	2	2	2	2	2	2	2	3	1	2	2	3	2	2	2	1	1	1	2	5	2	2	2	1	5	2	2	1	2	1	2	1	1	2	1	1	2	1	1	1
1	1	1	1	1	1	1	3	1	1	1	1	1	1	1	1	1	1	1	1	1	1	1	1	1	1	1	1	1	1	1	1	1	3	1	1	1	2	1	3	1	2	3	1	2	1	1	1	1	2
1	1	1	1	1	1	1	1	1	1	1	1	1	1	1	1	1	1	1	1	1	1	1	1	1	4	4	2	1	1	1	1	1	1	1	1	1	1	1	1	1	1	1	1	1	1	1	1	1	1
1	2	2	2	2	2	2	1	1	1	2	2	2	2	2	2	2	2	1	2	2	2	2	2	2	1	1	1	2	2	2	2	2	1	2	2	2	1	2	1	2	1	1	2	1	1	2	1	1	1
2	1	1	1	1	1	1	1	1	1	1	1	1	1	1	1	1	1	1	1	1	1	1	1	1	1	1	1	1	1	1	1	1	1	1	1	1	1	1	1	1	1	1	1	1	1	1	1	1	1
1	2	2	2	2	2	2	1	1	1	2	2	2	2	2	2	2	2	1	2	2	2	2	2	2	1	1	1	2	2	2	2	2	1	2	2	2	1	2	1	2	1	1	2	1	1	2	1	1	1
1	1	1	1	1	1	1	1	1	1	1	1	1	1	1	1	1	1	1	1	1	1	1	1	1	3	3	2	1	1	1	1	1	1	1	1	1	1	1	1	1	1	1	1	1	1	1	1	1	1
1	1	1	1	1	1	1	1	1	1	1	1	1	1	1	1	1	1	1	1	1	1	1	1	1	1	1	1	1	1	1	1	1	1	1	1	1	1	1	1	1	1	1	1	1	1	1	1	1	1
1	1	1	1	1	1	1	3	1	1	1	1	1	1	1	1	1	1	1	1	1	1	1	1	1	1	1	1	1	1	1	1	1	3	1	1	1	2	1	3	1	2	3	1	2	1	1	1	1	2
1	1	1	1	1	1	1	1	1	1	1	1	1	1	1	1	1	1	1	1	1	1	1	1	1	2	2	2	1	1	1	1	1	1	1	1	1	1	1	1	1	1	1	1	1	1	1	1	1	1
1	2	2	2	2	2	2	1	1	1	2	2	2	2	2	2	2	2	1	2	2	2	2	2	2	1	1	1	2	2	2	2	2	1	2	2	2	1	2	1	2	1	1	2	1	1	2	1	1	1
1	3	2	2	2	2	2	1	1	1	2	2	2	2	2	2	2	2	1	2	2	2	2	3	2	1	1	1	2	2	2	2	2	1	2	2	2	1	2	1	2	1	1	2	1	1	2	1	1	1
1	1	1	1	1	1	1	3	1	1	1	1	1	1	1	1	1	1	1	1	1	1	1	1	1	1	1	1	1	1	1	1	1	3	1	1	1	2	1	3	1	2	3	1	2	1	1	1	1	2
1	1	1	1	1	1	1	3	1	1	1	1	1	1	1	1	1	1	1	1	1	1	1	1	1	1	1	1	1	1	1	1	1	4	1	1	1	2	1	4	1	2	4	1	2	1	1	1	1	2
1	1	1	1	1	1	1	1	1	1	1	1	1	1	1	1	1	1	1	1	1	1	1	1	1	1	1	1	1	1	1	1	1	1	1	1	1	1	1	1	1	1	1	1	1	1	1	1	1	1
1	1	1	1	1	1	1	3	1	1	1	1	1	1	1	1	1	1	1	1	1	1	1	1	1	1	1	1	1	1	1	1	1	3	1	1	1	2	1	3	1	2	3	1	2	1	1	1	1	2
1	1	1	1	1	1	1	1	1	1	1	1	1	1	1	1	1	1	1	1	1	1	1	1	1	1	1	1	1	1	1	1	1	1	1	1	1	1	1	1	1	1	1	1	1	1	1	1	1	1
2	1	1	1	1	1	1	1	1	1	1	1	1	1	1	1	1	1	1	1	1	1	1	1	1	1	1	1	1	1	1	1	1	1	1	1	1	1	1	1	1	1	1	1	1	1	1	1	1	1
1	3	2	2	2	2	2	1	1	1	2	2	2	2	2	2	2	2	1	2	2	2	2	3	2	1	1	1	2	2	2	2	2	1	2	2	2	1	2	1	2	1	1	2	1	1	2	1	1	1
1	2	4	5	5	4	2	1	1	1	4	2	5	2	4	3	2	2	1	4	5	2	4	2	2	1	1	1	4	2	5	2	5	1	2	3	3	1	4	1	4	1	1	5	1	1	3	1	1	1
1	2	2	2	2	2	2	1	1	1	2	2	2	2	2	2	2	2	1	2	2	2	2	2	2	1	1	1	2	2	2	2	2	1	2	2	2	1	2	1	2	1	1	2	1	1	2	1	1	1
1	1	1	1	1	1	1	3	1	1	1	1	1	1	1	1	1	1	1	1	1	1	1	1	1	1	1	1	1	1	1	1	1	3	1	1	1	2	1	3	1	2	3	1	2	1	1	1	1	2
1	1	1	1	1	1	1	3	1	1	1	1	1	1	1	1	1	1	1	1	1	1	1	1	1	1	1	1	1	1	1	1	1	3	1	1	1	2	1	3	1	2	3	1	2	1	1	1	1	2
1	1	1	1	1	1	1	1	1	1	1	1	1	1	1	1	1	1	1	1	1	1	1	1	1	1	1	1	1	1	1	1	1	1	1	1	1	1	1	1	1	1	1	1	1	1	1	1	1	1
1	1	1	1	1	1	1	1	1	1	1	1	1	1	1	1	1	1	1	1	1	1	1	1	1	1	1	1	1	1	1	1	1	1	1	1	1	1	1	1	1	1	1	1	1	1	1	1	1	1
1	1	1	1	1	1	1	1	1	1	1	1	1	1	1	1	1	1	1	1	1	1	1	1	1	1	1	1	1	1	1	1	1	1	1	1	1	1	1	1	1	1	1	1	1	1	1	1	1	1
2	1	1	1	1	1	1	1	1	1	1	1	1	1	1	1	1	1	1	1	1	1	1	1	1	1	1	1	1	1	1	1	1	1	1	1	1	1	1	1	1	1	1	1	1	1	1	1	1	1
1	1	1	1	1	1	1	1	1	1	1	1	1	1	1	1	1	1	1	1	1	1	1	1	1	1	1	1	1	1	1	1	1	1	1	1	1	1	1	1	1	1	1	1	1	1	1	1	1	1
2	1	1	1	1	1	1	1	1	1	1	1	1	1	1	1	1	1	1	1	1	1	1	1	1	1	1	1	1	1	1	1	1	1	1	1	1	1	1	1	1	1	1	1	1	1	1	1	1	1
1	1	1	1	1	1	1	3	1	1	1	1	1	1	1	1	1	1	1	1	1	1	1	1	1	1	1	1	1	1	1	1	1	4	1	1	1	2	1	4	1	2	5	1	2	1	1	1	1	2
1	1	1	1	1	1	1	2	1	1	1	1	1	1	1	1	1	1	1	1	1	1	1	1	1	1	1	1	1	1	1	1	1	2	1	1	1	2	1	2	1	2	2	1	2	1	1	1	1	2
1	1	1	1	1	1	1	1	1	1	1	1	1	1	1	1	1	1	1	1	1	1	1	1	1	1	1	1	1	1	1	1	1	1	1	1	1	1	1	1	1	1	1	1	1	1	1	1	1	1
1	1	1	1	1	1	1	1	1	1	1	1	1	1	1	1	1	1	1	1	1	1	1	1	1	1	1	1	1	1	1	1	1	1	1	1	1	1	1	1	1	1	1	1	1	1	1	1	1	1
1	2	2	2	2	2	2	1	1	1	2	2	2	2	2	2	2	3	1	2	2	3	2	2	2	1	1	1	2	5	2	2	2	1	5	2	2	1	2	1	2	1	1	2	1	1	2	1	1	1
1	2	2	2	2	2	2	1	1	1	2	2	2	2	2	2	3	2	1	2	2	2	2	2	2	1	1	1	2	2	2	3	2	1	2	2	2	1	2	1	2	1	1	2	1	1	2	1	1	1
1	1	1	1	1	1	1	3	1	1	1	1	1	1	1	1	1	1	1	1	1	1	1	1	1	1	1	1	1	1	1	1	1	4	1	1	1	2	1	4	1	2	4	1	2	1	1	1	1	2
1	1	1	1	1	1	1	2	1	1	1	1	1	1	1	1	1	1	1	1	1	1	1	1	1	1	1	1	1	1	1	1	1	2	1	1	1	2	1	2	1	2	2	1	2	1	1	1	1	2
1	2	2	2	2	2	2	1	1	1	2	2	2	2	2	2	2	2	1	2	2	2	2	2	2	1	1	1	2	2	2	2	2	1	2	2	2	1	2	1	2	1	1	2	1	1	2	1	1	1
1	1	1	1	1	1	1	1	1	1	1	1	1	1	1	1	1	1	1	1	1	1	1	1	1	1	1	1	1	1	1	1	1	1	1	1	1	1	1	1	1	1	1	1	1	1	1	1	1	1
1	1	1	1	1	1	1	3	1	1	1	1	1	1	1	1	1	1	1	1	1	1	1	1	1	1	1	1	1	1	1	1	1	3	1	1	1	2	1	3	1	2	3	1	2	1	1	1	1	2
1	1	1	1	1	1	1	2	1	1	1	1	1	1	1	1	1	1	1	1	1	1	1	1	1	1	1	1	1	1	1	1	1	2	1	1	1	2	1	2	1	2	2	1	4	1	1	1	1	4
1	1	1	1	1	1	1	3	1	1	1	1	1	1	1	1	1	1	1	1	1	1	1	1	1	1	1	1	1	1	1	1	1	4	1	1	1	2	1	4	1	2	7	1	2	1	1	1	1	2
1	1	1	1	1	1	1	2	1	1	1	1	1	1	1	1	1	1	1	1	1	1	1	1	1	1	1	1	1	1	1	1	1	2	1	1	1	2	1	2	1	2	2	1	3	1	1	1	1	3
1	1	1	1	1	1	1	2	1	1	1	1	1	1	1	1	1	1	1	1	1	1	1	1	1	1	1	1	1	1	1	1	1	2	1	1	1	2	1	2	1	2	2	1	2	1	1	1	1	2
1	1	1	1	1	1	1	1	1	1	1	1	1	1	1	1	1	1	1	1	1	1	1	1	1	1	1	1	1	1	1	1	1	1	1	1	1	1	1	1	1	1	1	1	1	1	1	1	1	1
1	1	1	1	1	1	1	2	1	1	1	1	1	1	1	1	1	1	1	1	1	1	1	1	1	1	1	1	1	1	1	1	1	2	1	1	1	2	1	2	1	2	2	1	2	1	1	1	1	2
1	1	1	1	1	1	1	2	1	1	1	1	1	1	1	1	1	1	1	1	1	1	1	1	1	1	1	1	1	1	1	1	1	2	1	1	1	2	1	2	1	2	2	1	2	1	1	1	1	2
1	1	1	1	1	1	1	1	1	1	1	1	1	1	1	1	1	1	1	1	1	1	1	1	1	1	1	1	1	1	1	1	1	1	1	1	1	1	1	1	1	1	1	1	1	1	1	1	1	1
1	1	1	1	1	1	1	1	1	1	1	1	1	1	1	1	1	1	1	1	1	1	1	1	1	1	1	1	1	1	1	1	1	1	1	1	1	1	1	1	1	1	1	1	1	1	1	1	1	1
1	1	1	1	1	1	1	1	1	1	1	1	1	1	1	1	1	1	1	1	1	1	1	1	1	1	1	1	1	1	1	1	1	1	1	1	1	1	1	1	1	1	1	1	1	1	1	1	1	1
1	1	1	1	1	1	1	3	1	1	1	1	1	1	1	1	1	1	1	1	1	1	1	1	1	1	1	1	1	1	1	1	1	4	1	1	1	2	1	4	1	2	4	1	2	1	1	1	1	2
1	1	1	1	1	1	1	1	1	1	1	1	1	1	1	1	1	1	1	1	1	1	1	1	1	1	1	1	1	1	1	1	1	1	1	1	1	1	1	1	1	1	1	1	1	1	1	1	1	1
1	1	1	1	1	1	1	2	1	1	1	1	1	1	1	1	1	1	1	1	1	1	1	1	1	1	1	1	1	1	1	1	1	2	1	1	1	2	1	2	1	2	2	1	2	1	1	1	1	2
1	1	1	1	1	1	1	1	1	1	1	1	1	1	1	1	1	1	1	1	1	1	1	1	1	1	1	1	1	1	1	1	1	1	1	1	1	1	1	1	1	1	1	1	1	1	1	1	1	1
1	2	4	6	7	4	2	1	1	1	4	2	5	2	4	3	2	2	1	4	6	2	4	2	2	1	1	1	4	2	7	2	7	1	2	3	3	1	4	1	4	1	1	7	1	1	3	1	1	1
1	2	4	5	5	4	2	1	1	1	4	2	5	2	4	3	2	2	1	4	5	2	4	2	2	1	1	1	4	2	5	2	5	1	2	3	3	1	4	1	4	1	1	5	1	1	3	1	1	1
1	1	1	1	1	1	1	1	1	1	1	1	1	1	1	1	1	1	1	1	1	1	1	1	1	3	3	2	1	1	1	1	1	1	1	1	1	1	1	1	1	1	1	1	1	1	1	1	1	1
1	2	3	3	3	3	2	1	1	1	3	2	3	2	3	4	2	2	1	3	3	2	3	2	2	1	1	1	3	2	3	2	3	1	2	3	3	1	3	1	3	1	1	3	1	1	3	1	1	1
1	1	1	1	1	1	1	2	1	1	1	1	1	1	1	1	1	1	1	1	1	1	1	1	1	1	1	1	1	1	1	1	1	2	1	1	1	2	1	2	1	2	2	1	2	1	1	1	1	2
1	1	1	1	1	1	1	2	1	1	1	1	1	1	1	1	1	1	1	1	1	1	1	1	1	1	1	1	1	1	1	1	1	2	1	1	1	2	1	2	1	2	2	1	2	1	1	1	1	2
1	1	1	1	1	1	1	2	1	1	1	1	1	1	1	1	1	1	1	1	1	1	1	1	1	1	1	1	1	1	1	1	1	2	1	1	1	2	1	2	1	2	2	1	2	1	1	1	1	2
1	1	1	1	1	1	1	1	1	1	1	1	1	1	1	1	1	1	1	1	1	1	1	1	1	1	1	1	1	1	1	1	1	1	1	1	1	1	1	1	1	1	1	1	1	1	1	1	1	1
1	1	1	1	1	1	1	1	2	2	1	1	1	1	1	1	1	1	1	1	1	1	1	1	1	1	1	1	1	1	1	1	1	1	1	1	1	1	1	1	1	1	1	1	1	1	1	1	1	1
1	1	1	1	1	1	1	1	3	3	1	1	1	1	1	1	1	1	1	1	1	1	1	1	1	1	1	1	1	1	1	1	1	1	1	1	1	1	1	1	1	1	1	1	1	1	1	1	1	1
1	1	1	1	1	1	1	1	3	3	1	1	1	1	1	1	1	1	1	1	1	1	1	1	1	1	1	1	1	1	1	1	1	1	1	1	1	1	1	1	1	1	1	1	1	1	1	1	1	1
1	1	1	1	1	1	1	1	1	1	1	1	1	1	1	1	1	1	1	1	1	1	1	1	1	1	1	1	1	1	1	1	1	1	1	1	1	1	1	1	1	1	1	1	1	1	1	1	1	1
1	2	4	6	6	4	2	1	1	1	4	2	5	2	4	3	2	2	1	4	6	2	4	2	2	1	1	1	4	2	6	2	6	1	2	3	3	1	4	1	4	1	1	6	1	1	3	1	1	1
1	2	4	6	6	4	2	1	1	1	4	2	5	2	4	3	2	2	1	4	6	2	4	2	2	1	1	1	4	2	6	2	6	1	2	3	3	1	4	1	4	1	1	6	1	1	3	1	1	1
1	1	1	1	1	1	1	3	1	1	1	1	1	1	1	1	1	1	1	1	1	1	1	1	1	1	1	1	1	1	1	1	1	3	1	1	1	2	1	3	1	2	3	1	2	1	1	1	1	2
1	1	1	1	1	1	1	1	1	1	1	1	1	1	1	1	1	1	1	1	1	1	1	1	1	5	5	2	1	1	1	1	1	1	1	1	1	1	1	1	1	1	1	1	1	1	1	1	1	1
1	2	3	3	3	3	2	1	1	1	3	2	3	2	3	3	2	2	1	3	3	2	3	2	2	1	1	1	3	2	3	2	3	1	2	3	3	1	3	1	3	1	1	3	1	1	3	1	1	1
1	1	1	1	1	1	1	2	1	1	1	1	1	1	1	1	1	1	1	1	1	1	1	1	1	1	1	1	1	1	1	1	1	2	1	1	1	2	1	2	1	2	2	1	2	1	1	1	1	2
1	1	1	1	1	1	1	1	1	1	1	1	1	1	1	1	1	1	1	1	1	1	1	1	1	1	1	1	1	1	1	1	1	1	1	1	1	1	1	1	1	1	1	1	1	1	1	1	1	1
1	1	1	1	1	1	1	3	1	1	1	1	1	1	1	1	1	1	1	1	1	1	1	1	1	1	1	1	1	1	1	1	1	3	1	1	1	2	1	3	1	2	3	1	2	1	1	1	1	2
2	1	1	1	1	1	1	1	1	1	1	1	1	1	1	1	1	1	1	1	1	1	1	1	1	1	1	1	1	1	1	1	1	1	1	1	1	1	1	1	1	1	1	1	1	1	1	1	1	1
1	1	1	1	1	1	1	1	2	2	1	1	1	1	1	1	1	1	1	1	1	1	1	1	1	1	1	1	1	1	1	1	1	1	1	1	1	1	1	1	1	1	1	1	1	1	1	1	1	1
1	2	4	4	4	4	2	1	1	1	4	2	4	2	4	3	2	2	1	4	4	2	4	2	2	1	1	1	4	2	4	2	4	1	2	3	3	1	4	1	4	1	1	4	1	1	3	1	1	1
1	2	2	2	2	2	2	1	1	1	2	2	2	2	2	2	2	2	1	2	2	2	2	2	2	1	1	1	2	2	2	2	2	1	2	2	2	1	2	1	2	1	1	2	1	1	2	1	1	1
1	2	2	2	2	2	2	1	1	1	2	2	2	2	2	2	2	2	1	2	2	2	2	2	2	1	1	1	2	2	2	2	2	1	2	2	2	1	2	1	2	1	1	2	1	1	2	1	1	1
1	1	1	1	1	1	1	3	1	1	1	1	1	1	1	1	1	1	1	1	1	1	1	1	1	1	1	1	1	1	1	1	1	3	1	1	1	2	1	3	1	2	3	1	2	1	1	1	1	2
1	2	3	3	3	3	2	1	1	1	3	2	3	2	3	3	2	2	1	3	3	2	3	2	2	1	1	1	3	2	3	2	3	1	2	3	3	1	3	1	3	1	1	3	1	1	3	1	1	1
1	1	1	1	1	1	1	3	1	1	1	1	1	1	1	1	1	1	1	1	1	1	1	1	1	1	1	1	1	1	1	1	1	3	1	1	1	2	1	3	1	2	3	1	2	1	1	1	1	2
1	1	1	1	1	1	1	3	1	1	1	1	1	1	1	1	1	1	1	1	1	1	1	1	1	1	1	1	1	1	1	1	1	4	1	1	1	2	1	4	1	2	5	1	2	1	1	1	1	2
1	2	2	2	2	2	4	1	1	1	2	3	2	3	2	2	2	2	1	2	2	2	2	2	2	1	1	1	2	2	2	2	2	1	2	2	2	1	2	1	2	1	1	2	1	1	2	1	1	1
2	1	1	1	1	1	1	1	1	1	1	1	1	1	1	1	1	1	1	1	1	1	1	1	1	1	1	1	1	1	1	1	1	1	1	1	1	1	1	1	1	1	1	1	1	1	1	1	1	1
1	2	2	2	2	2	3	1	1	1	2	3	2	3	2	2	2	2	1	2	2	2	2	2	2	1	1	1	2	2	2	2	2	1	2	2	2	1	2	1	2	1	1	2	1	1	2	1	1	1
1	1	1	1	1	1	1	1	1	1	1	1	1	1	1	1	1	1	1	1	1	1	1	1	1	1	1	1	1	1	1	1	1	1	1	1	1	1	1	1	1	1	1	1	1	1	1	1	1	1
1	1	1	1	1	1	1	1	2	2	1	1	1	1	1	1	1	1	1	1	1	1	1	1	1	1	1	1	1	1	1	1	1	1	1	1	1	1	1	1	1	1	1	1	1	1	1	1	1	1
1	2	2	2	2	2	2	1	1	1	2	2	2	2	2	2	2	2	1	2	2	2	2	2	3	1	1	1	2	2	2	2	2	1	2	2	2	1	2	1	2	1	1	2	1	1	2	1	1	1
1	2	2	2	2	2	2	1	1	1	2	2	2	2	2	2	4	2	1	2	2	2	2	2	2	1	1	1	2	2	2	4	2	1	2	2	2	1	2	1	2	1	1	2	1	1	2	1	1	1
1	2	4	5	5	4	2	1	1	1	4	2	5	2	4	3	2	2	1	4	5	2	4	2	2	1	1	1	4	2	5	2	5	1	2	3	3	1	4	1	4	1	1	5	1	1	3	1	1	1
1	1	1	1	1	1	1	2	1	1	1	1	1	1	1	1	1	1	1	1	1	1	1	1	1	1	1	1	1	1	1	1	1	2	1	1	1	2	1	2	1	2	2	1	2	1	1	1	1	2
1	1	1	1	1	1	1	2	1	1	1	1	1	1	1	1	1	1	1	1	1	1	1	1	1	1	1	1	1	1	1	1	1	2	1	1	1	3	1	2	1	3	2	1	2	1	1	1	1	2
1	1	1	1	1	1	1	2	1	1	1	1	1	1	1	1	1	1	1	1	1	1	1	1	1	1	1	1	1	1	1	1	1	2	1	1	1	2	1	2	1	2	2	1	2	1	1	1	1	2
1	1	1	1	1	1	1	3	1	1	1	1	1	1	1	1	1	1	1	1	1	1	1	1	1	1	1	1	1	1	1	1	1	4	1	1	1	2	1	4	1	2	7	1	2	1	1	1	1	2
1	2	2	2	2	2	2	1	1	1	2	2	2	2	2	2	2	2	1	2	2	2	2	2	4	1	1	1	2	2	2	2	2	1	2	2	2	1	2	1	2	1	1	2	1	1	2	1	1	1
1	2	4	6	7	4	2	1	1	1	4	2	5	2	4	3	2	2	1	4	6	2	4	2	2	1	1	1	4	2	8	2	7	1	2	3	3	1	4	1	4	1	1	7	1	1	3	1	1	1
1	2	2	2	2	2	2	1	1	1	2	2	2	2	2	2	2	2	1	2	2	2	2	2	4	1	1	1	2	2	2	2	2	1	2	2	2	1	2	1	2	1	1	2	1	1	2	1	1	1
1	2	2	2	2	2	3	1	1	1	2	3	2	3	2	2	2	2	1	2	2	2	2	2	2	1	1	1	2	2	2	2	2	1	2	2	2	1	2	1	2	1	1	2	1	1	2	1	1	1
1	2	2	2	2	2	2	1	1	1	2	2	2	2	2	2	2	3	1	2	2	3	2	2	2	1	1	1	2	4	2	2	2	1	4	2	2	1	2	1	2	1	1	2	1	1	2	1	1	1
1	1	1	1	1	1	1	2	1	1	1	1	1	1	1	1	1	1	1	1	1	1	1	1	1	1	1	1	1	1	1	1	1	2	1	1	1	2	1	2	1	2	2	1	2	1	1	1	1	2
1	2	2	2	2	2	2	1	1	1	2	2	2	2	2	2	2	2	1	2	2	2	2	2	2	1	1	1	2	2	2	2	2	1	2	2	2	1	2	1	2	1	1	2	1	1	2	1	1	1
1	2	3	3	3	3	2	1	1	1	3	2	3	2	3	3	2	2	1	3	3	2	3	2	2	1	1	1	3	2	3	2	3	1	2	3	3	1	3	1	3	1	1	3	1	1	3	1	1	1
1	1	1	1	1	1	1	1	1	1	1	1	1	1	1	1	1	1	1	1	1	1	1	1	1	1	1	1	1	1	1	1	1	1	1	1	1	1	1	1	1	1	1	1	1	1	1	1	1	1
1	1	1	1	1	1	1	1	1	1	1	1	1	1	1	1	1	1	1	1	1	1	1	1	1	1	1	1	1	1	1	1	1	1	1	1	1	1	1	1	1	1	1	1	1	1	1	1	1	1
1	1	1	1	1	1	1	1	1	1	1	1	1	1	1	1	1	1	1	1	1	1	1	1	1	1	1	1	1	1	1	1	1	1	1	1	1	1	1	1	1	1	1	1	1	1	1	1	1	1
2	1	1	1	1	1	1	1	1	1	1	1	1	1	1	1	1	1	1	1	1	1	1	1	1	1	1	1	1	1	1	1	1	1	1	1	1	1	1	1	1	1	1	1	1	1	1	1	1	1
1	2	3	3	3	3	2	1	1	1	3	2	3	2	3	5	2	2	1	3	3	2	3	2	2	1	1	1	3	2	3	2	3	1	2	3	3	1	3	1	3	1	1	3	1	1	3	1	1	1
1	2	4	6	7	4	2	1	1	1	4	2	5	2	4	3	2	2	1	4	6	2	4	2	2	1	1	1	4	2	7	2	8	1	2	3	3	1	4	1	4	1	1	8	1	1	3	1	1	1
1	1	1	1	1	1	1	2	1	1	1	1	1	1	1	1	1	1	1	1	1	1	1	1	1	1	1	1	1	1	1	1	1	2	1	1	1	3	1	2	1	4	2	1	2	1	1	1	1	2
1	2	3	3	3	3	2	1	1	1	3	2	3	2	3	4	2	2	1	3	3	2	3	2	2	1	1	1	3	2	3	2	3	1	2	3	3	1	3	1	3	1	1	3	1	1	3	1	1	1
1	1	1	1	1	1	1	3	1	1	1	1	1	1	1	1	1	1	1	1	1	1	1	1	1	1	1	1	1	1	1	1	1	3	1	1	1	2	1	3	1	2	3	1	2	1	1	1	1	2
1	2	4	6	7	4	2	1	1	1	4	2	5	2	4	3	2	2	1	4	6	2	4	2	2	1	1	1	4	2	7	2	7	1	2	3	3	1	4	1	4	1	1	7	1	1	3	1	1	1
1	2	4	6	7	4	2	1	1	1	4	2	5	2	4	3	2	2	1	4	6	2	4	2	2	1	1	1	4	2	7	2	7	1	2	3	3	1	4	1	4	1	1	7	1	1	3	1	1	1
1	2	4	6	7	4	2	1	1	1	4	2	5	2	4	3	2	2	1	4	6	2	4	2	2	1	1	1	4	2	7	2	8	1	2	3	3	1	4	1	4	1	1	8	1	1	3	1	1	1
1	1	1	1	1	1	1	3	1	1	1	1	1	1	1	1	1	1	1	1	1	1	1	1	1	1	1	1	1	1	1	1	1	4	1	1	1	2	1	4	1	2	7	1	2	1	1	1	1	2
1	2	3	3	3	3	2	1	1	1	3	2	3	2	3	5	2	2	1	3	3	2	3	2	2	1	1	1	3	2	3	2	3	1	2	3	3	1	3	1	3	1	1	3	1	1	3	1	1	1
1	2	4	6	7	4	2	1	1	1	4	2	5	2	4	3	2	2	1	4	6	2	4	2	2	1	1	1	4	2	8	2	7	1	2	3	3	1	4	1	4	1	1	7	1	1	3	1	1	1
1	1	1	1	1	1	1	2	1	1	1	1	1	1	1	1	1	1	1	1	1	1	1	1	1	1	1	1	1	1	1	1	1	2	1	1	1	2	1	2	1	2	2	1	2	1	1	1	1	2
1	1	1	1	1	1	1	1	1	1	1	1	1	1	1	1	1	1	1	1	1	1	1	1	1	1	1	1	1	1	1	1	1	1	1	1	1	1	1	1	1	1	1	1	1	1	1	1	1	1
1	1	1	1	1	1	1	3	1	1	1	1	1	1	1	1	1	1	1	1	1	1	1	1	1	1	1	1	1	1	1	1	1	3	1	1	1	2	1	3	1	2	3	1	2	1	1	1	1	2
1	1	1	1	1	1	1	2	1	1	1	1	1	1	1	1	1	1	1	1	1	1	1	1	1	1	1	1	1	1	1	1	1	2	1	1	1	3	1	2	1	4	2	1	2	1	1	1	1	2
1	2	4	5	5	4	2	1	1	1	4	2	5	2	4	3	2	2	1	4	5	2	4	2	2	1	1	1	4	2	5	2	5	1	2	3	3	1	4	1	4	1	1	5	1	1	3	1	1	1
1	1	1	1	1	1	1	2	1	1	1	1	1	1	1	1	1	1	1	1	1	1	1	1	1	1	1	1	1	1	1	1	1	2	1	1	1	3	1	2	1	4	2	1	2	1	1	1	1	2
1	2	2	2	2	2	2	1	1	1	2	2	2	2	2	2	2	3	1	2	2	4	2	2	2	1	1	1	2	3	2	2	2	1	3	2	2	1	2	1	2	1	1	2	1	1	2	1	1	1
1	1	1	1	1	1	1	1	1	1	1	1	1	1	1	1	1	1	1	1	1	1	1	1	1	1	1	1	1	1	1	1	1	1	1	1	1	1	1	1	1	1	1	1	1	1	1	1	1	1
1	2	2	2	2	2	3	1	1	1	2	3	2	3	2	2	2	2	1	2	2	2	2	2	2	1	1	1	2	2	2	2	2	1	2	2	2	1	2	1	2	1	1	2	1	1	2	1	1	1
1	2	2	2	2	2	2	1	1	1	2	2	2	2	2	2	2	3	1	2	2	3	2	2	2	1	1	1	2	5	2	2	2	1	5	2	2	1	2	1	2	1	1	2	1	1	2	1	1	1
1	1	1	1	1	1	1	1	1	1	1	1	1	1	1	1	1	1	1	1	1	1	1	1	1	2	2	2	1	1	1	1	1	1	1	1	1	1	1	1	1	1	1	1	1	1	1	1	1	1
1	1	1	1	1	1	1	1	1	1	1	1	1	1	1	1	1	1	1	1	1	1	1	1	1	1	1	1	1	1	1	1	1	1	1	1	1	1	1	1	1	1	1	1	1	1	1	1	1	1
1	1	1	1	1	1	1	1	2	2	1	1	1	1	1	1	1	1	1	1	1	1	1	1	1	1	1	1	1	1	1	1	1	1	1	1	1	1	1	1	1	1	1	1	1	1	1	1	1	1
1	2	3	3	3	3	2	1	1	1	3	2	3	2	3	4	2	2	1	3	3	2	3	2	2	1	1	1	3	2	3	2	3	1	2	3	3	1	3	1	3	1	1	3	1	1	3	1	1	1
1	2	2	2	2	2	2	1	1	1	2	2	2	2	2	2	2	2	1	2	2	2	2	2	4	1	1	1	2	2	2	2	2	1	2	2	2	1	2	1	2	1	1	2	1	1	2	1	1	1
2	1	1	1	1	1	1	1	1	1	1	1	1	1	1	1	1	1	1	1	1	1	1	1	1	1	1	1	1	1	1	1	1	1	1	1	1	1	1	1	1	1	1	1	1	1	1	1	1	1
2	1	1	1	1	1	1	1	1	1	1	1	1	1	1	1	1	1	1	1	1	1	1	1	1	1	1	1	1	1	1	1	1	1	1	1	1	1	1	1	1	1	1	1	1	1	1	1	1	1
1	2	4	6	6	4	2	1	1	1	4	2	5	2	4	3	2	2	1	4	6	2	4	2	2	1	1	1	4	2	6	2	6	1	2	3	3	1	4	1	4	1	1	6	1	1	3	1	1	1
1	1	1	1	1	1	1	2	1	1	1	1	1	1	1	1	1	1	1	1	1	1	1	1	1	1	1	1	1	1	1	1	1	2	1	1	1	2	1	2	1	2	2	1	2	1	1	1	1	2
1	1	1	1	1	1	1	1	1	1	1	1	1	1	1	1	1	1	1	1	1	1	1	1	1	1	1	1	1	1	1	1	1	1	1	1	1	1	1	1	1	1	1	1	1	1	1	1	1	1
1	2	7	4	4	5	2	1	1	1	5	2	4	2	6	3	2	2	1	6	4	2	5	2	2	1	1	1	7	2	4	2	4	1	2	3	3	1	5	1	4	1	1	4	1	1	3	1	1	1
1	2	2	2	2	2	4	1	1	1	2	3	2	3	2	2	2	2	1	2	2	2	2	2	2	1	1	1	2	2	2	2	2	1	2	2	2	1	2	1	2	1	1	2	1	1	2	1	1	1
1	1	1	1	1	1	1	1	1	1	1	1	1	1	1	1	1	1	1	1	1	1	1	1	1	2	2	2	1	1	1	1	1	1	1	1	1	1	1	1	1	1	1	1	1	1	1	1	1	1
3	1	1	1	1	1	1	1	1	1	1	1	1	1	1	1	1	1	1	1	1	1	1	1	1	1	1	1	1	1	1	1	1	1	1	1	1	1	1	1	1	1	1	1	1	1	1	1	1	1
5	1	1	1	1	1	1	1	1	1	1	1	1	1	1	1	1	1	1	1	1	1	1	1	1	1	1	1	1	1	1	1	1	1	1	1	1	1	1	1	1	1	1	1	1	1	1	1	1	1
1	2	2	2	2	2	2	1	1	1	2	2	2	2	2	2	2	2	1	2	2	2	2	2	2	1	1	1	2	2	2	2	2	1	2	2	2	1	2	1	2	1	1	2	1	1	2	1	1	1
1	2	2	2	2	2	4	1	1	1	2	3	2	3	2	2	2	2	1	2	2	2	2	2	2	1	1	1	2	2	2	2	2	1	2	2	2	1	2	1	2	1	1	2	1	1	2	1	1	1
1	2	4	5	5	4	2	1	1	1	4	2	5	2	4	3	2	2	1	4	5	2	4	2	2	1	1	1	4	2	5	2	5	1	2	3	3	1	4	1	4	1	1	5	1	1	3	1	1	1
1	1	1	1	1	1	1	2	1	1	1	1	1	1	1	1	1	1	1	1	1	1	1	1	1	1	1	1	1	1	1	1	1	2	1	1	1	2	1	2	1	2	2	1	2	1	1	1	1	2
1	1	1	1	1	1	1	2	1	1	1	1	1	1	1	1	1	1	1	1	1	1	1	1	1	1	1	1	1	1	1	1	1	2	1	1	1	2	1	2	1	2	2	1	2	1	1	1	1	2
1	2	4	5	5	4	2	1	1	1	4	2	5	2	4	3	2	2	1	4	5	2	4	2	2	1	1	1	4	2	5	2	5	1	2	3	3	1	4	1	4	1	1	5	1	1	3	1	1	1
1	1	1	1	1	1	1	3	1	1	1	1	1	1	1	1	1	1	1	1	1	1	1	1	1	1	1	1	1	1	1	1	1	4	1	1	1	2	1	4	1	2	4	1	2	1	1	1	1	2
1	1	1	1	1	1	1	2	1	1	1	1	1	1	1	1	1	1	1	1	1	1	1	1	1	1	1	1	1	1	1	1	1	2	1	1	1	2	1	2	1	2	2	1	3	1	1	1	1	3
1	2	2	2	2	2	2	1	1	1	2	2	2	2	2	2	3	2	1	2	2	2	2	2	2	1	1	1	2	2	2	3	2	1	2	2	2	1	2	1	2	1	1	2	1	1	2	1	1	1
1	1	1	1	1	1	1	1	2	2	1	1	1	1	1	1	1	1	1	1	1	1	1	1	1	1	1	1	1	1	1	1	1	1	1	1	1	1	1	1	1	1	1	1	1	1	1	1	1	1
1	1	1	1	1	1	1	3	1	1	1	1	1	1	1	1	1	1	1	1	1	1	1	1	1	1	1	1	1	1	1	1	1	4	1	1	1	2	1	4	1	2	4	1	2	1	1	1	1	2
1	1	1	1	1	1	1	3	1	1	1	1	1	1	1	1	1	1	1	1	1	1	1	1	1	1	1	1	1	1	1	1	1	4	1	1	1	2	1	4	1	2	4	1	2	1	1	1	1	2
1	1	1	1	1	1	1	2	1	1	1	1	1	1	1	1	1	1	1	1	1	1	1	1	1	1	1	1	1	1	1	1	1	2	1	1	1	2	1	2	1	2	2	1	2	1	1	1	1	2
1	2	3	3	3	3	2	1	1	1	3	2	3	2	3	5	2	2	1	3	3	2	3	2	2	1	1	1	3	2	3	2	3	1	2	3	3	1	3	1	3	1	1	3	1	1	3	1	1	1
1	2	3	3	3	3	2	1	1	1	3	2	3	2	3	3	2	2	1	3	3	2	3	2	2	1	1	1	3	2	3	2	3	1	2	3	3	1	3	1	3	1	1	3	1	1	3	1	1	1
1	1	1	1	1	1	1	3	1	1	1	1	1	1	1	1	1	1	1	1	1	1	1	1	1	1	1	1	1	1	1	1	1	3	1	1	1	2	1	3	1	2	3	1	2	1	1	1	1	2
1	2	4	4	4	4	2	1	1	1	4	2	4	2	4	3	2	2	1	4	4	2	4	2	2	1	1	1	4	2	4	2	4	1	2	3	3	1	4	1	4	1	1	4	1	1	3	1	1	1
1	2	4	6	7	4	2	1	1	1	4	2	5	2	4	3	2	2	1	4	6	2	4	2	2	1	1	1	4	2	7	2	8	1	2	3	3	1	4	1	4	1	1	8	1	1	3	1	1	1
1	1	1	1	1	1	1	2	1	1	1	1	1	1	1	1	1	1	1	1	1	1	1	1	1	1	1	1	1	1	1	1	1	2	1	1	1	2	1	2	1	2	2	1	3	1	1	1	1	3
2	1	1	1	1	1	1	1	1	1	1	1	1	1	1	1	1	1	1	1	1	1	1	1	1	1	1	1	1	1	1	1	1	1	1	1	1	1	1	1	1	1	1	1	1	1	1	1	1	1
1	2	3	3	3	3	2	1	1	1	3	2	3	2	3	6	2	2	1	3	3	2	3	2	2	1	1	1	3	2	3	2	3	1	2	3	3	1	3	1	3	1	1	3	1	1	3	1	1	1
1	1	1	1	1	1	1	2	1	1	1	1	1	1	1	1	1	1	1	1	1	1	1	1	1	1	1	1	1	1	1	1	1	2	1	1	1	2	1	2	1	2	2	1	2	1	1	1	1	2
1	1	1	1	1	1	1	3	1	1	1	1	1	1	1	1	1	1	1	1	1	1	1	1	1	1	1	1	1	1	1	1	1	4	1	1	1	2	1	4	1	2	6	1	2	1	1	1	1	2
1	1	1	1	1	1	1	3	1	1	1	1	1	1	1	1	1	1	1	1	1	1	1	1	1	1	1	1	1	1	1	1	1	4	1	1	1	2	1	4	1	2	4	1	2	1	1	1	1	2
1	1	1	1	1	1	1	3	1	1	1	1	1	1	1	1	1	1	1	1	1	1	1	1	1	1	1	1	1	1	1	1	1	3	1	1	1	2	1	3	1	2	3	1	2	1	1	1	1	2
3	1	1	1	1	1	1	1	1	1	1	1	1	1	1	1	1	1	1	1	1	1	1	1	1	1	1	1	1	1	1	1	1	1	1	1	1	1	1	1	1	1	1	1	1	1	1	1	1	1
1	2	2	2	2	2	2	1	1	1	2	2	2	2	2	2	2	3	1	2	2	3	2	2	2	1	1	1	2	4	2	2	2	1	4	2	2	1	2	1	2	1	1	2	1	1	2	1	1	1
1	1	1	1	1	1	1	3	1	1	1	1	1	1	1	1	1	1	1	1	1	1	1	1	1	1	1	1	1	1	1	1	1	4	1	1	1	2	1	4	1	2	4	1	2	1	1	1	1	2
1	2	4	6	7	4	2	1	1	1	4	2	5	2	4	3	2	2	1	4	6	2	4	2	2	1	1	1	4	2	7	2	8	1	2	3	3	1	4	1	4	1	1	8	1	1	3	1	1	1
1	2	2	2	2	2	2	1	1	1	2	2	2	2	2	2	2	3	1	2	2	3	2	2	2	1	1	1	2	3	2	2	2	1	3	2	2	1	2	1	2	1	1	2	1	1	2	1	1	1
1	1	1	1	1	1	1	3	1	1	1	1	1	1	1	1	1	1	1	1	1	1	1	1	1	1	1	1	1	1	1	1	1	4	1	1	1	2	1	4	1	2	6	1	2	1	1	1	1	2
1	2	3	3	3	3	2	1	1	1	3	2	3	2	3	6	2	2	1	3	3	2	3	2	2	1	1	1	3	2	3	2	3	1	2	3	3	1	3	1	3	1	1	3	1	1	3	1	1	1
1	2	4	4	4	4	2	1	1	1	4	2	4	2	4	3	2	2	1	4	4	2	4	2	2	1	1	1	4	2	4	2	4	1	2	3	3	1	4	1	4	1	1	4	1	1	3	1	1	1
1	2	2	2	2	2	2	1	1	1	2	2	2	2	2	2	2	2	1	2	2	2	2	2	2	1	1	1	2	2	2	2	2	1	2	2	2	1	2	1	2	1	1	2	1	1	2	1	1	1
1	1	1	1	1	1	1	1	1	1	1	1	1	1	1	1	1	1	1	1	1	1	1	1	1	1	1	1	1	1	1	1	1	1	1	1	1	1	1	1	1	1	1	1	1	1	1	1	1	1
1	1	1	1	1	1	1	1	1	1	1	1	1	1	1	1	1	1	1	1	1	1	1	1	1	1	1	1	1	1	1	1	1	1	1	1	1	1	1	1	1	1	1	1	1	1	1	1	1	1
1	1	1	1	1	1	1	1	1	1	1	1	1	1	1	1	1	1	1	1	1	1	1	1	1	1	1	1	1	1	1	1	1	1	1	1	1	1	1	1	1	1	1	1	1	1	1	1	1	1
1	1	1	1	1	1	1	1	1	1	1	1	1	1	1	1	1	1	1	1	1	1	1	1	1	1	1	1	1	1	1	1	1	1	1	1	1	1	1	1	1	1	1	1	1	1	1	1	1	1
1	1	1	1	1	1	1	2	1	1	1	1	1	1	1	1	1	1	1	1	1	1	1	1	1	1	1	1	1	1	1	1	1	2	1	1	1	2	1	2	1	2	2	1	2	1	1	1	1	2
1	1	1	1	1	1	1	1	1	1	1	1	1	1	1	1	1	1	1	1	1	1	1	1	1	1	1	1	1	1	1	1	1	1	1	1	1	1	1	1	1	1	1	1	1	1	1	1	1	1
1	1	1	1	1	1	1	1	1	1	1	1	1	1	1	1	1	1	1	1	1	1	1	1	1	1	1	1	1	1	1	1	1	1	1	1	1	1	1	1	1	1	1	1	1	1	1	1	1	1
1	1	1	1	1	1	1	1	1	1	1	1	1	1	1	1	1	1	1	1	1	1	1	1	1	1	1	1	1	1	1	1	1	1	1	1	1	1	1	1	1	1	1	1	1	1	1	1	1	1
1	1	1	1	1	1	1	1	1	1	1	1	1	1	1	1	1	1	1	1	1	1	1	1	1	1	1	1	1	1	1	1	1	1	1	1	1	1	1	1	1	1	1	1	1	1	1	1	1	1
1	1	1	1	1	1	1	2	1	1	1	1	1	1	1	1	1	1	1	1	1	1	1	1	1	1	1	1	1	1	1	1	1	2	1	1	1	2	1	2	1	2	2	1	2	1	1	1	1	2
1	1	1	1	1	1	1	1	1	1	1	1	1	1	1	1	1	1	1	1	1	1	1	1	1	1	1	1	1	1	1	1	1	1	1	1	1	1	1	1	1	1	1	1	1	1	1	1	1	1
1	1	1	1	1	1	1	1	1	1	1	1	1	1	1	1	1	1	1	1	1	1	1	1	1	1	1	1	1	1	1	1	1	1	1	1	1	1	1	1	1	1	1	1	1	1	1	1	1	1
1	1	1	1	1	1	1	1	1	1	1	1	1	1	1	1	1	1	1	1	1	1	1	1	1	1	1	1	1	1	1	1	1	1	1	1	1	1	1	1	1	1	1	1	1	1	1	1	1	1
1	1	1	1	1	1	1	1	1	1	1	1	1	1	1	1	1	1	1	1	1	1	1	1	1	1	1	1	1	1	1	1	1	1	1	1	1	1	1	1	1	1	1	1	1	1	1	1	1	1
1	1	1	1	1	1	1	2	1	1	1	1	1	1	1	1	1	1	1	1	1	1	1	1	1	1	1	1	1	1	1	1	1	2	1	1	1	2	1	2	1	2	2	1	2	1	1	1	1	2
2	1	1	1	1	1	1	1	1	1	1	1	1	1	1	1	1	1	1	1	1	1	1	1	1	1	1	1	1	1	1	1	1	1	1	1	1	1	1	1	1	1	1	1	1	1	1	1	1	1
1	1	1	1	1	1	1	3	1	1	1	1	1	1	1	1	1	1	1	1	1	1	1	1	1	1	1	1	1	1	1	1	1	3	1	1	1	2	1	3	1	2	3	1	2	1	1	1	1	2
1	1	1	1	1	1	1	2	1	1	1	1	1	1	1	1	1	1	1	1	1	1	1	1	1	1	1	1	1	1	1	1	1	2	1	1	1	2	1	2	1	2	2	1	2	1	1	1	1	2
1	1	1	1	1	1	1	3	1	1	1	1	1	1	1	1	1	1	1	1	1	1	1	1	1	1	1	1	1	1	1	1	1	3	1	1	1	2	1	3	1	2	3	1	2	1	1	1	1	2
1	1	1	1	1	1	1	2	1	1	1	1	1	1	1	1	1	1	1	1	1	1	1	1	1	1	1	1	1	1	1	1	1	2	1	1	1	2	1	2	1	2	2	1	2	1	1	1	1	2
1	2	2	2	2	2	2	1	1	1	2	2	2	2	2	2	2	2	1	2	2	2	2	2	2	1	1	1	2	2	2	2	2	1	2	2	2	1	2	1	2	1	1	2	1	1	2	1	1	1
1	2	4	5	5	4	2	1	1	1	4	2	5	2	4	3	2	2	1	4	5	2	4	2	2	1	1	1	4	2	5	2	5	1	2	3	3	1	4	1	4	1	1	5	1	1	3	1	1	1
2	1	1	1	1	1	1	1	1	1	1	1	1	1	1	1	1	1	1	1	1	1	1	1	1	1	1	1	1	1	1	1	1	1	1	1	1	1	1	1	1	1	1	1	1	1	1	1	1	1
1	2	3	3	3	3	2	1	1	1	3	2	3	2	3	3	2	2	1	3	3	2	3	2	2	1	1	1	3	2	3	2	3	1	2	3	3	1	3	1	3	1	1	3	1	1	3	1	1	1
2	1	1	1	1	1	1	1	1	1	1	1	1	1	1	1	1	1	1	1	1	1	1	1	1	1	1	1	1	1	1	1	1	1	1	1	1	1	1	1	1	1	1	1	1	1	1	1	1	1
1	1	1	1	1	1	1	1	1	1	1	1	1	1	1	1	1	1	1	1	1	1	1	1	1	2	2	2	1	1	1	1	1	1	1	1	1	1	1	1	1	1	1	1	1	1	1	1	1	1
1	2	2	2	2	2	4	1	1	1	2	3	2	3	2	2	2	2	1	2	2	2	2	2	2	1	1	1	2	2	2	2	2	1	2	2	2	1	2	1	2	1	1	2	1	1	2	1	1	1
1	2	5	4	4	5	2	1	1	1	5	2	4	2	5	3	2	2	1	5	4	2	5	2	2	1	1	1	5	2	4	2	4	1	2	3	3	1	5	1	4	1	1	4	1	1	3	1	1	1
1	2	3	3	3	3	2	1	1	1	3	2	3	2	3	6	2	2	1	3	3	2	3	2	2	1	1	1	3	2	3	2	3	1	2	3	3	1	3	1	3	1	1	3	1	1	3	1	1	1
1	1	1	1	1	1	1	3	1	1	1	1	1	1	1	1	1	1	1	1	1	1	1	1	1	1	1	1	1	1	1	1	1	3	1	1	1	2	1	3	1	2	3	1	2	1	1	1	1	2
1	1	1	1	1	1	1	2	1	1	1	1	1	1	1	1	1	1	1	1	1	1	1	1	1	1	1	1	1	1	1	1	1	2	1	1	1	2	1	2	1	2	2	1	2	1	1	1	1	2
1	1	1	1	1	1	1	2	1	1	1	1	1	1	1	1	1	1	1	1	1	1	1	1	1	1	1	1	1	1	1	1	1	2	1	1	1	3	1	2	1	4	2	1	2	1	1	1	1	2
2	1	1	1	1	1	1	1	1	1	1	1	1	1	1	1	1	1	1	1	1	1	1	1	1	1	1	1	1	1	1	1	1	1	1	1	1	1	1	1	1	1	1	1	1	1	1	1	1	1
1	2	3	3	3	3	2	1	1	1	3	2	3	2	3	3	2	2	1	3	3	2	3	2	2	1	1	1	3	2	3	2	3	1	2	3	3	1	3	1	3	1	1	3	1	1	3	1	1	1
1	1	1	1	1	1	1	3	1	1	1	1	1	1	1	1	1	1	1	1	1	1	1	1	1	1	1	1	1	1	1	1	1	4	1	1	1	2	1	4	1	2	6	1	2	1	1	1	1	2
1	1	1	1	1	1	1	3	1	1	1	1	1	1	1	1	1	1	1	1	1	1	1	1	1	1	1	1	1	1	1	1	1	4	1	1	1	2	1	4	1	2	5	1	2	1	1	1	1	2
1	1	1	1	1	1	1	3	1	1	1	1	1	1	1	1	1	1	1	1	1	1	1	1	1	1	1	1	1	1	1	1	1	4	1	1	1	2	1	4	1	2	5	1	2	1	1	1	1	2
1	1	1	1	1	1	1	3	1	1	1	1	1	1	1	1	1	1	1	1	1	1	1	1	1	1	1	1	1	1	1	1	1	4	1	1	1	2	1	4	1	2	8	1	2	1	1	1	1	2
1	1	1	1	1	1	1	3	1	1	1	1	1	1	1	1	1	1	1	1	1	1	1	1	1	1	1	1	1	1	1	1	1	4	1	1	1	2	1	4	1	2	8	1	2	1	1	1	1	2
1	1	1	1	1	1	1	3	1	1	1	1	1	1	1	1	1	1	1	1	1	1	1	1	1	1	1	1	1	1	1	1	1	4	1	1	1	2	1	4	1	2	4	1	2	1	1	1	1	2
1	1	1	1	1	1	1	2	1	1	1	1	1	1	1	1	1	1	1	1	1	1	1	1	1	1	1	1	1	1	1	1	1	2	1	1	1	2	1	2	1	2	2	1	4	1	1	1	1	4
1	1	1	1	1	1	1	3	1	1	1	1	1	1	1	1	1	1	1	1	1	1	1	1	1	1	1	1	1	1	1	1	1	4	1	1	1	2	1	4	1	2	9	1	2	1	1	1	1	2
1	1	1	1	1	1	1	3	1	1	1	1	1	1	1	1	1	1	1	1	1	1	1	1	1	1	1	1	1	1	1	1	1	4	1	1	1	2	1	4	1	2	5	1	2	1	1	1	1	2
1	1	1	1	1	1	1	3	1	1	1	1	1	1	1	1	1	1	1	1	1	1	1	1	1	1	1	1	1	1	1	1	1	4	1	1	1	2	1	4	1	2	9	1	2	1	1	1	1	2
1	1	1	1	1	1	1	3	1	1	1	1	1	1	1	1	1	1	1	1	1	1	1	1	1	1	1	1	1	1	1	1	1	4	1	1	1	2	1	4	1	2	5	1	2	1	1	1	1	2
1	1	1	1	1	1	1	2	1	1	1	1	1	1	1	1	1	1	1	1	1	1	1	1	1	1	1	1	1	1	1	1	1	2	1	1	1	2	1	2	1	2	2	1	2	1	1	1	1	2
1	2	4	4	4	4	2	1	1	1	4	2	4	2	4	3	2	2	1	4	4	2	4	2	2	1	1	1	4	2	4	2	4	1	2	3	3	1	4	1	4	1	1	4	1	1	3	1	1	1
1	1	1	1	1	1	1	3	1	1	1	1	1	1	1	1	1	1	1	1	1	1	1	1	1	1	1	1	1	1	1	1	1	4	1	1	1	2	1	4	1	2	4	1	2	1	1	1	1	2
1	2	2	2	2	2	2	1	1	1	2	2	2	2	2	2	2	2	1	2	2	2	2	2	2	1	1	1	2	2	2	2	2	1	2	2	2	1	2	1	2	1	1	2	1	1	2	1	1	1
1	1	1	1	1	1	1	3	1	1	1	1	1	1	1	1	1	1	1	1	1	1	1	1	1	1	1	1	1	1	1	1	1	4	1	1	1	2	1	4	1	2	8	1	2	1	1	1	1	2
1	1	1	1	1	1	1	3	1	1	1	1	1	1	1	1	1	1	1	1	1	1	1	1	1	1	1	1	1	1	1	1	1	4	1	1	1	2	1	4	1	2	4	1	2	1	1	1	1	2
1	1	1	1	1	1	1	3	1	1	1	1	1	1	1	1	1	1	1	1	1	1	1	1	1	1	1	1	1	1	1	1	1	4	1	1	1	2	1	4	1	2	9	1	2	1	1	1	1	2
1	1	1	1	1	1	1	2	1	1	1	1	1	1	1	1	1	1	1	1	1	1	1	1	1	1	1	1	1	1	1	1	1	2	1	1	1	2	1	2	1	2	2	1	4	1	1	1	1	5
1	1	1	1	1	1	1	2	1	1	1	1	1	1	1	1	1	1	1	1	1	1	1	1	1	1	1	1	1	1	1	1	1	2	1	1	1	2	1	2	1	2	2	1	2	1	1	1	1	2
1	1	1	1	1	1	1	2	1	1	1	1	1	1	1	1	1	1	1	1	1	1	1	1	1	1	1	1	1	1	1	1	1	2	1	1	1	2	1	2	1	2	2	1	2	1	1	1	1	2
1	1	1	1	1	1	1	2	1	1	1	1	1	1	1	1	1	1	1	1	1	1	1	1	1	1	1	1	1	1	1	1	1	2	1	1	1	2	1	2	1	2	2	1	2	1	1	1	1	2
1	2	4	6	7	4	2	1	1	1	4	2	5	2	4	3	2	2	1	4	6	2	4	2	2	1	1	1	4	2	8	2	7	1	2	3	3	1	4	1	4	1	1	7	1	1	3	1	1	1
1	2	2	2	2	2	2	1	1	1	2	2	2	2	2	2	2	2	1	2	2	2	2	2	2	1	1	1	2	2	2	2	2	1	2	2	2	1	2	1	2	1	1	2	1	1	2	1	1	1
1	1	1	1	1	1	1	1	1	1	1	1	1	1	1	1	1	1	1	1	1	1	1	1	1	1	1	1	1	1	1	1	1	1	1	1	1	1	1	1	1	1	1	1	1	1	1	1	1	1
2	1	1	1	1	1	1	1	1	1	1	1	1	1	1	1	1	1	1	1	1	1	1	1	1	1	1	1	1	1	1	1	1	1	1	1	1	1	1	1	1	1	1	1	1	1	1	1	1	1
1	1	1	1	1	1	1	1	1	1	1	1	1	1	1	1	1	1	2	1	1	1	1	1	1	1	1	1	1	1	1	1	1	1	1	1	1	1	1	1	1	1	1	1	1	1	1	1	1	1
1	1	1	1	1	1	1	1	1	1	1	1	1	1	1	1	1	1	1	1	1	1	1	1	1	1	1	1	1	1	1	1	1	1	1	1	1	1	1	1	1	1	1	1	1	1	1	1	1	1
1	1	1	1	1	1	1	1	1	1	1	1	1	1	1	1	1	1	1	1	1	1	1	1	1	1	1	1	1	1	1	1	1	1	1	1	1	1	1	1	1	1	1	1	1	1	1	1	1	1
1	1	1	1	1	1	1	3	1	1	1	1	1	1	1	1	1	1	1	1	1	1	1	1	1	1	1	1	1	1	1	1	1	3	1	1	1	2	1	3	1	2	3	1	2	1	1	1	1	2
1	2	4	6	6	4	2	1	1	1	4	2	5	2	4	3	2	2	1	4	6	2	4	2	2	1	1	1	4	2	6	2	6	1	2	3	3	1	4	1	4	1	1	6	1	1	3	1	1	1
3	1	1	1	1	1	1	1	1	1	1	1	1	1	1	1	1	1	1	1	1	1	1	1	1	1	1	1	1	1	1	1	1	1	1	1	1	1	1	1	1	1	1	1	1	1	1	1	1	1
1	1	1	1	1	1	1	1	1	1	1	1	1	1	1	1	1	1	1	1	1	1	1	1	1	1	1	1	1	1	1	1	1	1	1	1	1	1	1	1	1	1	1	1	1	1	1	1	1	1
1	2	3	3	3	3	2	1	1	1	3	2	3	2	3	3	2	2	1	3	3	2	3	2	2	1	1	1	3	2	3	2	3	1	2	3	3	1	3	1	3	1	1	3	1	1	3	1	1	1
1	1	1	1	1	1	1	2	1	1	1	1	1	1	1	1	1	1	1	1	1	1	1	1	1	1	1	1	1	1	1	1	1	2	1	1	1	2	1	2	1	2	2	1	2	1	1	1	1	2
1	1	1	1	1	1	1	1	1	1	1	1	1	1	1	1	1	1	1	1	1	1	1	1	1	1	1	1	1	1	1	1	1	1	1	1	1	1	1	1	1	1	1	1	1	1	1	1	1	1
1	1	1	1	1	1	1	1	2	2	1	1	1	1	1	1	1	1	1	1	1	1	1	1	1	1	1	1	1	1	1	1	1	1	1	1	1	1	1	1	1	1	1	1	1	1	1	1	1	1
1	1	1	1	1	1	1	3	1	1	1	1	1	1	1	1	1	1	1	1	1	1	1	1	1	1	1	1	1	1	1	1	1	3	1	1	1	2	1	3	1	2	3	1	2	1	1	1	1	2
1	1	1	1	1	1	1	3	1	1	1	1	1	1	1	1	1	1	1	1	1	1	1	1	1	1	1	1	1	1	1	1	1	3	1	1	1	2	1	3	1	2	3	1	2	1	1	1	1	2
1	1	1	1	1	1	1	2	1	1	1	1	1	1	1	1	1	1	1	1	1	1	1	1	1	1	1	1	1	1	1	1	1	2	1	1	1	2	1	2	1	2	2	1	2	1	1	1	1	2
1	1	1	1	1	1	1	1	1	1	1	1	1	1	1	1	1	1	1	1	1	1	1	1	1	4	4	2	1	1	1	1	1	1	1	1	1	1	1	1	1	1	1	1	1	1	1	1	1	1
1	3	2	2	2	2	2	1	1	1	2	2	2	2	2	2	2	2	1	2	2	2	2	3	2	1	1	1	2	2	2	2	2	1	2	2	2	1	2	1	2	1	1	2	1	1	2	1	1	1
2	1	1	1	1	1	1	1	1	1	1	1	1	1	1	1	1	1	1	1	1	1	1	1	1	1	1	1	1	1	1	1	1	1	1	1	1	1	1	1	1	1	1	1	1	1	1	1	1	1
1	1	1	1	1	1	1	1	1	1	1	1	1	1	1	1	1	1	1	1	1	1	1	1	1	1	1	1	1	1	1	1	1	1	1	1	1	1	1	1	1	1	1	1	1	1	1	1	1	1
2	1	1	1	1	1	1	1	1	1	1	1	1	1	1	1	1	1	1	1	1	1	1	1	1	1	1	1	1	1	1	1	1	1	1	1	1	1	1	1	1	1	1	1	1	1	1	1	1	1
1	2	4	6	7	4	2	1	1	1	4	2	5	2	4	3	2	2	1	4	6	2	4	2	2	1	1	1	4	2	8	2	7	1	2	3	3	1	4	1	4	1	1	7	1	1	3	1	1	1
1	2	2	2	2	2	2	1	1	1	2	2	2	2	2	2	2	2	1	2	2	2	2	2	2	1	1	1	2	2	2	2	2	1	2	2	2	1	2	1	2	1	1	2	1	1	2	1	1	1
1	1	1	1	1	1	1	3	1	1	1	1	1	1	1	1	1	1	1	1	1	1	1	1	1	1	1	1	1	1	1	1	1	4	1	1	1	2	1	4	1	2	4	1	2	1	1	1	1	2
1	1	1	1	1	1	1	3	1	1	1	1	1	1	1	1	1	1	1	1	1	1	1	1	1	1	1	1	1	1	1	1	1	3	1	1	1	2	1	3	1	2	3	1	2	1	1	1	1	2
1	2	4	5	5	4	2	1	1	1	4	2	5	2	4	3	2	2	1	4	5	2	4	2	2	1	1	1	4	2	5	2	5	1	2	3	3	1	4	1	4	1	1	5	1	1	3	1	1	1
1	1	1	1	1	1	1	1	1	1	1	1	1	1	1	1	1	1	1	1	1	1	1	1	1	1	1	1	1	1	1	1	1	1	1	1	1	1	1	1	1	1	1	1	1	1	1	1	1	1
1	2	4	6	6	4	2	1	1	1	4	2	5	2	4	3	2	2	1	4	6	2	4	2	2	1	1	1	4	2	6	2	6	1	2	3	3	1	4	1	4	1	1	6	1	1	3	1	1	1
1	1	1	1	1	1	1	2	1	1	1	1	1	1	1	1	1	1	1	1	1	1	1	1	1	1	1	1	1	1	1	1	1	2	1	1	1	2	1	2	1	2	2	1	2	1	1	1	1	2
1	2	2	2	2	2	2	1	1	1	2	2	2	2	2	2	2	2	1	2	2	2	2	2	2	1	1	1	2	2	2	2	2	1	2	2	2	1	2	1	2	1	1	2	1	1	2	1	1	1
1	2	2	2	2	2	3	1	1	1	2	3	2	3	2	2	2	2	1	2	2	2	2	2	2	1	1	1	2	2	2	2	2	1	2	2	2	1	2	1	2	1	1	2	1	1	2	1	1	1
1	1	1	1	1	1	1	1	1	1	1	1	1	1	1	1	1	1	1	1	1	1	1	1	1	1	1	1	1	1	1	1	1	1	1	1	1	1	1	1	1	1	1	1	1	1	1	1	1	1
1	1	1	1	1	1	1	2	1	1	1	1	1	1	1	1	1	1	1	1	1	1	1	1	1	1	1	1	1	1	1	1	1	2	1	1	1	2	1	2	1	2	2	1	2	1	1	1	1	2
1	1	1	1	1	1	1	2	1	1	1	1	1	1	1	1	1	1	1	1	1	1	1	1	1	1	1	1	1	1	1	1	1	2	1	1	1	2	1	2	1	2	2	1	2	1	1	1	1	2
1	2	2	2	2	2	2	1	1	1	2	2	2	2	2	2	2	2	1	2	2	2	2	2	4	1	1	1	2	2	2	2	2	1	2	2	2	1	2	1	2	1	1	2	1	1	2	1	1	1
1	1	1	1	1	1	1	3	1	1	1	1	1	1	1	1	1	1	1	1	1	1	1	1	1	1	1	1	1	1	1	1	1	4	1	1	1	2	1	4	1	2	5	1	2	1	1	1	1	2
1	2	4	4	4	4	2	1	1	1	4	2	4	2	4	3	2	2	1	4	4	2	4	2	2	1	1	1	4	2	4	2	4	1	2	3	3	1	4	1	4	1	1	4	1	1	3	1	1	1
1	2	4	6	6	4	2	1	1	1	4	2	5	2	4	3	2	2	1	4	6	2	4	2	2	1	1	1	4	2	6	2	6	1	2	3	3	1	4	1	4	1	1	6	1	1	3	1	1	1
1	1	1	1	1	1	1	3	1	1	1	1	1	1	1	1	1	1	1	1	1	1	1	1	1	1	1	1	1	1	1	1	1	3	1	1	1	2	1	3	1	2	3	1	2	1	1	1	1	2
1	1	1	1	1	1	1	3	1	1	1	1	1	1	1	1	1	1	1	1	1	1	1	1	1	1	1	1	1	1	1	1	1	3	1	1	1	2	1	3	1	2	3	1	2	1	1	1	1	2
1	1	1	1	1	1	1	1	1	1	1	1	1	1	1	1	1	1	1	1	1	1	1	1	1	1	1	1	1	1	1	1	1	1	1	1	1	1	1	1	1	1	1	1	1	1	1	1	1	1
1	1	1	1	1	1	1	1	1	1	1	1	1	1	1	1	1	1	1	1	1	1	1	1	1	3	3	2	1	1	1	1	1	1	1	1	1	1	1	1	1	1	1	1	1	1	1	1	1	1
1	1	1	1	1	1	1	2	1	1	1	1	1	1	1	1	1	1	1	1	1	1	1	1	1	1	1	1	1	1	1	1	1	2	1	1	1	2	1	2	1	2	2	1	2	1	1	1	1	2
1	2	3	3	3	3	2	1	1	1	3	2	3	2	3	4	2	2	1	3	3	2	3	2	2	1	1	1	3	2	3	2	3	1	2	3	3	1	3	1	3	1	1	3	1	1	3	1	1	1
1	1	1	1	1	1	1	1	1	1	1	1	1	1	1	1	1	1	1	1	1	1	1	1	1	2	2	2	1	1	1	1	1	1	1	1	1	1	1	1	1	1	1	1	1	1	1	1	1	1
1	2	4	4	4	4	2	1	1	1	4	2	4	2	4	3	2	2	1	4	4	2	4	2	2	1	1	1	4	2	4	2	4	1	2	3	3	1	4	1	4	1	1	4	1	1	3	1	1	1
1	2	4	5	5	4	2	1	1	1	4	2	6	2	4	3	2	2	1	4	5	2	4	2	2	1	1	1	4	2	5	2	5	1	2	3	3	1	4	1	4	1	1	5	1	1	3	1	1	1
1	1	1	1	1	1	1	3	1	1	1	1	1	1	1	1	1	1	1	1	1	1	1	1	1	1	1	1	1	1	1	1	1	4	1	1	1	2	1	4	1	2	4	1	2	1	1	1	1	2
1	2	4	5	5	4	2	1	1	1	4	2	6	2	4	3	2	2	1	4	5	2	4	2	2	1	1	1	4	2	5	2	5	1	2	3	3	1	4	1	4	1	1	5	1	1	3	1	1	1
1	2	4	4	4	4	2	1	1	1	4	2	4	2	4	3	2	2	1	4	4	2	4	2	2	1	1	1	4	2	4	2	4	1	2	3	3	1	4	1	4	1	1	4	1	1	3	1	1	1
1	2	4	5	5	4	2	1	1	1	4	2	5	2	4	3	2	2	1	4	5	2	4	2	2	1	1	1	4	2	5	2	5	1	2	3	3	1	4	1	4	1	1	5	1	1	3	1	1	1
1	1	1	1	1	1	1	3	1	1	1	1	1	1	1	1	1	1	1	1	1	1	1	1	1	1	1	1	1	1	1	1	1	4	1	1	1	2	1	4	1	2	4	1	2	1	1	1	1	2
1	2	4	6	7	4	2	1	1	1	4	2	5	2	4	3	2	2	1	4	6	2	4	2	2	1	1	1	4	2	8	2	7	1	2	3	3	1	4	1	4	1	1	7	1	1	3	1	1	1
1	1	1	1	1	1	1	3	1	1	1	1	1	1	1	1	1	1	1	1	1	1	1	1	1	1	1	1	1	1	1	1	1	4	1	1	1	2	1	4	1	2	4	1	2	1	1	1	1	2
3	1	1	1	1	1	1	1	1	1	1	1	1	1	1	1	1	1	1	1	1	1	1	1	1	1	1	1	1	1	1	1	1	1	1	1	1	1	1	1	1	1	1	1	1	1	1	1	1	1
2	1	1	1	1	1	1	1	1	1	1	1	1	1	1	1	1	1	1	1	1	1	1	1	1	1	1	1	1	1	1	1	1	1	1	1	1	1	1	1	1	1	1	1	1	1	1	1	1	1
1	2	3	3	3	3	2	1	1	1	3	2	3	2	3	3	2	2	1	3	3	2	3	2	2	1	1	1	3	2	3	2	3	1	2	3	3	1	3	1	3	1	1	3	1	1	3	1	1	1
1	2	2	2	2	2	2	1	1	1	2	2	2	2	2	2	2	3	1	2	2	3	2	2	2	1	1	1	2	4	2	2	2	1	4	2	2	1	2	1	2	1	1	2	1	1	2	1	1	1
1	2	3	3	3	3	2	1	1	1	3	2	3	2	3	3	2	2	1	3	3	2	3	2	2	1	1	1	3	2	3	2	3	1	2	3	3	1	3	1	3	1	1	3	1	1	3	1	1	1
2	1	1	1	1	1	1	1	1	1	1	1	1	1	1	1	1	1	1	1	1	1	1	1	1	1	1	1	1	1	1	1	1	1	1	1	1	1	1	1	1	1	1	1	1	1	1	1	1	1
1	1	1	1	1	1	1	3	1	1	1	1	1	1	1	1	1	1	1	1	1	1	1	1	1	1	1	1	1	1	1	1	1	4	1	1	1	2	1	4	1	2	4	1	2	1	1	1	1	2
1	1	1	1	1	1	1	3	1	1	1	1	1	1	1	1	1	1	1	1	1	1	1	1	1	1	1	1	1	1	1	1	1	3	1	1	1	2	1	3	1	2	3	1	2	1	1	1	1	2
[truncated: 574 more columns]

## Sheet: Figure3dCentroidcluster1
	'Right Frontal Pole'	'Right Primary motor area'	'Right Secondary motor area'	'Right Primary somatosensory area, nose'	'Right Primary somatosensory area, barrel field'	'Right Primary somatosensory area, lower limb'	'Right Primary somatosensory area, mouth'	'Right Primary somatosensory area, upper limb'	'Right Primary somatosensory area, trunk'	'Right Primary somatosensory area, unassigned'	'Right Supplemental somatosensory area'	'Right Gustatory areas'	'Right Visceral area'	'Right Dorsal auditory area'	'Right Primary auditory area'	'Right Posterior auditory area'	'Right Ventral auditory area'	'Right Anterolateral visual area'	'Right Anteromedial visual area'	'Right Lateral visual area'	'Right Primary visual area'	'Right Posterolateral visual area'	'Right posteromedial visual area'	'Right Laterointermediate area'	'Right Postrhinal area'	'Right Anterior cingulate area, dorsal part'	'Right Anterior cingulate area, ventral part'	'Right Prelimbic area'	'Right Infralimbic area'	'Right Orbital area'	'Right Agranular insular area, dorsal part'	'Right Agranular insular area, posterior part'	'Right Agranular insular area, ventral part'	'Right Retrosplenial area, lateral agranular part'	'Right Retrosplenial area, dorsal part'	'Right Retrosplenial area, ventral part'	'Right Posterior parietal association areas'	'Right Temporal association areas'	'Right Perirhinal area'	'Right Ectorhinal area'	'Right Piriform Area'	'Right Cortical amygdalar area'	'Right Piriform-amygdalar area'	'Right Postpiriform transition area'	'Right Ammon''s horn'	'Right Dentate gyrus'	'Right Fasciola cinerea'	'Right Induseum griseum'	'Right Entorhinal area'
'Right Frontal Pole'	0	0.25059	0.76194	-0.38567	-0.44747	-0.196	-0.30446	-0.50685	-0.33997	-0.57566	-0.514	-0.17727	0.0025533	-0.29518	0.0299	-0.12594	0.052922	-0.32734	-0.28876	-0.1858	-0.33708	-0.12318	-0.29558	-0.10718	0.0012318	0.32586	0.11724	0.98006	0.58258	1.11	0.29728	0.16302	0.53587	-0.12318	-0.098635	-0.23126	-0.38898	0.029785	0.1961	0.089419	0.24537	0.24753	0.32374	0.02623	-0.51477	-0.45835	-0.15268	0.017987	-0.031974
'Right Primary motor area'	0.25059	0	1.6324	0.47746	-1.0666	-0.62292	1.6538	0.14301	-1.1425	-0.57817	0.60733	0.98847	0.87253	-0.95976	-1.0356	-0.9927	-0.66617	-1.0452	-0.85007	-0.58861	-0.72507	-0.55296	-0.64115	-0.71817	-0.4473	0.0286	-0.10476	0.22141	0.18765	0.2887	1.3059	0.47921	0.79152	-0.60872	-0.35854	-0.46914	-1.3926	-0.47726	-0.32325	-0.1831	0.19317	0.16948	0.0026729	0.1184	-0.96175	-0.91689	-0.48187	0.026979	-0.8935
'Right Secondary motor area'	0.76194	1.6324	0	-0.077163	-0.83994	-0.54834	0.66545	-0.34618	-0.88579	-0.78853	0.044519	0.38375	0.59276	-0.62043	-0.58102	-0.59154	-0.57585	-0.66423	-0.62358	-0.43848	-0.58561	-0.47968	-0.44032	-0.48544	-0.27222	0.52833	0.21227	0.70579	0.48086	0.91993	1.1253	0.45287	1.1329	-0.35396	-0.22166	-0.31339	-1.1099	-0.40635	-0.029017	-0.097477	0.47795	0.37669	0.29703	0.25515	-1.084	-1.0735	-0.27666	0.15289	-0.63477
'Right Primary somatosensory area, nose'	-0.38567	0.47746	-0.077163	0	0.36634	-0.17817	0.9801	0.67805	-0.40186	0.60615	0.83248	0.23563	0.039088	0.089982	-0.11504	-0.1899	0.057007	-0.12653	-0.36557	-0.1441	-0.11476	0.07707	-0.11658	-0.18961	-0.25366	-0.37074	-0.34146	-0.47384	-0.24429	-0.45912	0.10648	-0.040808	-0.21364	-0.39571	-0.23351	-0.099186	-0.36863	-0.11776	-0.2976	-0.13807	-0.27297	-0.10966	-0.21455	-0.039339	0.15061	0.14526	0.15271	-0.028852	-0.23989
'Right Primary somatosensory area, barrel field'	-0.44747	-1.0666	-0.83994	0.36634	0	0.54335	-0.56976	0.24591	0.71515	0.77765	0.25267	-0.69495	-0.59742	1.0452	0.82734	0.73022	0.54882	0.85922	0.33832	0.36285	0.73618	0.36314	0.28505	0.3182	0.19669	-0.18323	-0.047957	-0.52657	-0.30303	-0.31789	-0.69538	-0.47383	-0.53599	0.22058	0.18948	0.34473	0.96767	0.19594	-0.14855	-0.091714	-0.08691	-0.00095649	0.099581	-0.18984	0.88981	0.80592	0.4029	-0.056649	0.21409
'Right Primary somatosensory area, lower limb'	-0.196	-0.62292	-0.54834	-0.17817	0.54335	0	-0.57941	0.18489	1.059	0.40897	-0.16049	-0.52206	-0.51788	0.43558	0.49543	0.45815	0.32051	0.33616	0.48511	0.31299	0.36735	0.43834	0.13598	0.27376	0.38234	0.069335	0.17422	-0.23506	-0.28276	-0.24521	-0.72605	-0.458	-0.57871	0.52651	0.33386	0.27826	0.73576	0.24121	-0.078506	-0.069164	-0.37563	-0.11167	-0.19061	-0.2089	0.70534	0.48922	0.10863	0.054051	0.27713
'Right Primary somatosensory area, mouth'	-0.30446	1.6538	0.66545	0.9801	-0.56976	-0.57941	0	0.46654	-0.98556	-0.0092601	0.96251	1.0765	0.62718	-0.57484	-0.7006	-0.67449	-0.27351	-0.56924	-0.58574	-0.3949	-0.59212	-0.44536	-0.35904	-0.44995	-0.48737	-0.30206	-0.37436	-0.42521	-0.29061	-0.40793	0.73877	0.15882	0.073482	-0.65615	-0.51171	-0.42589	-1.0195	-0.32429	-0.40777	-0.25375	-0.36826	-0.15472	-0.345	-0.065581	-0.68153	-0.58806	-0.40323	-0.16521	-0.71851
'Right Primary somatosensory area, upper limb'	-0.50685	0.14301	-0.34618	0.67805	0.24591	0.18489	0.46654	0	-0.017278	0.8226	0.45126	0.0083522	0.0057757	0.04438	-0.083899	-0.10235	-0.0035424	-0.094486	-0.23625	-0.08943	-0.08097	0.1449	-0.097605	-0.12887	-0.17766	-0.34088	-0.29985	-0.52965	-0.42096	-0.79746	-0.30263	-0.089968	-0.42589	-0.18243	-0.11259	-0.045767	-0.072415	-0.030761	-0.12381	-0.039148	-0.30605	-0.21081	-0.17217	-0.1042	0.25154	0.15546	0.072121	-0.093755	0.00098824
'Right Primary somatosensory area, trunk'	-0.33997	-1.1425	-0.88579	-0.40186	0.71515	1.059	-0.98556	-0.017278	0	0.38068	-0.24289	-0.62214	-0.64383	0.65944	0.62568	0.63082	0.31769	0.60351	1.221	0.51418	0.65674	0.55295	0.60498	0.53082	0.46247	0.1261	0.21698	-0.26949	-0.52954	-0.42261	-0.86671	-0.42007	-0.66817	1.1167	0.68244	0.52528	1.4625	0.22331	-0.12238	-0.11625	-0.29849	-0.30177	-0.36476	-0.25	1.0987	0.85123	0.35558	0.046326	0.33243
'Right Primary somatosensory area, unassigned'	-0.57566	-0.57817	-0.78853	0.60615	0.77765	0.40897	-0.0092601	0.8226	0.38068	0	0.36965	-0.34402	-0.28775	0.45612	0.29315	0.32689	0.17777	0.3008	-0.035892	0.12071	0.20491	0.36174	0.085378	0.12477	-0.020583	-0.35599	-0.27454	-0.66438	-0.43959	-0.84422	-0.73303	-0.30092	-0.75124	-0.013022	0.06717	0.25701	0.42266	0.059873	-0.22567	-0.11036	-0.39193	-0.22304	-0.1347	-0.21558	0.63911	0.59077	0.25876	-0.10361	0.17085
'Right Supplemental somatosensory area'	-0.514	0.60733	0.044519	0.83248	0.25267	-0.16049	0.96251	0.45126	-0.24289	0.36965	0	0.56514	0.40312	0.31302	-0.068626	-0.06734	0.041357	-0.058999	-0.27012	-0.14389	-0.08228	-0.11332	-0.076108	-0.1526	-0.16441	-0.38456	-0.35087	-0.63706	-0.30545	-0.48787	0.15281	0.17292	-0.20962	-0.31957	-0.22959	-0.19421	-0.23687	-0.10083	-0.31725	-0.13377	-0.14288	-0.17977	-0.33166	-0.1347	0.15598	0.087175	-0.058482	-0.084163	-0.40969
'Right Gustatory areas'	-0.17727	0.98847	0.38375	0.23563	-0.69495	-0.52206	1.0765	0.0083522	-0.62214	-0.34402	0.56514	0	1.0315	-0.38522	-0.57558	-0.35461	-0.35545	-0.31149	-0.40346	-0.28965	-0.57617	-0.55693	-0.22766	-0.11569	-0.045308	-0.18277	-0.33679	-0.27803	-0.17571	-0.1349	1.0681	0.92475	0.34413	-0.22346	-0.16834	-0.20054	-0.74087	-0.087592	-0.10942	-0.04051	-0.01146	0.021628	-0.22806	0.27026	-0.85794	-0.73775	-0.3865	-0.33327	-0.47356
'Right Visceral area'	0.0025533	0.87253	0.59276	0.039088	-0.59742	-0.51788	0.62718	0.0057757	-0.64383	-0.28775	0.40312	1.0315	0	-0.50688	-0.67696	-0.54473	-0.44612	-0.4036	-0.5804	-0.20106	-0.53952	-0.57944	-0.44378	-0.235	-0.21591	-0.1437	-0.32645	-0.080252	-0.016849	0.064059	0.92045	1.0845	0.55832	-0.27442	-0.093463	-0.21752	-0.73685	-0.20913	-0.035061	0.057626	0.38721	0.34973	0.1007	0.25166	-0.86813	-0.56457	-0.28193	-0.26301	-0.24397
'Right Dorsal auditory area'	-0.29518	-0.95976	-0.62043	0.089982	1.0452	0.43558	-0.57484	0.04438	0.65944	0.45612	0.31302	-0.38522	-0.50688	0	1.1399	1.0182	0.74738	0.85007	0.43358	0.29451	0.69242	0.084439	0.42826	0.39027	0.20274	-0.117	-0.11187	-0.45799	-0.44644	-0.31228	-0.49235	-0.29321	-0.32591	0.15162	-0.059343	0.11723	0.88867	0.50063	0.1213	0.14618	0.062789	-0.061752	0.011856	-0.096329	0.86166	0.60837	0.30637	-0.16432	0.10335
'Right Primary auditory area'	0.0299	-1.0356	-0.58102	-0.11504	0.82734	0.49543	-0.7006	-0.083899	0.62568	0.29315	-0.068626	-0.57558	-0.67696	1.1399	0	1.1512	1.0176	0.72667	0.42696	0.35988	0.61505	0.18681	0.32708	0.52994	0.36642	0.10122	0.1401	-0.23013	-0.33419	-0.1466	-0.70199	-0.43444	-0.43888	0.16454	-0.090916	0.1139	0.80352	0.79951	0.27754	0.24478	-0.15778	-0.051214	-0.042334	-0.21743	0.80079	0.55541	0.29408	-0.014454	0.29273
'Right Posterior auditory area'	-0.12594	-0.9927	-0.59154	-0.1899	0.73022	0.45815	-0.67449	-0.10235	0.63082	0.32689	-0.06734	-0.35461	-0.54473	1.0182	1.1512	0	0.74876	0.96824	0.49405	0.66283	0.6959	0.31862	0.50996	0.85153	0.59774	0.11356	0.13053	-0.18708	-0.18282	-0.088402	-0.57157	-0.34141	-0.22321	0.16974	-0.018505	0.22113	0.89229	0.82159	0.021622	0.071521	-0.18188	-0.07615	-0.078991	-0.27945	0.62039	0.35121	0.20345	-0.068012	0.15138
'Right Ventral auditory area'	0.052922	-0.66617	-0.57585	0.057007	0.54882	0.32051	-0.27351	-0.0035424	0.31769	0.17777	0.041357	-0.35545	-0.44612	0.74738	1.0176	0.74876	0	0.47886	0.35067	0.22549	0.38796	0.01378	0.19363	0.38472	0.1834	-0.15315	-0.014492	-0.30447	-0.53235	-0.23334	-0.48504	-0.24642	-0.49242	0.078265	-0.093017	-0.074738	0.50789	0.90418	0.42176	0.4341	-0.14865	-0.086351	-0.12249	-0.23967	0.53404	0.32743	0.15071	-0.038646	0.25778
'Right Anterolateral visual area'	-0.32734	-1.0452	-0.66423	-0.12653	0.85922	0.33616	-0.56924	-0.094486	0.60351	0.3008	-0.058999	-0.31149	-0.4036	0.85007	0.72667	0.96824	0.47886	0	0.595	0.88875	0.84579	0.2072	0.68961	0.77893	0.34306	0.10149	0.14562	-0.08793	-0.19218	-0.040949	-0.35508	-0.21448	-0.20685	0.41076	0.23086	0.30366	1.0455	0.39821	-0.14676	-0.096639	0.094139	-0.096303	0.11394	-0.058721	0.48413	0.34946	0.29413	-0.012419	0.050397
'Right Anteromedial visual area'	-0.28876	-0.85007	-0.62358	-0.36557	0.33832	0.48511	-0.58574	-0.23625	1.221	-0.035892	-0.27012	-0.40346	-0.5804	0.43358	0.42696	0.49405	0.35067	0.595	0	0.38183	0.58608	0.20588	1.0214	0.45884	0.35392	0.16154	0.21236	0.033794	-0.58253	-0.31462	-0.44964	-0.24461	-0.16926	0.96421	0.42697	0.293	1.2358	0.32823	-0.039907	-0.018222	-0.11096	-0.30288	-0.38882	-0.10487	0.64669	0.43439	0.11115	-0.034166	0.18143
'Right Lateral visual area'	-0.1858	-0.58861	-0.43848	-0.1441	0.36285	0.31299	-0.3949	-0.08943	0.51418	0.12071	-0.14389	-0.28965	-0.20106	0.29451	0.35988	0.66283	0.22549	0.88875	0.38183	0	0.73998	0.6489	0.44048	1.0375	0.55708	0.13869	0.24288	0.027297	-0.047073	-0.12501	-0.46494	-0.22528	-0.33569	0.41308	0.27487	0.25967	0.63498	0.23278	-0.36563	-0.31521	-0.23611	-0.098817	-0.14642	-0.13399	0.42368	0.40569	0.19211	0.20968	0.23191
'Right Primary visual area'	-0.33708	-0.72507	-0.58561	-0.11476	0.73618	0.36735	-0.59212	-0.08097	0.65674	0.20491	-0.08228	-0.57617	-0.53952	0.69242	0.61505	0.6959	0.38796	0.84579	0.58608	0.73998	0	0.52221	0.66059	0.56891	0.24017	0.11223	0.16794	-0.14414	-0.19883	-0.19606	-0.47278	-0.42149	-0.20247	0.44156	0.24561	0.33095	0.98205	0.28032	-0.27036	-0.12827	0.096119	-0.19132	0.099844	-0.14875	0.79885	0.66349	0.21186	-0.022837	0.045565
'Right Posterolateral visual area'	-0.12318	-0.55296	-0.47968	0.07707	0.36314	0.43834	-0.44536	0.1449	0.55295	0.36174	-0.11332	-0.55693	-0.57944	0.084439	0.18681	0.31862	0.01378	0.2072	0.20588	0.6489	0.52221	0	0.21717	0.5365	0.55741	0.12575	0.17136	0.0018066	0.27096	-0.096722	-0.84433	-0.41558	-0.62349	0.3267	0.28277	0.34853	0.4287	0.0043884	-0.2234	-0.31271	-0.43283	-0.2774	-0.24933	-0.26111	0.74935	0.71568	0.29092	0.2966	0.47353
'Right posteromedial visual area'	-0.29558	-0.64115	-0.44032	-0.11658	0.28505	0.13598	-0.35904	-0.097605	0.60498	0.085378	-0.076108	-0.22766	-0.44378	0.42826	0.32708	0.50996	0.19363	0.68961	1.0214	0.44048	0.66059	0.21717	0	0.52917	0.30354	0.22316	0.18476	0.095316	-0.33051	-0.2731	-0.33361	-0.16962	-0.14017	0.68398	0.34648	0.25329	0.77383	0.27166	-0.15117	-0.090137	0.0080755	-0.43723	-0.3039	0.094231	0.51815	0.37167	0.012904	-0.0095567	0.016865
'Right Laterointermediate area'	-0.10718	-0.71817	-0.48544	-0.18961	0.3182	0.27376	-0.44995	-0.12887	0.53082	0.12477	-0.1526	-0.11569	-0.235	0.39027	0.52994	0.85153	0.38472	0.77893	0.45884	1.0375	0.56891	0.5365	0.52917	0	0.77753	0.12842	0.18585	-0.057899	-0.11754	-0.12647	-0.46384	-0.16681	-0.30346	0.39847	0.22126	0.17208	0.64781	0.50607	-0.16448	-0.14716	-0.22471	-0.15672	-0.1639	-0.22644	0.3166	0.30721	0.20108	0.083558	0.25982
'Right Postrhinal area'	0.0012318	-0.4473	-0.27222	-0.25366	0.19669	0.38234	-0.48737	-0.17766	0.46247	-0.020583	-0.16441	-0.045308	-0.21591	0.20274	0.36642	0.59774	0.1834	0.34306	0.35392	0.55708	0.24017	0.55741	0.30354	0.77753	0	0.2268	0.29024	0.095843	0.085326	0.027593	-0.29908	-0.082098	-0.17928	0.31997	0.19098	0.043296	0.44827	0.47854	-0.15644	-0.14834	-0.36556	-0.0084315	-0.20227	-0.30992	0.30635	0.19683	0.073421	0.19657	0.3314
'Right Anterior cingulate area, dorsal part'	0.32586	0.0286	0.52833	-0.37074	-0.18323	0.069335	-0.30206	-0.34088	0.1261	-0.35599	-0.38456	-0.18277	-0.1437	-0.117	0.10122	0.11356	-0.15315	0.10149	0.16154	0.13869	0.11223	0.12575	0.22316	0.12842	0.2268	0	0.53936	0.56768	0.25301	0.43305	0.0018175	-0.10721	0.22088	0.23954	0.2129	0.20272	0.049884	-0.0030523	-0.022162	-0.10038	0.050836	0.022545	-0.043239	0.24389	-0.05768	-0.084983	0.042911	0.23149	0.025054
'Right Anterior cingulate area, ventral part'	0.11724	-0.10476	0.21227	-0.34146	-0.047957	0.17422	-0.37436	-0.29985	0.21698	-0.27454	-0.35087	-0.33679	-0.32645	-0.11187	0.1401	0.13053	-0.014492	0.14562	0.21236	0.24288	0.16794	0.17136	0.18476	0.18585	0.29024	0.53936	0	0.41411	0.28428	0.17341	-0.14974	-0.26272	0.0056003	0.26685	0.30557	0.26032	0.16863	0.018114	-0.15671	-0.20175	-0.015554	-0.033789	-0.044335	0.0094009	0.11398	0.077386	0.1878	0.63976	0.022397
'Right Prelimbic area'	0.98006	0.22141	0.70579	-0.47384	-0.52657	-0.23506	-0.42521	-0.52965	-0.26949	-0.66438	-0.63706	-0.27803	-0.080252	-0.45799	-0.23013	-0.18708	-0.30447	-0.08793	0.033794	0.027297	-0.14414	0.0018066	0.095316	-0.057899	0.095843	0.56768	0.41411	0	0.83987	1.1309	0.46222	0.17942	0.73811	0.082476	0.071753	-0.048442	-0.28204	-0.10839	0.050833	-0.041675	0.48899	0.18003	0.24691	0.30401	-0.38463	-0.38193	-0.0020722	0.22438	0.086989
'Right Infralimbic area'	0.58258	0.18765	0.48086	-0.24429	-0.30303	-0.28276	-0.29061	-0.42096	-0.52954	-0.43959	-0.30545	-0.17571	-0.016849	-0.44644	-0.33419	-0.18282	-0.53235	-0.19218	-0.58253	-0.047073	-0.19883	0.27096	-0.33051	-0.11754	0.085326	0.25301	0.28428	0.83987	0	1.3538	0.35201	0.10777	0.57292	-0.20259	0.091018	0.099107	-0.55215	-0.25828	0.1686	0.049865	0.57037	0.32929	0.51086	0.17434	-0.35497	-0.33375	-0.056631	0.47972	0.25924
'Right Orbital area'	1.11	0.2887	0.91993	-0.45912	-0.31789	-0.24521	-0.40793	-0.79746	-0.42261	-0.84422	-0.48787	-0.1349	0.064059	-0.31228	-0.1466	-0.088402	-0.23334	-0.040949	-0.31462	-0.12501	-0.19606	-0.096722	-0.2731	-0.12647	0.027593	0.43305	0.17341	1.1309	1.3538	0	0.87127	0.33478	1.2057	-0.067135	0.11091	-0.1369	-0.47143	-0.013567	0.30966	0.20645	0.87536	0.51464	0.49827	0.12856	-0.63956	-0.66908	-0.24653	0.013189	-0.11852
'Right Agranular insular area, dorsal part'	0.29728	1.3059	1.1253	0.10648	-0.69538	-0.72605	0.73877	-0.30263	-0.86671	-0.73303	0.15281	1.0681	0.92045	-0.49235	-0.70199	-0.57157	-0.48504	-0.35508	-0.44964	-0.46494	-0.47278	-0.84433	-0.33361	-0.46384	-0.29908	0.0018175	-0.14974	0.46222	0.35201	0.87127	0	1.1191	1.6371	-0.31993	-0.18126	-0.48345	-0.92546	-0.13585	0.10979	0.15931	0.98605	0.50463	0.30872	0.26174	-1.1709	-1.0689	-0.26861	-0.16199	-0.64949
'Right Agranular insular area, posterior part'	0.16302	0.47921	0.45287	-0.040808	-0.47383	-0.458	0.15882	-0.089968	-0.42007	-0.30092	0.17292	0.92475	1.0845	-0.29321	-0.43444	-0.34141	-0.24642	-0.21448	-0.24461	-0.22528	-0.42149	-0.41558	-0.16962	-0.16681	-0.082098	-0.10721	-0.26272	0.17942	0.10777	0.33478	1.1191	0	0.96716	0.037306	0.0099385	-0.33986	-0.51489	0.025925	0.2169	0.27316	0.92011	0.38766	0.20162	0.31461	-0.69167	-0.50366	-0.0063354	-0.16562	-0.12927
'Right Agranular insular area, ventral part'	0.53587	0.79152	1.1329	-0.21364	-0.53599	-0.57871	0.073482	-0.42589	-0.66817	-0.75124	-0.20962	0.34413	0.55832	-0.32591	-0.43888	-0.22321	-0.49242	-0.20685	-0.16926	-0.33569	-0.20247	-0.62349	-0.14017	-0.30346	-0.17928	0.22088	0.0056003	0.73811	0.57292	1.2057	1.6371	0.96716	0	-0.27007	-0.20923	-0.46793	-0.60404	-0.068075	0.1523	0.15299	1.3564	0.65611	0.59457	0.24167	-1.0427	-0.96427	-0.15657	-0.20227	-0.56571
'Right Retrosplenial area, lateral agranular part'	-0.12318	-0.60872	-0.35396	-0.39571	0.22058	0.52651	-0.65615	-0.18243	1.1167	-0.013022	-0.31957	-0.22346	-0.27442	0.15162	0.16454	0.16974	0.078265	0.41076	0.96421	0.41308	0.44156	0.3267	0.68398	0.39847	0.31997	0.23954	0.26685	0.082476	-0.20259	-0.067135	-0.31993	0.037306	-0.27007	0	0.83868	0.53093	0.86328	0.059308	-0.10387	-0.097598	-0.077657	-0.36777	-0.31108	0.034229	0.52197	0.42457	0.1696	0.16486	0.22698
'Right Retrosplenial area, dorsal part'	-0.098635	-0.35854	-0.22166	-0.23351	0.18948	0.33386	-0.51171	-0.11259	0.68244	0.06717	-0.22959	-0.16834	-0.093463	-0.059343	-0.090916	-0.018505	-0.093017	0.23086	0.42697	0.27487	0.24561	0.28277	0.34648	0.22126	0.19098	0.2129	0.30557	0.071753	0.091018	0.11091	-0.18126	0.0099385	-0.20923	0.83868	0	0.69888	0.48246	-0.095034	-0.13416	-0.12644	-0.060696	-0.19751	-0.1743	0.040632	0.38821	0.41003	0.15942	0.24304	0.14327
'Right Retrosplenial area, ventral part'	-0.23126	-0.46914	-0.31339	-0.099186	0.34473	0.27826	-0.42589	-0.045767	0.52528	0.25701	-0.19421	-0.20054	-0.21752	0.11723	0.1139	0.22113	-0.074738	0.30366	0.293	0.25967	0.33095	0.34853	0.25329	0.17208	0.043296	0.20272	0.26032	-0.048442	0.099107	-0.1369	-0.48345	-0.33986	-0.46793	0.53093	0.69888	0	0.47582	-0.1461	-0.22901	-0.23665	-0.33349	-0.25142	-0.14006	0.11447	0.51806	0.58211	0.33951	0.10819	0.21506
'Right Posterior parietal association areas'	-0.38898	-1.3926	-1.1099	-0.36863	0.96767	0.73576	-1.0195	-0.072415	1.4625	0.42266	-0.23687	-0.74087	-0.73685	0.88867	0.80352	0.89229	0.50789	1.0455	1.2358	0.63498	0.98205	0.4287	0.77383	0.64781	0.44827	0.049884	0.16863	-0.28204	-0.55215	-0.47143	-0.92546	-0.51489	-0.60404	0.86328	0.48246	0.47582	0	0.38933	-0.1389	-0.054355	-0.12915	-0.3147	-0.10205	-0.28091	1.1065	0.92094	0.39276	-0.053476	0.2671
'Right Temporal association areas'	0.029785	-0.47726	-0.40635	-0.11776	0.19594	0.24121	-0.32429	-0.030761	0.22331	0.059873	-0.10083	-0.087592	-0.20913	0.50063	0.79951	0.82159	0.90418	0.39821	0.32823	0.23278	0.28032	0.0043884	0.27166	0.50607	0.47854	-0.0030523	0.018114	-0.10839	-0.25828	-0.013567	-0.13585	0.025925	-0.068075	0.059308	-0.095034	-0.1461	0.38933	0	0.54797	0.64859	0.094466	-0.031568	-0.12577	-0.18608	0.356	0.077525	-0.019363	-0.10275	0.30106
'Right Perirhinal area'	0.1961	-0.32325	-0.029017	-0.2976	-0.14855	-0.078506	-0.40777	-0.12381	-0.12238	-0.22567	-0.31725	-0.10942	-0.035061	0.1213	0.27754	0.021622	0.42176	-0.14676	-0.039907	-0.36563	-0.27036	-0.2234	-0.15117	-0.16448	-0.15644	-0.022162	-0.15671	0.050833	0.1686	0.30966	0.10979	0.2169	0.1523	-0.10387	-0.13416	-0.22901	-0.1389	0.54797	0	1.0231	0.54246	0.27593	0.32795	0.15326	-0.04388	-0.17433	-0.06578	-0.14667	0.53964
'Right Ectorhinal area'	0.089419	-0.1831	-0.097477	-0.13807	-0.091714	-0.069164	-0.25375	-0.039148	-0.11625	-0.11036	-0.13377	-0.04051	0.057626	0.14618	0.24478	0.071521	0.4341	-0.096639	-0.018222	-0.31521	-0.12827	-0.31271	-0.090137	-0.14716	-0.14834	-0.10038	-0.20175	-0.041675	0.049865	0.20645	0.15931	0.27316	0.15299	-0.097598	-0.12644	-0.23665	-0.054355	0.64859	1.0231	0	0.53545	0.21609	0.22317	0.15131	0.11733	-0.080704	-0.085808	-0.1997	0.37346
'Right Piriform Area'	0.24537	0.19317	0.47795	-0.27297	-0.08691	-0.37563	-0.36826	-0.30605	-0.29849	-0.39193	-0.14288	-0.01146	0.38721	0.062789	-0.15778	-0.18188	-0.14865	0.094139	-0.11096	-0.23611	0.096119	-0.43283	0.0080755	-0.22471	-0.36556	0.050836	-0.015554	0.48899	0.57037	0.87536	0.98605	0.92011	1.3564	-0.077657	-0.060696	-0.33349	-0.12915	0.094466	0.54246	0.53545	0	0.62822	1.0024	0.4752	-0.30317	-0.31452	0.15999	-0.074927	-0.010522
'Right Cortical amygdalar area'	0.24753	0.16948	0.37669	-0.10966	-0.00095649	-0.11167	-0.15472	-0.21081	-0.30177	-0.22304	-0.17977	0.021628	0.34973	-0.061752	-0.051214	-0.07615	-0.086351	-0.096303	-0.30288	-0.098817	-0.19132	-0.2774	-0.43723	-0.15672	-0.0084315	0.022545	-0.033789	0.18003	0.32929	0.51464	0.50463	0.38766	0.65611	-0.36777	-0.19751	-0.25142	-0.3147	-0.031568	0.27593	0.21609	0.62822	0	0.92357	0.23035	-0.32186	-0.40487	-0.067592	-0.013635	-0.064401
'Right Piriform-amygdalar area'	0.32374	0.0026729	0.29703	-0.21455	0.099581	-0.19061	-0.345	-0.17217	-0.36476	-0.1347	-0.33166	-0.22806	0.1007	0.011856	-0.042334	-0.078991	-0.12249	0.11394	-0.38882	-0.14642	0.099844	-0.24933	-0.3039	-0.1639	-0.20227	-0.043239	-0.044335	0.24691	0.51086	0.49827	0.30872	0.20162	0.59457	-0.31108	-0.1743	-0.14006	-0.10205	-0.12577	0.32795	0.22317	1.0024	0.92357	0	0.19277	-0.35743	-0.3342	0.053749	-0.063982	-0.046828
'Right Postpiriform transition area'	0.02623	0.1184	0.25515	-0.039339	-0.18984	-0.2089	-0.065581	-0.1042	-0.25	-0.21558	-0.1347	0.27026	0.25166	-0.096329	-0.21743	-0.27945	-0.23967	-0.058721	-0.10487	-0.13399	-0.14875	-0.26111	0.094231	-0.22644	-0.30992	0.24389	0.0094009	0.30401	0.17434	0.12856	0.26174	0.31461	0.24167	0.034229	0.040632	0.11447	-0.28091	-0.18608	0.15326	0.15131	0.4752	0.23035	0.19277	0	-0.17223	-0.067308	0.093229	-0.083857	0.22859
'Right Ammon''s horn'	-0.51477	-0.96175	-1.084	0.15061	0.88981	0.70534	-0.68153	0.25154	1.0987	0.63911	0.15598	-0.85794	-0.86813	0.86166	0.80079	0.62039	0.53404	0.48413	0.64669	0.42368	0.79885	0.74935	0.51815	0.3166	0.30635	-0.05768	0.11398	-0.38463	-0.35497	-0.63956	-1.1709	-0.69167	-1.0427	0.52197	0.38821	0.51806	1.1065	0.356	-0.04388	0.11733	-0.30317	-0.32186	-0.35743	-0.17223	0	1.623	0.60986	0.073705	0.44691
'Right Dentate gyrus'	-0.45835	-0.91689	-1.0735	0.14526	0.80592	0.48922	-0.58806	0.15546	0.85123	0.59077	0.087175	-0.73775	-0.56457	0.60837	0.55541	0.35121	0.32743	0.34946	0.43439	0.40569	0.66349	0.71568	0.37167	0.30721	0.19683	-0.084983	0.077386	-0.38193	-0.33375	-0.66908	-1.0689	-0.50366	-0.96427	0.42457	0.41003	0.58211	0.92094	0.077525	-0.17433	-0.080704	-0.31452	-0.40487	-0.3342	-0.067308	1.623	0	0.51545	-0.01079	0.43384
'Right Fasciola cinerea'	-0.15268	-0.48187	-0.27666	0.15271	0.4029	0.10863	-0.40323	0.072121	0.35558	0.25876	-0.058482	-0.3865	-0.28193	0.30637	0.29408	0.20345	0.15071	0.29413	0.11115	0.19211	0.21186	0.29092	0.012904	0.20108	0.073421	0.042911	0.1878	-0.0020722	-0.056631	-0.24653	-0.26861	-0.0063354	-0.15657	0.1696	0.15942	0.33951	0.39276	-0.019363	-0.06578	-0.085808	0.15999	-0.067592	0.053749	0.093229	0.60986	0.51545	0	0.2171	0.1978
'Right Induseum griseum'	0.017987	0.026979	0.15289	-0.028852	-0.056649	0.054051	-0.16521	-0.093755	0.046326	-0.10361	-0.084163	-0.33327	-0.26301	-0.16432	-0.014454	-0.068012	-0.038646	-0.012419	-0.034166	0.20968	-0.022837	0.2966	-0.0095567	0.083558	0.19657	0.23149	0.63976	0.22438	0.47972	0.013189	-0.16199	-0.16562	-0.20227	0.16486	0.24304	0.10819	-0.053476	-0.10275	-0.14667	-0.1997	-0.074927	-0.013635	-0.063982	-0.083857	0.073705	-0.01079	0.2171	0	0.05687
'Right Entorhinal area'	-0.031974	-0.8935	-0.63477	-0.23989	0.21409	0.27713	-0.71851	0.00098824	0.33243	0.17085	-0.40969	-0.47356	-0.24397	0.10335	0.29273	0.15138	0.25778	0.050397	0.18143	0.23191	0.045565	0.47353	0.016865	0.25982	0.3314	0.025054	0.022397	0.086989	0.25924	-0.11852	-0.64949	-0.12927	-0.56571	0.22698	0.14327	0.21506	0.2671	0.30106	0.53964	0.37346	-0.010522	-0.064401	-0.046828	0.22859	0.44691	0.43384	0.1978	0.05687	0
'Right Parasubiculum'	-0.32707	-1.0704	-1.1425	0.19734	0.78722	0.49033	-0.46518	0.25983	0.82958	0.70005	0.093194	-0.71111	-0.57778	0.5255	0.60244	0.51149	0.41457	0.54129	0.43348	0.64482	0.72401	0.9201	0.3243	0.48208	0.18021	-0.18828	-0.037622	-0.41055	-0.11373	-0.67791	-1.2727	-0.63072	-1.1915	0.41263	0.26926	0.57957	0.91861	0.12261	-0.28018	-0.22911	-0.59946	-0.6266	-0.25744	-0.25114	1.0309	1.2076	0.20994	0.027712	0.63399
'Right Postsubiculum'	-0.62391	-0.58496	-0.65454	0.095424	0.63224	0.38086	-0.35417	0.19573	0.90346	0.49037	0.12958	-0.54563	-0.41552	0.55308	0.4469	0.44489	0.19928	0.44975	0.62062	0.46161	0.72001	0.52049	0.49325	0.31605	0.24876	0.042057	0.14012	-0.43098	-0.36096	-0.78356	-0.74707	-0.51588	-0.78633	0.51084	0.41251	0.57007	0.96864	0.10067	-0.27826	-0.16247	-0.56469	-0.3874	-0.46257	-0.17348	1.213	1.1386	0.49499	0.20198	0.094745
'Right Presubiculum'	-0.39673	-1.0167	-1.1585	0.24468	0.81797	0.46256	-0.4367	0.26565	0.81429	0.70094	0.11303	-0.6665	-0.57242	0.58543	0.64391	0.5776	0.51186	0.58158	0.55469	0.62048	0.75262	0.71194	0.42682	0.46162	0.17726	-0.18392	0.04792	-0.40839	-0.36751	-0.78745	-1.0918	-0.59213	-1.0143	0.38656	0.29444	0.57332	0.9731	0.2354	-0.26585	-0.16737	-0.57469	-0.51321	-0.29045	-0.25399	1.0574	1.2416	0.2528	0.033793	0.47249
'Right Subiculum'	-0.48442	-0.90093	-1.0034	0.10086	0.66357	0.47175	-0.62399	0.21572	0.91952	0.60633	-0.061021	-0.70545	-0.52107	0.44588	0.47128	0.42461	0.24543	0.28403	0.52976	0.52174	0.70733	0.73924	0.42767	0.39342	0.26672	-0.0074273	0.16022	-0.29296	-0.34315	-0.82787	-1.1142	-0.54126	-1.0205	0.50467	0.4819	0.74839	0.93224	0.11871	-0.27343	-0.14012	-0.55174	-0.42533	-0.43021	-0.059704	1.4657	1.4635	0.56694	0.077257	0.5733
'Right Prosubiculum'	-0.33449	-0.97479	-0.96126	-0.00090531	0.62545	0.46368	-0.77234	0.12146	0.8866	0.5138	-0.085897	-0.6151	-0.4045	0.51798	0.50576	0.49077	0.2856	0.32768	0.48398	0.57604	0.6517	0.67649	0.48158	0.48127	0.35678	-0.014983	0.14654	-0.18161	-0.23633	-0.61728	-0.95838	-0.35835	-0.88216	0.50847	0.48829	0.66628	0.85511	0.22455	-0.11566	0.0075595	-0.31875	-0.23953	-0.33238	0.0074408	1.5295	1.3719	0.55207	0.063238	0.69481
'Right Hippocampo-amygdalar transition area'	0.068253	-0.59049	-0.31077	-0.12633	0.34038	0.10276	-0.50684	-0.17725	0.26141	0.082041	0.16331	-0.07472	0.10723	0.48396	0.39453	0.33602	0.17995	0.4305	0.020899	0.35315	0.19035	0.17628	0.2255	0.2137	0.24999	0.013579	0.1064	0.15394	0.21255	0.12877	-0.13091	0.13388	-0.20268	0.16136	0.14949	0.21439	0.25963	0.12585	0.068141	0.052787	0.20688	0.2671	0.096292	0.014275	0.62554	0.50412	0.11055	0.13642	0.32943
'Right Area prostriata'	-0.41785	-0.68654	-0.69913	0.11673	0.60763	0.4913	-0.4182	0.30751	0.83321	0.60596	0.12625	-0.67665	-0.52499	0.50998	0.54359	0.52886	0.31963	0.44215	0.4382	0.57207	0.70007	0.82481	0.35848	0.43307	0.23614	-0.0010706	0.092052	-0.33809	-0.092657	-0.5614	-1.0274	-0.6199	-0.91593	0.38303	0.26828	0.49034	0.84789	0.18992	-0.16087	-0.10273	-0.49948	-0.43317	-0.28941	-0.25161	1.1653	1.0246	0.38816	0.21414	0.29647
'Right Claustrum'	0.49553	1.5064	1.4193	-0.045345	-0.99841	-0.71697	0.7403	-0.38731	-1.0007	-0.91059	0.04525	1.1164	1.0893	-0.78676	-0.94472	-0.68204	-0.7194	-0.63616	-0.5544	-0.51022	-0.726	-0.7829	-0.52059	-0.52133	-0.25523	0.08396	-0.15143	0.58882	0.47996	1.0706	2.006	1.4265	1.9966	-0.39835	-0.27146	-0.62558	-1.1979	-0.33958	0.0085151	0.010452	1.0466	0.74713	0.35101	0.31527	-1.4499	-1.3123	-0.31894	-0.19142	-0.68627
'Right Endopiriform nucleus'	0.26358	0.85575	1.0351	-0.22798	-0.53173	-0.51282	0.0012016	-0.37175	-0.59641	-0.66253	-0.025727	0.40324	0.82477	-0.36787	-0.56959	-0.48253	-0.4519	-0.26077	-0.43351	-0.32464	-0.28667	-0.56921	-0.3062	-0.34237	-0.34099	0.1211	-0.054237	0.54585	0.69661	1.1287	1.4889	1.2622	1.6857	-0.1905	-0.09851	-0.48551	-0.68368	-0.046782	0.49844	0.51336	1.959	0.79588	0.93201	0.59644	-0.83932	-0.83548	-0.015419	-0.04184	-0.14574
'Right Lateral amygdalar nucleus'	0.10315	0.34382	0.45509	-0.16091	-0.35299	-0.19993	-0.18054	-0.12786	-0.12369	-0.29274	-0.0045898	0.33869	0.57702	-0.25795	-0.43221	-0.35776	-0.33202	-0.28651	-0.16597	-0.22964	-0.15827	-0.26521	-0.24443	-0.32202	-0.30897	-0.028769	-0.16789	0.22973	0.22114	0.53701	0.89355	0.87788	0.95151	0.018173	-0.036114	-0.32001	-0.33667	0.015674	0.32405	0.4287	1.091	0.37493	0.30087	0.46635	-0.5092	-0.57252	-0.020613	-0.11166	-0.048686
'Right Basolateral amygdalar nucleus'	0.34155	0.59065	0.84111	-0.17944	-0.38482	-0.31406	-0.037727	-0.25628	-0.4813	-0.43019	-0.063037	0.24227	0.61195	-0.27961	-0.42589	-0.35645	-0.32025	-0.19257	-0.36576	-0.2193	-0.11096	-0.47903	-0.27808	-0.31312	-0.31714	0.16838	-0.026666	0.45487	0.26918	0.68313	0.98186	0.68537	1.037	-0.24923	-0.11985	-0.30573	-0.54363	-0.033661	0.35316	0.38795	1.1522	0.59101	0.78593	0.51398	-0.76	-0.74745	-0.12172	-0.12872	-0.10263
'Right Basomedial amygdalar nucleus'	0.29997	0.53408	0.63528	-0.15765	-0.35379	-0.29059	0.02446	-0.22768	-0.47249	-0.39852	-0.049911	0.16311	0.4801	-0.28315	-0.36684	-0.38952	-0.26837	-0.31289	-0.37678	-0.29955	-0.31805	-0.46323	-0.37689	-0.34966	-0.17699	-0.039566	-0.047348	0.34176	0.40681	0.58837	0.83746	0.51315	0.88768	-0.36375	-0.21584	-0.38753	-0.56825	-0.11015	0.35034	0.29098	0.91233	0.91708	0.88435	0.23528	-0.52273	-0.6124	-0.077108	0.018093	-0.13306
'Right Posterior amygdalar nucleus'	0.086047	0.020374	0.14684	-0.01305	0.094706	0.018503	-0.10765	-0.21332	0.077259	-0.14979	0.11075	-0.013526	0.054	0.14358	0.12212	0.047797	0.054057	0.048404	0.087022	0.086947	-0.12209	-0.041359	-0.089196	-0.050218	0.17702	0.080909	0.073385	0.16491	0.12306	0.18604	0.12905	-0.0010632	0.067908	-0.029218	-0.025422	0.0038442	-0.041796	-0.0041494	0.072949	0.030882	-0.0064126	0.5271	-0.055154	0.12761	0.11991	-0.041092	0.008445	0.14967	0.1581
'Right Striatum dorsal region'	0.32176	1.714	1.5435	-0.0078179	-1.2125	-0.80724	0.96573	-0.16193	-1.357	-0.80604	0.24417	1.1741	1.1036	-0.89988	-1.1625	-0.8852	-0.92988	-0.79867	-1.0148	-0.72026	-0.87769	-0.9617	-0.69669	-0.73332	-0.54678	0.034938	-0.19615	0.49041	0.66831	1.0593	1.91	1.1809	1.8278	-0.76985	-0.48784	-0.8138	-1.582	-0.45511	0.22215	0.19221	1.1869	0.73424	0.6258	0.26881	-1.4939	-1.5962	-0.58916	-0.1211	-0.68891
'Right Striatum ventral region'	0.12805	0.37896	0.36389	-0.076582	-0.20634	-0.34266	0.1627	-0.10234	-0.42071	-0.21291	0.062338	0.1777	0.42549	-0.21813	-0.46261	-0.31066	-0.36519	-0.074697	-0.11025	-0.21141	-0.01387	-0.42734	-0.095231	-0.27053	-0.29447	-0.052575	-0.18504	0.37886	0.2437	0.41665	0.70472	0.33429	0.8187	-0.20736	-0.1108	-0.19324	-0.20462	-0.23677	-0.040127	0.070433	0.6692	0.20979	0.40868	0.25311	-0.42986	-0.32444	-0.17727	-0.23747	-0.24245
'Right Lateral septal complex'	-0.079908	-0.069086	-0.16855	-0.1059	-0.04989	-0.13566	-0.2247	0.07835	-0.15405	0.055006	-0.11726	-0.3179	-0.17591	-0.14331	-0.069029	0.024319	-0.085565	0.036776	-0.079654	0.13571	-0.00014431	-0.097767	0.017141	0.038301	-0.039097	-0.012539	0.40559	0.20372	0.36602	-0.1036	-0.18881	-0.253	-0.067165	-0.14862	0.0087281	-0.058906	0.043303	-0.044279	-0.15538	-0.041149	0.11477	0.026557	0.12314	-0.059304	0.13839	-0.034173	0.18093	0.64249	-0.038968
'Right Striatum-like amygdalar nuclei'	0.098042	0.85739	0.72924	-0.063738	-0.55791	-0.31114	0.35906	-0.12177	-0.42828	-0.35127	0.25048	0.65166	0.64745	-0.32861	-0.48499	-0.28249	-0.38846	-0.51245	-0.40232	-0.33726	-0.42436	-0.3493	-0.39496	-0.29586	-0.09801	0.010085	-0.14047	0.12802	0.19496	0.33874	0.75264	0.5044	0.66259	-0.35576	-0.13162	-0.14272	-0.66356	-0.15337	0.12549	0.12119	0.35884	0.63675	0.2666	0.18178	-0.34554	-0.57694	-0.067893	-0.13198	-0.24725
'Right Pallidum, dorsal region'	0.017721	0.5099	0.5952	-0.21138	-0.66533	-0.36583	0.23079	-0.25722	-0.44144	-0.46055	0.085596	0.42146	0.42094	-0.40701	-0.52221	-0.37159	-0.46454	-0.43766	-0.29533	-0.3302	-0.31763	-0.40317	-0.18802	-0.21315	-0.1384	0.09062	0.15127	0.049619	0.16427	0.1579	0.55386	0.27668	0.51442	-0.21419	-0.04949	-0.18174	-0.55812	-0.2507	-0.011073	-0.0064961	0.22055	0.058977	0.22532	0.077705	-0.57138	-0.56204	-0.20524	0.17581	-0.23539
'Right Pallidum, ventral region'	0.025396	0.45923	0.26164	0.23551	-0.068672	-0.30085	0.26038	0.062831	-0.41384	-0.015675	0.33516	0.25597	0.37819	-0.067132	-0.40406	-0.22966	-0.2892	-0.27506	-0.33256	-0.19615	-0.063303	-0.15165	-0.29709	-0.2276	-0.22033	-0.28487	-0.37743	0.1069	0.26204	0.25402	0.59476	0.40133	0.5263	-0.36527	-0.21885	-0.22737	-0.32814	-0.20806	-0.064909	0.092414	0.45386	0.22682	0.37976	0.17238	-0.15417	-0.17642	-0.049984	-0.21496	-0.14719
'Right Pallidum, medial region'	0.22702	-0.1668	-0.14571	-0.15289	0.08182	-0.10895	-0.30282	-0.18707	-0.1145	-0.1159	-0.19035	-0.20506	0.068733	-0.11837	-0.14178	-0.25926	-0.090863	-0.11219	-0.16022	-0.12645	-0.16499	-0.18986	-0.29524	-0.27027	-0.18307	-0.16971	0.029998	0.23262	0.33278	0.22749	-0.012111	-0.022537	-0.1193	-0.11957	-0.017771	0.0082989	0.018471	-0.30561	-0.096353	-0.083192	0.092546	0.087524	0.31771	0.017092	-0.15859	-0.074615	0.1516	0.22798	0.11403
[truncated: 113 more rows]
[truncated: 133 more columns]

## Sheet: Figure3eCentroidcluster2
	'Right Frontal Pole'	'Right Primary motor area'	'Right Secondary motor area'	'Right Primary somatosensory area, nose'	'Right Primary somatosensory area, barrel field'	'Right Primary somatosensory area, lower limb'	'Right Primary somatosensory area, mouth'	'Right Primary somatosensory area, upper limb'	'Right Primary somatosensory area, trunk'	'Right Primary somatosensory area, unassigned'	'Right Supplemental somatosensory area'	'Right Gustatory areas'	'Right Visceral area'	'Right Dorsal auditory area'	'Right Primary auditory area'	'Right Posterior auditory area'	'Right Ventral auditory area'	'Right Anterolateral visual area'	'Right Anteromedial visual area'	'Right Lateral visual area'	'Right Primary visual area'	'Right Posterolateral visual area'	'Right posteromedial visual area'	'Right Laterointermediate area'	'Right Postrhinal area'	'Right Anterior cingulate area, dorsal part'	'Right Anterior cingulate area, ventral part'	'Right Prelimbic area'	'Right Infralimbic area'	'Right Orbital area'	'Right Agranular insular area, dorsal part'	'Right Agranular insular area, posterior part'	'Right Agranular insular area, ventral part'	'Right Retrosplenial area, lateral agranular part'	'Right Retrosplenial area, dorsal part'	'Right Retrosplenial area, ventral part'	'Right Posterior parietal association areas'	'Right Temporal association areas'	'Right Perirhinal area'	'Right Ectorhinal area'	'Right Piriform Area'	'Right Cortical amygdalar area'	'Right Piriform-amygdalar area'	'Right Postpiriform transition area'	'Right Ammon''s horn'	'Right Dentate gyrus'	'Right Fasciola cinerea'	'Right Induseum griseum'	'Right Entorhinal area'
[truncated: 182 more rows]
[truncated: 133 more columns]

[truncated: 4 more sheets: Figure3fCentroidcluster3, Figure3gCentroidcluster1, Figure3hCentroidcluster2, Figure3iCentroidcluster3]
