# Supplementary material for: Modular subgraphs in large-scale connectomes underpin spontaneous co-fluctuation events in mouse and human brains
Source: Commun Biol. 2024 Jan 24;7:126. doi: 10.1038/s42003-024-05766-w (PMC10810083; doi:10.1038/s42003-024-05766-w)
Supplement: Supplementary file 6 — Supplementary Data 3 [file 42003_2024_5766_MOESM6_ESM.xlsx]

## Sheet: Figure4abinarizedcluster1
0	'Right Frontal Pole'
0	'Right Primary motor area'
0	'Right Secondary motor area'
0	'Right Primary somatosensory area, nose'
1	'Right Primary somatosensory area, barrel field'
1	'Right Primary somatosensory area, lower limb'
0	'Right Primary somatosensory area, mouth'
1	'Right Primary somatosensory area, upper limb'
1	'Right Primary somatosensory area, trunk'
1	'Right Primary somatosensory area, unassigned'
1	'Right Supplemental somatosensory area'
0	'Right Gustatory areas'
0	'Right Visceral area'
1	'Right Dorsal auditory area'
1	'Right Primary auditory area'
1	'Right Posterior auditory area'
1	'Right Ventral auditory area'
1	'Right Anterolateral visual area'
1	'Right Anteromedial visual area'
1	'Right Lateral visual area'
1	'Right Primary visual area'
0	'Right Posterolateral visual area'
1	'Right posteromedial visual area'
1	'Right Laterointermediate area'
0	'Right Postrhinal area'
1	'Right Anterior cingulate area, dorsal part'
1	'Right Anterior cingulate area, ventral part'
0	'Right Prelimbic area'
0	'Right Infralimbic area'
0	'Right Orbital area'
0	'Right Agranular insular area, dorsal part'
0	'Right Agranular insular area, posterior part'
0	'Right Agranular insular area, ventral part'
1	'Right Retrosplenial area, lateral agranular part'
1	'Right Retrosplenial area, dorsal part'
1	'Right Retrosplenial area, ventral part'
1	'Right Posterior parietal association areas'
1	'Right Temporal association areas'
0	'Right Perirhinal area'
0	'Right Ectorhinal area'
0	'Right Piriform Area'
0	'Right Cortical amygdalar area'
0	'Right Piriform-amygdalar area'
0	'Right Postpiriform transition area'
2	'Right Ammon''s horn'
2	'Right Dentate gyrus'
0	'Right Fasciola cinerea'
0	'Right Induseum griseum'
2	'Right Entorhinal area'
2	'Right Parasubiculum'
2	'Right Postsubiculum'
2	'Right Presubiculum'
2	'Right Subiculum'
2	'Right Prosubiculum'
0	'Right Hippocampo-amygdalar transition area'
2	'Right Area prostriata'
0	'Right Claustrum'
0	'Right Endopiriform nucleus'
0	'Right Lateral amygdalar nucleus'
0	'Right Basolateral amygdalar nucleus'
0	'Right Basomedial amygdalar nucleus'
0	'Right Posterior amygdalar nucleus'
0	'Right Striatum dorsal region'
0	'Right Striatum ventral region'
0	'Right Lateral septal complex'
0	'Right Striatum-like amygdalar nuclei'
0	'Right Pallidum, dorsal region'
0	'Right Pallidum, ventral region'
0	'Right Pallidum, medial region'
0	'Right Pallidum, caudal region'
0	'Right Ventral group of the dorsal thalamus'
0	'Right Subparafascicular nucleus'
0	'Right Subparafascicular area'
0	'Right Peripeduncular nucleus'
0	'Right Geniculate group, dorsal thalamus'
0	'Right Lateral group of the dorsal thalamus'
0	'Right Anterior group of the dorsal thalamus'
0	'Right Medial group of the dorsal thalamus'
0	'Right Midline group of the dorsal thalamus'
0	'Right Intralaminar nuclei of the dorsal thalamus'
0	'Right Reticular nucleus of the thalamus'
0	'Right Geniculate group, ventral thalamus'
0	'Right Epithalamus'
0	'Right Periventricular zone'
0	'Right Periventricular region'
0	'Right Hypothalamic medial zone'
0	'Right Hypothalamic lateral zone'
0	'Right Median eminence'
2	'Right Midbrain, sensory related'
2	'Right Midbrain, motor related'
0	'Right Midbrain, behavioral state related'
0	'Left Frontal Pole'
0	'Left Primary motor area'
0	'Left Secondary motor area'
0	'Left Primary somatosensory area, nose'
1	'Left Primary somatosensory area, barrel field'
1	'Left Primary somatosensory area, lower limb'
0	'Left Primary somatosensory area, mouth'
1	'Left Primary somatosensory area, upper limb'
1	'Left Primary somatosensory area, trunk'
1	'Left Primary somatosensory area, unassigned'
1	'Left Supplemental somatosensory area'
0	'Left Gustatory areas'
0	'Left Visceral area'
1	'Left Dorsal auditory area'
1	'Left Primary auditory area'
1	'Left Posterior auditory area'
1	'Left Ventral auditory area'
1	'Left Anterolateral visual area'
1	'Left Anteromedial visual area'
1	'Left Lateral visual area'
1	'Left Primary visual area'
0	'Left Posterolateral visual area'
1	'Left posteromedial visual area'
1	'Left Laterointermediate area'
0	'Left Postrhinal area'
1	'Left Anterior cingulate area, dorsal part'
1	'Left Anterior cingulate area, ventral part'
0	'Left Prelimbic area'
0	'Left Infralimbic area'
0	'Left Orbital area'
0	'Left Agranular insular area, dorsal part'
0	'Left Agranular insular area, posterior part'
0	'Left Agranular insular area, ventral part'
1	'Left Retrosplenial area, lateral agranular part'
1	'Left Retrosplenial area, dorsal part'
1	'Left Retrosplenial area, ventral part'
1	'Left Posterior parietal association areas'
1	'Left Temporal association areas'
0	'Left Perirhinal area'
0	'Left Ectorhinal area'
0	'Left Piriform Area'
0	'Left Cortical amygdalar area'
0	'Left Piriform-amygdalar area'
0	'Left Postpiriform transition area'
2	'Left Ammon''s horn'
2	'Left Dentate gyrus'
0	'Left Fasciola cinerea'
0	'Left Induseum griseum'
2	'Left Entorhinal area'
2	'Left Parasubiculum'
2	'Left Postsubiculum'
2	'Left Presubiculum'
2	'Left Subiculum'
2	'Left Prosubiculum'
0	'Left Hippocampo-amygdalar transition area'
2	'Left Area prostriata'
0	'Left Claustrum'
0	'Left Endopiriform nucleus'
0	'Left Lateral amygdalar nucleus'
0	'Left Basolateral amygdalar nucleus'
0	'Left Basomedial amygdalar nucleus'
0	'Left Posterior amygdalar nucleus'
0	'Left Striatum dorsal region'
0	'Left Striatum ventral region'
0	'Left Lateral septal complex'
0	'Left Striatum-like amygdalar nuclei'
0	'Left Pallidum, dorsal region'
0	'Left Pallidum, ventral region'
0	'Left Pallidum, medial region'
0	'Left Pallidum, caudal region'
0	'Left Ventral group of the dorsal thalamus'
0	'Left Subparafascicular nucleus'
0	'Left Subparafascicular area'
0	'Left Peripeduncular nucleus'
0	'Left Geniculate group, dorsal thalamus'
0	'Left Lateral group of the dorsal thalamus'
0	'Left Anterior group of the dorsal thalamus'
0	'Left Medial group of the dorsal thalamus'
0	'Left Midline group of the dorsal thalamus'
0	'Left Intralaminar nuclei of the dorsal thalamus'
0	'Left Reticular nucleus of the thalamus'
0	'Left Geniculate group, ventral thalamus'
0	'Left Epithalamus'
0	'Left Periventricular zone'
0	'Left Periventricular region'
0	'Left Hypothalamic medial zone'
0	'Left Hypothalamic lateral zone'
0	'Left Median eminence'
2	'Left Midbrain, sensory related'
2	'Left Midbrain, motor related'
0	'Left Midbrain, behavioral state related'

## Sheet: Figure4binducedSC1
0	0.00035487	0.00048324	0.00064066	0.0009312	0.00071454	0.0006671	0.00018986	0.00029332	0.0002193	0.00055058	0.00022214	0.00013286	6.0027e-05	9.447e-05	0.00018346	9.376e-05	7.1532e-06	5.9366e-05	5.543e-05	2.3405e-05	0.00073219	0.00026976	1.3434e-06	8.7316e-07	1.8455e-05	2.4046e-06	1.7138e-05	7.5113e-07	1.2091e-06	7.0698e-07	6.5217e-06	4.0516e-05	0.00026007	0.00029447	6.1324e-05	5.7427e-05	8.8097e-05	0.00010122	0.00012793	0.0001259	4.6201e-05	7.993e-05	6.3857e-05	0.00011033	4.3497e-05	2.5351e-05	1.3606e-05	1.3456e-05	3.6571e-05
0.00017454	0	0.00086918	0.0010502	0.00037547	0.00020696	0.00029596	2.7923e-05	4.0241e-05	0.00014769	4.7822e-05	5.2066e-05	1.3638e-05	1.1197e-05	1.8314e-05	1.6354e-05	0.00010767	2.3492e-05	0.00014056	2.7506e-05	1.5426e-05	0.00020382	5.1749e-05	1.812e-06	9.7916e-07	1.9861e-06	4.7499e-07	7.1268e-06	2.3791e-07	1.4559e-06	4.5289e-07	5.8371e-07	1.9943e-05	0.00017537	2.1412e-05	0.0004525	0.00011741	0.00025015	5.3303e-05	4.0807e-05	5.2344e-05	6.2837e-06	5.3802e-06	4.3158e-05	4.9023e-06	8.6212e-06	1.6618e-06	1.7727e-06	2.8282e-06	1.8465e-06
0.00023471	0.0010867	0	0.0002882	0.00073109	0.00032527	0.00012236	1.6581e-05	1.9333e-05	5.9622e-05	3.269e-05	1.9395e-05	5.4822e-06	5.9422e-06	9.8413e-06	7.595e-06	3.7412e-05	1.5009e-05	2.6128e-05	1.391e-05	6.488e-06	0.0001228	2.6507e-05	1.4336e-07	9.5613e-07	1.2737e-06	3.5886e-07	2.3401e-06	1.8383e-07	1.4648e-06	2.5757e-07	2.6457e-07	8.4461e-06	0.00013255	2.6429e-05	0.00016428	0.00018051	4.6795e-05	7.9966e-05	6.1788e-05	2.1593e-05	5.1338e-06	3.785e-06	1.9656e-05	3.7999e-06	6.7546e-06	1.2188e-06	1.6473e-06	1.865e-06	1.3575e-06
0.00061547	0.001634	0.00056297	0	0.00077571	0.00024035	0.00058613	8.9771e-05	0.00021115	0.00021775	0.00038631	0.0008047	0.00015056	0.00010632	0.00032804	0.00018006	0.00022583	5.9051e-05	0.00047193	0.00021224	0.00010794	0.00089463	9.2016e-05	5.5638e-06	1.7099e-06	7.959e-06	4.4364e-06	6.9601e-05	7.7866e-06	3.0913e-06	1.1887e-06	1.456e-05	4.6655e-05	0.00034134	7.5456e-05	0.0003842	8.5586e-05	0.0005921	0.00012118	4.0827e-05	8.86e-05	2.0654e-05	4.3719e-05	6.7393e-05	3.4192e-05	0.00012456	1.5513e-05	1.5327e-05	4.1337e-05	1.6096e-05
0.00065279	0.00074475	0.00094377	0.00057144	0	0.00041677	0.0002278	4.248e-05	6.4951e-05	7.9403e-05	0.00011909	6.528e-05	1.9629e-05	2.1745e-05	3.6218e-05	2.8547e-05	5.5037e-05	6.397e-06	5.2953e-05	4.4704e-05	1.7317e-05	0.00038281	4.5429e-05	1.8697e-07	6.0551e-07	2.8175e-06	6.1456e-07	3.6491e-06	1.1648e-07	1.0811e-06	3.3903e-07	4.1351e-07	1.2379e-05	0.00019531	7.6348e-05	0.00014845	0.00011729	0.00010098	0.00014115	5.7237e-05	3.6269e-05	1.0451e-05	1.2303e-05	2.5889e-05	1.1888e-05	2.4042e-05	3.9225e-06	5.6726e-06	6.5372e-06	4.5568e-06
0.00047997	0.00013435	0.00039471	0.00015367	0.00038536	0	0.00087114	0.00066824	0.00048262	0.00038374	0.0002434	0.00012589	5.922e-05	2.5144e-05	6.5309e-05	0.00011531	3.0847e-05	1.0222e-05	3.9405e-05	1.2807e-05	5.7235e-06	0.00016174	0.00020487	1.8997e-06	2.6869e-06	2.3241e-05	7.9409e-06	1.5591e-05	9.2212e-06	5.4126e-06	2.5911e-06	1.5639e-05	0.00011592	0.00012585	7.2227e-05	1.6985e-05	4.5617e-05	2.5392e-05	5.413e-05	0.00028483	0.00019461	0.00016842	0.00016162	9.1783e-05	4.6745e-05	2.4007e-05	1.0617e-05	4.6236e-06	9.1384e-06	2.397e-05
0.00029589	0.0001464	5.1288e-05	0.00071261	9.3501e-05	0.00034145	0	0.0042114	0.0039181	0.0016301	0.0017813	0.00096921	0.00044849	0.0001859	0.00054462	0.00096355	5.905e-05	1.1618e-05	0.00026231	5.536e-05	5.7605e-06	0.00089754	0.00078625	5.6883e-07	3.087e-06	2.3638e-05	5.3333e-06	4.1446e-05	5.383e-06	3.55e-06	1.1868e-06	7.1137e-05	0.00065868	0.00023507	4.1262e-05	8.0951e-06	2.3564e-06	0.00011172	4.0686e-06	4.1128e-05	0.00083297	0.00087397	0.0012186	0.00031193	0.00027959	0.00022529	7.2095e-05	3.1552e-05	9.5595e-05	0.0001627
0.00011682	6.454e-05	2.3062e-05	0.0002468	4.3732e-05	0.00016341	0.0029983	0	0.004176	0.0023189	0.00090911	0.00055731	0.0003839	0.00020558	0.00041996	0.00077089	4.2259e-05	1.6977e-05	0.00021056	5.7775e-05	4.0569e-06	0.00046048	0.0010806	1.3431e-06	5.2116e-06	2.6846e-05	1.0724e-05	3.4069e-05	6.0329e-06	8.1575e-06	4.0678e-06	8.995e-05	0.00062474	0.00015417	2.0873e-05	3.9229e-06	1.623e-06	3.1804e-05	3.3235e-06	1.819e-05	0.00040774	0.00096446	0.00093664	0.00045917	0.00013731	0.00012488	6.0931e-05	2.9014e-05	7.1706e-05	0.00012403
0.00017115	7.4991e-05	2.561e-05	0.00036244	4.5154e-05	0.00014698	0.0030197	0.0041605	0	0.001502	0.0022556	0.0013477	0.00091097	0.00042834	0.00094937	0.0017832	0.00012519	4.0793e-05	0.00045812	0.00013671	1.345e-05	0.00089608	0.0014442	1.7542e-06	1.0413e-05	5.2275e-05	2.6364e-05	0.00010317	1.8839e-05	1.3095e-05	7.8347e-06	0.00020278	0.00055814	0.00026922	2.5654e-05	5.4131e-06	1.3102e-06	5.5171e-05	2.049e-06	2.4513e-05	0.00053991	0.00079722	0.0014034	0.00030101	0.00033045	0.00036228	0.00015565	7.3909e-05	0.00020809	0.00027181
9.8824e-05	4.9935e-05	3.7602e-05	9.9867e-05	5.2508e-05	0.00017454	0.0019095	0.0041553	0.0024142	0	0.00056662	0.0002839	0.00030657	0.00017981	0.00025641	0.00057239	3.3409e-05	2.1447e-05	0.00014597	6.6666e-05	6.7469e-06	0.00025446	0.0011361	1.4358e-05	1.7823e-05	6.6112e-05	1.6345e-05	3.0416e-05	1.0448e-05	2.8355e-05	3.7552e-05	6.0222e-05	0.00049767	0.00010198	3.2282e-05	8.3285e-06	9.08e-06	1.4232e-05	1.4451e-05	3.9866e-05	0.00024473	0.00076065	0.00054248	0.00045958	7.4317e-05	4.7575e-05	4.4315e-05	2.1221e-05	2.4179e-05	7.7063e-05
0.00031636	0.00010706	3.6252e-05	0.00055703	6.6914e-05	0.00021424	0.0029287	0.0020103	0.0042534	0.00076431	0	0.0021815	0.003401	0.0013687	0.0015006	0.0028584	0.00029381	8.3982e-05	0.00050975	0.00036706	8.3615e-05	0.0014482	0.0008703	1.5178e-06	1.4579e-05	5.4106e-05	6.2364e-05	0.00019183	3.3878e-05	1.8464e-05	4.0781e-06	0.0002666	0.00048484	0.00035514	4.9585e-05	9.2341e-06	2.2988e-06	9.3494e-05	2.6297e-06	4.7688e-05	0.00066256	0.00041605	0.0010268	0.00013718	0.00053289	0.00042567	0.00048904	0.00015401	0.00024314	0.00022119
0.0002633	0.00020429	5.7031e-05	0.00093142	9.0494e-05	6.602e-05	0.00067129	0.00022321	0.00086365	9.537e-05	0.0020798	0	0.001331	0.0011296	0.004422	0.001361	0.0010033	0.00052299	0.0024432	0.0015976	0.00079981	0.0026409	0.0002877	2.3566e-06	3.7062e-05	4.1976e-05	4.0881e-05	0.00053213	0.00011469	2.9947e-05	5.1303e-06	0.00023697	0.00016207	0.00043274	2.0863e-05	2.0722e-05	7.0959e-06	0.00013602	1.0546e-05	8.1495e-06	8.5551e-05	5.4658e-05	0.00020205	2.8384e-05	0.00016968	0.00087272	0.00011923	0.00014816	0.00044545	9.4988e-05
8.889e-05	3.2247e-05	6.8636e-06	0.00011614	1.0806e-05	2.9996e-05	0.00038098	0.0003103	0.00084249	0.00018592	0.0021647	0.0012043	0	0.0016599	0.0012142	0.0031617	0.00018297	8.2156e-05	0.00059526	0.00041933	9.1261e-05	0.00060631	0.0004894	7.1055e-06	3.0073e-05	0.00010211	9.7125e-05	0.00016705	5.5291e-05	3.7792e-05	8.9456e-06	0.00041732	0.00025431	0.00013928	9.5378e-06	2.6097e-06	8.6018e-07	8.0837e-06	1.0655e-06	5.24e-06	6.4064e-05	5.28e-05	0.00015243	3.6261e-05	0.00023518	0.00016507	0.00080729	0.00027899	0.0001869	0.00037546
3.6461e-05	8.5826e-06	1.7334e-06	2.755e-05	3.5301e-06	4.2107e-06	3.3348e-05	2.0562e-05	9.0276e-05	1.0378e-05	0.00069326	0.00045201	0.0010628	0	0.0006264	0.00074278	7.073e-05	3.9067e-05	0.00033992	0.0002346	6.3557e-05	0.00032514	5.9069e-05	2.7373e-06	1.2804e-05	2.177e-05	3.5999e-05	9.837e-05	5.3187e-05	1.3427e-05	2.1499e-06	0.00053197	0.00011926	6.5594e-05	1.2543e-06	3.2165e-07	1.6726e-07	1.1407e-06	1.7498e-07	6.3672e-07	2.3836e-06	1.554e-06	7.032e-06	1.2037e-06	4.4578e-05	4.3012e-05	0.000148	8.9689e-05	6.234e-05	3.5453e-05
0.00010714	8.4731e-05	2.1001e-05	0.00028071	3.2002e-05	1.7773e-05	0.00018341	6.335e-05	0.00029382	3.3796e-05	0.001337	0.0036153	0.0011909	0.0014002	0	0.0010869	0.00051027	0.00040115	0.0020695	0.0014642	0.00087647	0.0011497	0.0001543	5.5414e-06	6.4762e-05	4.0058e-05	5.8615e-05	0.00035147	0.00013659	4.7872e-05	7.0144e-06	0.00047516	0.00017323	0.00023071	8.0294e-06	6.1518e-06	2.8653e-06	3.0016e-05	3.7892e-06	2.7301e-06	2.6201e-05	1.704e-05	7.3918e-05	1.1286e-05	9.0053e-05	0.00042459	8.6797e-05	0.00013174	0.00046249	6.3642e-05
0.00012055	5.2251e-05	1.3801e-05	0.00021882	2.1459e-05	6.4061e-05	0.0009713	0.0010777	0.0023045	0.00060131	0.002419	0.0015895	0.0038535	0.0018858	0.0016572	0	0.00017771	8.7983e-05	0.0010081	0.00053881	7.3487e-05	0.00077422	0.0012078	1.3277e-05	4.736e-05	0.0001623	0.00010577	0.00020238	6.663e-05	6.9024e-05	2.8819e-05	0.00046879	0.00043379	0.00020316	1.8124e-05	5.6717e-06	1.8737e-06	1.9439e-05	2.4643e-06	1.2383e-05	0.00017696	0.00020318	0.00047399	0.00012458	0.00031407	0.00024611	0.00092436	0.00031059	0.00023468	0.000724
0.00014513	0.00019874	9.5519e-05	0.00028099	0.00010302	6.0876e-05	9.4801e-05	2.0008e-05	7.4709e-05	2.7347e-05	0.00026813	0.0010698	0.0001618	0.00013155	0.00036971	0.00015749	0	0.0018796	0.00059668	0.00069239	0.0003872	0.00043722	7.4665e-05	3.9799e-07	8.244e-06	1.3507e-05	2.3758e-05	0.00012074	1.4385e-05	6.4642e-06	2.0899e-06	4.5685e-05	2.7497e-05	0.00045479	1.6801e-05	3.5808e-05	1.762e-05	2.9154e-05	1.4627e-05	1.8318e-05	1.1251e-05	3.9557e-06	5.2437e-06	8.4763e-06	1.2937e-05	5.3846e-05	4.6627e-06	4.7432e-06	1.3421e-05	5.6597e-06
3.224e-05	5.2436e-05	8.803e-06	0.00013923	1.0051e-05	9.69e-06	2.8536e-05	8.0543e-06	4.7881e-05	9.6234e-06	0.00015978	0.001193	0.00012187	9.4375e-05	0.00044422	0.00010087	0.0030089	0	0.00073931	0.00076712	0.0003841	0.00027391	4.2043e-05	1.5068e-06	1.4873e-05	1.2823e-05	1.5482e-05	8.1993e-05	1.4864e-05	5.5008e-06	2.6901e-06	3.2144e-05	3.3406e-05	0.0004388	2.5744e-06	8.2951e-06	2.3149e-06	1.2423e-05	1.6385e-06	4.356e-06	2.3184e-06	1.3191e-06	2.3437e-06	2.3028e-06	4.6493e-06	4.7667e-05	2.3942e-06	2.7292e-06	1.2075e-05	2.7905e-06
8.4992e-05	0.00039491	4.6865e-05	0.00074321	4.1382e-05	3.4784e-05	0.00026462	6.6526e-05	0.0002838	6.902e-05	0.00073996	0.0024425	0.00073277	0.00075039	0.0021882	0.00063347	0.00042108	0.00034035	0	0.0012409	0.00076555	0.00079546	0.00013567	6.0137e-06	2.7551e-05	2.9078e-05	5.1537e-05	0.000295	0.00012094	3.0033e-05	5.4088e-06	0.00055537	0.00010952	0.00028315	8.006e-06	0.00010756	8.5329e-06	0.00020746	7.5699e-06	8.5089e-06	3.4481e-05	1.2731e-05	4.449e-05	2.5364e-05	4.2192e-05	0.00027586	5.2254e-05	6.0649e-05	0.00019896	3.4552e-05
8.9976e-05	0.00015806	3.4517e-05	0.00038746	4.2641e-05	1.6263e-05	0.00010939	2.4737e-05	0.00012413	2.0532e-05	0.00045196	0.0016847	0.00050145	0.00062178	0.0015166	0.0003652	0.00055561	0.00052295	0.0016095	0	0.0019797	0.00066216	7.2306e-05	4.6639e-06	1.8473e-05	3.2769e-05	6.2151e-05	0.00053398	0.00010325	8.1147e-05	1.7263e-05	0.00046837	8.1087e-05	0.00025556	2.6643e-06	2.8374e-05	2.3115e-06	5.8985e-05	1.99e-06	2.3705e-06	8.7548e-06	3.1964e-06	1.2983e-05	8.377e-06	1.9608e-05	0.00014127	3.3899e-05	3.6269e-05	0.0001166	1.9975e-05
0.00011137	0.00013522	4.0915e-05	0.00037704	5.5396e-05	1.3891e-05	5.983e-05	9.7114e-06	4.5559e-05	9.1965e-06	0.00029172	0.0011164	0.00027461	0.00040393	0.00095942	0.00019478	0.00068762	0.001026	0.0012411	0.0026388	0	0.00066839	5.9762e-05	1.0134e-05	2.9942e-05	7.1616e-05	0.00022825	0.001079	0.00043387	0.00026061	4.8635e-05	0.00057387	4.8793e-05	0.0002822	1.9172e-06	1.0342e-05	1.1982e-06	2.3613e-05	1.0661e-06	1.0917e-06	2.5312e-06	8.8143e-07	4.9633e-06	3.4795e-06	1.1969e-05	7.7241e-05	1.8434e-05	2.0545e-05	8.0625e-05	1.1947e-05
0.00042786	0.00027945	0.00012742	0.00083854	0.00023479	0.00012634	0.00061012	0.00021062	0.00068272	0.00011601	0.0017371	0.0029203	0.0011048	0.0008696	0.0013972	0.0010339	0.00046134	0.00018322	0.00086053	0.00061236	0.00028076	0	0.00020579	1.289e-06	8.8492e-06	2.4745e-05	2.696e-05	0.00025126	3.7059e-05	1.2454e-05	2.8612e-06	0.00013808	0.00010694	0.0002772	3.6742e-05	4.8256e-05	1.6053e-05	0.00013558	2.6136e-05	1.6441e-05	8.9829e-05	4.669e-05	0.00015196	3.0164e-05	0.00015053	0.00039729	0.00013462	7.6169e-05	0.00016766	6.4531e-05
6.9046e-05	3.3633e-05	2.9855e-05	7.6722e-05	3.7424e-05	0.00012159	0.00056353	0.0011185	0.0014729	0.00093709	0.00059512	0.00035609	0.00074206	0.00043674	0.0004154	0.0014055	5.6643e-05	3.5535e-05	0.00025502	0.00013712	1.6946e-05	0.00022191	0	2.5873e-05	3.4984e-05	0.00011438	4.0455e-05	7.4015e-05	2.5913e-05	5.8952e-05	7.8317e-05	0.00015486	0.00016404	8.6905e-05	3.4243e-05	9.9789e-06	1.3216e-05	1.5318e-05	2.0709e-05	5.1363e-05	8.7715e-05	0.00017886	0.00022771	0.00017301	8.1383e-05	5.753e-05	0.00014301	6.3684e-05	5.1387e-05	0.00017341
8.098e-06	3.8503e-06	2.7536e-06	1.0303e-05	3.8536e-06	6.8571e-06	9.1411e-06	9.8016e-06	1.088e-05	1.7774e-05	1.4372e-05	1.9603e-05	2.867e-05	1.3135e-05	1.2315e-05	2.0293e-05	1.2107e-05	2.9677e-05	1.2555e-05	1.0013e-05	0.00010536	2.1733e-05	3.7722e-05	0	0.0012479	0.00022249	0.00018112	0.00023568	0.00030634	0.00075269	0.0010238	8.6141e-05	7.5518e-07	2.7996e-06	2.2593e-06	1.6089e-06	1.0946e-06	2.3948e-06	1.5438e-06	2.0549e-06	3.0484e-06	1.7016e-06	2.1004e-06	2.5551e-06	4.397e-06	4.0863e-06	4.1452e-06	1.6595e-06	2.156e-06	2.7737e-06
1.5244e-06	6.2367e-07	4.3768e-07	1.3528e-06	4.4592e-07	2.5989e-06	2.6845e-06	4.6049e-06	3.5236e-06	6.0998e-06	3.0009e-06	1.9278e-05	1.2582e-05	1.1772e-05	1.5754e-05	6.3905e-06	3.3021e-06	1.4735e-05	4.7116e-06	5.9481e-06	6.0793e-05	3.6722e-06	1.3655e-05	0.001295	0	0.00012604	0.00030435	0.00016404	0.00038139	0.00046153	0.00064351	8.4964e-05	8.1169e-07	2.4326e-06	1.9697e-07	1.7909e-07	8.1303e-08	1.0243e-07	1.2965e-07	6.3874e-07	3.7377e-07	4.6486e-07	1.4134e-07	2.1797e-07	1.1144e-07	7.9087e-08	3.9559e-07	3.4022e-07	1.3268e-07	2.5868e-07
7.7953e-05	4.3127e-05	3.3025e-05	7.4354e-05	4.4504e-05	5.7834e-05	0.00010641	0.00010495	0.00013195	0.00016043	0.00016149	0.00015328	0.00019333	0.0001064	0.00013155	0.00020187	0.00010724	0.00010455	0.00011291	8.8564e-05	6.5824e-05	0.00013659	0.00029125	0.0003741	0.00039558	0	0.0010543	0.00026287	0.00060368	0.00080339	0.0010799	0.00035243	5.8247e-07	1.7044e-06	1.9416e-05	1.2958e-05	8.9289e-06	2.0994e-05	1.294e-05	1.4793e-05	2.1874e-05	1.1075e-05	1.7009e-05	1.8135e-05	3.0964e-05	3.359e-05	2.699e-05	1.1607e-05	1.8011e-05	1.9931e-05
1.8374e-06	7.236e-07	5.4863e-07	1.333e-06	1.7071e-06	3.3027e-06	5.6442e-06	1.2602e-05	1.5405e-05	2.1714e-05	9.5156e-06	6.8257e-06	3.8654e-05	7.2415e-05	2.0159e-05	3.0442e-05	2.8107e-06	8.301e-06	2.6523e-05	2.6279e-05	1.9062e-05	3.1218e-06	4.224e-05	0.00010494	0.00017319	0.00037725	0	0.0002292	0.0012429	0.00030937	0.00018652	0.0014227	1.103e-06	1.6649e-06	5.4356e-07	1.7907e-07	9.8298e-08	2.0809e-07	1.185e-07	3.587e-06	1.5876e-07	1.6556e-07	9.0863e-08	1.2042e-07	1.4588e-07	2.2918e-07	2.2981e-07	3.2141e-07	1.4277e-07	8.0629e-07
5.496e-07	6.8774e-07	6.5536e-07	2.2037e-06	9.1077e-07	4.7284e-06	8.0137e-07	3.691e-07	7.4056e-07	1.0005e-06	1.9604e-06	6.994e-06	1.6188e-05	6.6974e-05	1.9624e-05	5.0087e-06	8.7479e-06	5.8064e-05	2.6908e-05	4.0616e-05	0.0004555	1.684e-06	5.3437e-06	0.00040647	0.00095687	0.00015052	0.0008579	0	0.00037245	0.0012384	0.0014143	0.0036164	1.8911e-06	1.2096e-05	2.1419e-07	9.7251e-08	1.1176e-07	1.4774e-07	1.3758e-08	2.2488e-06	6.0095e-08	4.6593e-08	1.7702e-08	9.5312e-08	8.7248e-09	1.5709e-07	9.3585e-08	3.5289e-07	2.9149e-08	2.9461e-08
1.4321e-06	4.5404e-07	3.8622e-07	8.0591e-07	1.8494e-06	2.9628e-06	4.8093e-06	1.097e-05	1.349e-05	1.9177e-05	8.5078e-06	5.7944e-06	4.1361e-05	6.2871e-05	2.0491e-05	3.0506e-05	2.4693e-06	1.1483e-05	2.6201e-05	2.9e-05	4.6556e-05	2.2145e-06	3.9677e-05	0.00025743	0.00054368	0.00042722	0.0034658	0.00034391	0	0.00049039	0.00035983	0.00092716	1.0567e-06	2.2387e-06	6.3872e-07	9.5312e-08	7.0924e-08	1.0172e-07	5.5712e-08	4.3685e-06	1.2822e-07	1.85e-07	3.1528e-08	6.0307e-08	4.0056e-08	6.3486e-08	1.2977e-07	1.6066e-07	4.7841e-08	7.4736e-07
2.0257e-05	1.1168e-05	8.2157e-06	1.9906e-05	1.1696e-05	1.3344e-05	3.0446e-05	3.3244e-05	4.5889e-05	5.0261e-05	4.9719e-05	5.8511e-05	9.5642e-05	5.5585e-05	5.6511e-05	8.5072e-05	2.656e-05	6.9525e-05	4.3138e-05	4.3235e-05	0.00032513	3.8447e-05	0.0001011	0.00067335	0.0018817	0.00044913	0.0012455	0.00080971	0.0013279	0	0.0016981	0.00054509	9.534e-07	7.5556e-06	3.3063e-06	2.6013e-06	1.4063e-06	3.9394e-06	1.8439e-06	3.4518e-06	3.5118e-06	1.7667e-06	3.159e-06	2.6337e-06	4.7902e-06	6.2852e-06	4.7821e-06	2.6478e-06	3.3265e-06	3.5624e-06
1.8792e-05	1.0451e-05	7.605e-06	1.8703e-05	1.0401e-05	1.4385e-05	3.2107e-05	4.0042e-05	5.1017e-05	6.4832e-05	5.1711e-05	5.2425e-05	0.00010194	4.8926e-05	5.6642e-05	8.9466e-05	2.9359e-05	8.0315e-05	4.373e-05	3.9777e-05	0.00032308	3.6797e-05	0.00012371	0.00071853	0.0013418	0.00054177	0.00083141	0.00077185	0.0011872	0.0014397	0	0.00038405	7.506e-07	7.2668e-06	3.2538e-06	2.63e-06	1.4259e-06	4.134e-06	1.8391e-06	2.7628e-06	3.9591e-06	2.2682e-06	3.4868e-06	3.4579e-06	5.8913e-06	6.8565e-06	5.4203e-06	2.6315e-06	3.644e-06	3.8963e-06
4.8899e-07	1.0673e-07	4.4402e-07	1.338e-07	9.1533e-07	5.8256e-06	8.6864e-07	4.2229e-07	5.8391e-07	9.4653e-07	1.5194e-06	8.1297e-07	1.488e-05	8.8967e-05	4.757e-06	6.7292e-06	1.2755e-06	3.3561e-06	3.7124e-05	5.3736e-05	1.5375e-05	2.7618e-07	2.8617e-06	9.1702e-06	1.2756e-05	7.985e-05	0.001348	0.00064839	0.00026767	5.5884e-05	3.2355e-05	0	2.0799e-06	2.7199e-06	2.7147e-07	6.1475e-08	1.4113e-07	1.9351e-07	2.0878e-08	3.5563e-06	7.2078e-08	6.9131e-08	1.4859e-09	1.5025e-07	1.9045e-09	1.503e-08	1.8648e-08	4.0259e-07	3.7006e-08	9.8517e-08
5.148e-07	1.7691e-07	2.3792e-07	3.5468e-07	2.7087e-07	1.6572e-06	7.4296e-06	7.1301e-06	6.124e-06	4.2929e-06	9.9936e-07	4.2813e-07	9.561e-07	1.8651e-06	1.9099e-06	8.947e-07	2.3657e-07	1.31e-06	3.234e-06	3.2832e-06	1.4287e-05	5.4555e-07	1.8771e-06	4.4892e-07	8.7003e-06	2.9315e-07	1.1995e-06	3.4524e-06	5.747e-07	8.9012e-06	7.6738e-07	2.4797e-06	0	0.00038362	1.7211e-08	7.3724e-08	1.4369e-08	8.4869e-09	2.6315e-08	1.7353e-07	1.6216e-08	3.5333e-07	7.3946e-09	2.89e-07	2.4479e-08	2.3495e-09	3.2214e-08	8.7506e-08	6.6818e-09	7.3677e-09
4.8831e-07	3.6508e-07	3.017e-07	4.4277e-07	8.3961e-07	2.3567e-06	7.8098e-06	9.9769e-06	9.2289e-06	1.0632e-05	5.4996e-07	9.5786e-07	3.8107e-07	9.487e-07	5.4346e-06	8.4089e-07	5.8566e-07	1.4318e-06	6.213e-06	3.847e-06	9.0894e-06	4.3293e-07	8.4033e-06	1.1158e-06	6.4328e-06	6.3043e-07	4.9505e-07	2.3363e-06	2.2674e-07	6.2615e-06	7.8419e-07	7.8448e-07	0.00020408	0	4.9834e-08	6.3452e-08	6.825e-08	1.1924e-07	3.6848e-08	1.962e-07	3.1929e-08	7.5056e-08	1.2724e-08	1.0189e-07	4.8417e-08	5.3441e-08	2.2502e-08	8.1703e-08	5.338e-08	1.607e-08
0.00029447	6.1324e-05	5.7427e-05	8.8097e-05	0.00010122	0.00012793	0.0001259	4.6201e-05	7.993e-05	6.3857e-05	0.00011033	4.3497e-05	2.5351e-05	1.3606e-05	1.3456e-05	3.6571e-05	5.5567e-06	2.5455e-06	1.7184e-05	8.6948e-06	6.1487e-06	0.00010948	0.00013562	1.2409e-06	2.491e-06	1.8113e-05	1.7478e-06	5.1421e-06	1.0197e-06	1.0361e-06	2.8698e-07	2.4626e-06	4.0567e-07	5.0976e-06	0	0.00035487	0.00048324	0.00064066	0.0009312	0.00071454	0.0006671	0.00018986	0.00029332	0.0002193	0.00055058	0.00022214	0.00013286	6.0027e-05	9.447e-05	0.00018346
2.1412e-05	0.0004525	0.00011741	0.00025015	5.3303e-05	4.0807e-05	5.2344e-05	6.2837e-06	5.3802e-06	4.3158e-05	4.9023e-06	8.6212e-06	1.6618e-06	1.7727e-06	2.8282e-06	1.8465e-06	5.6406e-06	2.1905e-05	3.1593e-05	4.2239e-06	7.1881e-06	2.5687e-05	1.7833e-05	1.2994e-07	3.7426e-06	1.3375e-06	6.1138e-07	5.2375e-06	1.9547e-06	1.3804e-06	3.7915e-07	1.0402e-06	2.0571e-06	6.8214e-06	0.00017454	0	0.00086918	0.0010502	0.00037547	0.00020696	0.00029596	2.7923e-05	4.0241e-05	0.00014769	4.7822e-05	5.2066e-05	1.3638e-05	1.1197e-05	1.8314e-05	1.6354e-05
2.6429e-05	0.00016428	0.00018051	4.6795e-05	7.9966e-05	6.1788e-05	2.1593e-05	5.1338e-06	3.785e-06	1.9656e-05	3.7999e-06	6.7546e-06	1.2188e-06	1.6473e-06	1.865e-06	1.3575e-06	2.0211e-06	1.1516e-05	8.0675e-06	2.6409e-06	3.7076e-06	1.5011e-05	1.3401e-05	1.6013e-07	4.3947e-06	1.5705e-06	6.5961e-07	4.9125e-06	2.2281e-06	1.6116e-06	4.1645e-07	1.502e-06	2.3117e-07	1.8223e-06	0.00023471	0.0010867	0	0.0002882	0.00073109	0.00032527	0.00012236	1.6581e-05	1.9333e-05	5.9622e-05	3.269e-05	1.9395e-05	5.4822e-06	5.9422e-06	9.8413e-06	7.595e-06
7.5456e-05	0.0003842	8.5586e-05	0.0005921	0.00012118	4.0827e-05	8.86e-05	2.0654e-05	4.3719e-05	6.7393e-05	3.4192e-05	0.00012456	1.5513e-05	1.5327e-05	4.1337e-05	1.6096e-05	9.2599e-06	6.2443e-06	0.00010079	3.6494e-05	2.9643e-05	0.00011083	2.6572e-05	1.1198e-07	2.0347e-06	3.4367e-06	1.3455e-06	1.1242e-05	1.9579e-06	1.3931e-06	3.9433e-07	1.6439e-06	4.7359e-06	1.1879e-05	0.00061547	0.001634	0.00056297	0	0.00077571	0.00024035	0.00058613	8.9771e-05	0.00021115	0.00021775	0.00038631	0.0008047	0.00015056	0.00010632	0.00032804	0.00018006
7.6348e-05	0.00014845	0.00011729	0.00010098	0.00014115	5.7237e-05	3.6269e-05	1.0451e-05	1.2303e-05	2.5889e-05	1.1888e-05	2.4042e-05	3.9225e-06	5.6726e-06	6.5372e-06	4.5568e-06	3.78e-06	5.6406e-06	2.3141e-05	8.2572e-06	7.8445e-06	4.6453e-05	2.2117e-05	3.2037e-07	2.9257e-06	3.7309e-06	3.9976e-07	4.1616e-06	1.2502e-06	1.2507e-06	3.5894e-07	1.8726e-06	1.507e-07	2.4273e-06	0.00065279	0.00074475	0.00094377	0.00057144	0	0.00041677	0.0002278	4.248e-05	6.4951e-05	7.9403e-05	0.00011909	6.528e-05	1.9629e-05	2.1745e-05	3.6218e-05	2.8547e-05
7.2227e-05	1.6985e-05	4.5617e-05	2.5392e-05	5.413e-05	0.00028483	0.00019461	0.00016842	0.00016162	9.1783e-05	4.6745e-05	2.4007e-05	1.0617e-05	4.6236e-06	9.1384e-06	2.397e-05	1.2127e-06	2.3642e-06	3.9516e-06	2.0895e-06	1.5642e-06	2.5493e-05	5.1462e-05	1.9081e-06	8.9539e-06	8.2519e-06	5.1596e-06	1.2009e-05	3.5905e-06	4.4326e-06	8.2796e-07	1.3382e-05	5.2757e-06	4.1294e-06	0.00047997	0.00013435	0.00039471	0.00015367	0.00038536	0	0.00087114	0.00066824	0.00048262	0.00038374	0.0002434	0.00012589	5.922e-05	2.5144e-05	6.5309e-05	0.00011531
4.1262e-05	8.0951e-06	2.3564e-06	0.00011172	4.0686e-06	4.1128e-05	0.00083297	0.00087397	0.0012186	0.00031193	0.00027959	0.00022529	7.2095e-05	3.1552e-05	9.5595e-05	0.0001627	1.6886e-06	1.2277e-06	2.9598e-05	3.3404e-06	7.9962e-07	0.00013898	0.00018507	2.5598e-07	2.4575e-06	3.1589e-06	1.2187e-06	6.4776e-06	1.5422e-06	1.12e-06	3.0579e-07	3.1705e-06	2.9081e-05	3.9411e-06	0.00029589	0.0001464	5.1288e-05	0.00071261	9.3501e-05	0.00034145	0	0.0042114	0.0039181	0.0016301	0.0017813	0.00096921	0.00044849	0.0001859	0.00054462	0.00096355
2.0873e-05	3.9229e-06	1.623e-06	3.1804e-05	3.3235e-06	1.819e-05	0.00040774	0.00096446	0.00093664	0.00045917	0.00013731	0.00012488	6.0931e-05	2.9014e-05	7.1706e-05	0.00012403	8.4839e-07	1.9575e-06	1.9706e-05	2.0945e-06	5.1077e-07	5.9943e-05	0.0002428	3.2878e-07	2.8362e-06	2.2739e-06	1.0186e-06	7.2996e-06	1.4732e-06	2.0037e-06	4.0535e-07	3.3343e-06	3.7945e-05	2.8908e-06	0.00011682	6.454e-05	2.3062e-05	0.0002468	4.3732e-05	0.00016341	0.0029983	0	0.004176	0.0023189	0.00090911	0.00055731	0.0003839	0.00020558	0.00041996	0.00077089
2.5654e-05	5.4131e-06	1.3102e-06	5.5171e-05	2.049e-06	2.4513e-05	0.00053991	0.00079722	0.0014034	0.00030101	0.00033045	0.00036228	0.00015565	7.3909e-05	0.00020809	0.00027181	2.9373e-06	2.5118e-06	5.7458e-05	7.2507e-06	1.1244e-06	0.0001492	0.00029499	3.175e-07	2.7588e-06	4.2537e-06	1.7759e-06	1.3001e-05	3.2949e-06	1.7816e-06	4.1841e-07	7.863e-06	7.2018e-06	3.1516e-06	0.00017115	7.4991e-05	2.561e-05	0.00036244	4.5154e-05	0.00014698	0.0030197	0.0041605	0	0.001502	0.0022556	0.0013477	0.00091097	0.00042834	0.00094937	0.0017832
3.2282e-05	8.3285e-06	9.08e-06	1.4232e-05	1.4451e-05	3.9866e-05	0.00024473	0.00076065	0.00054248	0.00045958	7.4317e-05	4.7575e-05	4.4315e-05	2.1221e-05	2.4179e-05	7.7063e-05	4.9913e-06	4.5397e-06	8.3793e-06	2.008e-06	9.1507e-07	3.5682e-05	0.00024408	1.955e-06	3.418e-06	6.4496e-06	1.0218e-06	4.5403e-06	1.0291e-06	3.7095e-06	2.9175e-06	1.5333e-06	4.0874e-05	5.4161e-06	9.8824e-05	4.9935e-05	3.7602e-05	9.9867e-05	5.2508e-05	0.00017454	0.0019095	0.0041553	0.0024142	0	0.00056662	0.0002839	0.00030657	0.00017981	0.00025641	0.00057239
4.9585e-05	9.2341e-06	2.2988e-06	9.3494e-05	2.6297e-06	4.7688e-05	0.00066256	0.00041605	0.0010268	0.00013718	0.00053289	0.00042567	0.00048904	0.00015401	0.00024314	0.00022119	6.1429e-06	2.5438e-06	7.4629e-05	3.873e-05	8.4561e-06	0.00023172	0.0001674	4.5347e-07	5.8321e-06	6.9475e-06	5.1212e-06	1.8764e-05	5.0481e-06	2.337e-06	8.2899e-07	1.9219e-05	3.154e-06	4.2757e-06	0.00031636	0.00010706	3.6252e-05	0.00055703	6.6914e-05	0.00021424	0.0029287	0.0020103	0.0042534	0.00076431	0	0.0021815	0.003401	0.0013687	0.0015006	0.0028584
2.0863e-05	2.0722e-05	7.0959e-06	0.00013602	1.0546e-05	8.1495e-06	8.5551e-05	5.4658e-05	0.00020205	2.8384e-05	0.00016968	0.00087272	0.00011923	0.00014816	0.00044545	9.4988e-05	3.8999e-05	2.1531e-05	0.000453	0.00028756	0.00016503	0.0002891	6.4706e-05	1.5198e-07	4.3495e-06	9.5949e-06	6.6505e-06	5.0598e-05	1.0956e-05	8.2664e-06	1.4485e-06	1.7788e-05	8.0942e-07	6.4615e-06	0.0002633	0.00020429	5.7031e-05	0.00093142	9.0494e-05	6.602e-05	0.00067129	0.00022321	0.00086365	9.537e-05	0.0020798	0	0.001331	0.0011296	0.004422	0.001361
9.5378e-06	2.6097e-06	8.6018e-07	8.0837e-06	1.0655e-06	5.24e-06	6.4064e-05	5.28e-05	0.00015243	3.6261e-05	0.00023518	0.00016507	0.00080729	0.00027899	0.0001869	0.00037546	7.2637e-06	5.9594e-06	7.3274e-05	4.1901e-05	8.3867e-06	6.7666e-05	0.00011426	4.8956e-07	4.3493e-06	1.5894e-05	6.0428e-06	2.1786e-05	4.2713e-06	3.0901e-06	5.218e-07	5.1068e-05	2.9694e-06	1.491e-06	8.889e-05	3.2247e-05	6.8636e-06	0.00011614	1.0806e-05	2.9996e-05	0.00038098	0.0003103	0.00084249	0.00018592	0.0021647	0.0012043	0	0.0016599	0.0012142	0.0031617
1.2543e-06	3.2165e-07	1.6726e-07	1.1407e-06	1.7498e-07	6.3672e-07	2.3836e-06	1.554e-06	7.032e-06	1.2037e-06	4.4578e-05	4.3012e-05	0.000148	8.9689e-05	6.234e-05	3.5453e-05	1.8663e-06	3.3291e-06	4.0454e-05	2.5355e-05	9.2443e-06	2.1628e-05	6.0977e-06	2.3491e-07	4.9811e-06	2.7393e-06	6.3548e-06	2.3033e-05	5.6265e-06	2.17e-06	3.8074e-07	8.5647e-05	6.2971e-07	2.1888e-07	3.6461e-05	8.5826e-06	1.7334e-06	2.755e-05	3.5301e-06	4.2107e-06	3.3348e-05	2.0562e-05	9.0276e-05	1.0378e-05	0.00069326	0.00045201	0.0010628	0	0.0006264	0.00074278
8.0294e-06	6.1518e-06	2.8653e-06	3.0016e-05	3.7892e-06	2.7301e-06	2.6201e-05	1.704e-05	7.3918e-05	1.1286e-05	9.0053e-05	0.00042459	8.6797e-05	0.00013174	0.00046249	6.3642e-05	1.5116e-05	1.6698e-05	0.00031657	0.00025482	0.0001449	9.6022e-05	3.8408e-05	2.8347e-07	8.7478e-06	9.8924e-06	9.4758e-06	4.3255e-05	1.0511e-05	1.1619e-05	1.4398e-06	3.5011e-05	6.3337e-07	2.2393e-06	0.00010714	8.4731e-05	2.1001e-05	0.00028071	3.2002e-05	1.7773e-05	0.00018341	6.335e-05	0.00029382	3.3796e-05	0.001337	0.0036153	0.0011909	0.0014002	0	0.0010869
1.8124e-05	5.6717e-06	1.8737e-06	1.9439e-05	2.4643e-06	1.2383e-05	0.00017696	0.00020318	0.00047399	0.00012458	0.00031407	0.00024611	0.00092436	0.00031059	0.00023468	0.000724	1.1785e-05	9.1574e-06	9.7638e-05	3.7606e-05	4.5681e-06	0.00010136	0.00030534	6.1693e-07	4.3427e-06	2.8401e-05	4.2817e-06	1.9621e-05	4.2892e-06	3.6568e-06	5.2619e-07	2.3529e-05	6.5746e-06	3.5228e-06	0.00012055	5.2251e-05	1.3801e-05	0.00021882	2.1459e-05	6.4061e-05	0.0009713	0.0010777	0.0023045	0.00060131	0.002419	0.0015895	0.0038535	0.0018858	0.0016572	0
1.6801e-05	3.5808e-05	1.762e-05	2.9154e-05	1.4627e-05	1.8318e-05	1.1251e-05	3.9557e-06	5.2437e-06	8.4763e-06	1.2937e-05	5.3846e-05	4.6627e-06	4.7432e-06	1.3421e-05	5.6597e-06	0.0010354	0.00072527	5.1922e-05	7.9096e-05	7.8164e-05	2.6201e-05	2.6484e-05	8.9768e-08	1.8477e-06	1.0715e-05	5.0174e-06	1.8235e-05	2.4745e-06	4.3069e-06	6.0052e-07	2.2135e-06	8.4328e-07	3.0989e-05	0.00014513	0.00019874	9.5519e-05	0.00028099	0.00010302	6.0876e-05	9.4801e-05	2.0008e-05	7.4709e-05	2.7347e-05	0.00026813	0.0010698	0.0001618	0.00013155	0.00036971	0.00015749
2.5744e-06	8.2951e-06	2.3149e-06	1.2423e-05	1.6385e-06	4.356e-06	2.3184e-06	1.3191e-06	2.3437e-06	2.3028e-06	4.6493e-06	4.7667e-05	2.3942e-06	2.7292e-06	1.2075e-05	2.7905e-06	0.0011217	0.00097468	4.7179e-05	5.6927e-05	5.4924e-05	1.3503e-05	9.3445e-06	1.2182e-07	2.7297e-06	8.6248e-06	2.7358e-06	1.1365e-05	2.4443e-06	2.8544e-06	2.1598e-07	1.7452e-06	2.3979e-06	4.2793e-05	3.224e-05	5.2436e-05	8.803e-06	0.00013923	1.0051e-05	9.69e-06	2.8536e-05	8.0543e-06	4.7881e-05	9.6234e-06	0.00015978	0.001193	0.00012187	9.4375e-05	0.00044422	0.00010087
8.006e-06	0.00010756	8.5329e-06	0.00020746	7.5699e-06	8.5089e-06	3.4481e-05	1.2731e-05	4.449e-05	2.5364e-05	4.2192e-05	0.00027586	5.2254e-05	6.0649e-05	0.00019896	3.4552e-05	1.6729e-05	1.4974e-05	0.00020638	0.0001428	9.9035e-05	7.2513e-05	2.5077e-05	1.5736e-07	4.5798e-06	6.8548e-06	9.1723e-06	3.98e-05	7.5197e-06	1.025e-05	1.5344e-06	6.2361e-05	2.7038e-06	6.2191e-06	8.4992e-05	0.00039491	4.6865e-05	0.00074321	4.1382e-05	3.4784e-05	0.00026462	6.6526e-05	0.0002838	6.902e-05	0.00073996	0.0024425	0.00073277	0.00075039	0.0021882	0.00063347
2.6643e-06	2.8374e-05	2.3115e-06	5.8985e-05	1.99e-06	2.3705e-06	8.7548e-06	3.1964e-06	1.2983e-05	8.377e-06	1.9608e-05	0.00014127	3.3899e-05	3.6269e-05	0.0001166	1.9975e-05	6.2798e-05	3.325e-05	0.00016032	0.00029947	0.00036983	3.5324e-05	1.4513e-05	2.6012e-07	4.1125e-06	1.725e-05	2.3037e-05	0.00012615	7.9044e-06	5.0013e-05	8.2764e-06	4.9266e-05	1.1846e-06	4.9248e-06	8.9976e-05	0.00015806	3.4517e-05	0.00038746	4.2641e-05	1.6263e-05	0.00010939	2.4737e-05	0.00012413	2.0532e-05	0.00045196	0.0016847	0.00050145	0.00062178	0.0015166	0.0003652
1.9172e-06	1.0342e-05	1.1982e-06	2.3613e-05	1.0661e-06	1.0917e-06	2.5312e-06	8.8143e-07	4.9633e-06	3.4795e-06	1.1969e-05	7.7241e-05	1.8434e-05	2.0545e-05	8.0625e-05	1.1947e-05	0.00011663	7.5097e-05	0.00016322	0.00038151	0.00058754	3.0553e-05	9.4716e-06	3.2826e-07	3.0051e-06	3.4553e-05	4.9987e-05	0.00022066	3.1481e-05	0.00010854	1.691e-05	4.6241e-05	8.1641e-07	8.3273e-06	0.00011137	0.00013522	4.0915e-05	0.00037704	5.5396e-05	1.3891e-05	5.983e-05	9.7114e-06	4.5559e-05	9.1965e-06	0.00029172	0.0011164	0.00027461	0.00040393	0.00095942	0.00019478
3.6742e-05	4.8256e-05	1.6053e-05	0.00013558	2.6136e-05	1.6441e-05	8.9829e-05	4.669e-05	0.00015196	3.0164e-05	0.00015053	0.00039729	0.00013462	7.6169e-05	0.00016766	6.4531e-05	1.8258e-05	9.9104e-06	0.00016865	0.00010349	5.5248e-05	0.00019369	4.5162e-05	2.2543e-07	4.9021e-06	6.3957e-06	4.6922e-06	3.0308e-05	6.8926e-06	3.6522e-06	8.5941e-07	1.6435e-05	9.579e-07	4.8181e-06	0.00042786	0.00027945	0.00012742	0.00083854	0.00023479	0.00012634	0.00061012	0.00021062	0.00068272	0.00011601	0.0017371	0.0029203	0.0011048	0.0008696	0.0013972	0.0010339
3.4243e-05	9.9789e-06	1.3216e-05	1.5318e-05	2.0709e-05	5.1363e-05	8.7715e-05	0.00017886	0.00022771	0.00017301	8.1383e-05	5.753e-05	0.00014301	6.3684e-05	5.1387e-05	0.00017341	8.8321e-06	7.0311e-06	1.7932e-05	6.6724e-06	1.7707e-06	3.6529e-05	0.0002274	2.913e-06	5.7636e-06	1.2594e-05	1.788e-06	7.0114e-06	2.3735e-06	5.9192e-06	4.709e-06	3.295e-06	7.3854e-06	6.4035e-06	6.9046e-05	3.3633e-05	2.9855e-05	7.6722e-05	3.7424e-05	0.00012159	0.00056353	0.0011185	0.0014729	0.00093709	0.00059512	0.00035609	0.00074206	0.00043674	0.0004154	0.0014055
2.2593e-06	1.6089e-06	1.0946e-06	2.3948e-06	1.5438e-06	2.0549e-06	3.0484e-06	1.7016e-06	2.1004e-06	2.5551e-06	4.397e-06	4.0863e-06	4.1452e-06	1.6595e-06	2.156e-06	2.7737e-06	3.4657e-06	5.7138e-06	2.49e-06	3.0548e-06	6.7686e-06	4.1056e-06	4.8539e-06	0.00075574	0.00051797	9.8703e-06	7.4459e-06	1.2644e-05	8.341e-06	2.8424e-05	3.0441e-05	6.3548e-06	1.5613e-07	9.0384e-07	8.098e-06	3.8503e-06	2.7536e-06	1.0303e-05	3.8536e-06	6.8571e-06	9.1411e-06	9.8016e-06	1.088e-05	1.7774e-05	1.4372e-05	1.9603e-05	2.867e-05	1.3135e-05	1.2315e-05	2.0293e-05
1.9697e-07	1.7909e-07	8.1303e-08	1.0243e-07	1.2965e-07	6.3874e-07	3.7377e-07	4.6486e-07	1.4134e-07	2.1797e-07	1.1144e-07	7.9087e-08	3.9559e-07	3.4022e-07	1.3268e-07	2.5868e-07	1.4285e-06	6.7123e-06	6.9477e-07	2.1391e-06	4.8548e-06	5.7482e-08	6.752e-07	0.00048077	0.0014655	1.2391e-05	3.26e-05	1.4842e-05	3.1865e-05	2.3616e-05	1.8742e-05	1.1709e-05	2.685e-07	6.6014e-07	1.5244e-06	6.2367e-07	4.3768e-07	1.3528e-06	4.4592e-07	2.5989e-06	2.6845e-06	4.6049e-06	3.5236e-06	6.0998e-06	3.0009e-06	1.9278e-05	1.2582e-05	1.1772e-05	1.5754e-05	6.3905e-06
1.9416e-05	1.2958e-05	8.9289e-06	2.0994e-05	1.294e-05	1.4793e-05	2.1874e-05	1.1075e-05	1.7009e-05	1.8135e-05	3.0964e-05	3.359e-05	2.699e-05	1.1607e-05	1.8011e-05	1.9931e-05	2.2199e-05	2.2279e-05	1.2698e-05	6.5887e-06	3.6015e-06	3.2944e-05	3.2911e-05	3.8231e-05	1.3228e-05	9.8378e-05	6.2954e-05	9.1123e-06	3.1086e-05	7.6451e-05	9.0792e-05	4.4358e-06	7.9797e-08	2.5334e-07	7.7953e-05	4.3127e-05	3.3025e-05	7.4354e-05	4.4504e-05	5.7834e-05	0.00010641	0.00010495	0.00013195	0.00016043	0.00016149	0.00015328	0.00019333	0.0001064	0.00013155	0.00020187
5.4356e-07	1.7907e-07	9.8298e-08	2.0809e-07	1.185e-07	3.587e-06	1.5876e-07	1.6556e-07	9.0863e-08	1.2042e-07	1.4588e-07	2.2918e-07	2.2981e-07	3.2141e-07	1.4277e-07	8.0629e-07	3.7623e-07	3.1873e-06	5.9853e-07	1.2721e-06	2.5917e-06	2.3275e-07	4.9156e-07	1.8872e-05	3.0516e-05	8.0449e-05	0.00024823	2.4866e-05	0.00013591	7.7709e-05	1.9778e-05	1.4532e-05	1.8327e-07	3.3387e-07	1.8374e-06	7.236e-07	5.4863e-07	1.333e-06	1.7071e-06	3.3027e-06	5.6442e-06	1.2602e-05	1.5405e-05	2.1714e-05	9.5156e-06	6.8257e-06	3.8654e-05	7.2415e-05	2.0159e-05	3.0442e-05
2.1419e-07	9.7251e-08	1.1176e-07	1.4774e-07	1.3758e-08	2.2488e-06	6.0095e-08	4.6593e-08	1.7702e-08	9.5312e-08	8.7248e-09	1.5709e-07	9.3585e-08	3.5289e-07	2.9149e-08	2.9461e-08	1.5839e-06	5.8913e-06	9.2705e-07	2.4928e-06	6.4449e-06	4.3617e-08	5.1281e-07	3.564e-05	0.00043841	8.769e-06	4.4704e-05	2.404e-05	1.2265e-05	1.886e-05	5.6391e-06	1.9904e-05	7.3827e-07	5.2532e-06	5.496e-07	6.8774e-07	6.5536e-07	2.2037e-06	9.1077e-07	4.7284e-06	8.0137e-07	3.691e-07	7.4056e-07	1.0005e-06	1.9604e-06	6.994e-06	1.6188e-05	6.6974e-05	1.9624e-05	5.0087e-06
6.3872e-07	9.5312e-08	7.0924e-08	1.0172e-07	5.5712e-08	4.3685e-06	1.2822e-07	1.85e-07	3.1528e-08	6.0307e-08	4.0056e-08	6.3486e-08	1.2977e-07	1.6066e-07	4.7841e-08	7.4736e-07	3.2847e-07	2.8499e-06	4.0841e-07	9.3876e-07	1.8862e-06	1.0883e-07	4.9913e-07	6.155e-05	0.00014932	8.9572e-05	0.00028081	1.8989e-05	0.00018571	7.8442e-05	1.8411e-05	1.4586e-05	2.0133e-07	4.9437e-07	1.4321e-06	4.5404e-07	3.8622e-07	8.0591e-07	1.8494e-06	2.9628e-06	4.8093e-06	1.097e-05	1.349e-05	1.9177e-05	8.5078e-06	5.7944e-06	4.1361e-05	6.2871e-05	2.0491e-05	3.0506e-05
3.3063e-06	2.6013e-06	1.4063e-06	3.9394e-06	1.8439e-06	3.4518e-06	3.5118e-06	1.7667e-06	3.159e-06	2.6337e-06	4.7902e-06	6.2852e-06	4.7821e-06	2.6478e-06	3.3265e-06	3.5624e-06	4.0935e-06	8.0097e-06	2.8863e-06	2.5011e-06	3.9822e-06	6.1162e-06	4.4241e-06	8.8478e-05	0.00083428	3.937e-05	5.1285e-05	1.0233e-05	3.554e-05	5.2425e-05	4.2171e-05	5.1696e-06	1.5775e-07	2.8994e-06	2.0257e-05	1.1168e-05	8.2157e-06	1.9906e-05	1.1696e-05	1.3344e-05	3.0446e-05	3.3244e-05	4.5889e-05	5.0261e-05	4.9719e-05	5.8511e-05	9.5642e-05	5.5585e-05	5.6511e-05	8.5072e-05
3.2538e-06	2.63e-06	1.4259e-06	4.134e-06	1.8391e-06	2.7628e-06	3.9591e-06	2.2682e-06	3.4868e-06	3.4579e-06	5.8913e-06	6.8565e-06	5.4203e-06	2.6315e-06	3.644e-06	3.8963e-06	4.4333e-06	9.1621e-06	2.8652e-06	2.0702e-06	2.9573e-06	6.4568e-06	6.3902e-06	9.3147e-05	0.00051317	4.9114e-05	3.2256e-05	6.2362e-06	2.76e-05	5.1749e-05	5.187e-05	2.6647e-06	1.0414e-07	2.8606e-06	1.8792e-05	1.0451e-05	7.605e-06	1.8703e-05	1.0401e-05	1.4385e-05	3.2107e-05	4.0042e-05	5.1017e-05	6.4832e-05	5.1711e-05	5.2425e-05	0.00010194	4.8926e-05	5.6642e-05	8.9466e-05
2.7147e-07	6.1475e-08	1.4113e-07	1.9351e-07	2.0878e-08	3.5563e-06	7.2078e-08	6.9131e-08	1.4859e-09	1.5025e-07	1.9045e-09	1.503e-08	1.8648e-08	4.0259e-07	3.7006e-08	9.8517e-08	1.13e-06	5.6278e-06	8.6862e-07	2.9141e-06	6.2837e-06	3.6898e-08	7.1545e-07	3.3444e-06	4.6514e-05	2.1426e-05	0.00010653	4.0353e-05	1.5654e-05	3.1366e-05	4.9033e-06	3.193e-05	9.6828e-07	8.3956e-07	4.8899e-07	1.0673e-07	4.4402e-07	1.338e-07	9.1533e-07	5.8256e-06	8.6864e-07	4.2229e-07	5.8391e-07	9.4653e-07	1.5194e-06	8.1297e-07	1.488e-05	8.8967e-05	4.757e-06	6.7292e-06
1.7211e-08	7.3724e-08	1.4369e-08	8.4869e-09	2.6315e-08	1.7353e-07	1.6216e-08	3.5333e-07	7.3946e-09	2.89e-07	2.4479e-08	2.3495e-09	3.2214e-08	8.7506e-08	6.6818e-09	7.3677e-09	7.7683e-07	3.1176e-06	1.531e-07	6.1466e-07	1.7189e-06	1.4227e-08	3.9565e-08	9.1338e-07	1.0344e-05	3.3057e-07	2.1661e-06	9.7212e-06	4.7396e-06	3.0516e-06	4.1179e-07	9.1122e-06	0.000289	7.3599e-05	5.148e-07	1.7691e-07	2.3792e-07	3.5468e-07	2.7087e-07	1.6572e-06	7.4296e-06	7.1301e-06	6.124e-06	4.2929e-06	9.9936e-07	4.2813e-07	9.561e-07	1.8651e-06	1.9099e-06	8.947e-07
4.9834e-08	6.3452e-08	6.825e-08	1.1924e-07	3.6848e-08	1.962e-07	3.1929e-08	7.5056e-08	1.2724e-08	1.0189e-07	4.8417e-08	5.3441e-08	2.2502e-08	8.1703e-08	5.338e-08	1.607e-08	2.4281e-07	1.4614e-06	1.9147e-07	4.9498e-07	1.0507e-06	6.7248e-08	8.4115e-08	8.7687e-07	5.2873e-06	4.0048e-07	7.4953e-07	5.6661e-06	1.1962e-06	1.8168e-06	4.0902e-07	1.7648e-06	3.0722e-05	9.7805e-05	4.8831e-07	3.6508e-07	3.017e-07	4.4277e-07	8.3961e-07	2.3567e-06	7.8098e-06	9.9769e-06	9.2289e-06	1.0632e-05	5.4996e-07	9.5786e-07	3.8107e-07	9.487e-07	5.4346e-06	8.4089e-07
[truncated: 18 more columns]

## Sheet: Figure4cnulldistributions1
observed correlation	independent	geometric
0.38217	0.014575	0.15133
	0.043523	0.15554
	0.086275	0.14423
	0.068201	0.15364
	0.091645	0.11607
	0.053292	0.13788
	0.13673	0.14201
	0.054727	0.14789
	0.053589	0.15369
	0.021053	0.16214
	0.047287	0.14425
	0.027208	0.13508
	0.058484	0.10293
	0.028093	0.12904
	0.057017	0.12645
	0.1227	0.11119
	0.034911	0.11898
	0.045467	0.134
	0.14742	0.14631
	0.045871	0.13916
	0.076444	0.19205
	0.11465	0.11757
	0.050814	0.13544
	0.088614	0.13072
	0.14496	0.14939
	0.03275	0.1332
	0.050736	0.15734
	0.049496	0.1535
	0.055989	0.1284
	0.05668	0.13126
	0.088902	0.14875
	0.048322	0.17032
	0.038566	0.11159
	0.079315	0.19344
	0.096318	0.16152
	0.18055	0.13728
	0.085265	0.10709
	0.035488	0.12847
	0.051268	0.14128
	0.10221	0.17349
	0.048526	0.12319
	0.067111	0.1221
	0.022348	0.11966
	0.047986	0.14571
	0.064147	0.16052
	0.1404	0.1358
	0.087178	0.13454
	0.077739	0.13368
	0.071857	0.17868
	0.11803	0.12783
	0.043136	0.14629
	0.043389	0.15219
	0.09357	0.10778
	0.061242	0.1286
	0.15563	0.10759
	0.018821	0.13471
	0.11552	0.14979
	0.1264	0.12103
	0.09189	0.17542
	0.028087	0.13052
	0.044274	0.17312
	0.072893	0.099056
	0.070437	0.13886
	0.02883	0.12822
	0.075202	0.1038
	0.09881	0.16591
	0.099188	0.13802
	0.043685	0.14718
	0.055872	0.13927
	0.078584	0.11783
	0.060371	0.16831
	0.067161	0.12912
	0.07308	0.17708
	0.04377	0.13815
	0.021111	0.14541
	0.10951	0.13192
	0.10776	0.125
	0.054781	0.14096
	0.063543	0.16641
	0.055281	0.15694
	0.074962	0.11493
	0.14635	0.12663
	0.074021	0.10567
	0.016471	0.12548
	0.067447	0.1554
	0.048419	0.13397
	0.092467	0.12555
	0.012765	0.14128
	0.057072	0.13686
	0.025122	0.12399
	0.080134	0.13737
	0.04364	0.14144
	0.04117	0.1087
	0.092271	0.1272
	0.09898	0.14025
	0.090855	0.16219
	0.22058	0.16097
	0.10157	0.13927
	0.081942	0.1579
	0.0093076	0.14589
	0.11574	0.14157
	0.059875	0.13935
	0.073892	0.14358
	0.026752	0.17479
	0.076174	0.14979
	0.0081874	0.11902
	0.0469	0.16242
	0.10215	0.16429
	0.075375	0.13235
	0.072367	0.14786
	0.027378	0.127
	0.035552	0.1307
	0.067611	0.13495
	0.033024	0.10466
	0.053958	0.18892
	0.10875	0.12784
	0.046432	0.1354
	0.020041	0.13484
	0.050031	0.16513
	0.05368	0.12451
	0.056323	0.18026
	0.076202	0.15085
	0.06632	0.17267
	0.036932	0.14492
	0.12812	0.11637
	0.096447	0.18663
	0.098853	0.11665
	0.089452	0.11094
	0.092456	0.12399
	0.018996	0.18494
	0.08148	0.16414
	0.11356	0.16055
	0.15797	0.12721
	0.088409	0.13194
	0.006013	0.10837
	0.068304	0.1205
	0.069199	0.12582
	0.063673	0.12299
	0.015612	0.17149
	0.038661	0.12995
	0.054693	0.13411
	0.058973	0.15054
	0.0022913	0.14282
	0.070499	0.13872
	0.082953	0.15161
	0.08536	0.11353
	0.039594	0.13189
	0.11313	0.12575
	0.061135	0.1143
	0.07863	0.13617
	0.10152	0.13734
	0.057187	0.13727
	0.031261	0.12366
	0.09293	0.14073
	0.082437	0.1298
	0.052792	0.13221
	0.090862	0.17382
	0.080074	0.12403
	0.09214	0.12946
	0.053932	0.1215
	0.095633	0.13419
	0.038778	0.17606
	0.042928	0.13667
	0.029889	0.14203
	0.019007	0.15636
	0.065235	0.12943
	0.034111	0.11477
	0.039853	0.14344
	0.080124	0.12647
	0.1175	0.14699
	0.079602	0.13264
	0.049532	0.12755
	0.095946	0.15929
	0.072203	0.11491
	0.062155	0.11378
	0.071381	0.14817
	0.10841	0.15494
	0.040036	0.14211
	0.066451	0.15324
	0.092335	0.15081
	0.069883	0.11983
	0.034781	0.15738
	0.10797	0.13696
	0.12805	0.14981
	0.037384	0.16132
	0.079546	0.16313
	0.098177	0.12393
	0.11873	0.14026
	0.037244	0.12954
	0.014321	0.1337
	0.077885	0.12335
	0.064198	0.13005
	0.06353	0.1501
	0.040733	0.12939
	0.07119	0.13672
	0.17095	0.10045
	0.045304	0.14663
	0.13356	0.15136
	0.065786	0.17699
	0.037736	0.1113
	0.046733	0.12968
	0.038193	0.18298
	0.029464	0.11332
	0.063292	0.10523
	0.016312	0.11796
	0.028749	0.14131
	0.030509	0.12239
	0.033183	0.14844
	0.03861	0.13067
	0.18086	0.11948
	0.087788	0.15405
	0.019559	0.15806
	0.13872	0.17946
	0.14401	0.16148
	0.050668	0.12697
	0.058054	0.15284
	0.039891	0.10343
	0.034692	0.11239
	0.054285	0.12527
	0.083264	0.13732
	0.042203	0.11978
	0.077346	0.1474
	0.0017745	0.12335
	0.030767	0.11571
	0.12356	0.13083
	0.037079	0.1074
	0.058129	0.15321
	0.073093	0.17592
	0.095474	0.1562
	0.048048	0.13852
	0.07722	0.11944
	0.010934	0.10599
	0.027093	0.12498
	0.022857	0.15027
	0.099458	0.12958
	0.084763	0.15368
	0.010264	0.12859
	0.12639	0.12981
	0.11837	0.13643
	0.028835	0.19394
	0.093299	0.14129
	0.20754	0.1245
	0.065626	0.12277
	0.073275	0.13487
	0.022837	0.12791
	0.11943	0.14218
	0.0055749	0.11271
	0.051634	0.13193
	0.072597	0.11925
	0.045328	0.15781
	0.068013	0.13547
	0.068149	0.15652
	0.070358	0.11685
	0.035812	0.13989
	0.023626	0.12472
	0.073337	0.12014
	0.093958	0.1616
	0.088971	0.13801
	0.15103	0.18726
	0.043156	0.17623
	0.052802	0.13383
	0.16282	0.10291
	0.042478	0.15357
	0.13147	0.12442
	0.13368	0.17815
	0.10734	0.10237
	0.098556	0.13657
	0.036731	0.13064
	0.060111	0.14862
	0.19655	0.1507
	0.04404	0.16032
	0.038458	0.11768
	0.063582	0.15582
	0.01797	0.14706
	0.059134	0.16195
	0.024303	0.13484
	0.04927	0.13871
	0.072536	0.14535
	0.044366	0.10975
	0.038062	0.14723
	0.097992	0.1344
	0.085425	0.13093
	0.109	0.15266
	0.20501	0.11604
	0.047246	0.11651
	0.070148	0.15924
	0.10325	0.16479
	0.036331	0.099235
	0.030911	0.12142
	0.072461	0.15178
	0.055075	0.15547
	0.13511	0.14813
	0.085278	0.19179
	0.043673	0.14653
	0.044398	0.11676
	0.02236	0.13726
	0.038773	0.13795
	0.011522	0.21068
	0.16325	0.15872
	0.01118	0.12306
	0.027331	0.13405
	0.068394	0.11846
	0.064347	0.10985
	0.044686	0.16524
	0.068019	0.12116
	0.036774	0.13603
	0.003968	0.14857
	0.014761	0.14707
	0.083785	0.1272
	0.050016	0.12331
	0.037866	0.14387
	0.075102	0.13359
	0.10023	0.18241
	0.078138	0.16201
	0.048006	0.15146
	0.051533	0.12518
	0.029177	0.12456
	0.089957	0.11668
	0.058656	0.097066
	0.070822	0.17536
	0.028539	0.15067
	0.039669	0.13928
	0.097572	0.13944
	0.07054	0.1696
	0.029477	0.12349
	0.035841	0.14929
	0.067067	0.13799
	0.026972	0.16399
	0.027725	0.14194
	0.032143	0.14728
	0.027283	0.14806
	0.059577	0.14961
	0.039736	0.14855
	0.052359	0.15086
	0.050121	0.14356
	0.065654	0.14694
	0.076358	0.13179
	0.089661	0.13754
	0.069813	0.1167
	0.11524	0.12413
	0.086059	0.13208
	0.028977	0.12039
	0.03403	0.14147
	0.011595	0.14937
	0.035323	0.1606
	0.02139	0.12733
	0.093239	0.12818
	0.037893	0.13874
	0.030954	0.18463
	0.091651	0.14014
	0.038588	0.13915
	0.085484	0.12182
	0.033846	0.1536
	0.023184	0.14169
	0.070361	0.10103
	0.10103	0.11727
	0.046602	0.12636
	0.023093	0.16984
	0.026905	0.16453
	0.075873	0.1373
	0.10134	0.17923
	0.044841	0.1433
	0.075274	0.14139
	0.07713	0.17258
	0.29201	0.13686
	0.16323	0.17064
	0.052636	0.13054
	0.077849	0.1755
	0.12583	0.12019
	0.15873	0.14972
	0.081412	0.11735
	0.087633	0.14835
	0.065123	0.17971
	0.085375	0.14405
	0.10095	0.13237
	0.055932	0.16158
	0.087549	0.14016
	0.01718	0.13082
	0.035872	0.15168
	0.03629	0.15643
	0.061341	0.12247
	0.042659	0.12852
	0.034133	0.13913
	0.017522	0.14661
	0.080505	0.14134
	0.1684	0.11842
	0.052656	0.10334
	0.01862	0.1363
	0.033831	0.14954
	0.03553	0.11722
	0.054462	0.13356
	0.098981	0.20845
	0.10556	0.15312
	0.0492	0.11821
	0.10771	0.11236
	0.070171	0.16136
	0.050125	0.11964
	0.0076784	0.1193
	0.077449	0.17375
	0.041419	0.13926
	0.05359	0.14231
	0.17278	0.1295
	0.036341	0.14424
	0.063058	0.13534
	0.011073	0.13209
	0.17749	0.11808
	0.097617	0.1398
	0.051735	0.15455
	0.080841	0.15904
	0.090334	0.13386
	0.077905	0.14878
	0.11519	0.1354
	0.15237	0.17551
	0.10166	0.12257
	0.021963	0.12495
	0.084726	0.11675
	0.098647	0.16605
	0.071048	0.15689
	0.076049	0.17829
	0.0067127	0.12119
	0.095232	0.14279
	0.13412	0.16755
	0.082244	0.14059
	0.05131	0.13877
	0.039564	0.18827
	0.10762	0.13656
	0.040293	0.14401
	0.11273	0.14703
	0.062771	0.13276
	0.047245	0.10996
	0.062421	0.13588
	0.059999	0.14567
	0.034759	0.16533
	0.04278	0.11094
	0.04856	0.12993
	0.14151	0.16602
	0.034555	0.11777
	0.23453	0.14594
	0.031993	0.12459
	0.1667	0.16324
	0.10762	0.16001
	0.08838	0.13011
	0.037183	0.1662
	0.1296	0.15714
	0.073024	0.10965
	0.047321	0.1594
	0.081962	0.11736
	0.060027	0.13178
	0.079486	0.14046
	0.019557	0.14404
	0.070686	0.13929
	0.069991	0.11503
	0.043779	0.11193
	0.078033	0.12814
	0.046059	0.13728
	0.048638	0.14262
	0.048831	0.17176
	0.087042	0.13627
	0.05649	0.12777
	0.066805	0.12924
	0.029557	0.14073
	0.027576	0.12736
	0.043845	0.19476
	0.10546	0.1347
	0.060151	0.13949
	0.10655	0.12422
	0.033374	0.11835
	0.060508	0.12688
	0.056644	0.13549
	0.034542	0.12224
	0.030616	0.15839
	0.04331	0.16629
	0.11504	0.15485
	0.042237	0.14529
	0.042481	0.12494
	0.047274	0.1465
	0.04817	0.10968
	0.018646	0.13301
	0.037816	0.10904
	0.04479	0.12141
	0.067907	0.1439
	0.072139	0.17372
	0.046801	0.13988
	0.060403	0.12569
	0.10971	0.12488
	0.051071	0.12898
	0.036994	0.18462
	0.033897	0.14122
	0.055695	0.13678
	0.039423	0.13825
	0.071405	0.10708
	0.032051	0.18988
	0.12557	0.13315
	0.22091	0.1302
	0.076561	0.12469
	0.03107	0.13613
	0.035506	0.15193
	0.059798	0.13933
	0.018606	0.13176
	0.047787	0.14485
	0.035637	0.12092
	0.016483	0.13903
	0.048884	0.13834
	0.019952	0.11959
	0.04462	0.13288
	0.095054	0.17719
	0.071463	0.14943
	0.030372	0.12679
	0.019587	0.13034
	0.096022	0.15085
	0.14323	0.12616
	0.050021	0.14661
	0.062352	0.15118
	0.055265	0.13013
	0.082993	0.11592
	0.093205	0.12411
	0.035252	0.1378
	0.038365	0.14351
	0.13218	0.15741
	0.19679	0.14252
	0.19433	0.13769
	0.067142	0.15117
	0.0399	0.11712
	0.05314	0.16101
	0.11366	0.14299
	0.064975	0.13491
	0.096935	0.13008
	0.10319	0.11458
	0.034821	0.12345
	0.055659	0.12884
	0.17643	0.15348
	0.087596	0.15309
	0.059296	0.14707
	0.038752	0.13201
	0.016166	0.14788
	0.040713	0.14771
	0.033294	0.13043
	0.082209	0.12985
	0.15144	0.11898
	0.084123	0.13081
	0.045023	0.13373
	0.055655	0.14054
	0.079771	0.13583
	0.025245	0.15512
	0.060729	0.15804
	0.074035	0.15665
	0.02509	0.1438
	0.075132	0.14312
	0.081495	0.14564
	0.087381	0.12872
	0.075637	0.20349
	0.024193	0.15928
	0.059863	0.12908
	0.053788	0.14886
	0.09164	0.12593
	0.12238	0.11817
	0.036482	0.14679
	0.022511	0.14173
	0.066924	0.11264
	0.017391	0.1581
	0.045869	0.17348
	0.031561	0.12246
	0.058067	0.1421
	0.020799	0.12715
	0.064177	0.13709
	0.042739	0.13791
	0.06293	0.12085
	0.17504	0.11858
	0.053387	0.1534
	0.050762	0.11675
	0.069907	0.17719
	0.046666	0.16844
	0.05434	0.13589
	0.051278	0.12029
	0.042381	0.14698
	0.079289	0.14951
	0.066092	0.1635
	0.059533	0.13497
	0.07685	0.14152
	0.064992	0.16646
	0.082114	0.16818
	0.053719	0.13097
	0.084844	0.15718
	0.1242	0.15283
	0.035737	0.15353
	0.078238	0.13857
	0.1026	0.19476
	0.066126	0.14952
	0.079996	0.12297
	0.047537	0.1295
	0.059084	0.12097
	0.062702	0.1362
	0.080277	0.13671
	0.027084	0.13487
	0.10161	0.16512
	0.11132	0.17162
	0.066534	0.11167
	0.055783	0.12565
	0.084979	0.11278
	0.08979	0.16758
	0.050707	0.17794
	0.087674	0.14853
	0.048566	0.17317
	0.041812	0.12349
	0.11331	0.15444
	0.11523	0.16811
	0.08084	0.15499
	0.028845	0.14433
	0.075586	0.11802
	0.059226	0.17398
	0.087428	0.12477
	0.056338	0.14704
	0.049604	0.15038
	0.035638	0.13229
	0.0043522	0.14974
	0.15354	0.13721
	0.073044	0.16766
	0.27716	0.1098
	0.082757	0.12668
	0.034512	0.19466
	0.065738	0.15489
	0.020165	0.14611
	0.035676	0.14093
	0.027672	0.13681
	0.12935	0.10518
	0.095231	0.11876
	0.090291	0.13981
	0.025192	0.12961
	0.19086	0.13819
	0.13698	0.1743
	0.039505	0.13515
	0.044728	0.17932
	0.043756	0.10286
	0.018811	0.13286
	0.060009	0.14192
	0.034387	0.16616
	0.0071055	0.14264
	0.074847	0.11822
	0.006418	0.11452
	0.064027	0.14114
	0.01902	0.14481
	0.079051	0.18282
	0.049769	0.17801
	0.11883	0.12998
	0.092513	0.13883
	0.062655	0.15559
	0.20429	0.13533
	0.14732	0.13594
	0.08972	0.13331
	0.14416	0.15682
	0.057324	0.11934
	0.022357	0.11937
	0.14622	0.12157
	0.057905	0.15333
	0.059694	0.14711
	0.061466	0.11394
	0.014215	0.12451
	0.057177	0.13989
	0.030076	0.14804
	0.093857	0.15347
	0.033697	0.15945
	0.14359	0.15454
	0.027869	0.11803
	0.023134	0.16967
	0.091884	0.12247
	0.081991	0.15454
	0.10399	0.13373
	0.035755	0.12952
	0.020784	0.13344
	0.079768	0.11942
	0.037805	0.13387
	0.11548	0.165
	0.19394	0.13737
	0.077605	0.11532
	0.073348	0.12722
	0.069409	0.16356
	0.058831	0.10427
	0.062771	0.14428
	0.074456	0.12818
	0.020767	0.14636
	0.048819	0.12686
	0.072655	0.15792
	0.062588	0.10094
	0.063718	0.15023
	0.071127	0.13054
	0.034538	0.17449
	0.018678	0.15699
	0.044108	0.17244
	0.099757	0.12707
	0.072075	0.13239
	0.19864	0.11177
	0.11589	0.12976
	0.069405	0.15821
	0.062223	0.13429
	0.085247	0.11769
	0.045509	0.13486
	0.083801	0.16944
	0.031325	0.12133
	0.084749	0.14117
	0.064411	0.13093
	0.062157	0.18934
	0.077842	0.17034
	0.12148	0.1185
	0.095432	0.12146
	0.10171	0.15813
	0.11111	0.12752
	0.093201	0.11735
	0.051725	0.14118
	0.055261	0.12173
	0.14357	0.17737
	0.033919	0.15288
	0.04511	0.13233
	0.079872	0.13726
	0.093996	0.13451
	0.029191	0.13742
	0.042405	0.1219
	0.034367	0.13438
	0.03231	0.14381
	0.070667	0.12424
	0.053001	0.17061
	0.10072	0.13401
	0.043402	0.12391
	0.016126	0.14547
	0.039949	0.16402
	0.041031	0.17828
	0.11953	0.11646
	0.048946	0.15324
	0.10089	0.14724
	0.062101	0.13093
	0.088778	0.13556
	0.040266	0.1204
	0.083498	0.17183
	0.073043	0.11234
	0.14734	0.14317
	0.014303	0.16211
	0.044174	0.14696
	0.05462	0.11234
	0.091358	0.15658
	0.019896	0.16288
	0.063151	0.15677
	0.15502	0.12544
	0.045098	0.1383
	0.077531	0.12731
	0.020495	0.11005
	0.041559	0.12059
	0.050503	0.16498
	0.076502	0.14809
	0.066173	0.10216
	0.060559	0.14945
	0.05628	0.14074
	0.11045	0.12497
	0.11026	0.13536
	0.052171	0.15967
	0.061873	0.11962
	0.15953	0.13244
	0.05407	0.10976
	0.020588	0.15943
	0.059922	0.13761
	0.051545	0.11905
	0.030487	0.11505
	0.10257	0.14306
	0.038715	0.1497
	0.080217	0.15644
	0.059319	0.13834
	0.03845	0.1245
	0.058759	0.13379
	0.052468	0.17174
	0.091111	0.19385
	0.047761	0.11243
	0.1146	0.11514
	0.12313	0.13459
	0.17673	0.15378
	0.051343	0.12639
	0.063523	0.13479
	0.073048	0.17026
	0.1276	0.12981
	0.091125	0.15391
	0.066993	0.15563
	0.064337	0.11464
	0.076933	0.16145
	0.060506	0.13501
	0.012882	0.13388
	0.049938	0.13277
	0.098757	0.12619
	0.03072	0.13496
	0.047998	0.13554
	0.059573	0.16088
	0.030114	0.14166
	0.13592	0.13411
	0.13227	0.128
	0.11257	0.14379
	0.13712	0.1467
	0.042294	0.1713
	0.052972	0.10025
	0.055547	0.11191
	0.023464	0.13502
	0.083333	0.15176
	0.070153	0.1555
	0.18097	0.17618
	0.020088	0.15138
	0.090964	0.15845
	0.048121	0.13373
	0.1399	0.13602
	0.038797	0.16262
	0.072012	0.10853
	0.067217	0.13873
	0.078564	0.13446
	0.040733	0.11638
	0.065096	0.20708
	0.038486	0.1377
	0.10526	0.1492
	0.090887	0.11524
	0.16399	0.18024
	0.08823	0.12038
	0.1308	0.15083
	0.18194	0.12391
	0.032748	0.13691
	0.019379	0.12951
	0.031444	0.11743
	0.018961	0.10631
	0.077038	0.1165
	0.06681	0.14522
	0.098205	0.15703
	0.020571	0.11915
	0.043745	0.17271
	0.13752	0.12909
	0.14374	0.1478
	0.087439	0.17651
	0.063991	0.15496
	0.052175	0.14001
	0.060225	0.12416
	0.13071	0.13355
	0.062548	0.10287
	0.033031	0.12623
	0.20266	0.16925
	0.059275	0.15963
	0.136	0.15003
	0.049475	0.15488
	0.11205	0.12418
	0.061686	0.12765
	0.085172	0.12698
	0.027016	0.13995
	0.05163	0.14052
	0.033489	0.1923
	0.045439	0.16145
	0.009908	0.14807
	0.18854	0.14669
	0.093268	0.12358
	0.06094	0.12879
	0.093992	0.18811
	0.027575	0.10975
	0.095564	0.13206
	0.062376	0.14909
	0.043498	0.11204
	0.035408	0.11209
	0.053297	0.17437
	0.047514	0.13543
	0.069444	0.15666
	0.04567	0.16146
	0.083128	0.11803
	0.056934	0.17401
	0.055261	0.14767
	0.13387	0.11501
	0.080413	0.17686
	0.09563	0.1991
	0.059844	0.099577
	0.029967	0.12246
	0.051202	0.15983
	0.211	0.1119
	0.088292	0.14021
	0.039393	0.1415
	0.10037	0.12334
	0.026691	0.15279
	0.065828	0.14372
	0.11306	0.12293
	0.060577	0.11883
	0.06993	0.14631
	0.051514	0.1163
	0.056287	0.12723
	0.056446	0.12581
	0.12544	0.11822
	0.14964	0.16992
	0.055034	0.13879
	0.060782	0.13367
	0.01966	0.15707
	0.068808	0.14148
	0.04745	0.128
	0.14221	0.20186
	0.020537	0.15048
	0.072375	0.13233
	0.11507	0.14993
	0.051973	0.13632
	0.04777	0.148
	0.079941	0.13318
	0.033184	0.11483
	0.15374	0.12396
	0.14035	0.1331
	0.04282	0.15459
	0.08049	0.16821
	0.052662	0.16915
	0.1135	0.14466
	0.11089	0.15952
	0.028755	0.13278
	0.10464	0.12223
	0.060073	0.15889
	0.10018	0.12864
	0.050105	0.13333
	0.091712	0.17081
	0.067778	0.13885
	0.071089	0.14237
	0.063384	0.16772
	0.066237	0.14747
	0.1166	0.14894
	0.079295	0.1444
	0.14849	0.1236
	0.041745	0.14934
	0.038273	0.12789
	0.02407	0.13632
	0.046849	0.11171
	0.0080833	0.15887
	0.10568	0.1102
	0.02152	0.13349
	0.072008	0.11055
	0.047283	0.12017
	0.027578	0.12983
	0.16641	0.12666
	0.024441	0.12359
	0.019625	0.16288
	0.0093232	0.19079
	0.090956	0.12449
	0.11016	0.15304
	0.026568	0.15375
	0.051918	0.14073
	0.026953	0.12802
	0.025217	0.1209
	0.022911	0.15758
	0.04052	0.15252
	0.059567	0.11667
	0.14647	0.11451
	0.078793	0.1296
	0.05982	0.13118
	0.049907	0.13763
	0.030596	0.19362
	0.030965	0.12294
	0.074873	0.13801
	0.032259	0.12118
	0.027917	0.12393
	0.017896	0.12889
	0.05877	0.12665
	0.04886	0.15752
	0.072918	0.13572
	0.040347	0.12887
	0.081946	0.14546
	0.037991	0.12564
	0.053735	0.12149
	0.1095	0.15982
	0.035666	0.12529
	0.073061	0.12796
	0.13268	0.10635
	0.033938	0.14559
	0.07055	0.11963
	0.11022	0.15055
	0.096339	0.14332
	0.046024	0.12534
	0.030294	0.1372
	0.020269	0.16034
	0.21038	0.16462
	0.046715	0.13525
	0.059198	0.12247
	0.038525	0.11582
	0.057708	0.10306
	0.044514	0.14702
	0.11427	0.13487
	0.084839	0.1558
	0.057195	0.13468
	0.050255	0.18335
	0.040379	0.14281
	0.106	0.11475
	0.023936	0.10666
	0.032387	0.13878
	0.055119	0.16348
	0.053744	0.12075
	0.10022	0.20106
	0.028957	0.11341
	0.094119	0.1215
	0.049631	0.12158
	0.048731	0.10793
	0.089206	0.15743
	0.077814	0.11978
	0.083172	0.16946
	0.079131	0.16227
	0.05842	0.16796
	0.048033	0.14149
	0.023719	0.15208
	0.032077	0.14029
	0.073801	0.13148
	0.077526	0.1294
	0.050626	0.17388
	0.077611	0.11857
	0.03161	0.1454

## Sheet: Figure4dbinarizedcluster2
1	'Right Frontal Pole'
0	'Right Primary motor area'
1	'Right Secondary motor area'
2	'Right Primary somatosensory area, nose'
0	'Right Primary somatosensory area, barrel field'
1	'Right Primary somatosensory area, lower limb'
2	'Right Primary somatosensory area, mouth'
0	'Right Primary somatosensory area, upper limb'
1	'Right Primary somatosensory area, trunk'
0	'Right Primary somatosensory area, unassigned'
0	'Right Supplemental somatosensory area'
0	'Right Gustatory areas'
0	'Right Visceral area'
0	'Right Dorsal auditory area'
1	'Right Primary auditory area'
0	'Right Posterior auditory area'
1	'Right Ventral auditory area'
0	'Right Anterolateral visual area'
1	'Right Anteromedial visual area'
0	'Right Lateral visual area'
0	'Right Primary visual area'
2	'Right Posterolateral visual area'
0	'Right posteromedial visual area'
0	'Right Laterointermediate area'
0	'Right Postrhinal area'
1	'Right Anterior cingulate area, dorsal part'
1	'Right Anterior cingulate area, ventral part'
1	'Right Prelimbic area'
1	'Right Infralimbic area'
1	'Right Orbital area'
0	'Right Agranular insular area, dorsal part'
0	'Right Agranular insular area, posterior part'
0	'Right Agranular insular area, ventral part'
1	'Right Retrosplenial area, lateral agranular part'
1	'Right Retrosplenial area, dorsal part'
1	'Right Retrosplenial area, ventral part'
1	'Right Posterior parietal association areas'
1	'Right Temporal association areas'
1	'Right Perirhinal area'
1	'Right Ectorhinal area'
0	'Right Piriform Area'
0	'Right Cortical amygdalar area'
0	'Right Piriform-amygdalar area'
0	'Right Postpiriform transition area'
2	'Right Ammon''s horn'
2	'Right Dentate gyrus'
2	'Right Fasciola cinerea'
1	'Right Induseum griseum'
0	'Right Entorhinal area'
2	'Right Parasubiculum'
2	'Right Postsubiculum'
2	'Right Presubiculum'
2	'Right Subiculum'
2	'Right Prosubiculum'
2	'Right Hippocampo-amygdalar transition area'
2	'Right Area prostriata'
0	'Right Claustrum'
0	'Right Endopiriform nucleus'
0	'Right Lateral amygdalar nucleus'
0	'Right Basolateral amygdalar nucleus'
0	'Right Basomedial amygdalar nucleus'
0	'Right Posterior amygdalar nucleus'
0	'Right Striatum dorsal region'
0	'Right Striatum ventral region'
1	'Right Lateral septal complex'
0	'Right Striatum-like amygdalar nuclei'
0	'Right Pallidum, dorsal region'
0	'Right Pallidum, ventral region'
0	'Right Pallidum, medial region'
0	'Right Pallidum, caudal region'
1	'Right Ventral group of the dorsal thalamus'
0	'Right Subparafascicular nucleus'
1	'Right Subparafascicular area'
0	'Right Peripeduncular nucleus'
0	'Right Geniculate group, dorsal thalamus'
0	'Right Lateral group of the dorsal thalamus'
1	'Right Anterior group of the dorsal thalamus'
1	'Right Medial group of the dorsal thalamus'
1	'Right Midline group of the dorsal thalamus'
1	'Right Intralaminar nuclei of the dorsal thalamus'
0	'Right Reticular nucleus of the thalamus'
0	'Right Geniculate group, ventral thalamus'
0	'Right Epithalamus'
0	'Right Periventricular zone'
0	'Right Periventricular region'
0	'Right Hypothalamic medial zone'
0	'Right Hypothalamic lateral zone'
0	'Right Median eminence'
2	'Right Midbrain, sensory related'
2	'Right Midbrain, motor related'
0	'Right Midbrain, behavioral state related'
1	'Left Frontal Pole'
0	'Left Primary motor area'
1	'Left Secondary motor area'
0	'Left Primary somatosensory area, nose'
0	'Left Primary somatosensory area, barrel field'
1	'Left Primary somatosensory area, lower limb'
2	'Left Primary somatosensory area, mouth'
0	'Left Primary somatosensory area, upper limb'
1	'Left Primary somatosensory area, trunk'
0	'Left Primary somatosensory area, unassigned'
0	'Left Supplemental somatosensory area'
0	'Left Gustatory areas'
0	'Left Visceral area'
0	'Left Dorsal auditory area'
0	'Left Primary auditory area'
0	'Left Posterior auditory area'
1	'Left Ventral auditory area'
0	'Left Anterolateral visual area'
1	'Left Anteromedial visual area'
0	'Left Lateral visual area'
0	'Left Primary visual area'
2	'Left Posterolateral visual area'
1	'Left posteromedial visual area'
0	'Left Laterointermediate area'
0	'Left Postrhinal area'
1	'Left Anterior cingulate area, dorsal part'
1	'Left Anterior cingulate area, ventral part'
1	'Left Prelimbic area'
1	'Left Infralimbic area'
1	'Left Orbital area'
0	'Left Agranular insular area, dorsal part'
0	'Left Agranular insular area, posterior part'
0	'Left Agranular insular area, ventral part'
1	'Left Retrosplenial area, lateral agranular part'
1	'Left Retrosplenial area, dorsal part'
1	'Left Retrosplenial area, ventral part'
1	'Left Posterior parietal association areas'
0	'Left Temporal association areas'
0	'Left Perirhinal area'
0	'Left Ectorhinal area'
0	'Left Piriform Area'
0	'Left Cortical amygdalar area'
0	'Left Piriform-amygdalar area'
0	'Left Postpiriform transition area'
2	'Left Ammon''s horn'
2	'Left Dentate gyrus'
2	'Left Fasciola cinerea'
1	'Left Induseum griseum'
0	'Left Entorhinal area'
2	'Left Parasubiculum'
2	'Left Postsubiculum'
2	'Left Presubiculum'
2	'Left Subiculum'
2	'Left Prosubiculum'
0	'Left Hippocampo-amygdalar transition area'
2	'Left Area prostriata'
0	'Left Claustrum'
0	'Left Endopiriform nucleus'
0	'Left Lateral amygdalar nucleus'
0	'Left Basolateral amygdalar nucleus'
0	'Left Basomedial amygdalar nucleus'
0	'Left Posterior amygdalar nucleus'
0	'Left Striatum dorsal region'
0	'Left Striatum ventral region'
0	'Left Lateral septal complex'
0	'Left Striatum-like amygdalar nuclei'
0	'Left Pallidum, dorsal region'
0	'Left Pallidum, ventral region'
0	'Left Pallidum, medial region'
0	'Left Pallidum, caudal region'
1	'Left Ventral group of the dorsal thalamus'
1	'Left Subparafascicular nucleus'
1	'Left Subparafascicular area'
0	'Left Peripeduncular nucleus'
2	'Left Geniculate group, dorsal thalamus'
1	'Left Lateral group of the dorsal thalamus'
1	'Left Anterior group of the dorsal thalamus'
1	'Left Medial group of the dorsal thalamus'
1	'Left Midline group of the dorsal thalamus'
1	'Left Intralaminar nuclei of the dorsal thalamus'
0	'Left Reticular nucleus of the thalamus'
0	'Left Geniculate group, ventral thalamus'
0	'Left Epithalamus'
0	'Left Periventricular zone'
0	'Left Periventricular region'
0	'Left Hypothalamic medial zone'
0	'Left Hypothalamic lateral zone'
0	'Left Median eminence'
2	'Left Midbrain, sensory related'
2	'Left Midbrain, motor related'
0	'Left Midbrain, behavioral state related'

## Sheet: Figure4einducedSC2
0	0.001096	8.2253e-05	9.9221e-06	0.00013442	1.3913e-05	4.6824e-06	5.8503e-06	3.7668e-05	5.1398e-06	0.00013195	6.5631e-05	0.0003882	0.00016425	0.00070033	3.1793e-05	1.4289e-05	2.9252e-06	1.8511e-05	3.1109e-05	9.7885e-05	7.5112e-05	1.4112e-06	1.1085e-06	2.1013e-06	0.00014448	4.488e-07	2.876e-06	3.0244e-07	3.0466e-06	5.5321e-07	1.3566e-06	1.3371e-06	6.9232e-06	0.00020941	0.00020991	5.6106e-05	0.00054455	8.6136e-05	0.00038789	3.4944e-06	0.00013318	0.0010928	0.00052334	2.0213e-06	5.0777e-05	1.9773e-06	2.5637e-06	1.0244e-06	2.2299e-07
0.00096494	0	0.00017617	0.00020605	0.00024577	0.00018577	1.6371e-05	2.5732e-05	0.00025883	3.6869e-05	0.00079336	0.00032656	0.00026887	6.3804e-05	0.0002883	0.00012529	0.0001531	9.9979e-05	0.00023077	5.0397e-05	4.4237e-05	4.7519e-05	5.9181e-07	1.7993e-06	1.5952e-06	0.00031449	1.1271e-05	4.18e-05	2.9725e-06	3.3116e-06	1.4406e-06	4.4013e-07	1.3058e-05	4.5062e-06	0.00036926	0.00017923	0.0003787	0.00044574	8.213e-05	0.00052315	1.0815e-05	0.00026456	0.00030914	0.00041352	4.597e-05	0.00012182	2.4573e-05	8.3813e-06	1.4875e-05	2.387e-06
0.00036861	0.00062622	0	4.2891e-05	0.00090013	1.3273e-05	3.8872e-05	5.6968e-05	3.647e-06	3.2342e-07	9.0027e-06	4.4257e-06	1.1863e-05	3.6318e-06	4.2507e-05	1.0972e-06	1.0907e-06	6.2409e-07	1.9902e-05	4.3698e-05	7.1098e-05	7.0814e-05	5.4185e-07	1.7099e-07	1.3244e-08	2.3291e-05	1.4104e-07	6.9346e-07	1.3391e-08	3.3721e-07	8.1274e-08	5.9135e-08	1.4065e-07	1.364e-07	0.00054913	2.2765e-05	2.5043e-06	2.5632e-05	5.3278e-06	0.00016865	9.4105e-06	0.00012324	3.2492e-05	7.2658e-05	7.8746e-06	7.1673e-05	5.1249e-06	2.0334e-05	7.7023e-07	1.3226e-07
7.9728e-06	0.00010985	3.8757e-05	0	9.1321e-06	0.0010502	2.7923e-05	0.00014769	5.2066e-05	2.3691e-06	0.00010767	2.3492e-05	2.7621e-05	7.1773e-06	2.3805e-05	0.00014056	2.7506e-05	1.5426e-05	0.00020382	5.1749e-05	1.6707e-05	2.5814e-05	1.812e-06	9.7916e-07	7.7473e-07	0.00012622	4.7499e-07	7.1268e-06	2.3791e-07	1.4559e-06	4.5289e-07	7.351e-08	5.8371e-07	4.6853e-07	0.00034071	2.7982e-05	8.218e-05	4.6839e-05	1.2061e-05	0.00018854	1.9943e-05	0.00017537	7.6187e-07	7.8912e-06	0.0004525	7.8606e-06	0.00025015	4.3158e-05	8.6212e-06	6.0135e-07
0.00022742	0.00049083	0.00093003	2.7377e-06	0	4.8134e-07	1.5593e-06	2.3537e-06	3.9895e-07	3.8168e-07	1.5175e-06	6.0134e-06	6.1578e-06	1.4575e-06	1.2796e-05	6.0242e-07	3.4302e-07	1.5957e-07	2.5856e-07	3.4322e-06	2.8069e-05	2.3226e-05	6.5285e-08	6.2797e-07	2.4489e-07	2.7968e-05	3.4963e-07	1.0846e-06	2.6006e-07	8.9705e-07	1.056e-07	1.7595e-07	3.7891e-07	1.6286e-06	0.0005512	1.5047e-05	2.2471e-07	4.8716e-05	2.6455e-06	0.00023356	5.7387e-07	8.4789e-05	3.0027e-05	9.4741e-05	9.1629e-07	0.00052608	2.09e-07	7.9452e-07	8.4759e-09	2.4603e-07
7.2022e-06	0.0001478	3.2796e-05	0.001634	4.6249e-06	0	8.9771e-05	0.00021775	0.0008047	3.8555e-05	0.00022583	5.9051e-05	5.4652e-05	2.1137e-05	8.4804e-05	0.00047193	0.00021224	0.00010794	0.00089463	9.2016e-05	1.5139e-05	2.2969e-05	5.5638e-06	1.7099e-06	1.1658e-06	2.1331e-05	4.4364e-06	6.9601e-05	7.7866e-06	3.0913e-06	1.1887e-06	1.6293e-07	1.456e-05	1.4066e-06	0.00051603	6.303e-05	0.00033027	8.6401e-05	3.4134e-05	0.00028741	4.6655e-05	0.00034134	2.6793e-07	1.0139e-05	0.0003842	3.3819e-06	0.0005921	6.7393e-05	0.00012456	6.8663e-06
1.1032e-06	2.5244e-05	4.9226e-06	6.454e-05	2.0257e-06	0.0002468	0	0.0023189	0.00055731	0.00019609	4.2259e-05	1.6977e-05	1.1677e-05	1.3674e-05	3.3083e-05	0.00021056	5.7775e-05	4.0569e-06	0.00046048	0.0010806	5.3836e-05	0.00016132	1.3431e-06	5.2116e-06	2.0904e-06	1.4463e-05	1.0724e-05	3.4069e-05	6.0329e-06	8.1575e-06	4.0678e-06	1.0836e-06	8.995e-05	9.7401e-07	0.00011869	1.4563e-05	2.2558e-05	2.6427e-06	5.5736e-06	0.00011994	0.00062474	0.00015417	2.0111e-07	9.0861e-07	3.9229e-06	1.8815e-07	3.1804e-05	0.00045917	0.00012488	1.6247e-05
1.5774e-05	2.9368e-05	4.8585e-05	4.9935e-05	1.453e-05	9.9867e-05	0.0041553	0	0.0002839	0.00014556	3.3409e-05	2.1447e-05	3.9128e-05	7.7375e-05	5.4332e-05	0.00014597	6.6666e-05	6.7469e-06	0.00025446	0.0011361	0.00022852	0.00060292	1.4358e-05	1.7823e-05	6.8989e-05	3.2755e-05	1.6345e-05	3.0416e-05	1.0448e-05	2.8355e-05	3.7552e-05	4.1989e-06	6.0222e-05	5.6869e-06	0.00011828	5.6067e-05	1.5514e-05	1.1672e-05	2.4481e-05	0.00012813	0.00049767	0.00010198	4.292e-06	5.1705e-06	8.3285e-06	3.1624e-06	1.4232e-05	0.00045958	4.7575e-05	1.5049e-05
3.6993e-06	0.00019832	6.0718e-06	0.00020429	1.7758e-06	0.00093142	0.00022321	9.537e-05	0	0.00060852	0.0010033	0.00052299	0.0001676	9.5631e-05	0.00039508	0.0024432	0.0015976	0.00079981	0.0026409	0.0002877	1.0706e-05	2.6525e-05	2.3566e-06	3.7062e-05	1.3216e-06	7.2324e-05	4.0881e-05	0.00053213	0.00011469	2.9947e-05	5.1303e-06	3.06e-07	0.00023697	6.6786e-06	0.00038239	0.00012615	0.0020013	0.00015663	0.00012451	0.00036526	0.00016207	0.00043274	5.5301e-07	9.9774e-06	2.0722e-05	2.734e-07	0.00013602	2.8384e-05	0.00087272	7.494e-05
1.8803e-06	1.588e-05	2.1211e-06	1.2018e-05	1.166e-06	4.4101e-05	0.0001439	0.0001122	0.00077597	0	7.0469e-05	4.376e-05	1.494e-05	7.7192e-06	4.1807e-05	0.0005819	0.00031141	4.3554e-05	0.0002667	0.00034301	0.00010889	0.0001695	7.7065e-06	3.1458e-05	1.8682e-06	2.8393e-05	9.4467e-05	0.00014005	7.4155e-05	3.6992e-05	8.1421e-06	1.1017e-06	0.00047294	5.6523e-06	1.6436e-05	1.6372e-06	0.00020168	1.3943e-06	3.2681e-06	1.7649e-05	0.00019403	7.3287e-05	1.6857e-07	2.4898e-06	1.434e-06	3.6722e-07	2.1661e-06	1.6784e-05	0.00012436	0.00046738
0.00017875	0.00058608	1.4178e-05	0.00019874	6.4495e-06	0.00028099	2.0008e-05	2.7347e-05	0.0010698	0.00010921	0	0.0018796	0.00077524	0.00024146	0.00048106	0.00059668	0.00069239	0.0003872	0.00043722	7.4665e-05	4.0346e-05	4.7143e-05	3.9799e-07	8.244e-06	1.9922e-06	0.00050032	2.3758e-05	0.00012074	1.4385e-05	6.4642e-06	2.0899e-06	1.0162e-07	4.5685e-05	2.2364e-05	0.00039057	0.00055636	0.0010521	0.00057309	0.00026529	0.00056239	2.7497e-05	0.00045479	8.3466e-05	0.00026788	3.5808e-05	1.7282e-05	2.9154e-05	8.4763e-06	5.3846e-05	5.3662e-06
5.0408e-05	0.00027759	1.3818e-06	5.2436e-05	1.1501e-06	0.00013923	8.0543e-06	9.6234e-06	0.001193	7.8482e-05	0.0030089	0	0.00093226	0.00080614	0.00047834	0.00073931	0.00076712	0.0003841	0.00027391	4.2043e-05	2.3458e-05	3.1186e-05	1.5068e-06	1.4873e-05	8.7901e-07	0.0005321	1.5482e-05	8.1993e-05	1.4864e-05	5.5008e-06	2.6901e-06	1.9502e-06	3.2144e-05	0.00012173	0.0002993	0.00082033	0.0010422	0.0004967	0.00055085	0.0004568	3.3406e-05	0.0004388	1.5031e-05	0.00012004	8.2951e-06	7.6007e-06	1.2423e-05	2.3028e-06	4.7667e-05	2.7078e-06
0.00055473	0.00036625	1.151e-05	7.144e-05	1.1117e-05	8.6903e-05	9.4299e-06	1.5649e-05	0.00019797	1.7993e-05	0.00079621	0.00056514	0	0.0017486	0.00073298	0.00016881	6.9629e-05	2.2958e-05	8.3088e-05	4.9111e-05	2.4492e-05	5.7766e-05	1.5492e-06	6.1314e-06	5.5635e-07	0.00026738	1.1067e-06	7.3725e-06	9.2967e-07	3.013e-06	2.2328e-06	1.8005e-06	4.5865e-06	0.00010296	0.0002276	0.00085075	0.00039906	0.00094146	0.0010233	0.00035273	1.199e-05	0.0002451	0.00017406	0.00015395	7.3449e-06	1.0313e-05	4.822e-06	5.7363e-06	6.2758e-06	3.492e-07
0.00016165	0.0001359	5.2477e-06	2.7604e-05	3.1697e-06	7.3603e-05	1.9863e-05	2.2188e-05	0.00045858	5.3575e-05	0.00076561	0.0013968	0.0016098	0	0.00091043	0.00034117	0.0001062	4.4761e-05	0.00013994	7.747e-05	1.5568e-05	6.8819e-05	7.1825e-06	2.1489e-05	1.1861e-06	0.00064102	1.8801e-06	9.0309e-06	3.7867e-06	1.1793e-05	1.113e-05	1.0162e-05	1.5259e-05	0.00052546	0.00021524	0.0014806	0.00061237	0.0011676	0.0019502	0.00036079	4.9522e-05	0.00038438	2.9746e-05	8.6338e-06	2.4907e-06	9.1539e-07	4.9528e-06	6.6793e-06	7.7285e-06	1.1532e-06
0.0011321	0.00036005	4.0178e-05	4.3634e-05	3.4247e-05	0.00010567	3.554e-05	3.3918e-05	0.00050239	8.6128e-05	0.00045192	0.00026672	0.00080273	0.00060125	0	0.00032689	0.00012603	1.656e-05	0.00018352	0.00012601	8.2077e-05	9.5797e-05	5.3722e-07	1.573e-06	2.9606e-07	0.00012206	1.2401e-06	7.2281e-06	3.2887e-06	1.679e-06	9.1123e-07	6.8272e-07	1.9992e-05	3.783e-05	0.00021524	0.00035479	0.0002406	0.0010447	0.00036372	0.0003895	3.5582e-06	0.00013227	0.00043242	0.00013246	3.9542e-06	1.2431e-05	8.0842e-06	1.0483e-05	1.5093e-05	7.7193e-07
2.6271e-06	7.8922e-05	3.0814e-06	0.00039491	1.6465e-06	0.00074321	6.6526e-05	6.902e-05	0.0024425	0.00054856	0.00042108	0.00034035	6.8109e-05	3.8813e-05	0.00015558	0	0.0012409	0.00076555	0.00079546	0.00013567	7.1582e-06	2.0806e-05	6.0137e-06	2.7551e-05	3.5139e-06	6.2462e-05	5.1537e-05	0.000295	0.00012094	3.0033e-05	5.4088e-06	8.5032e-07	0.00055537	5.6391e-06	0.00021715	0.00010598	0.0012157	6.7492e-05	5.5993e-05	0.00018154	0.00010952	0.00028315	2.1061e-07	4.6925e-06	0.00010756	8.2011e-07	0.00020746	2.5364e-05	0.00027586	7.9895e-05
1.1732e-06	0.00014436	1.3589e-06	0.00015806	9.0937e-07	0.00038746	2.4737e-05	2.0532e-05	0.0016847	0.00046194	0.00055561	0.00052295	3.5731e-05	2.5794e-05	7.1776e-05	0.0016095	0	0.0019797	0.00066216	7.2306e-05	6.0899e-06	1.5544e-05	4.6639e-06	1.8473e-05	2.6395e-05	0.00010578	6.2151e-05	0.00053398	0.00010325	8.1147e-05	1.7263e-05	1.0705e-06	0.00046837	6.6304e-06	0.00017168	8.9352e-05	0.001549	3.8708e-05	3.5776e-05	0.0001347	8.1087e-05	0.00025556	1.6056e-07	1.8607e-05	2.8374e-05	3.7462e-07	5.8985e-05	8.377e-06	0.00014127	8.3635e-05
1.4084e-06	0.0002018	8.2398e-07	0.00013522	4.4818e-07	0.00037704	9.7114e-06	9.1965e-06	0.0011164	0.00062278	0.00068762	0.001026	4.2172e-05	5.0819e-05	4.9031e-05	0.0012411	0.0026388	0	0.00066839	5.9762e-05	6.3154e-06	2.199e-05	1.0134e-05	2.9942e-05	4.2814e-05	0.00018721	0.00022825	0.001079	0.00043387	0.00026061	4.8635e-05	9.3746e-06	0.00057387	3.6284e-05	0.00019061	0.0002178	0.0019461	5.5896e-05	9.4487e-05	0.00015713	4.8793e-05	0.0002822	3.9844e-07	3.1044e-05	1.0342e-05	4.4201e-07	2.3613e-05	3.4795e-06	7.7241e-05	7.824e-05
3.2676e-06	0.00013179	9.5026e-06	0.00027945	2.0624e-06	0.00083854	0.00021062	0.00011601	0.0029203	0.00035177	0.00046134	0.00018322	7.2769e-05	3.9794e-05	0.00017424	0.00086053	0.00061236	0.00028076	0	0.00020579	2.7493e-05	3.3484e-05	1.289e-06	8.8492e-06	1.6187e-06	3.9276e-05	2.696e-05	0.00025126	3.7059e-05	1.2454e-05	2.8612e-06	1.3333e-07	0.00013808	2.4598e-06	0.00027617	5.2857e-05	0.00075419	7.7789e-05	4.4685e-05	0.00021436	0.00010694	0.0002772	3.9966e-07	6.879e-06	4.8256e-05	7.1344e-07	0.00013558	3.0164e-05	0.00039729	4.0477e-05
2.8677e-05	3.2662e-05	3.1152e-05	3.3633e-05	1.8374e-05	7.6722e-05	0.0011185	0.00093709	0.00035609	0.00052643	5.6643e-05	3.5535e-05	6.1395e-05	0.00011036	9.013e-05	0.00025502	0.00013712	1.6946e-05	0.00022191	0	0.0003932	0.00132	2.5873e-05	3.4984e-05	0.00011121	5.3011e-05	4.0455e-05	7.4015e-05	2.5913e-05	5.8952e-05	7.8317e-05	6.6325e-06	0.00015486	1.4417e-05	5.6644e-05	9.5718e-05	9.5264e-05	2.1234e-05	4.0757e-05	9.1618e-05	0.00016404	8.6905e-05	7.6332e-06	8.7191e-06	9.9789e-06	6.4898e-06	1.5318e-05	0.00017301	5.753e-05	7.6707e-05
4.876e-05	4.251e-05	4.8215e-05	3.7819e-05	2.9062e-05	5.4808e-05	0.00031029	0.0006029	0.00010338	0.00017077	5.285e-05	3.6131e-05	9.9778e-05	0.00019533	0.00011777	9.3532e-05	5.4893e-05	1.2061e-05	9.0547e-05	0.0011096	0	0.0018808	4.1166e-05	4.596e-05	0.00021247	8.3329e-05	3.3617e-05	5.6412e-05	2.4323e-05	6.8434e-05	0.0001064	9.2164e-06	7.5199e-05	1.5834e-05	3.8382e-05	0.00015497	3.5299e-05	3.4096e-05	6.5481e-05	9.7178e-05	4.6082e-05	6.4674e-05	1.3743e-05	1.5295e-05	1.6659e-05	1.1257e-05	2.1776e-05	0.00011077	2.1658e-05	2.6779e-05
4.4418e-05	3.8675e-05	4.6705e-05	3.2667e-05	2.8014e-05	4.8156e-05	0.00033457	0.00058177	0.00010239	0.0001747	4.5496e-05	3.0631e-05	8.426e-05	0.00015949	0.00010521	9.1494e-05	5.4056e-05	1.0634e-05	8.6583e-05	0.0011663	0.00057599	0	3.366e-05	3.8215e-05	0.00017119	7.194e-05	2.9227e-05	4.9702e-05	2.0719e-05	5.8127e-05	8.8582e-05	7.6971e-06	7.0229e-05	1.3446e-05	3.7439e-05	0.00014169	3.5238e-05	3.0349e-05	5.7106e-05	8.9303e-05	4.7643e-05	5.7547e-05	1.147e-05	1.2912e-05	1.3978e-05	1.0224e-05	1.8275e-05	0.00010649	1.8853e-05	2.6311e-05
4.1061e-06	5.5647e-06	2.677e-06	3.8503e-06	2.6502e-06	1.0303e-05	9.8016e-06	1.7774e-05	1.9603e-05	3.5515e-05	1.2107e-05	2.9677e-05	2.6593e-05	0.0001005	1.9397e-05	1.2555e-05	1.0013e-05	0.00010536	2.1733e-05	3.7722e-05	0.00020206	0.00014186	0	0.0012479	0.00024555	6.3658e-05	0.00018112	0.00023568	0.00030634	0.00075269	0.0010238	0.00023095	8.6141e-05	0.00096222	1.6197e-06	6.8815e-05	9.4065e-05	1.3471e-05	0.00010738	8.0866e-06	7.5518e-07	2.7996e-06	1.5195e-06	2.3067e-06	1.6089e-06	1.0204e-06	2.3948e-06	2.5551e-06	4.0863e-06	2.4803e-06
1.4829e-06	1.998e-06	1.9117e-06	6.2367e-07	2.3522e-06	1.3528e-06	4.6049e-06	6.0998e-06	1.9278e-05	2.4822e-05	3.3021e-06	1.4735e-05	9.2736e-06	4.2309e-05	5.1748e-06	4.7116e-06	5.9481e-06	6.0793e-05	3.6722e-06	1.3655e-05	3.9004e-05	3.249e-05	0.001295	0	0.00026184	5.6343e-05	0.00030435	0.00016404	0.00038139	0.00046153	0.00064351	0.00012569	8.4964e-05	0.00048485	8.2873e-07	4.3311e-05	8.4036e-05	7.6803e-06	6.6333e-05	5.1565e-06	8.1169e-07	2.4326e-06	1.7016e-06	7.1924e-07	1.7909e-07	4.8988e-07	1.0243e-07	2.1797e-07	7.9087e-08	1.6257e-06
1.4002e-06	3.2867e-06	2.9699e-06	5.8734e-07	3.9021e-06	3.5768e-07	5.1772e-06	1.637e-06	4.7717e-07	1.5052e-05	3.3435e-06	6.7634e-06	1.0429e-06	2.3389e-06	1.2415e-06	2.4022e-06	5.3496e-06	1.8029e-05	8.0389e-07	4.9218e-06	3.9716e-05	1.1732e-05	0.00065116	0.002544	0	7.3018e-05	7.7761e-05	3.4957e-05	1.7083e-05	0.00016793	9.4138e-05	3.7962e-07	7.5061e-06	8.072e-05	2.1574e-08	1.679e-08	1.0172e-06	4.745e-08	1.7834e-07	3.0952e-07	9.5284e-07	1.3058e-06	1.7506e-06	8.9652e-07	1.5358e-07	4.0203e-07	1.9132e-07	3.1086e-07	9.9872e-08	3.234e-06
6.7452e-06	3.5767e-05	3.9177e-05	2.1554e-06	5.2346e-05	3.2522e-07	7.3455e-05	2.128e-05	2.1954e-06	7.3597e-06	4.1719e-05	2.6701e-05	1.2672e-05	2.5792e-05	1.1256e-05	9.0835e-06	1.5758e-05	2.7339e-05	7.0649e-06	6.853e-05	6.4562e-05	0.00012495	0.00012139	0.00092919	9.91e-05	0	3.1775e-05	9.8847e-05	3.62e-05	0.00013957	1.0243e-05	1.7652e-06	2.7085e-05	3.5611e-06	8.1649e-10	2.3446e-12	1.8863e-07	3.7532e-08	1.0766e-07	4.2063e-06	1.0569e-05	1.4209e-05	3.159e-06	6.8798e-06	1.7775e-07	2.9423e-06	2.6719e-06	2.5089e-06	1.4255e-06	3.9179e-05
3.1984e-07	1.0516e-06	2.0978e-06	7.236e-07	1.9222e-06	1.333e-06	1.2602e-05	2.1714e-05	6.8257e-06	0.00013282	2.8107e-06	8.301e-06	3.127e-06	1.1911e-05	5.3717e-06	2.6523e-05	2.6279e-05	1.9062e-05	3.1218e-06	4.224e-05	2.2202e-05	4.5141e-05	0.00010494	0.00017319	1.7957e-06	6.0568e-05	0	0.0002292	0.0012429	0.00030937	0.00018652	8.9156e-05	0.0014227	5.6005e-05	2.4564e-07	3.2565e-06	6.5922e-05	2.1846e-06	3.7724e-05	1.6589e-06	1.103e-06	1.6649e-06	2.4278e-07	2.8845e-07	1.7907e-07	1.3243e-06	2.0809e-07	1.2042e-07	2.2918e-07	5.8972e-06
3.7951e-07	1.5904e-06	1.7024e-06	6.8774e-07	3.6067e-06	2.2037e-06	3.691e-07	1.0005e-06	6.994e-06	7.0402e-05	8.7479e-06	5.8064e-05	2.396e-05	0.00016324	1.0225e-05	2.6908e-05	4.0616e-05	0.0004555	1.684e-06	5.3437e-06	8.7623e-05	0.00011231	0.00040647	0.00095687	3.2457e-05	8.7603e-05	0.0008579	0	0.00037245	0.0012384	0.0014143	1.7179e-06	0.0036164	0.00056171	6.5135e-06	0.00041427	0.00019006	5.2637e-05	0.0003116	2.9437e-05	1.8911e-06	1.2096e-05	6.904e-07	6.4708e-07	9.7251e-08	1.1417e-06	1.4774e-07	9.5312e-08	1.5709e-07	8.8815e-06
2.3451e-07	7.5443e-07	2.3824e-06	4.5404e-07	1.9207e-06	8.0591e-07	1.097e-05	1.9177e-05	5.7944e-06	0.00012856	2.4693e-06	1.1483e-05	5.3959e-06	2.2328e-05	5.2882e-06	2.6201e-05	2.9e-05	4.6556e-05	2.2145e-06	3.9677e-05	2.0246e-05	4.3789e-05	0.00025743	0.00054368	3.6723e-06	6.5624e-05	0.0034658	0.00034391	0	0.00049039	0.00035983	9.8745e-05	0.00092716	0.00014776	6.2844e-07	2.1646e-05	0.00011964	6.765e-06	8.3893e-05	4.0677e-06	1.0567e-06	2.2387e-06	1.8898e-07	2.7987e-07	9.5312e-08	1.5811e-06	1.0172e-07	6.0307e-08	6.3486e-08	2.3331e-06
4.0684e-06	1.2108e-05	6.0807e-06	1.1168e-05	3.1249e-06	1.9906e-05	3.3244e-05	5.0261e-05	5.8511e-05	0.00015076	2.656e-05	6.9525e-05	3.8119e-05	0.00015746	3.0502e-05	4.3138e-05	4.3235e-05	0.00032513	3.8447e-05	0.0001011	0.0002648	0.00022522	0.00067335	0.0018817	0.00011304	7.9633e-05	0.0012455	0.00080971	0.0013279	0	0.0016981	0.00021352	0.00054509	0.00057908	6.7016e-06	0.00026045	0.00030922	4.9432e-05	0.00039323	3.1064e-05	9.534e-07	7.5556e-06	8.6743e-07	2.4933e-06	2.6013e-06	9.2156e-07	3.9394e-06	2.6337e-06	6.2852e-06	3.6713e-06
4.5708e-06	1.2759e-05	5.5484e-06	1.0451e-05	2.9829e-06	1.8703e-05	4.0042e-05	6.4832e-05	5.2425e-05	0.00016485	2.9359e-05	8.0315e-05	4.9261e-05	0.00019761	3.8934e-05	4.373e-05	3.9777e-05	0.00032308	3.6797e-05	0.00012371	0.00032698	0.00028507	0.00071853	0.0013418	6.0883e-05	6.347e-05	0.00083141	0.00077185	0.0011872	0.0014397	0	0.0003748	0.00038405	0.00064572	6.1968e-06	0.0002632	0.00030179	4.9628e-05	0.00039613	2.9603e-05	7.506e-07	7.2668e-06	8.2683e-07	2.6408e-06	2.63e-06	6.4721e-07	4.134e-06	3.4579e-06	6.8565e-06	3.0862e-06
1.3461e-06	4.4321e-06	9.1877e-07	1.7673e-06	9.9303e-07	3.1134e-06	3.6211e-05	7.1604e-05	1.9425e-05	0.00019147	1.6925e-05	6.6893e-05	5.335e-05	0.00022951	3.7061e-05	3.2676e-05	2.4209e-05	7.3907e-06	8.0507e-06	0.00013655	9.2636e-05	0.00021157	0.00054199	0.00021068	3.428e-07	2.0806e-05	0.00035429	4.2104e-05	0.0002792	0.00078396	0.001294	0	8.8974e-05	0.00076688	2.2745e-08	2.1107e-08	1.3099e-05	1.9483e-06	7.6514e-05	1.3543e-06	8.1142e-08	1.8758e-07	3.7644e-08	1.3755e-07	2.7037e-07	1.8743e-07	3.8549e-07	1.5037e-08	3.7517e-07	1.0919e-07
1.9672e-07	3.059e-07	1.2946e-06	1.0673e-07	3.9543e-06	1.338e-07	4.2229e-07	9.4653e-07	8.1297e-07	0.00010868	1.2755e-06	3.3561e-06	9.746e-07	4.1483e-06	1.7794e-06	3.7124e-05	5.3736e-05	1.5375e-05	2.7618e-07	2.8617e-06	5.5461e-06	6.0821e-06	9.1702e-06	1.2756e-05	2.4042e-06	7.4231e-05	0.001348	0.00064839	0.00026767	5.5884e-05	3.2355e-05	1.6165e-06	0	1.7398e-05	1.6079e-07	8.4051e-06	1.3773e-05	1.072e-06	7.6268e-06	7.4156e-07	2.0799e-06	2.7199e-06	4.4005e-07	5.7424e-07	6.1475e-08	1.6414e-06	1.9351e-07	1.5025e-07	1.503e-08	1.6861e-05
2.4332e-07	3.0139e-06	1.3289e-06	2.4366e-07	1.0955e-06	3.7501e-07	5.3325e-07	3.7234e-07	1.2075e-06	2.1537e-06	1.0798e-05	6.9691e-05	2.8034e-06	7.4494e-06	1.5559e-06	1.7339e-06	2.794e-06	4.7731e-06	4.4616e-07	2.2604e-06	4.2925e-06	5.17e-06	4.217e-05	4.3641e-06	2.989e-05	0.00013463	2.9136e-06	1.2467e-05	5.6902e-06	1.1695e-05	1.9434e-05	8.5061e-06	1.8237e-06	0	1.2415e-06	4.9079e-05	3.3753e-06	1.2904e-05	0.00011012	4.8284e-06	4.5889e-07	1.1815e-05	1.429e-07	3.2346e-07	1.5248e-07	2.1603e-07	3.1168e-07	7.5169e-08	3.4274e-07	2.7133e-06
0.0001325	0.00017551	0.00060416	0.00020146	0.0003027	0.00017939	6.3107e-05	8.6933e-05	4.8491e-05	1.2629e-05	0.00010768	4.931e-05	9.0958e-05	3.3324e-05	5.1408e-05	5.4593e-05	6.1224e-05	6.2666e-05	7.7364e-05	5.0139e-05	8.9642e-06	2.2377e-05	9.7996e-06	5.3778e-06	2.7091e-06	2.3685e-05	7.3486e-06	0.0001019	5.9646e-05	1.1031e-05	3.2235e-06	1.0874e-06	4.5948e-05	2.6806e-06	0	5.0352e-05	0.000152	0.0002739	2.6503e-05	0.00044225	1.5415e-06	2.5192e-05	1.2925e-06	1.0102e-06	5.2151e-08	7.3299e-07	9.5919e-08	6.3857e-08	4.9571e-08	2.2258e-07
0.00031448	0.00011095	1.4713e-05	1.6456e-06	4.6713e-05	1.1742e-06	5.3914e-07	1.5294e-06	1.6354e-07	7.7731e-07	1.1333e-05	9.3807e-06	7.9973e-05	4.3993e-05	0.00011159	4.3689e-07	3.6258e-05	1.9369e-05	9.235e-07	8.3963e-06	8.462e-05	6.0643e-05	2.8498e-06	7.7544e-06	0.00014502	1.9178e-05	1.4933e-06	5.0001e-06	3.2955e-07	3.3116e-06	2.0073e-06	2.6155e-06	5.0802e-06	3.2836e-06	0.0002073	0	1.2188e-05	0.00074868	0.00010477	0.00067457	5.0333e-07	1.2902e-05	1.8279e-05	1.134e-05	3.055e-07	9.6509e-06	1.7995e-07	9.3209e-08	6.5015e-08	5.2297e-07
3.876e-05	0.00011417	1.2871e-05	0.0002258	4.5896e-06	0.0002559	2.1039e-06	1.9823e-06	0.00034817	9.9337e-05	0.00045127	0.00058837	0.00027875	0.00024268	9.4268e-05	0.00039348	0.00073424	0.00089764	0.00021038	1.1888e-05	1.332e-05	2.5806e-05	1.4733e-05	2.3424e-05	8.9547e-06	0.00013488	9.1643e-05	0.0017424	0.0012667	0.00013845	3.6702e-05	2.0874e-05	0.00064639	2.7324e-05	5.721e-05	9.8466e-06	0	0.00014577	0.00019611	0.00012133	1.5725e-06	3.0915e-06	7.2368e-07	5.266e-07	1.7587e-07	2.3348e-07	2.4328e-07	6.6125e-08	5.1595e-07	8.5339e-07
0.00061346	0.00019214	1.3445e-05	1.4683e-05	2.9771e-05	1.3008e-05	8.5604e-07	2.0208e-06	1.7621e-05	1.3465e-05	0.0001726	0.00018917	0.00036332	0.00033001	0.00033238	1.724e-05	3.3666e-05	0.00011416	1.1534e-05	1.1285e-05	5.1762e-05	4.9609e-05	8.3179e-06	1.1173e-05	2.4346e-05	4.6928e-05	1.7007e-05	7.766e-05	3.4414e-05	3.0694e-05	3.9416e-05	4.5569e-05	2.9355e-05	2.5023e-05	0.00021908	9.3029e-05	0.00028848	0	0.00033809	0.0004804	4.8002e-07	1.3999e-05	4.1921e-06	2.672e-06	3.2155e-07	1.333e-06	5.752e-07	1.2801e-07	1.4099e-06	3.3582e-06
8.7484e-05	3.6488e-05	6.3102e-06	7.27e-06	1.4302e-05	8.3089e-06	2.0498e-06	3.1873e-06	3.2948e-05	4.9968e-05	0.00013363	0.00036765	0.00030801	0.00071518	0.00022475	5.0044e-05	3.9299e-05	9.2623e-05	8.0181e-06	2.3704e-05	0.00015614	0.00011764	5.0556e-05	4.1151e-05	1.649e-05	0.00015182	6.4267e-05	0.00011191	7.1925e-05	0.00014429	0.00024937	0.00030738	4.9224e-05	0.00015292	6.6736e-05	8.7948e-05	0.00020041	0.0004066	0	0.00019276	1.3028e-06	1.0354e-05	6.03e-06	6.3079e-06	1.811e-06	7.5441e-07	4.4265e-06	1.0924e-06	1.5397e-05	3.3111e-05
0.00017009	9.4088e-05	3.7079e-05	4.1393e-05	7.292e-05	7.5818e-05	0.00033059	0.00047867	6.4708e-05	1.4737e-05	0.00014994	0.0001365	0.0001691	0.00010493	0.00013014	4.597e-05	8.406e-05	0.00012644	5.5772e-05	0.00019676	3.8487e-05	7.3929e-05	4.2828e-06	1.2912e-05	2.3126e-05	3.8722e-05	1.4876e-05	0.00013481	5.216e-05	2.2443e-05	1.3203e-05	1.2994e-05	3.3317e-05	8.0223e-06	0.0002421	7.7853e-05	0.00027676	0.0004095	0.00011698	0	3.076e-06	1.657e-05	3.7531e-06	2.0918e-06	2.4853e-07	1.8802e-06	6.07e-07	2.2426e-07	7.8974e-07	1.6008e-06
1.2044e-07	1.7468e-07	8.9865e-07	1.7691e-07	1.0187e-06	3.5468e-07	7.1301e-06	4.2929e-06	4.2813e-07	4.503e-07	2.3657e-07	1.31e-06	3.4258e-07	1.0267e-06	2.783e-07	3.234e-06	3.2832e-06	1.4287e-05	5.4555e-07	1.8771e-06	3.8053e-07	7.4476e-07	4.4892e-07	8.7003e-06	3.7112e-07	1.6851e-05	1.1995e-06	3.4524e-06	5.747e-07	8.9012e-06	7.6738e-07	6.1892e-07	2.4797e-06	4.0687e-07	5.9107e-05	0.00024815	1.9686e-05	3.4243e-05	3.1689e-05	0.00013871	0	0.00038362	3.0641e-07	1.3153e-07	7.3724e-08	8.6696e-08	8.4869e-09	2.89e-07	2.3495e-09	1.5806e-06
4.3955e-07	6.6808e-07	6.815e-07	3.6508e-07	7.8827e-07	4.4277e-07	9.9769e-06	1.0632e-05	9.5786e-07	3.865e-07	5.8566e-07	1.4318e-06	8.3935e-07	1.6868e-06	5.3397e-07	6.213e-06	3.847e-06	9.0894e-06	4.3293e-07	8.4033e-06	8.0398e-07	3.4721e-06	1.1158e-06	6.4328e-06	1.3484e-06	9.4338e-06	4.9505e-07	2.3363e-06	2.2674e-07	6.2615e-06	7.8419e-07	4.4152e-07	7.8448e-07	9.8712e-06	9.281e-05	0.00033944	6.0743e-05	0.00011593	8.2978e-05	0.00021712	0.00020408	0	1.7e-07	1.9564e-07	6.3452e-08	1.5434e-07	1.1924e-07	1.0189e-07	5.3441e-08	2.5577e-07
0.0010928	0.00052334	1.8824e-05	2.0213e-06	5.0777e-05	1.9773e-06	2.2225e-06	2.5637e-06	1.0244e-06	2.2299e-07	2.8958e-05	1.5379e-05	0.0001492	5.0936e-05	0.0003081	8.8052e-07	1.3019e-06	1.6713e-06	1.9719e-06	6.9176e-06	1.7825e-05	2.1992e-05	2.9516e-06	4.1711e-06	8.3317e-06	0.00014224	1.1711e-06	7.2783e-06	1.6787e-06	3.7245e-06	9.4266e-07	3.5219e-06	1.1413e-06	3.1231e-06	3.824e-05	0.00016883	5.9709e-06	0.00022763	4.9028e-05	0.00018695	3.1264e-06	2.1364e-05	0	0.001096	9.9221e-06	0.00013442	1.3913e-05	5.8503e-06	3.7668e-05	5.1398e-06
0.00030914	0.00041352	5.7728e-05	4.597e-05	0.00012182	2.4573e-05	3.7e-06	8.3813e-06	1.4875e-05	2.387e-06	0.0002368	0.00012524	8.7886e-05	1.1444e-05	0.00015104	1.4766e-05	2.5622e-05	2.4985e-05	1.667e-05	2.2405e-05	6.6489e-05	6.5021e-05	7.4314e-07	1.8955e-06	2.723e-06	0.00029878	2.4686e-06	1.0209e-05	9.7201e-07	2.4444e-06	5.1378e-07	1.0391e-06	1.2983e-06	1.987e-06	3.7747e-05	7.9073e-05	3.7431e-05	0.000113	5.148e-05	0.00012516	1.194e-06	2.1214e-05	0.00096494	0	0.00020605	0.00024577	0.00018577	2.5732e-05	0.00025883	3.6869e-05
7.6187e-07	7.8912e-06	1.6423e-05	0.0004525	7.8606e-06	0.00025015	6.2837e-06	4.3158e-05	8.6212e-06	6.0135e-07	5.6406e-06	2.1905e-05	1.6242e-06	7.1473e-07	3.6842e-06	3.1593e-05	4.2239e-06	7.1881e-06	2.5687e-05	1.7833e-05	1.5312e-05	2.0979e-05	1.2994e-07	3.7426e-06	4.1754e-06	0.00011847	6.1138e-07	5.2375e-06	1.9547e-06	1.3804e-06	3.7915e-07	4.057e-07	1.0402e-06	1.351e-07	8.1838e-07	5.5019e-06	2.1493e-06	4.9687e-06	7.3898e-06	4.6324e-06	2.0571e-06	6.8214e-06	7.9728e-06	0.00010985	0	9.1321e-06	0.0010502	0.00014769	5.2066e-05	2.3691e-06
3.0027e-05	9.4741e-05	0.00010834	9.1629e-07	0.00052608	2.09e-07	6.0773e-07	7.9452e-07	8.4759e-09	2.4603e-07	1.3893e-07	3.7272e-06	7.8036e-07	1.395e-07	1.7877e-06	3.8017e-07	5.0621e-07	4.232e-07	5.9694e-08	1.4347e-06	5.6192e-05	3.3555e-05	2.3346e-07	2.4298e-06	1.6516e-06	4.3636e-05	8.7694e-07	2.8397e-06	8.6507e-07	1.2016e-06	1.6959e-07	6.7081e-07	2.9354e-06	6.3825e-06	9.3936e-06	5.5463e-06	6.7224e-08	1.564e-05	1.2992e-06	3.1934e-05	1.4437e-07	3.5729e-07	0.00022742	0.00049083	2.7377e-06	0	4.8134e-07	2.3537e-06	3.9895e-07	3.8168e-07
2.6793e-07	1.0139e-05	2.4245e-05	0.0003842	3.3819e-06	0.0005921	2.0654e-05	6.7393e-05	0.00012456	6.8663e-06	9.2599e-06	6.2443e-06	2.9083e-06	1.3877e-06	8.3391e-06	0.00010079	3.6494e-05	2.9643e-05	0.00011083	2.6572e-05	2.2461e-05	2.1419e-05	1.1198e-07	2.0347e-06	9.1488e-07	1.1648e-05	1.3455e-06	1.1242e-05	1.9579e-06	1.3931e-06	3.9433e-07	1.5392e-07	1.6439e-06	4.0252e-07	1.3751e-06	1.0142e-05	6.2185e-06	1.122e-05	1.6803e-05	8.4166e-06	4.7359e-06	1.1879e-05	7.2022e-06	0.0001478	0.001634	4.6249e-06	0	0.00021775	0.0008047	3.8555e-05
4.292e-06	5.1705e-06	1.2879e-05	8.3285e-06	3.1624e-06	1.4232e-05	0.00076065	0.00045958	4.7575e-05	1.5049e-05	4.9913e-06	4.5397e-06	9.0947e-06	2.0944e-05	9.4371e-06	8.3793e-06	2.008e-06	9.1507e-07	3.5682e-05	0.00024408	3.2196e-05	7.8877e-05	1.955e-06	3.418e-06	8.39e-06	2.7e-05	1.0218e-06	4.5403e-06	1.0291e-06	3.7095e-06	2.9175e-06	9.0898e-08	1.5333e-06	3.2104e-06	9.7305e-07	3.2377e-05	4.1223e-07	5.3066e-06	1.8302e-05	2.9866e-06	4.0874e-05	5.4161e-06	1.5774e-05	2.9368e-05	4.9935e-05	1.453e-05	9.9867e-05	0	0.0002839	0.00014556
5.5301e-07	9.9774e-06	7.1021e-07	2.0722e-05	2.734e-07	0.00013602	5.4658e-05	2.8384e-05	0.00087272	7.494e-05	3.8999e-05	2.1531e-05	7.6407e-06	3.0856e-06	3.6121e-05	0.000453	0.00028756	0.00016503	0.0002891	6.4706e-05	1.7231e-06	5.4277e-06	1.5198e-07	4.3495e-06	3.3641e-06	2.0415e-05	6.6505e-06	5.0598e-05	1.0956e-05	8.2664e-06	1.4485e-06	4.0931e-07	1.7788e-05	1.093e-06	2.371e-06	3.5785e-05	3.5987e-05	1.3585e-05	4.5874e-05	1.6625e-05	8.0942e-07	6.4615e-06	3.6993e-06	0.00019832	0.00020429	1.7758e-06	0.00093142	9.537e-05	0	0.00060852
1.6857e-07	2.4898e-06	4.057e-07	1.434e-06	3.6722e-07	2.1661e-06	1.6962e-05	1.6784e-05	0.00012436	0.00046738	6.4842e-06	1.0034e-05	2.0148e-06	2.515e-06	9.6184e-06	7.4043e-05	3.141e-05	8.2584e-06	2.3246e-05	8.2771e-05	1.3692e-05	3.2558e-05	9.2709e-07	1.269e-05	0.00011523	5.2211e-05	6.2292e-06	4.0733e-05	9.1727e-06	1.0432e-05	1.2471e-06	2.5007e-06	8.5044e-05	2.2032e-06	4.52e-08	3.5295e-07	4.6838e-07	2.6036e-07	1.4545e-06	1.763e-07	3.5266e-06	1.1961e-06	1.8803e-06	1.588e-05	1.2018e-05	1.166e-06	4.4101e-05	0.0001122	0.00077597	0
5.9631e-07	4.0645e-06	3.0165e-07	6.1518e-06	2.1162e-07	3.0016e-05	1.704e-05	1.1286e-05	0.00042459	9.5692e-05	1.5116e-05	1.6698e-05	3.2175e-06	2.0551e-06	1.4062e-05	0.00031657	0.00025482	0.0001449	9.6022e-05	3.8408e-05	1.5629e-06	8.3641e-06	2.8347e-07	8.7478e-06	5.924e-06	3.0761e-05	9.4758e-06	4.3255e-05	1.0511e-05	1.1619e-05	1.4398e-06	1.4113e-06	3.5011e-05	2.3393e-06	1.5888e-06	1.5013e-05	2.9448e-05	6.1498e-06	2.9035e-05	9.4535e-06	6.3337e-07	2.2393e-06	1.6176e-06	9.1744e-05	8.4731e-05	1.9062e-06	0.00028071	3.3796e-05	0.0036153	0.0008235
8.3466e-05	0.00026788	6.9781e-06	3.5808e-05	1.7282e-05	2.9154e-05	3.9557e-06	8.4763e-06	5.3846e-05	5.3662e-06	0.0010354	0.00072527	0.00025191	3.6944e-05	0.00018999	5.1922e-05	7.9096e-05	7.8164e-05	2.6201e-05	2.6484e-05	6.9193e-05	6.6896e-05	8.9768e-08	1.8477e-06	7.8062e-07	0.00041655	5.0174e-06	1.8235e-05	2.4745e-06	4.3069e-06	6.0052e-07	2.4571e-07	2.2135e-06	6.6618e-06	2.4072e-05	0.00020972	9.0938e-05	8.2727e-05	0.00014245	6.9235e-05	8.4328e-07	3.0989e-05	0.00017875	0.00058608	0.00019874	6.4495e-06	0.00028099	2.7347e-05	0.0010698	0.00010921
1.5031e-05	0.00012004	5.0463e-07	8.2951e-06	7.6007e-06	1.2423e-05	1.3191e-06	2.3028e-06	4.7667e-05	2.7078e-06	0.0011217	0.00097468	0.00025241	6.4705e-05	0.00011756	4.7179e-05	5.6927e-05	5.4924e-05	1.3503e-05	9.3445e-06	3.2603e-05	3.3282e-05	1.2182e-07	2.7297e-06	3.5959e-07	0.00033714	2.7358e-06	1.1365e-05	2.4443e-06	2.8544e-06	2.1598e-07	8.4966e-07	1.7452e-06	3.2524e-05	2.1919e-05	0.00042953	0.00010438	0.0001131	0.0003605	5.9757e-05	2.3979e-06	4.2793e-05	5.0408e-05	0.00027759	5.2436e-05	1.1501e-06	0.00013923	9.6234e-06	0.001193	7.8482e-05
0.00017406	0.00015395	4.7915e-06	7.3449e-06	1.0313e-05	4.822e-06	1.4514e-06	5.7363e-06	6.2758e-06	3.492e-07	0.00024812	0.00012506	0.00049483	0.00029236	0.00033939	4.5318e-06	2.4903e-06	2.288e-06	3.7672e-06	2.0181e-05	2.3412e-05	4.6031e-05	3.7271e-07	6.0295e-06	6.3079e-07	0.00014835	1.5056e-06	4.7523e-06	2.0884e-06	1.1221e-06	3.2035e-07	1.613e-06	1.3676e-06	2.8079e-05	2.2811e-05	0.00065397	6.9931e-05	0.00037697	0.00059718	0.00012071	2.457e-06	5.3802e-05	0.00055473	0.00036625	7.144e-05	1.1117e-05	8.6903e-05	1.5649e-05	0.00019797	1.7993e-05
2.9746e-05	8.6338e-06	6.4326e-07	2.4907e-06	9.1539e-07	4.9528e-06	2.2534e-06	6.6793e-06	7.7285e-06	1.1532e-06	3.8472e-05	8.5386e-05	0.0002638	0.00025784	0.00034624	3.4752e-06	2.4832e-06	1.9524e-06	4.8662e-06	1.894e-05	1.357e-05	3.5959e-05	3.6652e-07	8.8066e-06	4.0406e-07	7.9747e-05	1.7652e-06	7.6015e-06	2.5297e-06	1.6923e-06	2.4172e-07	4.3592e-06	3.5487e-06	0.00013755	4.9431e-05	0.0013454	0.00019306	0.00057806	0.0014586	0.0001634	9.9717e-06	0.00012923	0.00016165	0.0001359	2.7604e-05	3.1697e-06	7.3603e-05	2.2188e-05	0.00045858	5.3575e-05
0.00043242	0.00013246	8.2896e-06	3.9542e-06	1.2431e-05	8.0842e-06	3.773e-06	1.0483e-05	1.5093e-05	7.7193e-07	7.8604e-05	2.8289e-05	0.00027595	0.00016241	0.00082536	4.4738e-06	1.2409e-06	5.2023e-07	9.7856e-06	2.2579e-05	1.576e-05	3.071e-05	2.0364e-07	2.7134e-06	2.8855e-06	6.9366e-05	1.2614e-06	3.3545e-06	1.2505e-06	1.102e-06	1.5219e-07	1.3191e-06	1.5148e-06	1.2352e-05	4.7196e-05	0.00027915	3.2317e-05	0.00045767	0.00019393	0.00017845	1.365e-06	4.8184e-05	0.0011321	0.00036005	4.3634e-05	3.4247e-05	0.00010567	3.3918e-05	0.00050239	8.6128e-05
2.1061e-07	4.6925e-06	3.2034e-06	0.00010756	8.2011e-07	0.00020746	1.2731e-05	2.5364e-05	0.00027586	7.9895e-05	1.6729e-05	1.4974e-05	2.9317e-06	1.4722e-06	1.002e-05	0.00020638	0.0001428	9.9035e-05	7.2513e-05	2.5077e-05	1.8296e-06	6.9725e-06	1.5736e-07	4.5798e-06	6.7386e-06	2.1815e-05	9.1723e-06	3.98e-05	7.5197e-06	1.025e-05	1.5344e-06	7.5819e-07	6.2361e-05	1.4356e-06	1.2068e-06	3.4374e-05	1.8261e-05	6.6701e-06	2.0343e-05	7.7695e-06	2.7038e-06	6.2191e-06	2.6271e-06	7.8922e-05	0.00039491	1.6465e-06	0.00074321	6.902e-05	0.0024425	0.00054856
1.6056e-07	1.8607e-05	6.2721e-07	2.8374e-05	3.7462e-07	5.8985e-05	3.1964e-06	8.377e-06	0.00014127	8.3635e-05	6.2798e-05	3.325e-05	1.5317e-06	7.9161e-07	4.636e-06	0.00016032	0.00029947	0.00036983	3.5324e-05	1.4513e-05	3.5701e-06	7.022e-06	2.6012e-07	4.1125e-06	6.9683e-06	2.0648e-05	2.3037e-05	0.00012615	7.9044e-06	5.0013e-05	8.2764e-06	8.9795e-07	4.9266e-05	2.0817e-06	7.3194e-07	3.1622e-05	4.8112e-05	3.3411e-06	1.3225e-05	5.2358e-06	1.1846e-06	4.9248e-06	1.1732e-06	0.00014436	0.00015806	9.0937e-07	0.00038746	2.0532e-05	0.0016847	0.00046194
3.9844e-07	3.1044e-05	2.0825e-07	1.0342e-05	4.4201e-07	2.3613e-05	8.8143e-07	3.4795e-06	7.7241e-05	7.824e-05	0.00011663	7.5097e-05	1.9971e-06	3.0493e-06	7.4214e-06	0.00016322	0.00038151	0.00058754	3.0553e-05	9.4716e-06	5.5527e-06	7.0665e-06	3.2826e-07	3.0051e-06	3.2946e-06	2.7937e-05	4.9987e-05	0.00022066	3.1481e-05	0.00010854	1.691e-05	2.3859e-06	4.6241e-05	1.4227e-05	1.1672e-06	4.7091e-05	8.2016e-05	4.3058e-06	3.1578e-05	6.709e-06	8.1641e-07	8.3273e-06	1.4084e-06	0.0002018	0.00013522	4.4818e-07	0.00037704	9.1965e-06	0.0011164	0.00062278
3.9966e-07	6.879e-06	3.9343e-06	4.8256e-05	7.1344e-07	0.00013558	4.669e-05	3.0164e-05	0.00039729	4.0477e-05	1.8258e-05	9.9104e-06	3.9408e-06	1.7827e-06	1.8179e-05	0.00016865	0.00010349	5.5248e-05	0.00019369	4.5162e-05	1.5101e-05	1.2293e-05	2.2543e-07	4.9021e-06	5.0424e-06	1.9837e-05	4.6922e-06	3.0308e-05	6.8926e-06	3.6522e-06	8.5941e-07	5.8723e-07	1.6435e-05	6e-07	9.9762e-07	1.3183e-05	1.0663e-05	7.1087e-06	1.7704e-05	7.0828e-06	9.579e-07	4.8181e-06	3.2676e-06	0.00013179	0.00027945	2.0624e-06	0.00083854	0.00011601	0.0029203	0.00035177
1.5195e-06	2.3067e-06	1.0522e-06	1.6089e-06	1.0204e-06	2.3948e-06	1.7016e-06	2.5551e-06	4.0863e-06	2.4803e-06	3.4657e-06	5.7138e-06	2.986e-06	7.111e-06	2.5632e-06	2.49e-06	3.0548e-06	6.7686e-06	4.1056e-06	4.8539e-06	1.1516e-05	1.082e-05	0.00075574	0.00051797	1.6296e-05	3.2337e-05	7.4459e-06	1.2644e-05	8.341e-06	2.8424e-05	3.0441e-05	4.3269e-06	6.3548e-06	0.00053685	9.6391e-07	4.6673e-05	4.3985e-05	4.601e-06	4.2048e-05	4.1896e-06	1.5613e-07	9.0384e-07	4.1061e-06	5.5647e-06	3.8503e-06	2.6502e-06	1.0303e-05	1.7774e-05	1.9603e-05	3.5515e-05
1.7016e-06	7.1924e-07	4.0421e-07	1.7909e-07	4.8988e-07	1.0243e-07	4.6486e-07	2.1797e-07	7.9087e-08	1.6257e-06	1.4285e-06	6.7123e-06	1.6361e-06	2.6331e-06	1.4446e-06	6.9477e-07	2.1391e-06	4.8548e-06	5.7482e-08	6.752e-07	1.071e-06	2.0071e-06	0.00048077	0.0014655	2.9728e-05	4.297e-05	3.26e-05	1.4842e-05	3.1865e-05	2.3616e-05	1.8742e-05	3.788e-06	1.1709e-05	0.00029348	5.645e-07	2.9231e-05	2.7846e-05	2.6974e-06	2.7112e-05	2.5074e-06	2.685e-07	6.6014e-07	1.4829e-06	1.998e-06	6.2367e-07	2.3522e-06	1.3528e-06	6.0998e-06	1.9278e-05	2.4822e-05
1.7506e-06	8.9652e-07	5.7885e-07	1.5358e-07	4.0203e-07	1.9132e-07	5.9423e-07	3.1086e-07	9.9872e-08	3.234e-06	2.0591e-06	1.1593e-05	2.393e-06	2.1315e-07	4.2248e-06	5.2416e-07	3.0222e-06	1.0204e-05	5.5122e-08	8.0382e-07	9.2859e-07	2.8066e-06	0.00020332	0.0014781	7.085e-05	8.0107e-05	9.6129e-06	2.6339e-05	1.7437e-05	3.4999e-05	2.8963e-05	9.6364e-07	2.4242e-05	8.5578e-05	1.0086e-09	6.1051e-26	1.674e-06	1.0313e-08	1.906e-08	8.3256e-09	5.0863e-07	3.3503e-07	1.4002e-06	3.2867e-06	5.8734e-07	3.9021e-06	3.5768e-07	1.637e-06	4.7717e-07	1.5052e-05
3.159e-06	6.8798e-06	7.065e-06	1.7775e-07	2.9423e-06	2.6719e-06	3.2313e-06	2.5089e-06	1.4255e-06	3.9179e-05	2.0944e-05	0.0001486	2.8778e-05	3.9331e-07	2.6572e-05	1.1172e-06	3.7007e-05	0.00012733	5.8591e-07	5.4618e-06	7.1665e-06	2.6989e-05	1.9424e-05	0.00024796	0.00098914	0.0011499	0.00010957	0.00033292	0.00013271	0.00018261	1.8371e-05	5.474e-06	0.0002625	5.6963e-06	1.4085e-13	0	9.7201e-08	1.2553e-11	1.0134e-07	1.1232e-11	6.8445e-06	4.1667e-06	6.7452e-06	3.5767e-05	2.1554e-06	5.2346e-05	3.2522e-07	2.128e-05	2.1954e-06	7.3597e-06
2.4278e-07	2.8845e-07	1.3159e-06	1.7907e-07	1.3243e-06	2.0809e-07	1.6556e-07	1.2042e-07	2.2918e-07	5.8972e-06	3.7623e-07	3.1873e-06	1.0279e-06	1.7184e-06	1.0822e-06	5.9853e-07	1.2721e-06	2.5917e-06	2.3275e-07	4.9156e-07	1.5114e-06	1.1158e-06	1.8872e-05	3.0516e-05	2.1313e-06	3.1793e-05	0.00024823	2.4866e-05	0.00013591	7.7709e-05	1.9778e-05	1.4259e-05	1.4532e-05	1.9567e-05	7.8355e-08	1.7528e-06	7.7171e-06	8.0278e-07	1.3072e-05	5.6804e-07	1.8327e-07	3.3387e-07	3.1984e-07	1.0516e-06	7.236e-07	1.9222e-06	1.333e-06	2.1714e-05	6.8257e-06	0.00013282
6.904e-07	6.4708e-07	6.2674e-07	9.7251e-08	1.1417e-06	1.4774e-07	4.6593e-08	9.5312e-08	1.5709e-07	8.8815e-06	1.5839e-06	5.8913e-06	2.3647e-06	1.6925e-05	3.3061e-06	9.2705e-07	2.4928e-06	6.4449e-06	4.3617e-08	5.1281e-07	4.8632e-07	2.6245e-06	3.564e-05	0.00043841	2.0166e-05	3.6355e-05	4.4704e-05	2.404e-05	1.2265e-05	1.886e-05	5.6391e-06	4.2144e-06	1.9904e-05	0.00010022	5.0965e-06	0.000297	8.1964e-05	1.7493e-05	0.00014751	2.166e-05	7.3827e-07	5.2532e-06	3.7951e-07	1.5904e-06	6.8774e-07	3.6067e-06	2.2037e-06	1.0005e-06	6.994e-06	7.0402e-05
1.8898e-07	2.7987e-07	1.6483e-06	9.5312e-08	1.5811e-06	1.0172e-07	1.85e-07	6.0307e-08	6.3486e-08	2.3331e-06	3.2847e-07	2.8499e-06	1.2394e-06	1.6465e-06	1.0029e-06	4.0841e-07	9.3876e-07	1.8862e-06	1.0883e-07	4.9913e-07	1.6957e-06	1.2507e-06	6.155e-05	0.00014932	2.6645e-06	3.3986e-05	0.00028081	1.8989e-05	0.00018571	7.8442e-05	1.8411e-05	1.3076e-05	1.4586e-05	4.9449e-05	3.5338e-07	1.2571e-05	2.3157e-05	2.5615e-06	3.1504e-05	1.6971e-06	2.0133e-07	4.9437e-07	2.3451e-07	7.5443e-07	4.5404e-07	1.9207e-06	8.0591e-07	1.9177e-05	5.7944e-06	0.00012856
8.6743e-07	2.4933e-06	1.3436e-06	2.6013e-06	9.2156e-07	3.9394e-06	1.7667e-06	2.6337e-06	6.2852e-06	3.6713e-06	4.0935e-06	8.0097e-06	3.7321e-06	1.5761e-05	3.2806e-06	2.8863e-06	2.5011e-06	3.9822e-06	6.1162e-06	4.4241e-06	1.5087e-05	8.717e-06	8.8478e-05	0.00083428	6.9998e-06	2.2155e-05	5.1285e-05	1.0233e-05	3.554e-05	5.2425e-05	4.2171e-05	2.7242e-05	5.1696e-06	9.4379e-05	3.7068e-06	0.00017514	0.00011214	1.744e-05	0.00016463	1.5864e-05	1.5775e-07	2.8994e-06	4.0684e-06	1.2108e-05	1.1168e-05	3.1249e-06	1.9906e-05	5.0261e-05	5.8511e-05	0.00015076
8.2683e-07	2.6408e-06	1.1209e-06	2.63e-06	6.4721e-07	4.134e-06	2.2682e-06	3.4579e-06	6.8565e-06	3.0862e-06	4.4333e-06	9.1621e-06	4.6671e-06	1.9435e-05	3.8131e-06	2.8652e-06	2.0702e-06	2.9573e-06	6.4568e-06	6.3902e-06	1.9631e-05	1.421e-05	9.3147e-05	0.00051317	5.6297e-06	1.3932e-05	3.2256e-05	6.2362e-06	2.76e-05	5.1749e-05	5.187e-05	4.6165e-05	2.6647e-06	9.827e-05	3.6927e-06	0.00017731	0.00010996	1.7349e-05	0.00016619	1.5814e-05	1.0414e-07	2.8606e-06	4.5708e-06	1.2759e-05	1.0451e-05	2.9829e-06	1.8703e-05	6.4832e-05	5.2425e-05	0.00016485
4.4005e-07	5.7424e-07	8.7622e-07	6.1475e-08	1.6414e-06	1.9351e-07	6.9131e-08	1.5025e-07	1.503e-08	1.6861e-05	1.13e-06	5.6278e-06	5.4265e-07	6.6156e-07	3.2024e-06	8.6862e-07	2.9141e-06	6.2837e-06	3.6898e-08	7.1545e-07	4.7195e-07	3.6136e-06	3.3444e-06	4.6514e-05	2.1638e-05	4.8836e-05	0.00010653	4.0353e-05	1.5654e-05	3.1366e-05	4.9033e-06	5.4217e-06	3.193e-05	4.1705e-06	1.2378e-07	6.0262e-06	1.825e-06	3.7491e-07	3.1504e-06	4.4983e-07	9.6828e-07	8.3956e-07	1.9672e-07	3.059e-07	1.0673e-07	3.9543e-06	1.338e-07	9.4653e-07	8.1297e-07	0.00010868
1.2925e-06	1.0102e-06	4.3068e-07	5.2151e-08	7.3299e-07	9.5919e-08	3.1118e-08	6.3857e-08	4.9571e-08	2.2258e-07	9.9507e-07	3.8172e-06	1.4392e-06	1.8674e-06	1.5791e-06	4.3074e-07	1.2894e-06	1.4246e-06	6.0735e-08	2.4562e-07	1.6926e-06	2.0345e-06	9.8737e-07	9.6387e-06	3.8468e-06	1.9444e-05	3.9561e-06	9.4009e-06	5.0642e-06	3.2767e-06	1.0724e-06	2.8466e-06	3.3807e-06	1.1779e-06	4.1008e-06	1.6404e-05	2.6977e-06	3.4048e-05	8.6047e-06	6.3167e-05	1.2442e-07	1.2855e-06	0.0001325	0.00017551	0.00020146	0.0003027	0.00017939	8.6933e-05	4.8491e-05	1.2629e-05
5.381e-06	3.3567e-06	1.8636e-06	1.0104e-07	4e-06	1.3818e-07	1.1542e-07	1.5335e-07	5.9477e-08	1.7455e-07	1.3518e-06	4.4098e-06	3.9749e-06	3.9598e-06	4.0978e-06	1.2036e-06	2.2327e-06	2.1289e-06	2.3402e-07	1.3276e-06	1.2817e-05	1.3736e-05	1.1614e-06	2.4143e-05	1.3102e-06	1.5513e-05	5.8189e-06	1.7771e-05	1.0096e-05	7.7181e-06	1.6325e-06	6.4259e-06	4.5337e-06	6.3909e-07	1.292e-05	7.9525e-05	1.2052e-06	3.1844e-05	6.5424e-06	4.2326e-05	3.4283e-07	6.7346e-07	3.9198e-05	2.9871e-05	1.7738e-06	0.00012507	2.9684e-05	0.00010903	3.6544e-07	3.6408e-07
1.8279e-05	1.134e-05	2.0323e-06	3.055e-07	9.6509e-06	1.7995e-07	7.8777e-08	9.3209e-08	6.5015e-08	5.2297e-07	3.3468e-06	4.2907e-06	1.0504e-05	1.3771e-05	1.3673e-05	2.6905e-07	1.2834e-06	1.5567e-06	2.6857e-07	2.047e-06	3.6326e-05	2.8885e-05	4.9987e-07	7.6707e-06	2.0511e-06	2.2329e-05	1.7372e-06	8.2328e-06	2.9935e-06	2.983e-06	5.7949e-07	5.5215e-07	2.4186e-06	2.6452e-06	4.904e-05	0.00032491	1.4119e-06	0.00011522	2.4672e-05	0.00014416	1.0892e-07	2.288e-06	0.00031448	0.00011095	1.6456e-06	4.6713e-05	1.1742e-06	1.5294e-06	1.6354e-07	7.7731e-07
8.1491e-08	1.0709e-07	6.5315e-07	4.0709e-08	8.355e-07	6.1313e-09	1.4909e-08	3.2433e-08	2.6443e-08	8.1466e-08	2.8549e-07	2.2156e-06	6.965e-07	7.4046e-08	2.8558e-07	9.0987e-07	1.2872e-06	1.8445e-06	9.3857e-08	3.6815e-07	6.2464e-07	2.4392e-06	3.6984e-07	1.0072e-05	3.6436e-06	7.8169e-06	3.3659e-06	6.8832e-06	3.5416e-06	5.0166e-06	4.3341e-07	4.0557e-06	3.5451e-06	2.3201e-07	1.0883e-07	2.2327e-07	4.7648e-07	5.0114e-08	3.7031e-07	3.0361e-07	4.5134e-07	6.434e-07	2.0946e-07	1.1698e-06	5.8773e-06	8.3882e-06	1.0423e-05	0.0018752	0.00026461	7.1439e-05
3.9616e-07	2.2945e-07	1.0494e-06	1.9633e-07	1.5589e-06	6.8571e-07	8.4696e-08	3.4665e-07	7.5286e-09	3.2755e-07	7.8238e-07	5.0538e-06	6.4564e-07	3.7455e-07	1.006e-06	7.5028e-07	1.9039e-06	1.7374e-06	4.8957e-08	2.3395e-07	4.1111e-07	2.2443e-06	2.0356e-06	1.9388e-05	7.8579e-06	1.9128e-05	2.8587e-06	1.1789e-05	4.2102e-06	4.7647e-06	5.6955e-07	2.5502e-06	5.9848e-06	4.8562e-07	2.7096e-07	4.2684e-06	1.4404e-06	1.541e-06	2.3878e-06	2.9472e-06	5.5928e-07	1.2497e-06	8.8558e-06	0.00010199	0.00017103	0.00014458	0.00025998	0.00035907	0.00026469	7.0198e-05
7.2368e-07	5.266e-07	3.4828e-07	1.7587e-07	2.3348e-07	2.4328e-07	1.7621e-08	6.6125e-08	5.1595e-07	8.5339e-07	5.0382e-06	1.3013e-05	5.5353e-06	9.8642e-06	3.7908e-06	1.052e-06	2.0577e-06	7.1505e-06	1.6508e-07	3.1464e-07	2.0828e-06	1.6778e-06	4.1615e-06	1.1292e-05	4.2474e-06	3.6468e-05	3.0237e-06	8.752e-06	6.1564e-06	6.0198e-06	4.4596e-06	3.3214e-06	4.1307e-06	2.8373e-06	1.2845e-06	4.2383e-06	1.0136e-05	1.032e-05	2.1752e-05	1.2563e-05	6.3767e-08	3.7704e-07	3.876e-05	0.00011417	0.0002258	4.5896e-06	0.0002559	1.9823e-06	0.00034817	9.9337e-05
4.1921e-06	2.672e-06	3.68e-07	3.2155e-07	1.333e-06	5.752e-07	5.278e-08	1.2801e-07	1.4099e-06	3.3582e-06	6.3906e-06	1.8292e-05	1.6631e-05	3.9979e-05	1.2523e-05	2.4227e-06	2.8421e-06	5.4812e-06	4.1945e-07	9.4575e-07	1.7583e-05	1.2417e-05	4.3287e-06	6.4877e-06	3.0651e-06	2.4401e-05	7.4454e-06	1.2662e-05	7.3026e-06	1.1451e-05	1.5905e-05	1.2204e-05	6.2426e-06	4.634e-06	1.158e-05	4.9312e-05	1.2601e-05	5.1657e-05	9.5412e-05	5.0332e-05	7.839e-08	3.6016e-06	0.00061346	0.00019214	1.4683e-05	2.9771e-05	1.3008e-05	2.0208e-06	1.7621e-05	1.3465e-05
6.03e-06	6.3079e-06	7.4653e-07	1.811e-06	7.5441e-07	4.4265e-06	3.5186e-07	1.0924e-06	1.5397e-05	3.3111e-05	4.0727e-05	0.00015077	8.4546e-05	0.00030433	6.8783e-05	2.3969e-05	2.0866e-05	4.3352e-05	4.2624e-06	6.3867e-06	0.00010177	6.5266e-05	3.7236e-05	1.8426e-05	6.8924e-06	8.1441e-05	5.662e-05	6.967e-05	5.7045e-05	8.5133e-05	0.00014024	0.00011763	4.0338e-05	4.1337e-05	1.8262e-05	5.2853e-05	3.7036e-05	8.3233e-05	0.00050155	3.8891e-05	1.727e-07	5.0846e-06	8.7484e-05	3.6488e-05	7.27e-06	1.4302e-05	8.3089e-06	3.1873e-06	3.2948e-05	4.9968e-05
3.7531e-06	2.0918e-06	8.1094e-07	2.4853e-07	1.8802e-06	6.07e-07	1.3149e-07	2.2426e-07	7.8974e-07	1.6008e-06	3.5174e-06	9.3636e-06	1.0441e-05	1.3245e-05	7.1251e-06	1.5654e-06	2.63e-06	3.6404e-06	2.8015e-07	1.0399e-06	8.1058e-06	8.0606e-06	1.7129e-06	1.1513e-05	6.392e-06	2.3894e-05	4.5164e-06	1.3493e-05	5.2336e-06	7.5396e-06	4.3246e-06	5.2841e-06	6.3861e-06	2.0214e-06	8.2954e-06	3.3995e-05	9.8494e-06	3.21e-05	3.0025e-05	4.7941e-05	1.2225e-07	1.5373e-06	0.00017009	9.4088e-05	4.1393e-05	7.292e-05	7.5818e-05	0.00047867	6.4708e-05	1.4737e-05
3.0641e-07	1.3153e-07	4.4557e-08	7.3724e-08	8.6696e-08	8.4869e-09	3.5333e-07	2.89e-07	2.3495e-09	1.5806e-06	7.7683e-07	3.1176e-06	4.7383e-07	4.8862e-06	7.585e-07	1.531e-07	6.1466e-07	1.7189e-06	1.4227e-08	3.9565e-08	4.5538e-08	2.1502e-07	9.1338e-07	1.0344e-05	1.8246e-06	3.1966e-05	2.1661e-06	9.7212e-06	4.7396e-06	3.0516e-06	4.1179e-07	5.7532e-07	9.1122e-06	1.5538e-07	5.4222e-06	7.5205e-05	3.9454e-06	1.0098e-05	1.8469e-05	2.2326e-05	0.000289	7.3599e-05	1.2044e-07	1.7468e-07	1.7691e-07	1.0187e-06	3.5468e-07	4.2929e-06	4.2813e-07	4.503e-07
1.7e-07	1.9564e-07	1.1622e-07	6.3452e-08	1.5434e-07	1.1924e-07	7.5056e-08	1.0189e-07	5.3441e-08	2.5577e-07	2.4281e-07	1.4614e-06	3.3657e-07	6.5845e-07	4.8316e-07	1.9147e-07	4.9498e-07	1.0507e-06	6.7248e-08	8.4115e-08	1.9958e-07	2.1357e-07	8.7687e-07	5.2873e-06	2.8077e-06	1.1461e-05	7.4953e-07	5.6661e-06	1.1962e-06	1.8168e-06	4.0902e-07	7.6354e-07	1.7648e-06	3.4369e-06	1.2071e-05	0.00012696	2.2235e-05	4.418e-05	4.9802e-05	5.5654e-05	3.0722e-05	9.7805e-05	4.3955e-07	6.6808e-07	3.6508e-07	7.8827e-07	4.4277e-07	1.0632e-05	9.5786e-07	3.865e-07
[truncated: 31 more columns]

## Sheet: Figure4fnulldistributions2
observed correlation	independent	geometric
0.25443	0.038226	0.061641
	0.028444	0.068798
	0.052416	0.074959
	0.052271	0.050411
	0.0045284	0.087221
	0.078832	0.073602
	0.077395	0.099699
	0.0030858	0.099439
	0.025225	0.0916
	0.02651	0.04559
	0.039729	0.067121
	0.028979	0.070055
	0.053574	0.089399
	0.094547	0.080938
	0.077538	0.060641
	0.059737	0.089013
	0.032272	0.099076
	0.050357	0.080452
	0.032147	0.09122
	0.067179	0.095423
	0.049707	0.083048
	0.013287	0.091881
	0.021517	0.096287
	0.070651	0.1042
	0.0042253	0.095298
	0.020019	0.088297
	0.038925	0.10543
	0.0029144	0.060394
	0.021783	0.076262
	0.080657	0.12085
	0.014107	0.075708
	0.023207	0.065841
	0.059566	0.089304
	0.032502	0.074879
	0.067003	0.11429
	0.030374	0.082119
	0.043356	0.058658
	0.022579	0.11015
	-0.012435	0.096818
	0.071664	0.084905
	0.037357	0.08269
	0.032566	0.072977
	0.078437	0.065775
	0.01439	0.089177
	0.019333	0.06108
	0.022397	0.082524
	0.046703	0.063525
	0.064617	0.088588
	0.067281	0.083637
	0.12969	0.058873
	0.029035	0.083642
	0.012705	0.079633
	0.044968	0.06811
	0.10328	0.07535
	0.051578	0.092256
	0.04918	0.11653
	0.051568	0.074429
	0.011772	0.093555
	0.023043	0.06427
	0.043336	0.074119
	0.082285	0.081966
	0.053141	0.1008
	0.051976	0.075608
	0.017396	0.079581
	0.035792	0.068585
	0.019561	0.11378
	0.028846	0.076229
	0.014046	0.072288
	0.047253	0.094361
	0.029538	0.06994
	0.010725	0.087339
	0.026204	0.082064
	0.011763	0.094013
	0.087512	0.085762
	0.029852	0.087021
	0.033339	0.091285
	0.0064316	0.085267
	0.074815	0.080827
	0.077996	0.080087
	0.017141	0.097071
	0.010651	0.067352
	0.0020986	0.059744
	0.034015	0.1187
	0.026095	0.1077
	0.027127	0.10327
	-0.019481	0.094548
	0.036419	0.092499
	0.14564	0.057968
	0.084607	0.10013
	0.034888	0.11484
	0.06775	0.098269
	0.025573	0.071938
	0.008839	0.076579
	0.020465	0.08257
	0.097394	0.087387
	0.023943	0.092179
	0.065096	0.073075
	0.057992	0.088756
	0.00093397	0.089372
	0.036919	0.073882
	0.064122	0.086579
	0.013258	0.066105
	0.045177	0.077085
	0.0020503	0.078149
	0.13086	0.085831
	0.0016112	0.087625
	0.082763	0.10007
	0.069347	0.087021
	0.059273	0.078326
	0.043301	0.070152
	0.054139	0.089566
	0.023584	0.09185
	0.022316	0.062644
	0.080868	0.097509
	0.082074	0.085804
	0.0118	0.082763
	0.016718	0.046952
	0.037671	0.078083
	0.046634	0.082847
	0.043529	0.096936
	0.074699	0.069222
	0.013503	0.096429
	0.038982	0.092334
	0.021894	0.071394
	0.03077	0.093654
	0.03717	0.058877
	0.11142	0.081976
	0.037729	0.086573
	0.015397	0.070344
	-0.00093762	0.081122
	0.072388	0.074782
	0.022291	0.092329
	0.058926	0.08084
	0.028592	0.06437
	0.03477	0.098063
	0.066792	0.055889
	0.031165	0.086028
	0.11746	0.08459
	0.019752	0.08668
	0.016919	0.067702
	0.11305	0.078064
	0.044429	0.090196
	0.001765	0.08499
	0.094043	0.080326
	0.04756	0.084505
	0.040348	0.099375
	0.054365	0.079244
	0.026427	0.076124
	0.097549	0.094968
	0.094711	0.085648
	0.057463	0.10203
	0.0001039	0.065691
	0.082413	0.083533
	0.11411	0.081356
	0.03376	0.091272
	0.03932	0.099535
	-0.0032421	0.099258
	0.046579	0.089943
	0.045204	0.090842
	0.0007756	0.097104
	0.10733	0.0774
	0.041459	0.055511
	0.097867	0.10726
	0.060425	0.098635
	0.018832	0.10427
	0.06879	0.081414
	0.071467	0.10918
	-0.01087	0.077284
	0.035084	0.089909
	0.055884	0.067463
	0.0076423	0.082509
	0.055346	0.070768
	0.033732	0.077395
	0.0089713	0.11981
	0.020497	0.081719
	0.067595	0.071091
	0.066214	0.093349
	0.062252	0.10728
	0.066206	0.10461
	0.035487	0.10533
	0.015099	0.096307
	0.036246	0.09466
	0.016668	0.079691
	0.024353	0.069347
	0.091195	0.10728
	0.049993	0.1032
	0.013491	0.10895
	0.0067432	0.076675
	0.051581	0.085823
	0.094737	0.131
	0.07974	0.10487
	0.016867	0.072577
	0.032803	0.090908
	0.062921	0.077533
	0.037367	0.10637
	0.053937	0.066306
	0.031446	0.12224
	0.029708	0.08381
	0.048875	0.118
	0.0070371	0.1056
	0.056506	0.072986
	0.056814	0.06979
	0.037096	0.080395
	0.034056	0.07086
	0.009993	0.084843
	0.036323	0.081991
	0.043548	0.090172
	0.080123	0.081208
	0.026907	0.10354
	0.051527	0.11453
	0.03387	0.07063
	0.031373	0.079325
	0.02662	0.058938
	0.0434	0.067763
	0.12002	0.09555
	0.073117	0.094979
	0.080092	0.080043
	0.057254	0.10662
	0.031097	0.069777
	0.029121	0.11764
	0.024264	0.097565
	0.033891	0.065236
	0.01602	0.08676
	0.064693	0.070773
	0.10675	0.1072
	0.077917	0.087265
	0.13	0.095076
	0.10647	0.096648
	0.06148	0.073265
	0.10737	0.065914
	0.047732	0.11427
	0.035487	0.091581
	0.056535	0.08021
	0.021891	0.075726
	0.072862	0.075564
	0.028386	0.083268
	0.091692	0.11148
	0.061361	0.049804
	0.0055453	0.080907
	0.018519	0.074597
	0.094373	0.064418
	0.081658	0.097716
	-0.00041799	0.08933
	0.028671	0.06808
	0.047623	0.085597
	0.08575	0.1007
	0.011491	0.075833
	0.039967	0.068161
	0.082532	0.13035
	0.018125	0.08256
	0.01304	0.096086
	0.068152	0.092286
	0.028498	0.092925
	0.14132	0.094089
	0.052259	0.081299
	0.030463	0.059531
	0.065802	0.064509
	0.081029	0.089331
	0.0055616	0.080038
	0.046947	0.071558
	0.082907	0.079763
	0.016115	0.099782
	0.0018608	0.090489
	0.10468	0.074851
	0.070155	0.088251
	-0.0031766	0.092417
	0.04485	0.10364
	0.03962	0.074629
	0.13947	0.092329
	0.030308	0.08064
	0.059148	0.090738
	0.037255	0.10283
	0.0060974	0.10184
	0.055997	0.08694
	0.020712	0.074097
	0.049308	0.079917
	0.03057	0.094079
	0.021765	0.062176
	0.037541	0.066867
	0.096013	0.086466
	0.0039761	0.10463
	0.026444	0.096894
	0.14359	0.085974
	0.01033	0.077708
	0.044588	0.086432
	0.10064	0.084518
	0.028655	0.063275
	0.06637	0.083715
	0.0562	0.075029
	0.073408	0.087374
	0.057042	0.065184
	0.093526	0.0778
	0.052456	0.080805
	0.048224	0.08126
	0.084548	0.10715
	0.042982	0.067635
	0.040406	0.076051
	0.04814	0.079387
	0.06479	0.1065
	0.037847	0.080275
	0.022932	0.076322
	0.0051853	0.091514
	0.01837	0.10984
	0.056189	0.095615
	-0.010316	0.054886
	0.071129	0.077919
	0.07689	0.077282
	0.082604	0.080997
	0.012399	0.1428
	0.046272	0.068771
	0.05469	0.085153
	0.03509	0.090512
	0.053188	0.077769
	0.052506	0.083571
	0.039167	0.082234
	-0.0023081	0.098412
	0.03724	0.089061
	0.051207	0.075007
	0.051014	0.11597
	0.020231	0.074845
	0.03178	0.10169
	0.031218	0.078664
	0.060935	0.097823
	0.030322	0.084928
	0.050429	0.11871
	0.043716	0.11022
	0.037527	0.077955
	0.062313	0.08431
	-0.01097	0.1117
	-0.015409	0.10913
	0.022775	0.096459
	0.010185	0.092409
	0.086643	0.085281
	0.048606	0.095062
	-0.0043717	0.062508
	0.017587	0.073227
	0.035405	0.071508
	0.020855	0.060421
	0.069319	0.090773
	0.064992	0.062286
	0.10289	0.07564
	0.066544	0.094596
	0.029404	0.10773
	0.029016	0.1218
	0.030594	0.071698
	0.10498	0.076922
	0.082856	0.077226
	0.03418	0.064113
	-0.00179	0.081692
	0.074941	0.093109
	0.1085	0.082864
	0.016303	0.07219
	0.01042	0.089278
	0.030448	0.11477
	0.048931	0.077607
	0.13738	0.07149
	0.045244	0.05895
	0.031631	0.076523
	0.10236	0.077942
	0.092438	0.062774
	0.025786	0.075423
	0.034579	0.072546
	0.1283	0.092353
	0.036081	0.071533
	0.084785	0.094288
	0.096814	0.061665
	0.0031935	0.073116
	0.035944	0.10025
	0.084323	0.088825
	0.067504	0.093071
	-0.0049168	0.081405
	0.067416	0.090262
	0.028208	0.077544
	0.018487	0.098141
	0.036032	0.091347
	0.07488	0.11008
	0.072454	0.11516
	0.062484	0.10186
	0.0362	0.080944
	0.030579	0.08035
	0.036169	0.077356
	0.029391	0.072134
	0.030437	0.08858
	0.038522	0.10601
	0.066482	0.12698
	0.091102	0.076418
	0.020711	0.093535
	0.10473	0.1008
	0.088044	0.092735
	0.022864	0.12347
	0.1457	0.091953
	-0.0011069	0.072698
	0.056001	0.084371
	0.039275	0.068965
	0.007816	0.090348
	0.10211	0.06796
	0.017632	0.08325
	0.097182	0.096958
	-0.0042443	0.081232
	0.053543	0.095617
	0.090464	0.083113
	0.028861	0.087051
	0.10816	0.078287
	0.038741	0.094896
	0.017631	0.10244
	0.0029544	0.069084
	-0.0018551	0.075377
	0.028706	0.070267
	0.13448	0.10022
	0.084573	0.07926
	0.093652	0.087909
	0.082022	0.10515
	0.062381	0.082553
	0.16223	0.076478
	0.11786	0.094202
	0.049088	0.079649
	0.07595	0.099665
	0.029668	0.081187
	0.021753	0.066133
	0.085008	0.07835
	0.055208	0.063234
	0.10837	0.082833
	0.041481	0.092188
	0.041185	0.067029
	0.02014	0.098063
	0.079674	0.083593
	0.013864	0.08286
	0.11247	0.081483
	0.062858	0.085926
	0.12135	0.088055
	0.039398	0.09791
	0.087037	0.09241
	0.036817	0.064772
	0.058121	0.068188
	0.028161	0.086646
	0.065249	0.061523
	0.035728	0.097138
	0.041689	0.076264
	0.030205	0.068343
	0.083512	0.075099
	0.066791	0.080704
	0.090864	0.064131
	0.048065	0.075538
	0.074456	0.062567
	0.04836	0.11151
	0.020143	0.068269
	0.042374	0.090629
	0.061428	0.07935
	0.05696	0.088616
	0.041219	0.10174
	0.076372	0.072432
	0.10802	0.085448
	0.051728	0.073516
	0.023861	0.092603
	0.102	0.10076
	0.11631	0.065105
	0.12877	0.066794
	0.077554	0.066915
	0.057199	0.093567
	0.034305	0.079974
	0.057428	0.0932
	0.031818	0.11219
	0.023531	0.08281
	0.019126	0.072473
	0.078683	0.078197
	0.076328	0.071637
	0.092573	0.083688
	0.059698	0.075839
	0.0096507	0.097524
	0.035593	0.083326
	0.041564	0.092823
	0.060395	0.081906
	0.035473	0.073136
	0.045773	0.10925
	0.025031	0.086765
	0.073048	0.10849
	0.021708	0.10266
	-0.010223	0.077766
	0.017619	0.074118
	-0.0081696	0.095526
	0.0015098	0.063876
	0.055274	0.1029
	0.045081	0.088362
	0.087538	0.094865
	0.070168	0.061336
	0.098675	0.076704
	0.075303	0.096029
	0.019897	0.081361
	0.11429	0.078471
	0.05221	0.13427
	0.13835	0.070474
	0.051731	0.11745
	0.10163	0.095878
	0.028344	0.074159
	0.11229	0.074426
	0.023909	0.1135
	0.049803	0.070716
	0.089221	0.07654
	0.0041819	0.10558
	0.013505	0.084078
	0.058781	0.060568
	0.052964	0.088026
	0.065899	0.10775
	0.029374	0.076929
	0.0012233	0.074109
	0.035081	0.084149
	0.024507	0.075622
	0.023495	0.10253
	0.076164	0.11497
	0.052215	0.065771
	0.00751	0.13267
	0.005268	0.11678
	0.08265	0.11341
	0.028668	0.1109
	0.026169	0.084566
	0.11023	0.096456
	0.019491	0.11242
	0.070188	0.097262
	0.020526	0.075052
	0.025662	0.078231
	0.014638	0.076482
	1.0022e-05	0.096462
	0.05598	0.083
	0.031926	0.12207
	0.018456	0.06588
	0.11662	0.078603
	0.031327	0.11313
	0.04033	0.10991
	0.068379	0.06746
	0.13111	0.099271
	0.041601	0.11002
	0.029394	0.098384
	0.024211	0.089884
	0.1072	0.076829
	0.068078	0.067324
	0.018217	0.10944
	0.0251	0.084775
	0.10465	0.090552
	0.04771	0.084548
	0.13175	0.086381
	0.028666	0.084367
	0.10524	0.09511
	0.04405	0.085063
	0.015607	0.070046
	0.0015131	0.074215
	0.0028393	0.09399
	0.053037	0.055737
	0.05036	0.075105
	0.087247	0.089041
	0.033493	0.074878
	0.047483	0.088222
	0.012493	0.079289
	0.021536	0.096458
	0.19444	0.073906
	0.031746	0.076835
	0.029876	0.086364
	0.024506	0.085965
	0.084472	0.10176
	0.041828	0.084829
	0.024173	0.099417
	0.065819	0.12793
	0.040574	0.10208
	0.037143	0.080796
	0.10007	0.071388
	0.07676	0.07085
	0.029896	0.089465
	0.055357	0.11848
	0.014382	0.089475
	0.0059197	0.12235
	0.031912	0.067822
	0.088332	0.097118
	0.008892	0.067051
	0.055391	0.1102
	0.089325	0.10567
	0.055326	0.057353
	0.049156	0.076778
	0.066677	0.067765
	0.057069	0.10788
	0.031639	0.11518
	0.029913	0.082828
	0.054198	0.071117
	0.043978	0.098414
	0.0028906	0.08563
	0.037648	0.069074
	0.054581	0.11091
	0.041894	0.12504
	0.077056	0.098548
	0.032949	0.071175
	0.044538	0.082238
	0.045233	0.062729
	0.051484	0.077684
	0.044502	0.091475
	0.027257	0.085212
	0.014157	0.079411
	0.015704	0.094653
	0.039644	0.06302
	0.061913	0.073872
	0.012577	0.088341
	0.029243	0.10506
	0.021975	0.071672
	0.058112	0.1028
	0.061345	0.11844
	0.029861	0.079529
	0.13355	0.060571
	0.03358	0.086665
	0.074203	0.072527
	0.076009	0.073891
	0.080884	0.073324
	0.018587	0.093781
	0.056504	0.098225
	0.10058	0.085379
	0.061496	0.081301
	0.020028	0.091599
	0.012977	0.10576
	0.090885	0.095611
	0.06462	0.11919
	0.080253	0.06625
	0.028184	0.097272
	0.065216	0.076106
	0.070053	0.10089
	0.028293	0.096513
	0.035441	0.07145
	0.026228	0.084043
	0.092857	0.094218
	0.0019338	0.07311
	0.016132	0.099735
	0.063631	0.058306
	0.045633	0.10753
	0.042804	0.088413
	0.040246	0.09054
	0.10539	0.084947
	0.024206	0.093813
	0.025392	0.074109
	0.015283	0.12716
	0.068577	0.066316
	0.022678	0.083072
	0.04153	0.06594
	0.018153	0.055975
	0.011084	0.087303
	0.026602	0.10909
	0.023823	0.071655
	0.058938	0.079037
	0.014473	0.096226
	0.039535	0.057739
	0.067293	0.096319
	0.033881	0.069394
	0.032657	0.075365
	0.062037	0.091244
	0.050249	0.075225
	0.03942	0.082776
	0.03494	0.1026
	0.028404	0.07042
	-0.0043811	0.080341
	0.066502	0.070151
	0.11053	0.078487
	0.0078133	0.09166
	0.04022	0.085319
	0.030315	0.083467
	0.017388	0.067883
	0.037444	0.098426
	0.017026	0.066961
	0.04146	0.10341
	0.0065539	0.08738
	0.038746	0.077182
	0.072743	0.069044
	0.034033	0.09658
	0.048675	0.081111
	0.017807	0.099234
	0.079734	0.10537
	0.08838	0.074214
	0.039664	0.16376
	0.008647	0.086452
	0.041071	0.086109
	0.026377	0.13351
	0.0060503	0.089128
	0.025911	0.083572
	0.027618	0.084234
	0.024354	0.084165
	0.089936	0.079396
	0.05262	0.08523
	0.016748	0.1232
	0.071956	0.092331
	0.061632	0.078628
	0.056099	0.093248
	0.002403	0.096325
	0.055388	0.084301
	0.022194	0.081171
	-0.0093157	0.056541
	0.040055	0.11077
	0.035739	0.0902
	0.029041	0.076192
	0.06688	0.052188
	0.072824	0.072033
	0.078062	0.07748
	0.062681	0.10742
	-0.022844	0.052561
	0.026131	0.085275
	0.011673	0.10614
	0.06684	0.10061
	0.13348	0.082494
	0.067721	0.091264
	0.076319	0.098353
	0.077461	0.067158
	0.10307	0.078832
	0.032619	0.079047
	0.04048	0.065302
	0.046933	0.083401
	0.057014	0.10976
	0.055624	0.10651
	0.026426	0.091403
	0.020486	0.10094
	0.013813	0.089654
	0.078672	0.097763
	0.022004	0.076714
	0.0475	0.069677
	0.050074	0.078043
	0.025641	0.07208
	0.079062	0.063422
	0.034001	0.089943
	0.056293	0.086577
	0.046736	0.081787
	0.068832	0.097666
	0.073612	0.066029
	0.052184	0.06804
	0.006081	0.067816
	0.045098	0.074054
	0.038659	0.076008
	-0.006178	0.067672
	-0.0047711	0.074967
	0.013219	0.084677
	0.06353	0.094044
	0.036794	0.089423
	0.017552	0.051969
	0.12461	0.077579
	0.025892	0.074094
	0.0098539	0.10317
	0.071708	0.063276
	0.080864	0.060984
	0.037089	0.073492
	0.029957	0.07679
	0.015399	0.096006
	0.071048	0.10215
	0.043796	0.097373
	0.028614	0.080995
	0.031941	0.096662
	0.0079333	0.097574
	0.045178	0.081241
	0.0097267	0.090607
	-0.0080883	0.072913
	0.014918	0.095176
	0.020176	0.069302
	0.036825	0.093318
	0.0063746	0.072993
	0.039125	0.090095
	0.056171	0.099994
	0.062961	0.086122
	0.043853	0.10372
	-0.0031531	0.090953
	0.027725	0.064963
	0.0476	0.095095
	0.068259	0.12905
	0.12923	0.076877
	0.043377	0.08869
	0.054876	0.081596
	0.021997	0.079153
	0.030914	0.08469
	0.053479	0.082968
	0.045082	0.11036
	0.061603	0.09997
	0.0129	0.082279
	0.018887	0.080463
	0.038095	0.096435
	0.062083	0.065964
	0.028679	0.077039
	0.075733	0.075765
	0.062494	0.071975
	0.021387	0.080154
	0.057982	0.080589
	0.036324	0.083067
	0.046614	0.081597
	0.041669	0.072756
	0.00606	0.07671
	0.045125	0.086952
	0.012079	0.094515
	0.068817	0.07332
	0.0347	0.093956
	0.054627	0.079603
	0.0088198	0.085684
	0.047214	0.0665
	0.038046	0.082809
	0.010884	0.10803
	0.034529	0.064555
	0.012822	0.09655
	0.072047	0.055062
	0.056455	0.098063
	0.081156	0.089157
	0.067881	0.088167
	0.058751	0.079459
	0.041061	0.065931
	0.059858	0.091818
	0.025177	0.08374
	0.012885	0.084795
	0.01732	0.074258
	0.043868	0.081609
	0.062998	0.07596
	0.020044	0.11902
	0.0064446	0.14825
	0.0098679	0.10046
	0.05794	0.084038
	0.095335	0.080625
	0.088594	0.071874
	0.0082234	0.075254
	0.068492	0.082921
	0.028542	0.079433
	0.025874	0.079306
	0.050314	0.086994
	0.062975	0.057998
	0.085978	0.065558
	0.014123	0.079747
	0.061321	0.07916
	0.024274	0.07705
	0.043093	0.11079
	0.027902	0.064425
	0.071264	0.087058
	0.014437	0.08675
	0.046572	0.10068
	0.14466	0.097041
	0.092185	0.088739
	0.02382	0.066863
	0.042222	0.1145
	0.085063	0.087264
	0.05429	0.094136
	0.039959	0.086052
	0.058896	0.086215
	0.076239	0.087627
	0.022168	0.086369
	0.027954	0.072745
	0.092932	0.079043
	0.012655	0.081202
	0.023859	0.10489
	0.014893	0.060041
	0.02519	0.10433
	0.089604	0.072932
	0.050729	0.094719
	0.070034	0.093763
	0.080907	0.066882
	0.064243	0.076107
	0.052509	0.090412
	0.024801	0.080097
	0.062733	0.092158
	0.057802	0.090498
	0.098082	0.093775
	0.040016	0.1038
	0.0414	0.075573
	0.074647	0.068208
	0.10306	0.09677
	0.037996	0.094068
	0.058062	0.047706
	0.011959	0.061006
	0.059467	0.081098
	0.063864	0.10613
	0.01835	0.094647
	0.023417	0.064115
	0.09292	0.064636
	0.011788	0.08741
	0.043295	0.076732
	0.011441	0.081681
	-0.0041154	0.070517
	0.063716	0.070113
	0.010867	0.082919
	0.051852	0.078207
	0.017758	0.059975
	0.015892	0.11177
	0.080849	0.083806
	0.040148	0.085972
	0.0047703	0.080227
	0.020769	0.057717
	0.0838	0.090246
	0.10264	0.062945
	0.039919	0.071207
	0.019417	0.085089
	0.095445	0.13194
	0.03366	0.1017
	0.054146	0.082607
	0.014468	0.091858
	0.027432	0.080808
	0.062377	0.071852
	0.011106	0.070214
	0.072682	0.084821
	0.072933	0.099991
	0.054016	0.070222
	0.04433	0.061058
	0.081889	0.065562
	-0.01216	0.062661
	0.060687	0.087831
	0.070852	0.067803
	0.099168	0.083137
	0.035338	0.062536
	0.078239	0.077546
	0.019554	0.089475
	0.096801	0.070928
	0.088027	0.099624
	0.049627	0.10336
	0.024235	0.11248
	0.03249	0.10504
	-0.012526	0.083999
	0.031571	0.077317
	0.049399	0.080675
	0.057627	0.09036
	0.057617	0.099538
	0.079194	0.062184
	0.0066561	0.10452
	0.06171	0.071399
	0.055544	0.091087
	0.102	0.081372
	0.049422	0.084766
	0.021887	0.07061
	0.05508	0.074998
	0.068084	0.071616
	0.076018	0.085677
	0.11081	0.066701
	0.066446	0.078219
	-0.015959	0.074786
	0.059184	0.076098
	0.055787	0.062299
	-0.0065707	0.098786
	0.092505	0.10521
	0.038767	0.10193
	0.069715	0.10529
	0.095727	0.067542
	0.089569	0.067318
	0.087137	0.10221
	0.01128	0.084672
	0.029534	0.056842
	0.022472	0.087704
	0.044067	0.076514
	0.025705	0.1037
	0.056045	0.076438
	0.052409	0.060194
	0.041238	0.11019
	0.056173	0.097572
	0.11209	0.051984
	0.033564	0.085742
	0.024467	0.086881
	0.035027	0.099202
	-0.0043672	0.13125
	0.089402	0.062348
	0.061252	0.079326
	0.053913	0.058508
	0.041572	0.066463
	0.055671	0.086871
	0.032408	0.087821
	0.037585	0.076214
	0.076196	0.075433
	0.040212	0.079943
	0.024205	0.084609
	0.071558	0.074625
	0.039077	0.087774
	0.045845	0.064576
	0.062358	0.08353
	0.019932	0.084142
	0.054761	0.096707
	0.051919	0.08506
	0.028135	0.078443
	0.091806	0.096733
	0.051731	0.09194
	0.037776	0.073259
	0.050309	0.063206
	0.034805	0.11347
	0.049381	0.072169
	0.021406	0.06914
	0.028202	0.10282
	0.034156	0.062134
	0.047452	0.080056
	0.038234	0.067495
	0.018646	0.09792
	0.040581	0.075136
	0.042729	0.072665
	0.21117	0.10161
	0.0028428	0.068606
	0.087973	0.085026
	0.057872	0.069968
	0.061375	0.058665
	0.043481	0.067358
	0.0064603	0.10939
	0.025508	0.092164
	0.003154	0.074135
	0.059576	0.10229
	0.040631	0.089424
	0.0043763	0.075545
	0.027748	0.084444
	-0.01392	0.11556
	0.014339	0.087231
	0.021032	0.091056
	0.053984	0.068034
	0.043632	0.09432
	0.028015	0.082911
	0.066963	0.079016
	0.052459	0.066224
	0.067345	0.086517

## Sheet: Figure4gbinarizedcluster3
0	'Right Frontal Pole'
2	'Right Primary motor area'
2	'Right Secondary motor area'
0	'Right Primary somatosensory area, nose'
1	'Right Primary somatosensory area, barrel field'
0	'Right Primary somatosensory area, lower limb'
0	'Right Primary somatosensory area, mouth'
0	'Right Primary somatosensory area, upper limb'
1	'Right Primary somatosensory area, trunk'
0	'Right Primary somatosensory area, unassigned'
0	'Right Supplemental somatosensory area'
2	'Right Gustatory areas'
2	'Right Visceral area'
1	'Right Dorsal auditory area'
1	'Right Primary auditory area'
1	'Right Posterior auditory area'
0	'Right Ventral auditory area'
1	'Right Anterolateral visual area'
1	'Right Anteromedial visual area'
0	'Right Lateral visual area'
1	'Right Primary visual area'
1	'Right Posterolateral visual area'
0	'Right posteromedial visual area'
0	'Right Laterointermediate area'
0	'Right Postrhinal area'
0	'Right Anterior cingulate area, dorsal part'
0	'Right Anterior cingulate area, ventral part'
0	'Right Prelimbic area'
0	'Right Infralimbic area'
0	'Right Orbital area'
2	'Right Agranular insular area, dorsal part'
2	'Right Agranular insular area, posterior part'
2	'Right Agranular insular area, ventral part'
0	'Right Retrosplenial area, lateral agranular part'
0	'Right Retrosplenial area, dorsal part'
0	'Right Retrosplenial area, ventral part'
1	'Right Posterior parietal association areas'
0	'Right Temporal association areas'
0	'Right Perirhinal area'
0	'Right Ectorhinal area'
2	'Right Piriform Area'
0	'Right Cortical amygdalar area'
0	'Right Piriform-amygdalar area'
0	'Right Postpiriform transition area'
1	'Right Ammon''s horn'
1	'Right Dentate gyrus'
0	'Right Fasciola cinerea'
0	'Right Induseum griseum'
0	'Right Entorhinal area'
1	'Right Parasubiculum'
1	'Right Postsubiculum'
1	'Right Presubiculum'
1	'Right Subiculum'
1	'Right Prosubiculum'
0	'Right Hippocampo-amygdalar transition area'
1	'Right Area prostriata'
2	'Right Claustrum'
2	'Right Endopiriform nucleus'
2	'Right Lateral amygdalar nucleus'
2	'Right Basolateral amygdalar nucleus'
2	'Right Basomedial amygdalar nucleus'
0	'Right Posterior amygdalar nucleus'
2	'Right Striatum dorsal region'
0	'Right Striatum ventral region'
0	'Right Lateral septal complex'
2	'Right Striatum-like amygdalar nuclei'
2	'Right Pallidum, dorsal region'
0	'Right Pallidum, ventral region'
0	'Right Pallidum, medial region'
0	'Right Pallidum, caudal region'
0	'Right Ventral group of the dorsal thalamus'
0	'Right Subparafascicular nucleus'
0	'Right Subparafascicular area'
0	'Right Peripeduncular nucleus'
0	'Right Geniculate group, dorsal thalamus'
0	'Right Lateral group of the dorsal thalamus'
0	'Right Anterior group of the dorsal thalamus'
0	'Right Medial group of the dorsal thalamus'
0	'Right Midline group of the dorsal thalamus'
0	'Right Intralaminar nuclei of the dorsal thalamus'
0	'Right Reticular nucleus of the thalamus'
0	'Right Geniculate group, ventral thalamus'
0	'Right Epithalamus'
0	'Right Periventricular zone'
0	'Right Periventricular region'
0	'Right Hypothalamic medial zone'
0	'Right Hypothalamic lateral zone'
0	'Right Median eminence'
1	'Right Midbrain, sensory related'
1	'Right Midbrain, motor related'
0	'Right Midbrain, behavioral state related'
0	'Left Frontal Pole'
2	'Left Primary motor area'
2	'Left Secondary motor area'
0	'Left Primary somatosensory area, nose'
1	'Left Primary somatosensory area, barrel field'
0	'Left Primary somatosensory area, lower limb'
0	'Left Primary somatosensory area, mouth'
0	'Left Primary somatosensory area, upper limb'
1	'Left Primary somatosensory area, trunk'
1	'Left Primary somatosensory area, unassigned'
0	'Left Supplemental somatosensory area'
2	'Left Gustatory areas'
2	'Left Visceral area'
1	'Left Dorsal auditory area'
0	'Left Primary auditory area'
1	'Left Posterior auditory area'
0	'Left Ventral auditory area'
1	'Left Anterolateral visual area'
1	'Left Anteromedial visual area'
1	'Left Lateral visual area'
1	'Left Primary visual area'
0	'Left Posterolateral visual area'
0	'Left posteromedial visual area'
1	'Left Laterointermediate area'
0	'Left Postrhinal area'
0	'Left Anterior cingulate area, dorsal part'
0	'Left Anterior cingulate area, ventral part'
0	'Left Prelimbic area'
0	'Left Infralimbic area'
0	'Left Orbital area'
2	'Left Agranular insular area, dorsal part'
2	'Left Agranular insular area, posterior part'
2	'Left Agranular insular area, ventral part'
0	'Left Retrosplenial area, lateral agranular part'
0	'Left Retrosplenial area, dorsal part'
0	'Left Retrosplenial area, ventral part'
1	'Left Posterior parietal association areas'
0	'Left Temporal association areas'
0	'Left Perirhinal area'
2	'Left Ectorhinal area'
2	'Left Piriform Area'
0	'Left Cortical amygdalar area'
0	'Left Piriform-amygdalar area'
0	'Left Postpiriform transition area'
1	'Left Ammon''s horn'
1	'Left Dentate gyrus'
0	'Left Fasciola cinerea'
0	'Left Induseum griseum'
0	'Left Entorhinal area'
1	'Left Parasubiculum'
1	'Left Postsubiculum'
1	'Left Presubiculum'
1	'Left Subiculum'
1	'Left Prosubiculum'
0	'Left Hippocampo-amygdalar transition area'
1	'Left Area prostriata'
2	'Left Claustrum'
2	'Left Endopiriform nucleus'
2	'Left Lateral amygdalar nucleus'
2	'Left Basolateral amygdalar nucleus'
2	'Left Basomedial amygdalar nucleus'
0	'Left Posterior amygdalar nucleus'
2	'Left Striatum dorsal region'
2	'Left Striatum ventral region'
0	'Left Lateral septal complex'
2	'Left Striatum-like amygdalar nuclei'
2	'Left Pallidum, dorsal region'
2	'Left Pallidum, ventral region'
0	'Left Pallidum, medial region'
0	'Left Pallidum, caudal region'
0	'Left Ventral group of the dorsal thalamus'
0	'Left Subparafascicular nucleus'
0	'Left Subparafascicular area'
0	'Left Peripeduncular nucleus'
0	'Left Geniculate group, dorsal thalamus'
0	'Left Lateral group of the dorsal thalamus'
0	'Left Anterior group of the dorsal thalamus'
0	'Left Medial group of the dorsal thalamus'
0	'Left Midline group of the dorsal thalamus'
0	'Left Intralaminar nuclei of the dorsal thalamus'
0	'Left Reticular nucleus of the thalamus'
0	'Left Geniculate group, ventral thalamus'
0	'Left Epithalamus'
0	'Left Periventricular zone'
0	'Left Periventricular region'
0	'Left Hypothalamic medial zone'
0	'Left Hypothalamic lateral zone'
0	'Left Median eminence'
0	'Left Midbrain, sensory related'
0	'Left Midbrain, motor related'
0	'Left Midbrain, behavioral state related'

## Sheet: Figure4hinducedSC3
0	0.00054831	6.2253e-05	0.00013412	0.00024504	0.00027135	6.7931e-05	7.9074e-06	1.0711e-05	1.6062e-05	1.8957e-05	4.2819e-06	2.8694e-06	0.00026735	7.738e-05	4.33e-05	4.469e-05	2.3185e-06	1.9291e-07	5.3338e-07	1.1423e-06	4.7705e-06	2.0554e-07	6.1089e-07	2.3386e-07	9.0813e-07	5.0536e-05	8.8436e-06	5.8594e-06	2.9811e-05	7.3012e-06	0.00054411	2.7231e-05	0.00038626	3.4395e-06	0.00015404	0.00045763	0.00018983	1.0048e-05	3.2097e-05	6.1822e-05	0.00020938	0.00021406	1.1949e-05	1.5945e-06	1.4101e-06	1.7621e-06	6.3468e-07	5.1046e-07	7.0683e-07
0.00053799	0	0.00013855	0.00018577	0.00010358	0.00015097	8.2088e-05	1.6371e-05	4.0259e-05	0.00013756	0.00025883	4.6293e-05	3.6869e-05	0.0003276	3.0265e-05	8.3968e-05	0.00023077	8.221e-06	5.9181e-07	1.7993e-06	1.1271e-05	4.18e-05	2.9725e-06	3.3116e-06	1.4406e-06	1.3058e-05	0.00017419	1.2474e-05	5.7591e-06	2.95e-05	2.9597e-06	0.00065638	2.0126e-05	0.00027308	1.0815e-05	0.00026456	0.00028954	0.00041352	1.9302e-05	2.4573e-05	4.0254e-05	0.00015503	0.00011433	1.2417e-05	4.1086e-06	9.4547e-06	1.4875e-05	2.6259e-06	2.2975e-06	3.0496e-06
0.00019647	0.00030555	0	0.00064066	1.513e-05	0.00017516	0.0006671	0.00018986	0.00029332	0.00055058	0.00022214	6.0027e-05	2.1343e-05	1.3753e-05	1.8467e-05	1.5479e-05	0.00073219	4.7019e-06	1.3434e-06	8.7316e-07	2.4046e-06	1.7138e-05	7.5113e-07	1.2091e-06	7.0698e-07	6.5217e-06	4.9666e-05	1.1556e-05	6.8097e-06	2.201e-06	3.3029e-07	0.00035437	5.2741e-06	8.3703e-05	4.0516e-05	0.00026007	2.2054e-05	2.3317e-05	0.00029447	8.8097e-05	0.00010122	1.0684e-05	9.4057e-05	0.0001259	7.993e-05	0.00011033	4.3497e-05	2.5351e-05	1.3606e-05	3.6571e-05
0.00023853	0.0001478	0.00061547	0	4.1706e-06	2.0933e-05	0.00058613	8.9771e-05	0.00021115	0.00038631	0.0008047	0.00010632	3.8555e-05	4.4204e-06	2.4589e-06	6.3006e-06	0.00089463	9.1803e-07	5.5638e-06	1.7099e-06	4.4364e-06	6.9601e-05	7.7866e-06	3.0913e-06	1.1887e-06	1.456e-05	5.1113e-05	2.3378e-06	2.5913e-06	5.2464e-07	9.8116e-08	0.00034588	1.4527e-06	0.00012253	4.6655e-05	0.00034134	4.1743e-05	1.0139e-05	7.5456e-05	0.0005921	0.00012118	2.9422e-06	1.2649e-05	8.86e-05	4.3719e-05	3.4192e-05	0.00012456	1.5513e-05	1.5327e-05	1.6096e-05
0.00024217	0.00014802	9.4986e-06	1.5502e-05	0	0.00087423	1.2863e-05	1.074e-05	1.4782e-05	2.0698e-05	2.9795e-05	2.7708e-05	4.3489e-05	0.00076664	0.00046884	0.00024987	1.911e-05	5.0945e-05	2.1109e-06	1.0533e-05	3.9233e-05	5.774e-05	4.7618e-05	2.2796e-05	1.1453e-05	4.2167e-05	0.0003987	0.00013097	6.9764e-05	0.00016275	8.9157e-05	0.00018813	0.00012784	0.0002097	4.3332e-06	3.675e-05	4.3833e-05	2.0259e-05	1.4198e-06	6.1115e-07	5.1252e-06	0.00019448	0.00012355	5.205e-07	2.1033e-06	4.8747e-07	3.4065e-07	2.6243e-06	3.4549e-06	1.1669e-06
0.0002059	0.00017636	7.079e-05	1.4199e-05	0.00091128	0	6.4158e-05	4.192e-05	1.7234e-05	1.9568e-05	1.8222e-05	1.4732e-05	2.4022e-05	0.00056151	0.001092	0.00021738	1.6646e-05	8.6628e-05	1.8384e-06	1.6049e-06	1.8767e-05	2.2807e-05	2.1825e-05	8.6535e-06	7.7772e-06	2.0066e-05	0.00050673	0.00027339	0.00033797	0.00044482	0.00024389	0.00031681	0.00029226	0.00020429	4.0615e-06	5.8762e-05	4.6911e-05	3.369e-05	1.4119e-05	1.7382e-06	1.7261e-05	0.00019869	0.0003629	1.0386e-05	4.3936e-06	3.1031e-06	8.5663e-07	3.2211e-06	1.5161e-06	3.2612e-06
2.981e-05	4.774e-05	0.00029589	0.00071261	9.9396e-06	5.3729e-05	0	0.0042114	0.0039181	0.0017813	0.00096921	0.0001859	0.00014705	5.253e-06	6.7122e-06	1.0022e-05	0.00089754	1.1372e-06	5.6883e-07	3.087e-06	5.3333e-06	4.1446e-05	5.383e-06	3.55e-06	1.1868e-06	7.1137e-05	6.9029e-05	4.9351e-06	8.2052e-05	1.8446e-06	4.6506e-07	0.00021938	1.9675e-06	4.3357e-05	0.00065868	0.00023507	1.1834e-06	1.6862e-06	4.1262e-05	0.00011172	4.0686e-06	1.1249e-06	4.7545e-06	0.00083297	0.0012186	0.00027959	0.00022529	7.2095e-05	3.1552e-05	0.0001627
1.4815e-05	2.5244e-05	0.00011682	0.0002468	1.0526e-05	4.2472e-05	0.0029983	0	0.004176	0.00090911	0.00055731	0.00020558	0.00019609	7.1274e-06	1.4061e-05	1.7084e-05	0.00046048	2.443e-06	1.3431e-06	5.2116e-06	1.0724e-05	3.4069e-05	6.0329e-06	8.1575e-06	4.0678e-06	8.995e-05	0.0001468	2.3605e-05	0.00032493	1.2973e-05	4.413e-06	0.00016922	8.579e-06	4.4561e-05	0.00062474	0.00015417	6.6833e-07	9.0861e-07	2.0873e-05	3.1804e-05	3.3235e-06	1.0532e-06	4.4172e-06	0.00040774	0.00093664	0.00013731	0.00012488	6.0931e-05	2.9014e-05	0.00012403
2.146e-05	5.0213e-05	0.00017115	0.00036244	6.897e-06	1.931e-05	0.0030197	0.0041605	0	0.0022556	0.0013477	0.00042834	0.00050243	7.2256e-06	9.3786e-06	1.6752e-05	0.00089608	1.5577e-06	1.7542e-06	1.0413e-05	2.6364e-05	0.00010317	1.8839e-05	1.3095e-05	7.8347e-06	0.00020278	0.00014704	8.5707e-06	0.0001713	9e-06	1.6389e-06	0.0002331	3.6819e-06	3.5852e-05	0.00055814	0.00026922	1.2061e-06	2.0536e-06	2.5654e-05	5.5171e-05	2.049e-06	1.4655e-06	2.0866e-06	0.00053991	0.0014034	0.00033045	0.00036228	0.00015565	7.3909e-05	0.00027181
3.0107e-05	8.5532e-05	0.00031636	0.00055703	5.6202e-06	2.2728e-05	0.0029287	0.0020103	0.0042534	0	0.0021815	0.0013687	0.00084491	6.5821e-06	8.0727e-06	1.4069e-05	0.0014482	2.9018e-06	1.5178e-06	1.4579e-05	6.2364e-05	0.00019183	3.3878e-05	1.8464e-05	4.0781e-06	0.0002666	0.00011557	4.6393e-06	3.7703e-05	1.9545e-06	3.4399e-07	0.0003291	1.9219e-06	4.1214e-05	0.00048484	0.00035514	1.4044e-06	2.9009e-06	4.9585e-05	9.3494e-05	2.6297e-06	1.7788e-06	1.5841e-06	0.00066256	0.0010268	0.00053289	0.00042567	0.00048904	0.00015401	0.00022119
6.0401e-05	0.00019832	0.0002633	0.00093142	3.5688e-06	7.0768e-06	0.00067129	0.00022321	0.00086365	0.0020798	0	0.0011296	0.00060852	4.9457e-06	3.1076e-06	1.5639e-05	0.0026409	1.3026e-06	2.3566e-06	3.7062e-05	4.0881e-05	0.00053213	0.00011469	2.9947e-05	5.1303e-06	0.00023697	0.00014232	1.8081e-06	1.249e-06	2.7933e-07	3.04e-07	0.00041156	4.6095e-07	4.4218e-05	0.00016207	0.00043274	5.3222e-06	9.9774e-06	2.0863e-05	0.00013602	1.0546e-05	1.7862e-06	2.0396e-06	8.5551e-05	0.00020205	0.00016968	0.00087272	0.00011923	0.00014816	9.4988e-05
2.527e-06	1.1911e-05	3.6461e-05	2.755e-05	1.8799e-06	1.5482e-06	3.3348e-05	2.0562e-05	9.0276e-05	0.00069326	0.00045201	0	0.00069462	1.2387e-06	2.1779e-06	2.2088e-06	0.00032514	1.2521e-06	2.7373e-06	1.2804e-05	3.5999e-05	9.837e-05	5.3187e-05	1.3427e-05	2.1499e-06	0.00053197	2.3021e-05	7.68e-07	1.1899e-05	2.6764e-06	2.0196e-07	5.5759e-05	5.9042e-07	4.2919e-06	0.00011926	6.5594e-05	1.6047e-07	5.9529e-07	1.2543e-06	1.1407e-06	1.7498e-07	7.5568e-07	3.0566e-07	2.3836e-06	7.032e-06	4.4578e-05	4.3012e-05	0.000148	8.9689e-05	3.5453e-05
3.586e-06	1.588e-05	4.7013e-05	4.4101e-05	7.3152e-06	1.2375e-05	0.00015412	0.0001439	0.00038483	0.00092386	0.00077597	0.0011888	0	4.885e-06	1.1441e-05	1.3408e-05	0.0002667	2.7965e-06	7.7065e-06	3.1458e-05	9.4467e-05	0.00014005	7.4155e-05	3.6992e-05	8.1421e-06	0.00047294	0.00011395	7.5498e-06	0.00015808	3.3503e-05	1.2739e-06	0.00013817	4.0135e-06	9.3896e-06	0.00019403	7.3287e-05	5.5141e-07	2.4898e-06	4.3194e-06	2.1661e-06	4.9012e-07	1.3355e-06	1.5975e-06	1.9744e-05	6.1294e-05	0.00011864	0.00012436	0.0006985	0.00022062	0.00035142
0.00026193	0.00027439	5.9662e-06	4.4213e-06	0.00088188	0.00044049	3.5478e-06	1.2543e-06	2.3892e-06	4.0783e-06	5.5758e-06	2.3438e-06	2.0595e-06	0	0.00037661	0.00060482	4.7624e-06	2.7009e-05	1.8401e-07	1.5365e-06	1.5638e-06	4.5927e-06	1.8316e-06	2.25e-06	5.8653e-07	1.8869e-06	0.00045824	8.0061e-05	4.2619e-05	0.00020028	7.0016e-05	0.00036364	0.00014147	0.00021407	9.4742e-07	6.6201e-05	0.00012824	0.00012073	1.3806e-06	3.1987e-07	2.9116e-06	0.00022035	0.00011473	4.4354e-07	3.9146e-07	2.0655e-07	1.9325e-07	3.7737e-07	5.022e-07	2.9545e-07
0.00017494	0.00014101	4.1601e-05	1.9751e-05	0.0012812	0.0013716	4.1387e-05	2.9243e-05	1.9526e-05	2.8049e-05	3.7057e-05	3.0649e-05	5.2294e-05	0.0005928	0	0.00024365	2.5288e-05	0.00010635	2.6875e-06	4.7772e-06	4.4138e-05	5.2397e-05	5.323e-05	1.8495e-05	1.3977e-05	4.7185e-05	0.00051298	0.00030722	0.0002476	0.00042708	0.00024497	0.00025854	0.000297	0.00019562	3.6746e-06	5.0256e-05	4.0032e-05	2.6914e-05	7.8717e-06	1.4861e-06	1.1718e-05	0.00022555	0.00032282	5.5682e-06	3.5097e-06	2.2746e-06	8.8753e-07	3.1803e-06	2.2535e-06	2.9832e-06
0.00023882	0.00022287	2.1496e-06	2.7379e-06	0.00098254	0.00050416	2.6238e-06	8.8649e-07	1.2536e-06	2.4376e-06	1.9126e-06	1.3235e-06	1.4991e-06	0.001638	0.00046255	0	2.0066e-06	2.8877e-05	1.7342e-07	1.2613e-06	1.5122e-06	3.9589e-06	1.7896e-06	1.9363e-06	5.7836e-07	1.7335e-06	0.00052542	9.313e-05	5.335e-05	0.00025259	8.8117e-05	0.00037943	0.0001756	0.00019594	8.085e-07	5.0941e-05	0.00010932	9.9433e-05	4.8638e-07	9.0843e-08	1.8517e-06	0.00026383	0.00013665	1.6279e-07	2.5999e-07	3.3799e-08	6.4647e-08	2.6983e-07	3.743e-07	1.711e-07
6.6601e-05	0.00013179	0.00042786	0.00083854	3.2817e-06	1.369e-05	0.00061012	0.00021062	0.00068272	0.0017371	0.0029203	0.0008696	0.00035177	3.2022e-06	2.9649e-06	9.7554e-06	0	1.5182e-06	1.289e-06	8.8492e-06	2.696e-05	0.00025126	3.7059e-05	1.2454e-05	2.8612e-06	0.00013808	7.3233e-05	1.4057e-06	2.7947e-06	6.0721e-07	2.2169e-07	0.00027616	8.3864e-07	4.5209e-05	0.00010694	0.0002772	8.0219e-06	6.879e-06	3.6742e-05	0.00013558	2.6136e-05	1.8149e-06	4.0334e-06	8.9829e-05	0.00015196	0.00015053	0.00039729	0.00013462	7.6169e-05	6.4531e-05
3.2658e-06	1.6824e-06	2.6799e-06	3.2901e-07	0.00013744	0.00016171	9.927e-07	1.537e-06	7.5351e-07	5.6152e-07	7.3892e-07	3.5987e-07	3.0788e-06	0.00028141	0.0014005	0.0015085	1.8137e-06	0	2.6241e-05	1.1086e-05	2.1038e-05	4.2993e-06	1.0535e-05	2.9279e-05	0.00010913	5.923e-06	0.00067347	0.0022486	0.00045701	0.00098107	0.0012936	4.4674e-05	0.00074025	5.1288e-06	2.1814e-07	5.4904e-07	1.0171e-07	1.8769e-07	2.2978e-07	3.8266e-08	1.9312e-07	5.757e-07	9.8752e-07	3.6703e-07	2.3514e-07	3.3454e-07	4.505e-08	3.6209e-07	1.6062e-07	2.295e-07
2.6125e-06	5.5647e-06	8.098e-06	1.0303e-05	1.0144e-05	1.6462e-05	9.1411e-06	9.8016e-06	1.088e-05	1.4372e-05	1.9603e-05	1.3135e-05	3.5515e-05	1.3677e-05	4.7995e-05	4.062e-05	2.1733e-05	4.4447e-05	0	0.0012479	0.00018112	0.00023568	0.00030634	0.00075269	0.0010238	8.6141e-05	8.2436e-05	0.00011526	0.00012764	0.00025505	0.00019148	2.3562e-05	7.7996e-05	2.7012e-06	7.5518e-07	2.7996e-06	8.9026e-07	2.3067e-06	2.2593e-06	2.3948e-06	1.5438e-06	2.9313e-06	3.5711e-06	3.0484e-06	2.1004e-06	4.397e-06	4.0863e-06	4.1452e-06	1.6595e-06	2.7737e-06
8.0767e-07	1.998e-06	1.5244e-06	1.3528e-06	3.7529e-06	2.6609e-06	2.6845e-06	4.6049e-06	3.5236e-06	3.0009e-06	1.9278e-05	1.1772e-05	2.4822e-05	3.2191e-06	7.8065e-06	4.9915e-06	3.6722e-06	1.056e-05	0.001295	0	0.00030435	0.00016404	0.00038139	0.00046153	0.00064351	8.4964e-05	2.5731e-05	2.8397e-05	3.6841e-05	8.3206e-05	7.6977e-05	5.6613e-06	3.2358e-05	4.4044e-07	8.1169e-07	2.4326e-06	2.8762e-07	7.1924e-07	1.9697e-07	1.0243e-07	1.2965e-07	1.2649e-06	4.7512e-07	3.7377e-07	1.4134e-07	1.1144e-07	7.9087e-08	3.9559e-07	3.4022e-07	2.5868e-07
7.9334e-07	1.0516e-06	1.8374e-06	1.333e-06	8.9879e-06	3.3635e-06	5.6442e-06	1.2602e-05	1.5405e-05	9.5156e-06	6.8257e-06	7.2415e-05	0.00013282	5.4027e-06	1.3958e-05	1.0427e-05	3.1218e-06	1.405e-05	0.00010494	0.00017319	0	0.0002292	0.0012429	0.00030937	0.00018652	0.0014227	7.4167e-05	2.9321e-05	6.1557e-05	2.8933e-05	1.9107e-05	9.6917e-06	1.0852e-05	1.3356e-06	1.103e-06	1.6649e-06	1.5824e-07	2.8845e-07	5.4356e-07	2.0809e-07	1.185e-07	2.7444e-06	2.0125e-07	1.5876e-07	9.0863e-08	1.4588e-07	2.2918e-07	2.2981e-07	3.2141e-07	8.0629e-07
1.1534e-06	1.5904e-06	5.496e-07	2.2037e-06	1.1968e-05	4.838e-06	8.0137e-07	3.691e-07	7.4056e-07	1.9604e-06	6.994e-06	6.6974e-05	7.0402e-05	7.6117e-06	5.3539e-06	7.501e-06	1.684e-06	6.5235e-06	0.00040647	0.00095687	0.0008579	0	0.00037245	0.0012384	0.0014143	0.0036164	3.343e-06	2.0829e-05	2.7539e-05	7.3e-05	3.9039e-05	1.9362e-05	3.5704e-05	5.5513e-07	1.8911e-06	1.2096e-05	4.4875e-07	6.4708e-07	2.1419e-07	1.4774e-07	1.3758e-08	5.6616e-06	7.4603e-07	6.0095e-08	1.7702e-08	8.7248e-09	1.5709e-07	9.3585e-08	3.5289e-07	2.9461e-08
6.5876e-07	7.5443e-07	1.4321e-06	8.0591e-07	7.6899e-06	2.7e-06	4.8093e-06	1.097e-05	1.349e-05	8.5078e-06	5.7944e-06	6.2871e-05	0.00012856	3.7067e-06	1.1748e-05	8.7803e-06	2.2145e-06	1.1963e-05	0.00025743	0.00054368	0.0034658	0.00034391	0	0.00049039	0.00035983	0.00092716	6.7619e-05	2.761e-05	5.9092e-05	3.6432e-05	2.9723e-05	9.1306e-06	1.4103e-05	1.3598e-06	1.0567e-06	2.2387e-06	1.4349e-07	2.7987e-07	6.3872e-07	1.0172e-07	5.5712e-08	3.1275e-06	1.7643e-07	1.2822e-07	3.1528e-08	4.0056e-08	6.3486e-08	1.2977e-07	1.6066e-07	7.4736e-07
5.6892e-06	1.2108e-05	2.0257e-05	1.9906e-05	1.5414e-05	2.1489e-05	3.0446e-05	3.3244e-05	4.5889e-05	4.9719e-05	5.8511e-05	5.5585e-05	0.00015076	1.344e-05	5.4075e-05	3.836e-05	3.8447e-05	3.9755e-05	0.00067335	0.0018817	0.0012455	0.00080971	0.0013279	0	0.0016981	0.00054509	0.00016455	0.00011121	0.00020454	0.00021014	0.00011834	5.0964e-05	6.756e-05	4.2661e-06	9.534e-07	7.5556e-06	1.2064e-06	2.4933e-06	3.3063e-06	3.9394e-06	1.8439e-06	2.2759e-06	2.6785e-06	3.5118e-06	3.159e-06	4.7902e-06	6.2852e-06	4.7821e-06	2.6478e-06	3.5624e-06
5.6233e-06	1.2759e-05	1.8792e-05	1.8703e-05	2.1081e-05	3.2359e-05	3.2107e-05	4.0042e-05	5.1017e-05	5.1711e-05	5.2425e-05	4.8926e-05	0.00016485	2.2135e-05	9.1698e-05	6.3008e-05	3.6797e-05	7.4421e-05	0.00071853	0.0013418	0.00083141	0.00077185	0.0011872	0.0014397	0	0.00038405	0.00022318	0.00019699	0.00030079	0.00036021	0.00020975	5.9762e-05	0.00011162	4.7953e-06	7.506e-07	7.2668e-06	1.1689e-06	2.6408e-06	3.2538e-06	4.134e-06	1.8391e-06	2.2392e-06	4.3504e-06	3.9591e-06	3.4868e-06	5.8913e-06	6.8565e-06	5.4203e-06	2.6315e-06	3.8963e-06
1.1601e-06	3.059e-07	4.8899e-07	1.338e-07	1.5868e-05	9.8444e-07	8.6864e-07	4.2229e-07	5.8391e-07	1.5194e-06	8.1297e-07	8.8967e-05	0.00010868	1.0725e-05	3.3719e-06	1.0407e-05	2.7618e-07	7.9748e-06	9.1702e-06	1.2756e-05	0.001348	0.00064839	0.00026767	5.5884e-05	3.2355e-05	0	3.4691e-06	4.8844e-07	1.9788e-06	1.5452e-06	8.9138e-07	1.0653e-06	2.0396e-06	2.8843e-07	2.0799e-06	2.7199e-06	5.7526e-07	5.7424e-07	2.7147e-07	1.9351e-07	2.0878e-08	8.2486e-06	1.0257e-06	7.2078e-08	1.4859e-09	1.9045e-09	1.503e-08	1.8648e-08	4.0259e-07	9.8517e-08
2.0524e-06	3.2018e-06	7.7472e-07	7.9694e-08	4.6551e-06	9.9274e-06	1.7865e-07	2.2627e-07	3.361e-07	3.4775e-07	1.3951e-07	2.0948e-07	1.6538e-07	8.0807e-06	0.00022839	3.0542e-05	6.8387e-08	0.00014054	8.2458e-07	6.5354e-07	1.169e-06	5.8889e-07	1.7436e-07	8.3779e-07	9.7612e-07	8.0935e-07	0	0.00034035	5.9636e-05	0.00010227	8.4668e-05	7.7306e-06	2.7125e-05	3.2247e-06	1.0532e-07	3.7228e-07	3.4886e-07	6.5467e-07	5.3623e-08	1.0045e-08	1.1359e-07	1.9262e-06	9.9722e-07	5.2741e-08	7.313e-08	1.3598e-08	3.6808e-08	1.2127e-07	1.0357e-07	7.4546e-08
1.3146e-05	5.0083e-05	1.1798e-05	5.6759e-06	3.7446e-05	3.6233e-05	9.446e-06	7.3273e-06	1.9619e-05	1.5096e-05	6.936e-06	3.0296e-06	1.5798e-05	0.0001159	0.00024942	0.00017114	9.2976e-06	0.00014964	2.0304e-05	4.6177e-06	3.9884e-05	2.0479e-05	1.4467e-05	1.4413e-05	4.1226e-05	8.9126e-06	0.00045285	0	0.0002936	0.00051284	0.00055797	0.00024804	0.00043169	6.6662e-05	3.2108e-07	1.6227e-06	1.8248e-06	4.6284e-06	2.7369e-06	4.1164e-07	1.161e-06	2.2578e-05	1.9486e-05	4.2504e-06	2.9087e-06	3.2772e-06	3.6249e-07	1.2397e-06	4.2021e-07	2.7681e-06
5.4086e-05	0.00020797	4.5246e-05	2.3546e-05	0.00014085	0.00011044	3.862e-05	2.8373e-05	7.9922e-05	6.1777e-05	2.8483e-05	1.2066e-05	6.3527e-05	0.00045676	0.00020242	0.00056055	3.8511e-05	9.3178e-05	3.3474e-05	2.1895e-06	0.00014916	7.925e-05	5.1404e-05	4.0708e-05	0.00010268	3.3806e-05	0.001521	0.00045785	0	0.0013425	0.00045168	0.0010088	0.00085587	0.00026379	6.3036e-08	1.5563e-06	7.4925e-06	1.9068e-05	1.1306e-05	1.699e-06	4.8332e-06	9.2095e-05	7.9639e-05	1.755e-05	1.207e-05	1.3551e-05	1.4606e-06	5.1294e-06	1.6284e-06	1.1479e-05
3.1766e-05	0.00012334	3.0616e-05	1.4073e-05	9.4998e-05	7.8871e-05	2.3433e-05	1.8852e-05	4.8895e-05	3.6972e-05	1.702e-05	7.2425e-06	3.9741e-05	0.00029804	0.00017007	0.00041343	2.3007e-05	9.7115e-05	8.7631e-05	1.7143e-05	0.00010587	4.8384e-05	4.1523e-05	4.1089e-05	0.00014784	2.0494e-05	0.0010325	0.00047952	0.00095477	0	0.0014995	0.00062886	0.0015445	0.00016841	2.0004e-07	2.7511e-06	4.3691e-06	1.1252e-05	6.7609e-06	1.0117e-06	2.8427e-06	5.5052e-05	4.9072e-05	1.0547e-05	7.1996e-06	8.1795e-06	9.211e-07	3.08e-06	9.7443e-07	6.8849e-06
2.7351e-06	8.3003e-06	6.4839e-06	9.4224e-07	2.2589e-05	2.5323e-05	1.9572e-06	3.5184e-06	4.2646e-06	2.4332e-06	1.1358e-06	5.8727e-07	4.8954e-06	5.4222e-05	0.00010045	0.00012495	1.4918e-06	7.9817e-05	7.4584e-05	2.1042e-05	2.5352e-05	6.8691e-06	1.4187e-05	2.3579e-05	0.00010298	1.8847e-06	0.00021014	0.00031108	0.00069325	0.00081357	0	7.7279e-05	0.0013598	2.8504e-05	8.5973e-07	4.3944e-06	3.9327e-07	9.8478e-07	4.7377e-07	7.0945e-08	1.7276e-07	5.8067e-06	6.6398e-06	8.135e-07	4.6898e-07	6.0517e-07	1.1826e-07	2.6502e-07	9.9004e-08	5.0225e-07
1.8879e-05	1.2772e-05	1.8855e-06	3.6772e-06	2.9711e-05	1.028e-05	1.2545e-06	5.7627e-07	7.9119e-07	1.0517e-06	1.8925e-06	3.1178e-07	1.2674e-06	3.0685e-05	2.6594e-05	4.5797e-05	1.7008e-06	2.0439e-05	1.4518e-06	1.5284e-06	8.5513e-07	2.116e-06	3.6115e-07	1.7842e-06	1.6763e-06	1.3924e-06	4.7753e-05	6.1811e-05	0.00010962	0.00011363	5.3251e-05	0	0.00016393	0.00095685	6.2912e-07	0.00010376	1.6727e-06	1.6094e-06	1.0462e-07	2.829e-07	4.6423e-08	2.2833e-06	1.689e-06	4.6143e-08	1.0196e-07	9.5007e-09	6.0709e-08	8.7019e-08	1.3161e-07	9.6609e-08
2.5635e-06	1.6761e-06	5.0811e-06	1.4688e-07	1.8746e-05	1.5502e-05	2.0917e-07	1.1484e-07	7.6776e-08	1.5604e-07	4.4804e-08	1.4216e-07	1.5527e-06	2.0571e-05	3.9351e-05	3.163e-05	1.2082e-07	3.3139e-05	9.2706e-06	3.563e-06	2.9501e-06	9.5585e-07	5.6069e-07	2.969e-06	1.2481e-05	7.6383e-07	2.7499e-05	8.902e-05	0.00041603	0.00031016	0.0006582	4.3725e-05	0	0.00030194	1.051e-06	4.4291e-05	1.1703e-07	1.3974e-07	3.8418e-08	1.921e-09	5.8849e-08	1.6748e-06	8.82e-07	4.4008e-09	4.6249e-09	1.2661e-08	1.9119e-09	3.179e-08	4.5865e-08	3.2301e-08
1.3819e-05	3.0066e-05	7.8385e-06	1.5888e-05	3.9419e-05	2.5499e-05	2.308e-05	3.5089e-06	1.2487e-06	5.9459e-06	6.085e-06	6.613e-07	7.6224e-07	0.00015992	7.6653e-05	0.00015764	5.7793e-06	2.319e-05	4.4834e-07	8.1052e-07	9.0732e-07	1.2355e-06	2.0938e-07	1.079e-06	1.1201e-06	3.0995e-06	0.00020703	9.5574e-05	0.00019935	0.00022547	9.1253e-05	0.00021073	0.00020172	0	6.6261e-07	9.1344e-05	7.3997e-08	3.2322e-07	6.6628e-09	9.8641e-11	1.7774e-08	3.005e-06	2.4851e-06	1.7481e-08	1.5839e-11	4.6561e-11	1.3873e-09	7.4607e-09	6.5715e-08	6.8406e-09
2.4275e-07	1.7468e-07	5.148e-07	3.5468e-07	1.6921e-06	5.8897e-07	7.4296e-06	7.1301e-06	6.124e-06	9.9936e-07	4.2813e-07	1.8651e-06	4.503e-07	9.3724e-07	5.2036e-07	1.8905e-06	5.4555e-07	1.1451e-06	4.4892e-07	8.7003e-06	1.1995e-06	3.4524e-06	5.747e-07	8.9012e-06	7.6738e-07	2.4797e-06	1.3968e-07	7.8435e-08	2.066e-06	3.2857e-07	8.2228e-07	6.9766e-07	2.5081e-06	6.6262e-06	0	0.00038362	3.5572e-08	1.3153e-07	1.7211e-08	8.4869e-09	2.6315e-08	5.0631e-07	5.077e-08	1.6216e-08	7.3946e-09	2.4479e-08	2.3495e-09	3.2214e-08	8.7506e-08	7.3677e-09
8.0949e-07	6.6808e-07	4.8831e-07	4.4277e-07	1.5846e-06	2.1454e-06	7.8098e-06	9.9769e-06	9.2289e-06	5.4996e-07	9.5786e-07	9.487e-07	3.865e-07	1.4071e-06	8.164e-07	1.3204e-06	4.3293e-07	1.0045e-06	1.1158e-06	6.4328e-06	4.9505e-07	2.3363e-06	2.2674e-07	6.2615e-06	7.8419e-07	7.8448e-07	1.7055e-06	1.1411e-06	1.3708e-05	5.1675e-06	8.0549e-06	2.6858e-05	1.736e-05	4.6305e-05	0.00020408	0	1.2523e-07	1.9564e-07	4.9834e-08	1.1924e-07	3.6848e-08	4.8387e-07	1.2623e-07	3.1929e-08	1.2724e-08	4.8417e-08	5.3441e-08	2.2502e-08	8.1703e-08	1.607e-08
0.00045763	0.00018983	1.0048e-05	3.2097e-05	0.00020938	0.00021406	1.1949e-05	2.4153e-06	1.5945e-06	1.4101e-06	1.7621e-06	5.1046e-07	5.1858e-07	0.00013469	6.2056e-05	2.0088e-05	4.2219e-06	1.7964e-06	7.2606e-08	1.3907e-06	5.311e-07	2.3074e-06	5.4688e-07	7.3173e-07	1.509e-07	6.282e-07	7.0627e-05	2.2761e-05	2.2937e-06	1.052e-05	1.1632e-07	0.00027166	7.1763e-06	5.9615e-06	3.1101e-07	6.4735e-06	0	0.00054831	6.2253e-05	0.00013412	0.00029742	0.00024504	0.00027135	6.7931e-05	1.0711e-05	1.6062e-05	1.8957e-05	6.3251e-06	4.2819e-06	7.5817e-06
0.00028954	0.00041352	1.9302e-05	2.4573e-05	0.00015503	0.00011433	1.2417e-05	3.7e-06	4.1086e-06	9.4547e-06	1.4875e-05	2.2975e-06	2.387e-06	0.00024203	3.0577e-05	8.988e-05	1.667e-05	7.6682e-06	7.4314e-07	1.8955e-06	2.4686e-06	1.0209e-05	9.7201e-07	2.4444e-06	5.1378e-07	1.2983e-06	0.00027087	2.943e-05	5.4732e-06	1.62e-05	3.4454e-07	0.00034904	7.0624e-06	5.6615e-06	1.194e-06	2.1214e-05	0.00053799	0	0.00013855	0.00018577	0.00019147	0.00010358	0.00015097	8.2088e-05	4.0259e-05	0.00013756	0.00025883	6.4786e-05	4.6293e-05	6.6161e-05
2.2054e-05	2.3317e-05	0.00029447	8.8097e-05	1.0684e-05	9.4057e-05	0.0001259	4.6201e-05	7.993e-05	0.00011033	4.3497e-05	1.3606e-05	6.2795e-06	8.8387e-06	5.9403e-05	1.5421e-05	0.00010948	7.4983e-06	1.2409e-06	2.491e-06	1.7478e-06	5.1421e-06	1.0197e-06	1.0361e-06	2.8698e-07	2.4626e-06	5.7472e-05	1.2039e-05	1.7222e-06	1.1753e-06	1.3503e-07	4.4799e-05	1.9279e-06	1.3785e-07	4.0567e-07	5.0976e-06	0.00019647	0.00030555	0	0.00064066	0.0009312	1.513e-05	0.00017516	0.0006671	0.00029332	0.00055058	0.00022214	0.00013286	6.0027e-05	0.00018346
4.1743e-05	1.0139e-05	7.5456e-05	0.0005921	2.9422e-06	1.2649e-05	8.86e-05	2.0654e-05	4.3719e-05	3.4192e-05	0.00012456	1.5327e-05	6.8663e-06	1.726e-06	3.3344e-06	2.6319e-06	0.00011083	5.2549e-07	1.1198e-07	2.0347e-06	1.3455e-06	1.1242e-05	1.9579e-06	1.3931e-06	3.9433e-07	1.6439e-06	1.8927e-05	2.0526e-06	8.026e-07	9.9429e-08	8.387e-09	4.5559e-05	8.6997e-07	1.4563e-07	4.7359e-06	1.1879e-05	0.00023853	0.0001478	0.00061547	0	0.00077571	4.1706e-06	2.0933e-05	0.00058613	0.00021115	0.00038631	0.0008047	0.00015056	0.00010632	0.00018006
6.2289e-05	4.2461e-05	7.6348e-05	0.00010098	1.6103e-05	0.00016278	3.6269e-05	1.0451e-05	1.2303e-05	1.1888e-05	2.4042e-05	5.6726e-06	1.2293e-06	8.4131e-06	8.5242e-05	3.0438e-06	4.6453e-05	2.4583e-06	3.2037e-07	2.9257e-06	3.9976e-07	4.1616e-06	1.2502e-06	1.2507e-06	3.5894e-07	1.8726e-06	1.3192e-05	3.3379e-06	5.7136e-07	6.1727e-07	6.4857e-09	3.2173e-05	1.8628e-06	1.2862e-07	1.507e-07	2.4273e-06	0.00057129	0.00042063	0.00065279	0.00057144	0	5.7649e-06	0.00020366	0.0002278	6.4951e-05	0.00011909	6.528e-05	1.9629e-05	2.1745e-05	2.8547e-05
4.3833e-05	2.0259e-05	1.4198e-06	6.1115e-07	0.00019448	0.00012355	5.205e-07	9.8301e-07	2.1033e-06	4.8747e-07	3.4065e-07	3.4549e-06	1.4933e-06	0.00013304	6.1492e-05	1.3432e-05	4.9605e-07	4.4343e-06	1.6394e-06	3.775e-05	2.2869e-05	5.1281e-05	1.6425e-05	1.8582e-05	3.4742e-06	6.241e-05	2.7778e-05	1.4392e-05	6.9084e-06	2.1677e-05	6.1728e-07	5.3538e-05	2.8452e-05	7.274e-07	1.579e-06	4.3114e-06	0.00024217	0.00014802	9.4986e-06	1.5502e-05	1.6564e-05	0	0.00087423	1.2863e-05	1.4782e-05	2.0698e-05	2.9795e-05	3.1343e-05	2.7708e-05	2.5963e-05
4.6911e-05	3.369e-05	1.4119e-05	1.7382e-06	0.00019869	0.0003629	1.0386e-05	6.8455e-06	4.3936e-06	3.1031e-06	8.5663e-07	1.5161e-06	7.1089e-07	0.00011603	0.00017899	1.5206e-05	2.0259e-06	1.0699e-05	3.8151e-07	5.2656e-06	2.6369e-06	6.4071e-06	2.1166e-06	2.566e-06	5.087e-07	6.7068e-06	5.7909e-05	5.4554e-05	2.4808e-05	8.0754e-05	2.4949e-06	0.00014527	4.1188e-05	4.2212e-06	3.2073e-07	5.5131e-06	0.0002059	0.00017636	7.079e-05	1.4199e-05	0.00012098	0.00091128	0	6.4158e-05	1.7234e-05	1.9568e-05	1.8222e-05	1.5895e-05	1.4732e-05	1.8469e-05
1.1834e-06	1.6862e-06	4.1262e-05	0.00011172	1.1249e-06	4.7545e-06	0.00083297	0.00087397	0.0012186	0.00027959	0.00022529	3.1552e-05	1.175e-05	5.3721e-07	2.3147e-06	9.4251e-07	0.00013898	3.5463e-07	2.5598e-07	2.4575e-06	1.2187e-06	6.4776e-06	1.5422e-06	1.12e-06	3.0579e-07	3.1705e-06	3.2799e-06	5.0629e-07	1.5265e-06	4.1398e-08	3.4634e-09	1.0377e-05	9.6583e-07	6.8967e-08	2.9081e-05	3.9411e-06	2.981e-05	4.774e-05	0.00029589	0.00071261	9.3501e-05	9.9396e-06	5.3729e-05	0	0.0039181	0.0017813	0.00096921	0.00044849	0.0001859	0.00096355
1.2061e-06	2.0536e-06	2.5654e-05	5.5171e-05	1.4655e-06	2.0866e-06	0.00053991	0.00079722	0.0014034	0.00033045	0.00036228	7.3909e-05	4.9437e-05	6.5388e-07	1.6666e-06	1.0066e-06	0.0001492	4.6815e-07	3.175e-07	2.7588e-06	1.7759e-06	1.3001e-05	3.2949e-06	1.7816e-06	4.1841e-07	7.863e-06	6.0924e-06	6.6696e-07	4.5674e-06	1.1766e-07	4.0902e-08	2.1362e-05	2.0203e-06	2.0959e-07	7.2018e-06	3.1516e-06	2.146e-05	5.0213e-05	0.00017115	0.00036244	4.5154e-05	6.897e-06	1.931e-05	0.0030197	0	0.0022556	0.0013477	0.00091097	0.00042834	0.0017832
1.4044e-06	2.9009e-06	4.9585e-05	9.3494e-05	1.7788e-06	1.5841e-06	0.00066256	0.00041605	0.0010268	0.00053289	0.00042567	0.00015401	8.4923e-05	6.2229e-07	2.0352e-06	1.1902e-06	0.00023172	7.7037e-07	4.5347e-07	5.8321e-06	5.1212e-06	1.8764e-05	5.0481e-06	2.337e-06	8.2899e-07	1.9219e-05	3.9518e-06	4.3298e-07	1.6025e-06	7.6185e-08	7.5181e-09	3.0504e-05	2.2686e-06	3.6438e-07	3.154e-06	4.2757e-06	3.0107e-05	8.5532e-05	0.00031636	0.00055703	6.6914e-05	5.6202e-06	2.2728e-05	0.0029287	0.0042534	0	0.0021815	0.003401	0.0013687	0.0028584
5.3222e-06	9.9774e-06	2.0863e-05	0.00013602	1.7862e-06	2.0396e-06	8.5551e-05	5.4658e-05	0.00020205	0.00016968	0.00087272	0.00014816	7.494e-05	2.1699e-06	1.6069e-06	3.1061e-06	0.0002891	3.8646e-07	1.5198e-07	4.3495e-06	6.6505e-06	5.0598e-05	1.0956e-05	8.2664e-06	1.4485e-06	1.7788e-05	2.9229e-05	1.6552e-07	3.9409e-08	7.7791e-10	9.1996e-09	2.2121e-05	1.1889e-06	4.2708e-08	8.0942e-07	6.4615e-06	6.0401e-05	0.00019832	0.0002633	0.00093142	9.0494e-05	3.5688e-06	7.0768e-06	0.00067129	0.00086365	0.0020798	0	0.001331	0.0011296	0.001361
7.5089e-07	2.7237e-06	9.5378e-06	8.0837e-06	1.3706e-06	2.5181e-06	6.4064e-05	5.28e-05	0.00015243	0.00023518	0.00016507	0.00027899	0.00034221	9.0128e-07	3.4276e-06	1.4095e-06	6.7666e-05	5.3996e-07	4.8956e-07	4.3493e-06	6.0428e-06	2.1786e-05	4.2713e-06	3.0901e-06	5.218e-07	5.1068e-05	1.7522e-05	1.3694e-06	1.6054e-05	1.9443e-06	1.1839e-07	2.5436e-05	1.261e-06	5.8335e-07	2.9694e-06	1.491e-06	9.053e-06	3.9231e-05	8.889e-05	0.00011614	1.0806e-05	5.8976e-06	1.0162e-05	0.00038098	0.00084249	0.0021647	0.0012043	0	0.0016599	0.0031617
1.6047e-07	5.9529e-07	1.2543e-06	1.1407e-06	7.5568e-07	3.0566e-07	2.3836e-06	1.554e-06	7.032e-06	4.4578e-05	4.3012e-05	8.9689e-05	8.8901e-05	4.0848e-07	5.7689e-07	5.4614e-07	2.1628e-05	5.1972e-07	2.3491e-07	4.9811e-06	6.3548e-06	2.3033e-05	5.6265e-06	2.17e-06	3.8074e-07	8.5647e-05	1.2718e-06	2.3653e-07	8.0956e-07	1.973e-07	4.0042e-08	3.9594e-06	1.4072e-06	1.0176e-07	6.2971e-07	2.1888e-07	2.527e-06	1.1911e-05	3.6461e-05	2.755e-05	3.5301e-06	1.8799e-06	1.5482e-06	3.3348e-05	9.0276e-05	0.00069326	0.00045201	0.0010628	0	0.00074278
1.494e-06	4.829e-06	1.8124e-05	1.9439e-05	2.7034e-06	6.2078e-06	0.00017696	0.00020318	0.00047399	0.00031407	0.00024611	0.00031059	0.00046905	2.0206e-06	7.7583e-06	2.8757e-06	0.00010136	8.6668e-07	6.1693e-07	4.3427e-06	4.2817e-06	1.9621e-05	4.2892e-06	3.6568e-06	5.2619e-07	2.3529e-05	4.2291e-05	3.4848e-06	3.4933e-05	3.1124e-06	3.6575e-07	4.727e-05	1.7811e-06	1.2605e-06	6.5746e-06	3.5228e-06	1.4867e-05	4.7259e-05	0.00012055	0.00021882	2.1459e-05	1.2353e-05	2.1699e-05	0.0009713	0.0023045	0.002419	0.0015895	0.0038535	0.0018858	0
0.00012824	0.00012073	1.3806e-06	3.1987e-07	0.00022035	0.00011473	4.4354e-07	3.101e-07	3.9146e-07	2.0655e-07	1.9325e-07	5.022e-07	2.5178e-07	0.00059446	9.2e-05	0.00018304	4.5789e-07	2.0649e-06	2.5228e-07	6.0137e-06	3.4108e-06	7.7736e-06	2.9042e-06	2.867e-06	4.9602e-07	9.0674e-06	9.667e-05	1.8328e-05	9.1008e-06	4.6796e-05	8.2428e-08	0.00018567	1.3049e-05	3.5871e-06	3.8166e-07	1.344e-05	0.00026193	0.00027439	5.9662e-06	4.4213e-06	1.0074e-05	0.00088188	0.00044049	3.5478e-06	2.3892e-06	4.0783e-06	5.5758e-06	2.9423e-06	2.3438e-06	3.46e-06
4.0032e-05	2.6914e-05	7.8717e-06	1.4861e-06	0.00022555	0.00032282	5.5682e-06	4.3635e-06	3.5097e-06	2.2746e-06	8.8753e-07	2.2535e-06	9.9952e-07	0.00011326	0.00018607	1.5495e-05	1.7541e-06	1.2418e-05	7.9701e-07	1.5808e-05	9.3435e-06	2.1401e-05	6.7763e-06	7.7181e-06	1.482e-06	2.5332e-05	5.4896e-05	5.3427e-05	2.6473e-05	8.1906e-05	2.8198e-06	0.00011741	5.2429e-05	2.8431e-06	7.3968e-07	6.0305e-06	0.00017494	0.00014101	4.1601e-05	1.9751e-05	6.9598e-05	0.0012812	0.0013716	4.1387e-05	1.9526e-05	2.8049e-05	3.7057e-05	3.3159e-05	3.0649e-05	3.3258e-05
0.00010932	9.9433e-05	4.8638e-07	9.0843e-08	0.00026383	0.00013665	1.6279e-07	2.4058e-07	2.5999e-07	3.3799e-08	6.4647e-08	3.743e-07	2.1941e-07	0.00071917	0.00011901	0.00019456	7.9333e-08	1.6498e-06	1.9949e-07	4.9525e-06	2.7626e-06	6.1218e-06	2.4972e-06	2.3527e-06	3.8778e-07	7.4881e-06	9.5163e-05	2.0685e-05	1.1609e-05	6.0508e-05	8.2109e-08	0.00019244	1.5272e-05	2.3941e-06	3.2218e-07	1.057e-05	0.00023882	0.00022287	2.1496e-06	2.7379e-06	5.1939e-06	0.00098254	0.00050416	2.6238e-06	1.2536e-06	2.4376e-06	1.9126e-06	1.7735e-06	1.3235e-06	1.4702e-06
8.0219e-06	6.879e-06	3.6742e-05	0.00013558	1.8149e-06	4.0334e-06	8.9829e-05	4.669e-05	0.00015196	0.00015053	0.00039729	7.6169e-05	4.0477e-05	1.6216e-06	2.2358e-06	2.8141e-06	0.00019369	6.7372e-07	2.2543e-07	4.9021e-06	4.6922e-06	3.0308e-05	6.8926e-06	3.6522e-06	8.5941e-07	1.6435e-05	1.8331e-05	7.1116e-07	3.7997e-07	1.0389e-07	2.4594e-08	2.3151e-05	1.6194e-06	1.4179e-07	9.579e-07	4.8181e-06	6.6601e-05	0.00013179	0.00042786	0.00083854	0.00023479	3.2817e-06	1.369e-05	0.00061012	0.00068272	0.0017371	0.0029203	0.0011048	0.0008696	0.0010339
9.8118e-06	1.2912e-05	5.118e-05	1.8275e-05	2.4528e-05	0.00011096	6.0983e-05	6.1508e-05	6.4448e-05	4.3044e-05	1.8853e-05	2.406e-05	2.6311e-05	1.8393e-05	3.8259e-05	3.3566e-05	2.8116e-05	1.0236e-05	4.2602e-06	7.0001e-06	1.8485e-06	4.8053e-06	2.044e-06	8.1365e-06	7.1166e-06	1.5152e-06	8.0139e-05	7.0177e-05	8.6232e-05	5.8614e-05	5.9233e-06	0.00010604	1.5437e-05	1.8304e-06	4.9021e-06	8.2872e-06	2.8052e-05	3.8675e-05	6.899e-05	4.8156e-05	5.0116e-05	0.0001118	0.00053382	0.000203	0.00025346	0.0001661	0.00010239	0.00020708	0.00013053	0.00039376
1.0171e-07	1.8769e-07	2.2978e-07	3.8266e-08	5.757e-07	9.8752e-07	3.6703e-07	1.8633e-07	2.3514e-07	3.3454e-07	4.505e-08	1.6062e-07	3.8933e-07	6.655e-07	5.1284e-06	4.4647e-06	8.1359e-08	2.9877e-05	8.3098e-08	3.2643e-06	1.4885e-06	3.3905e-06	1.0116e-06	1.0917e-06	2.4729e-07	1.8341e-06	3.1934e-06	3.4377e-05	9.2368e-07	1.6873e-06	5.3178e-06	1.4744e-06	4.2624e-06	1.8656e-08	5.0447e-08	1.0215e-07	3.2658e-06	1.6824e-06	2.6799e-06	3.2901e-07	2.5574e-07	0.00013744	0.00016171	9.927e-07	7.5351e-07	5.6152e-07	7.3892e-07	9.4e-07	3.5987e-07	1.2883e-06
8.9026e-07	2.3067e-06	2.2593e-06	2.3948e-06	2.9313e-06	3.5711e-06	3.0484e-06	1.7016e-06	2.1004e-06	4.397e-06	4.0863e-06	1.6595e-06	2.4803e-06	2.0926e-06	5.5597e-06	4.6476e-06	4.1056e-06	3.4348e-06	0.00075574	0.00051797	7.4459e-06	1.2644e-05	8.341e-06	2.8424e-05	3.0441e-05	6.3548e-06	8.057e-06	6.2801e-06	6.3815e-06	7.5851e-06	1.8112e-06	7.3882e-06	5.5324e-06	4.8867e-07	1.5613e-07	9.0384e-07	2.6125e-06	5.5647e-06	8.098e-06	1.0303e-05	3.8536e-06	1.0144e-05	1.6462e-05	9.1411e-06	1.088e-05	1.4372e-05	1.9603e-05	2.867e-05	1.3135e-05	2.0293e-05
2.8762e-07	7.1924e-07	1.9697e-07	1.0243e-07	1.2649e-06	4.7512e-07	3.7377e-07	4.6486e-07	1.4134e-07	1.1144e-07	7.9087e-08	3.4022e-07	1.6257e-06	1.1818e-06	8.6144e-07	2.7231e-06	5.7482e-08	1.3302e-06	0.00048077	0.0014655	3.26e-05	1.4842e-05	3.1865e-05	2.3616e-05	1.8742e-05	1.1709e-05	1.2774e-06	4.9778e-07	5.0498e-07	1.7542e-07	1.0631e-07	1.0665e-06	6.097e-06	1.5458e-07	2.685e-07	6.6014e-07	8.0767e-07	1.998e-06	1.5244e-06	1.3528e-06	4.4592e-07	3.7529e-06	2.6609e-06	2.6845e-06	3.5236e-06	3.0009e-06	1.9278e-05	1.2582e-05	1.1772e-05	6.3905e-06
1.5824e-07	2.8845e-07	5.4356e-07	2.0809e-07	2.7444e-06	2.0125e-07	1.5876e-07	1.6556e-07	9.0863e-08	1.4588e-07	2.2918e-07	3.2141e-07	5.8972e-06	1.3092e-06	8.9175e-07	2.3385e-06	2.3275e-07	1.9675e-06	1.8872e-05	3.0516e-05	0.00024823	2.4866e-05	0.00013591	7.7709e-05	1.9778e-05	1.4532e-05	5.706e-07	6.4993e-07	9.6494e-07	1.8784e-07	1.0265e-07	9.2421e-07	4.1639e-06	1.0533e-08	1.8327e-07	3.3387e-07	7.9334e-07	1.0516e-06	1.8374e-06	1.333e-06	1.7071e-06	8.9879e-06	3.3635e-06	5.6442e-06	1.5405e-05	9.5156e-06	6.8257e-06	3.8654e-05	7.2415e-05	3.0442e-05
4.4875e-07	6.4708e-07	2.1419e-07	1.4774e-07	5.6616e-06	7.4603e-07	6.0095e-08	4.6593e-08	1.7702e-08	8.7248e-09	1.5709e-07	3.5289e-07	8.8815e-06	2.9113e-06	2.0736e-06	7.2382e-06	4.3617e-08	2.3236e-06	3.564e-05	0.00043841	4.4704e-05	2.404e-05	1.2265e-05	1.886e-05	5.6391e-06	1.9904e-05	3.3121e-07	4.1019e-07	4.0818e-07	4.6696e-08	2.8525e-07	1.2182e-06	8.4994e-06	4.1559e-07	7.3827e-07	5.2532e-06	1.1534e-06	1.5904e-06	5.496e-07	2.2037e-06	9.1077e-07	1.1968e-05	4.838e-06	8.0137e-07	7.4056e-07	1.9604e-06	6.994e-06	1.6188e-05	6.6974e-05	5.0087e-06
1.4349e-07	2.7987e-07	6.3872e-07	1.0172e-07	3.1275e-06	1.7643e-07	1.2822e-07	1.85e-07	3.1528e-08	4.0056e-08	6.3486e-08	1.6066e-07	2.3331e-06	1.5734e-06	9.9567e-07	2.1669e-06	1.0883e-07	1.7078e-06	6.155e-05	0.00014932	0.00028081	1.8989e-05	0.00018571	7.8442e-05	1.8411e-05	1.4586e-05	3.9944e-07	4.3846e-07	3.52e-07	1.0393e-07	9.2006e-08	7.9011e-07	4.9423e-06	1.2261e-08	2.0133e-07	4.9437e-07	6.5876e-07	7.5443e-07	1.4321e-06	8.0591e-07	1.8494e-06	7.6899e-06	2.7e-06	4.8093e-06	1.349e-05	8.5078e-06	5.7944e-06	4.1361e-05	6.2871e-05	3.0506e-05
1.2064e-06	2.4933e-06	3.3063e-06	3.9394e-06	2.2759e-06	2.6785e-06	3.5118e-06	1.7667e-06	3.159e-06	4.7902e-06	6.2852e-06	2.6478e-06	3.6713e-06	1.6435e-06	4.4566e-06	3.6307e-06	6.1162e-06	2.8316e-06	8.8478e-05	0.00083428	5.1285e-05	1.0233e-05	3.554e-05	5.2425e-05	4.2171e-05	5.1696e-06	6.9176e-06	6.0902e-06	2.5869e-06	4.2077e-06	1.1345e-06	5.068e-06	5.1193e-06	3.2531e-07	1.5775e-07	2.8994e-06	5.6892e-06	1.2108e-05	2.0257e-05	1.9906e-05	1.1696e-05	1.5414e-05	2.1489e-05	3.0446e-05	4.5889e-05	4.9719e-05	5.8511e-05	9.5642e-05	5.5585e-05	8.5072e-05
1.1689e-06	2.6408e-06	3.2538e-06	4.134e-06	2.2392e-06	4.3504e-06	3.9591e-06	2.2682e-06	3.4868e-06	5.8913e-06	6.8565e-06	2.6315e-06	3.0862e-06	2.1325e-06	8.4977e-06	5.1797e-06	6.4568e-06	4.1306e-06	9.3147e-05	0.00051317	3.2256e-05	6.2362e-06	2.76e-05	5.1749e-05	5.187e-05	2.6647e-06	1.1045e-05	9.9819e-06	6.6329e-06	1.2157e-05	3.265e-06	7.0079e-06	5.2562e-06	3.6324e-07	1.0414e-07	2.8606e-06	5.6233e-06	1.2759e-05	1.8792e-05	1.8703e-05	1.0401e-05	2.1081e-05	3.2359e-05	3.2107e-05	5.1017e-05	5.1711e-05	5.2425e-05	0.00010194	4.8926e-05	8.9466e-05
5.7526e-07	5.7424e-07	2.7147e-07	1.9351e-07	8.2486e-06	1.0257e-06	7.2078e-08	6.9131e-08	1.4859e-09	1.9045e-09	1.503e-08	4.0259e-07	1.6861e-05	4.0521e-06	2.3728e-06	1.075e-05	3.6898e-08	3.4416e-06	3.3444e-06	4.6514e-05	0.00010653	4.0353e-05	1.5654e-05	3.1366e-05	4.9033e-06	3.193e-05	3.7303e-07	3.1616e-07	1.2251e-06	1.4396e-08	5.5736e-08	3.8647e-07	8.7016e-06	1.449e-08	9.6828e-07	8.3956e-07	1.1601e-06	3.059e-07	4.8899e-07	1.338e-07	9.1533e-07	1.5868e-05	9.8444e-07	8.6864e-07	5.8391e-07	1.5194e-06	8.1297e-07	1.488e-05	8.8967e-05	6.7292e-06
3.4886e-07	6.5467e-07	5.3623e-08	1.0045e-08	1.9262e-06	9.9722e-07	5.2741e-08	1.0532e-07	7.313e-08	1.3598e-08	3.6808e-08	1.0357e-07	6.2777e-09	1.7229e-06	6.9519e-07	3.2631e-07	3.1428e-08	1.5002e-07	4.163e-07	1.7379e-06	2.7552e-07	1.5532e-06	6.0361e-07	7.4697e-07	9.1454e-08	1.9361e-07	1.4383e-06	7.9346e-07	7.5624e-07	1.5526e-06	7.4694e-08	3.5159e-06	1.1094e-06	1.6054e-08	5.4245e-08	1.5569e-07	2.0524e-06	3.2018e-06	7.7472e-07	7.9694e-08	1.0013e-05	4.6551e-06	9.9274e-06	1.7865e-07	3.361e-07	3.4775e-07	1.3951e-07	2.9445e-07	2.0948e-07	5.6226e-07
1.8248e-06	4.6284e-06	2.7369e-06	4.1164e-07	2.2578e-05	1.9486e-05	4.2504e-06	2.4721e-06	2.9087e-06	3.2772e-06	3.6249e-07	4.2021e-07	1.3338e-06	3.1803e-05	3.5517e-05	3.1865e-05	1.7629e-06	4.4633e-06	6.0016e-07	5.8736e-06	1.8067e-06	7.5422e-06	2.9598e-06	2.1235e-06	9.701e-07	1.4097e-06	0.00010822	2.8292e-05	1.6412e-05	6.6009e-05	4.7413e-06	8.1697e-05	1.2145e-05	2.254e-06	5.7927e-08	2.3618e-07	1.3146e-05	5.0083e-05	1.1798e-05	5.6759e-06	1.3896e-05	3.7446e-05	3.6233e-05	9.446e-06	1.9619e-05	1.5096e-05	6.936e-06	1.0075e-05	3.0296e-06	1.314e-05
7.4925e-06	1.9068e-05	1.1306e-05	1.699e-06	9.2095e-05	7.9639e-05	1.755e-05	1.0195e-05	1.207e-05	1.3551e-05	1.4606e-06	1.6284e-06	5.0777e-06	0.00013002	0.00014479	0.00012824	7.3101e-06	1.6438e-05	4.912e-07	1.212e-06	2.8054e-06	5.7524e-06	1.2612e-06	1.5895e-06	3.2597e-06	1.0304e-06	0.00044738	0.00011447	6.1911e-05	0.00026898	1.1505e-05	0.00033712	3.6786e-05	9.2925e-06	1.9487e-08	1.0679e-07	5.4086e-05	0.00020797	4.5246e-05	2.3546e-05	4.0265e-05	0.00014085	0.00011044	3.862e-05	7.9922e-05	6.1777e-05	2.8483e-05	4.1206e-05	1.2066e-05	5.297e-05
4.3691e-06	1.1252e-05	6.7609e-06	1.0117e-06	5.5052e-05	4.9072e-05	1.0547e-05	6.0893e-06	7.1996e-06	8.1795e-06	9.211e-07	9.7443e-07	3.0964e-06	7.8443e-05	9.1282e-05	8.1142e-05	4.3672e-06	1.1928e-05	3.4631e-07	2.6676e-06	2.2455e-06	5.6883e-06	1.6693e-06	1.5059e-06	2.0058e-06	1.1609e-06	0.00027203	7.4367e-05	4.5515e-05	0.00017185	2.4873e-05	0.00020479	3.7283e-05	5.676e-06	1.9164e-08	2.6163e-07	3.1766e-05	0.00012334	3.0616e-05	1.4073e-05	2.2457e-05	9.4998e-05	7.8871e-05	2.3433e-05	4.8895e-05	3.6972e-05	1.702e-05	2.4758e-05	7.2425e-06	3.1903e-05
3.9327e-07	9.8478e-07	4.7377e-07	7.0945e-08	5.8067e-06	6.6398e-06	8.135e-07	4.3335e-07	4.6898e-07	6.0517e-07	1.1826e-07	9.9004e-08	5.9333e-07	8.3536e-06	1.4228e-05	1.4219e-05	2.8728e-07	4.5016e-06	6.8216e-07	1.4948e-05	3.4691e-06	1.7899e-05	7.7277e-06	4.2808e-06	6.4637e-07	3.7247e-06	2.5392e-05	1.3961e-05	1.5522e-05	2.8532e-05	2.4942e-05	2.073e-05	2.5312e-05	5.5144e-07	5.593e-08	4.8159e-07	2.7351e-06	8.3003e-06	6.4839e-06	9.4224e-07	1.6753e-05	2.2589e-05	2.5323e-05	1.9572e-06	4.2646e-06	2.4332e-06	1.1358e-06	1.8094e-06	5.8727e-07	2.3761e-06
1.6727e-06	1.6094e-06	1.0462e-07	2.829e-07	2.2833e-06	1.689e-06	4.6143e-08	5.1768e-08	1.0196e-07	9.5007e-09	6.0709e-08	1.3161e-07	7.2983e-07	1.2887e-06	1.3536e-06	8.0816e-07	4.0789e-08	4.5755e-07	1.9443e-07	5.2018e-06	1.5439e-06	5.8126e-06	2.4678e-06	2.1051e-06	4.5661e-07	3.9481e-06	2.194e-07	2.5642e-07	8.0359e-07	2.974e-06	5.9658e-07	1.7906e-07	1.584e-06	1.3978e-07	8.9732e-08	2.866e-07	1.8879e-05	1.2772e-05	1.8855e-06	3.6772e-06	1.667e-05	2.9711e-05	1.028e-05	1.2545e-06	7.9119e-07	1.0517e-06	1.8925e-06	7.3902e-07	3.1178e-07	1.013e-06
2.5147e-06	1.4708e-06	2.3969e-08	1.0245e-08	2.9192e-06	4.6643e-06	1.0564e-08	3.3365e-08	5.6838e-08	9.3015e-09	2.3103e-08	6.221e-08	3.9799e-07	2.5865e-06	2.4356e-06	1.3112e-06	3.896e-09	1.0799e-06	1.8088e-07	4.3155e-06	1.0016e-06	4.0278e-06	1.6533e-06	1.6819e-06	2.9308e-07	2.4938e-06	5.3384e-07	1.3033e-06	1.9611e-06	7.2849e-06	3.4975e-06	4.37e-07	1.7673e-06	1.4209e-07	9.4099e-08	8.0195e-07	5.1983e-06	6.6775e-06	5.7027e-07	1.0637e-07	9.2762e-07	1.3205e-05	1.1231e-05	3.3692e-07	1.0361e-07	2.91e-08	9.0996e-08	4.0465e-08	1.1754e-07	1.9891e-07
1.1703e-07	1.3974e-07	3.8418e-08	1.921e-09	1.6748e-06	8.82e-07	4.4008e-09	2.3512e-09	4.6249e-09	1.2661e-08	1.9119e-09	4.5865e-08	3.074e-07	2.1601e-06	1.4363e-06	1.2607e-06	7.6872e-09	2.9155e-07	6.0064e-08	2.1337e-06	9.5493e-07	2.5497e-06	9.8837e-07	7.6144e-07	2.5646e-07	1.5963e-06	2.2947e-06	1.3579e-06	2.198e-06	4.6555e-06	8.8945e-07	1.9281e-06	2.0402e-06	2.2619e-07	1.3095e-07	3.0363e-06	2.5635e-06	1.6761e-06	5.0811e-06	1.4688e-07	2.6161e-05	1.8746e-05	1.5502e-05	2.0917e-07	7.6776e-08	1.5604e-07	4.4804e-08	4.9968e-07	1.4216e-07	3.9744e-07
7.3997e-08	3.2322e-07	6.6628e-09	9.8641e-11	3.005e-06	2.4851e-06	1.7481e-08	4.1918e-10	1.5839e-11	4.6561e-11	1.3873e-09	6.5715e-08	2.4492e-07	5.2117e-06	8.7836e-06	5.7922e-06	1.3095e-08	1.0615e-06	9.1413e-08	3.005e-06	8.8246e-07	2.3649e-06	9.2021e-07	1.4206e-06	2.8942e-07	1.1738e-06	1.1521e-05	1.1237e-05	1.5922e-05	6.1496e-05	2.6032e-07	7.3683e-06	2.9561e-06	2.5578e-07	1.6775e-07	8.0537e-07	1.3819e-05	3.0066e-05	7.8385e-06	1.5888e-05	6.934e-06	3.9419e-05	2.5499e-05	2.308e-05	1.2487e-06	5.9459e-06	6.085e-06	3.7245e-07	6.613e-07	4.5095e-07
9.2113e-08	2.999e-07	3.3042e-08	9.2925e-08	2.5599e-06	2.0268e-06	2.087e-08	6.4557e-08	3.3619e-08	5.53e-08	2.0615e-07	1.3818e-07	8.4617e-07	4.3337e-06	7.2614e-06	4.8102e-06	1.0881e-07	9.5704e-07	4.1945e-06	4.0355e-06	2.2201e-06	3.0374e-06	2.1807e-06	3.561e-06	3.4533e-06	1.0316e-06	1.007e-05	9.6031e-06	1.3104e-05	5.017e-05	8.304e-07	6.0725e-06	4.8686e-06	3.3512e-07	4.5483e-08	4.198e-06	3.5159e-06	6.0671e-06	5.7768e-07	1.2212e-06	6.048e-07	1.8747e-05	1.3004e-05	7.3008e-07	2.0154e-07	3.8569e-07	1.2528e-06	1.2309e-07	2.7169e-07	1.8832e-07
[truncated: 24 more columns]

## Sheet: Figure4inulldistributions3
observed correlation	independent	geometric
0.26925	0.027751	0.022619
	0.039261	0.065297
	0.014662	0.022262
	0.048344	0.031876
	0.015867	0.026685
	0.012424	0.02759
	0.026536	0.027614
	0.039415	0.014987
	0.017401	0.029625
	0.025765	0.029678
	0.030419	0.027963
	0.025752	0.0632
	0.02899	0.029647
	0.020714	0.014625
	0.063499	0.038366
	0.043331	0.045703
	0.047163	0.0341
	0.058346	0.021366
	0.077437	0.036057
	0.063676	0.030494
	0.050185	0.045277
	0.051376	0.026855
	0.028264	0.055939
	-0.0050817	0.013386
	0.067843	0.028247
	0.03246	0.021063
	0.048393	0.060437
	0.086538	0.04119
	0.11518	0.020612
	0.031178	0.011558
	0.029038	0.021083
	0.017221	0.043963
	0.02267	0.018859
	0.031016	0.043488
	0.0063504	0.025832
	0.05373	0.01479
	0.02097	0.015106
	0.031992	0.061748
	0.042482	0.025147
	0.07733	0.029204
	0.034072	0.020455
	0.023402	0.012475
	0.016422	0.034662
	0.015454	0.011459
	0.01504	0.033803
	0.040887	0.02
	0.017122	0.056258
	0.046375	0.043696
	0.082325	0.035421
	0.079045	0.03903
	0.031812	0.025737
	0.042994	0.039511
	0.074194	0.048049
	0.051991	0.017684
	0.022925	0.041615
	0.0078623	0.043135
	0.015097	0.043303
	0.050974	0.049023
	0.016399	0.028495
	0.037752	0.035506
	0.032458	0.016474
	0.046818	0.0061853
	0.011219	0.021284
	0.050323	0.019803
	0.029535	0.031049
	0.10243	0.029935
	0.019991	0.014464
	0.030474	0.04226
	0.010718	0.032333
	0.069161	0.017469
	0.0049254	0.022862
	0.026918	0.023185
	0.00049204	0.0089167
	0.024953	0.025941
	-0.0057115	0.026513
	0.040724	0.07178
	0.026536	0.031371
	0.054001	0.030901
	0.04612	0.030936
	0.05138	0.020383
	0.059682	0.026493
	0.037462	0.02073
	0.012348	0.035637
	0.035541	0.020433
	0.017668	0.04047
	0.0010015	0.063232
	0.028202	0.033533
	0.048487	0.019412
	0.057501	0.039577
	0.022168	0.020887
	0.0081201	0.019057
	0.019548	0.030469
	0.047852	0.03445
	0.1246	0.033218
	0.090745	0.031439
	0.023374	0.010827
	0.087384	0.011735
	0.0088842	0.039053
	0.046542	0.022853
	0.0091629	0.062891
	0.052968	0.0146
	0.022195	0.038123
	0.0033272	0.045992
	0.039377	0.0043273
	0.029619	0.0092686
	0.06743	0.022107
	0.074073	0.053828
	0.031396	0.0046301
	0.069538	0.021477
	0.051344	0.0685
	0.029215	0.055535
	0.048312	0.052692
	0.0066567	0.037092
	0.03411	0.056315
	0.088982	0.019639
	0.078469	0.022045
	0.031352	0.050407
	0.029675	0.0245
	0.03598	0.027556
	0.020125	0.022017
	0.023579	0.030651
	0.075265	0.02738
	0.022358	0.043381
	0.022492	0.045755
	0.0055425	0.005983
	0.03843	0.016394
	0.063225	0.0043762
	0.048468	0.043601
	0.026606	0.031172
	0.032616	0.047777
	0.02642	0.0064031
	0.027852	0.020835
	0.019153	0.051716
	0.068718	0.039864
	0.034302	0.03425
	0.062279	0.06221
	0.032589	0.038606
	0.070243	0.0024515
	0.023833	0.040235
	0.032235	0.025161
	0.078548	0.027323
	0.017174	0.027075
	0.021069	0.0070624
	0.013	0.045832
	0.018231	0.036174
	0.082195	0.02253
	0.011568	0.01868
	0.03583	0.016433
	0.042704	0.013374
	0.054169	0.044946
	0.072193	0.015292
	0.01483	0.036988
	0.038135	0.046293
	-0.0072123	0.017278
	0.018188	0.021028
	0.02434	0.023751
	0.035045	0.028661
	0.085114	0.04432
	0.044764	0.024064
	0.011925	0.021983
	0.029481	0.011727
	0.01499	0.04488
	0.036845	0.030055
	0.036742	0.054651
	0.029207	0.036687
	0.038385	0.0366
	0.044725	0.026661
	0.048589	0.053024
	0.011655	0.034093
	0.024536	0.038197
	0.021218	0.046905
	0.055983	0.035689
	0.042071	0.024934
	0.011105	0.027521
	0.052412	0.019994
	0.042779	0.041651
	0.052017	0.030318
	0.013763	0.018001
	0.019772	0.059987
	0.024541	0.0011845
	0.0048291	0.053537
	0.056537	0.060477
	0.033056	0.033138
	0.037982	0.016079
	0.033616	0.011972
	0.08504	0.036453
	0.12299	0.0066331
	0.014805	0.0555
	0.055356	0.035599
	0.028124	0.021906
	0.062803	0.0070251
	0.02232	0.023512
	0.010289	0.014906
	0.031504	0.024284
	0.025861	0.022929
	0.056563	0.021709
	0.035648	0.027795
	0.059444	0.028933
	0.021013	0.035678
	0.066157	0.068195
	0.026029	0.041949
	0.063675	0.018175
	0.01037	0.058944
	0.0015029	0.035236
	0.03057	0.016013
	0.010838	0.008943
	0.07648	0.025501
	0.03346	0.0065881
	0.019367	0.01793
	0.038636	0.063272
	0.045949	0.023962
	0.038541	0.021978
	0.046546	0.023777
	0.047768	0.040574
	0.092109	0.018923
	0.020256	0.042768
	0.022583	0.020412
	-0.0094533	0.017613
	0.044733	0.0060317
	0.084458	0.037417
	0.060804	0.025173
	0.02966	0.021581
	0.040639	0.049365
	0.013768	0.035481
	0.058282	0.027181
	0.064195	0.010648
	0.031957	0.039508
	0.039614	0.03496
	0.06725	0.031406
	0.041372	0.023399
	0.047586	0.054797
	0.041593	0.034979
	0.04256	0.0035607
	0.0027632	0.018836
	0.043493	0.025312
	2.6352e-05	0.033152
	0.0043314	0.018885
	0.015849	0.023409
	0.035561	0.040166
	0.019103	0.039575
	0.073815	0.03604
	0.054827	0.025053
	0.012552	0.034258
	0.050809	0.021806
	0.05756	0.019483
	0.03691	0.022272
	0.022753	0.029896
	0.045125	0.024049
	0.073197	0.059562
	0.045961	0.030341
	0.006529	0.025374
	0.064723	0.072445
	0.040441	0.024382
	0.05843	0.03687
	0.055125	0.013019
	0.020543	0.032645
	0.032402	0.029134
	0.070266	0.058032
	0.059295	0.020529
	0.080681	0.012457
	0.056591	0.012992
	0.007086	0.010122
	0.035168	0.037007
	0.055918	0.060795
	-7.9115e-05	0.071829
	0.058844	0.025879
	0.064959	0.019597
	0.056046	0.012922
	0.0098074	0.024613
	0.035428	0.017924
	0.052772	0.034494
	0.039727	0.014113
	0.020936	0.023306
	0.086685	0.031688
	0.033184	0.0079495
	0.020041	0.0059665
	0.03539	0.023224
	0.03983	0.028477
	0.032247	0.042703
	0.02476	0.055756
	0.072025	0.043623
	0.032045	0.042134
	0.002676	0.019135
	0.030507	0.021173
	-0.00067734	0.020735
	0.016329	0.026042
	0.050277	0.027436
	0.036086	0.023152
	0.055385	0.030451
	0.07963	0.021102
	0.049971	0.023826
	0.044408	0.053573
	0.021945	0.020551
	0.064921	0.027654
	0.019838	0.0064785
	0.037548	0.01841
	0.026995	0.024776
	-0.0015021	0.0049349
	0.068093	0.029538
	0.038442	0.049507
	0.093836	0.018114
	0.023925	0.023693
	0.042876	0.028701
	0.017669	0.055828
	-0.010157	0.041378
	0.035831	0.070108
	0.040756	0.021548
	0.027132	0.027549
	0.0061978	0.041203
	0.052043	0.023037
	0.04652	0.038865
	0.038324	0.051087
	0.011302	0.045031
	0.10008	0.032769
	0.031498	0.042628
	0.036111	0.036007
	0.015993	0.0087033
	0.02999	0.02579
	0.030868	0.0055955
	0.036817	0.038021
	0.02288	0.026956
	0.033849	0.061502
	0.030398	0.0202
	0.01933	0.038768
	0.050526	0.07855
	0.052946	0.02858
	0.034836	0.013524
	0.0044475	0.015694
	0.031901	0.020867
	0.028548	0.046127
	0.048969	0.038768
	0.026392	0.013281
	0.029165	0.037615
	0.023674	0.025983
	0.081045	0.018353
	0.049747	0.042201
	0.075758	0.053422
	0.042056	0.019681
	0.061694	0.045618
	0.023427	0.020604
	0.037983	0.012702
	0.025304	0.037138
	0.024162	0.032224
	0.053376	0.022656
	0.060511	0.0088732
	0.070475	0.022721
	0.032472	0.027756
	0.06567	0.05983
	0.01826	0.052999
	0.070143	0.024943
	0.046215	0.016954
	0.072694	0.036213
	0.020625	0.012115
	0.065429	0.019451
	0.0054808	0.0074202
	0.027815	0.038226
	0.045404	0.032537
	0.021318	0.042697
	0.003492	0.05522
	0.049598	0.022408
	0.067311	0.036083
	0.025761	0.03586
	0.024878	0.025105
	0.082754	0.0044745
	0.032167	0.03053
	0.038455	0.046826
	0.038271	0.021929
	0.054495	0.030342
	0.0025329	0.01525
	-0.0095392	0.009998
	0.047499	0.012564
	0.069343	0.017812
	0.058377	0.014302
	0.11798	0.050592
	0.046893	0.065113
	0.014721	0.042782
	0.11167	0.033729
	0.021852	0.028809
	0.013421	0.021299
	0.039409	0.037908
	0.034357	0.033292
	0.019833	0.054362
	0.050798	0.013158
	0.014075	0.023074
	0.028153	0.01373
	0.027707	0.022541
	-0.00089686	0.027782
	0.021929	0.0067553
	0.029038	0.026978
	0.034896	0.027914
	0.020641	0.032958
	0.063274	0.055232
	0.018725	0.033187
	0.028826	0.033133
	0.024371	0.034586
	0.016811	0.029254
	0.040215	0.031874
	-0.0010066	0.015453
	0.044412	0.058789
	0.11145	0.02133
	0.048132	0.035009
	0.030356	0.013534
	0.029627	0.029406
	0.0034387	0.046538
	0.052175	0.026677
	0.026911	0.04089
	0.024837	0.021051
	-0.0015289	0.050855
	-0.0042081	0.017293
	0.013395	0.020273
	0.06375	0.028982
	0.065402	0.036552
	0.024789	0.012797
	0.018632	0.049355
	0.016842	0.021541
	0.059529	0.02616
	0.021233	-0.0092908
	0.047164	0.022124
	0.013657	0.050224
	0.099469	0.055577
	0.0077354	0.021618
	0.0040946	0.023752
	0.0063203	0.040444
	0.028028	0.065057
	0.04601	0.031947
	0.043989	0.017358
	0.082264	0.019773
	0.053836	0.035013
	0.079413	0.039462
	0.071963	0.01717
	0.013857	0.0063522
	0.032986	0.032725
	0.052556	0.028327
	0.0080576	0.0022531
	0.052081	0.027474
	-0.011187	0.0081515
	0.0094963	0.03626
	0.037971	0.0090959
	0.044727	0.039938
	0.002192	0.0084127
	0.034438	0.030799
	0.033323	0.051562
	0.05034	0.0099595
	0.011255	0.0053412
	0.036134	0.047054
	0.049311	0.044197
	0.00201	0.014375
	0.044357	0.020039
	0.015847	0.029603
	0.035222	0.03247
	0.045287	0.033311
	0.035307	0.012983
	0.027989	0.010746
	0.027761	0.037674
	0.01674	0.062962
	0.067082	0.042885
	0.02054	0.031988
	0.045959	0.0378
	0.0071594	0.028714
	0.045031	0.036117
	-0.015368	0.026678
	0.017851	0.011444
	0.007899	0.016752
	0.035386	0.0052791
	0.026096	0.032649
	0.031308	0.026017
	0.015015	0.032249
	0.14002	0.0058303
	0.035895	0.019602
	0.05989	0.0095279
	0.016854	0.027005
	0.026844	0.042096
	0.038248	0.043016
	0.1131	0.0088425
	0.05582	0.039027
	0.049469	0.067076
	0.082639	0.029873
	0.012165	0.049716
	0.029537	0.037813
	-0.0017433	0.040822
	0.0023524	0.043799
	0.037387	0.025754
	0.014169	0.019434
	0.038338	0.018307
	0.0032333	0.055361
	0.05718	0.0249
	0.039356	0.0098267
	0.021194	0.03707
	0.070262	0.04297
	0.060576	0.030369
	0.00032878	0.018336
	0.034614	0.044935
	0.027677	0.04786
	0.056949	0.026525
	0.013769	0.041866
	0.035672	0.035091
	0.041305	0.0083537
	0.050272	0.048384
	-0.0048152	0.020069
	0.083491	0.009749
	0.033442	0.041073
	0.010399	0.011777
	0.020536	0.03115
	0.025991	0.076769
	0.053265	0.025928
	0.053601	0.032806
	0.025278	0.017887
	0.030636	0.04051
	0.010192	0.020805
	0.030659	0.020793
	0.052624	0.054395
	0.032781	0.033762
	0.02392	0.044201
	0.021271	0.0599
	0.046241	0.056001
	0.018061	0.018157
	0.074692	0.058227
	0.016842	0.029374
	0.013795	0.031551
	0.017799	0.0029719
	0.03433	0.04615
	0.039335	0.030854
	0.056642	0.024763
	0.023874	0.043897
	0.030599	0.012839
	0.043241	0.017837
	0.014778	0.031205
	0.059663	0.034326
	0.064082	0.010442
	0.11148	0.030985
	0.0044435	0.044599
	0.032307	0.022768
	0.065606	0.045886
	0.025659	0.022081
	0.0051282	0.085537
	0.024216	0.021512
	0.085178	0.025989
	0.026033	0.011156
	0.0204	0.022606
	0.023605	0.06385
	0.025463	0.0090053
	-0.0030267	0.062789
	0.050095	0.02254
	0.022451	0.0093962
	0.019881	0.055639
	0.052789	0.022062
	0.046047	0.007072
	0.092504	0.032383
	0.023319	0.030232
	0.027053	0.015684
	0.048139	0.010448
	0.034168	0.041873
	0.087215	0.010957
	0.0032867	0.054327
	0.047937	0.0337
	0.0035329	0.019746
	-0.0032793	0.01703
	0.045949	0.034232
	0.045967	0.019225
	0.051704	0.031976
	0.063411	0.020752
	0.029362	0.018525
	0.048328	0.036739
	0.016495	0.05124
	0.0392	0.026499
	0.038401	0.035169
	0.042065	0.042817
	0.048141	0.019705
	0.01514	0.017734
	0.024479	0.008435
	0.032781	0.024552
	0.024572	0.030636
	0.034716	0.00049883
	0.035106	0.021413
	0.044272	0.018641
	0.02762	0.014137
	0.019393	0.078531
	0.012891	0.034897
	0.059256	0.012343
	0.024981	0.025206
	0.045082	0.068373
	0.09125	0.040989
	0.013087	0.051482
	0.022893	0.070427
	0.045627	0.01416
	0.061888	0.024303
	0.026257	0.040784
	0.02355	0.033077
	0.038637	0.040521
	0.021254	0.068534
	0.0096789	0.029815
	0.1031	0.024587
	0.020793	0.055182
	0.01007	0.029108
	0.029684	0.0081137
	0.039393	-0.0027898
	0.013907	0.04016
	0.0061135	0.034625
	0.037672	0.033147
	0.064096	0.011321
	0.038093	0.062539
	0.01855	0.021839
	0.041705	0.010986
	0.034755	0.026422
	0.09872	0.051579
	0.038667	0.038109
	0.042314	0.026004
	0.0087484	0.029089
	0.0060857	0.027207
	0.049468	0.0018378
	0.042074	0.016463
	0.030881	0.027644
	0.029779	0.044711
	0.064478	0.031404
	0.02987	0.010992
	0.04865	0.061838
	0.011581	0.013935
	0.074677	0.016121
	0.012418	0.036265
	0.050715	0.036227
	-0.0008634	0.014937
	0.048221	0.012986
	0.021574	0.030936
	0.012117	0.037196
	0.061733	0.046884
	0.088187	0.028563
	0.031779	0.013247
	0.10912	0.030686
	0.014939	0.0008774
	0.10286	0.027418
	0.0036199	0.024061
	0.053235	0.055458
	-0.0002366	0.040192
	0.011844	0.014615
	0.049017	0.010473
	0.044105	0.03845
	0.037716	0.035089
	0.031171	0.047711
	0.047863	0.0063393
	0.062919	0.014936
	0.038589	0.021169
	0.025009	0.026676
	0.015575	0.0095688
	0.041949	0.033392
	0.02644	0.028328
	0.029932	0.034261
	0.0012486	0.021209
	0.083129	0.043592
	0.031587	0.044721
	0.032858	0.012834
	0.0426	0.043851
	0.06107	0.023188
	0.069287	0.044445
	0.025278	0.022129
	0.015065	0.013159
	0.0038423	0.057471
	0.029334	0.041902
	0.079046	0.031505
	0.043455	0.037805
	0.0405	0.040845
	0.029259	0.011152
	0.017112	0.03738
	0.053291	0.017299
	0.024871	0.036769
	0.044054	0.053096
	0.010609	0.02882
	0.059113	0.036818
	0.058621	0.024115
	0.10616	0.023938
	0.016416	0.028623
	0.057435	0.023348
	0.028206	0.015256
	0.029398	0.033539
	0.070708	0.019873
	0.03351	0.056409
	0.04393	0.024638
	0.057409	0.019448
	0.070078	0.052026
	0.053843	0.004906
	0.03508	0.011813
	0.039847	0.044111
	0.0038665	0.029107
	0.038349	0.023687
	0.0039493	0.049644
	0.030803	0.055091
	0.024633	0.019369
	0.047641	0.037636
	0.033743	0.013999
	0.081735	0.041642
	0.0045513	0.034602
	-0.021569	0.024951
	0.053599	0.076708
	0.055101	0.024194
	0.021273	0.022397
	0.032845	0.043815
	0.020024	0.0092218
	0.042973	0.020873
	0.0090964	0.03145
	0.058632	0.031967
	0.01224	0.053315
	0.050436	0.047365
	0.02436	0.037792
	0.011766	0.014669
	0.045135	0.051383
	0.00062033	0.070915
	0.043933	0.0072705
	0.074256	0.028723
	0.012122	0.054371
	0.026809	0.02561
	0.017157	0.034492
	0.0075657	0.029428
	0.026543	0.015781
	0.012871	0.024306
	0.028364	0.04228
	0.024562	0.028023
	0.038673	0.012272
	0.049017	0.018566
	0.025613	9.3356e-05
	0.030353	0.053557
	-0.0047116	0.027286
	0.043191	0.075502
	0.01684	0.031168
	0.036857	0.01754
	0.078487	0.01557
	0.054185	0.021043
	0.017645	0.018696
	0.055885	0.029025
	0.049298	0.020455
	0.016016	0.021639
	0.078988	0.039856
	0.026098	0.031962
	0.026749	0.045043
	0.055235	0.028621
	0.038162	0.053571
	0.033308	0.02527
	0.068595	0.055984
	0.028106	0.014876
	0.046701	0.060005
	0.0099714	0.044718
	0.064563	0.058087
	0.0095259	0.042088
	0.018607	0.019321
	0.026939	0.047252
	0.044175	0.043657
	0.020115	0.058532
	0.035953	0.014986
	0.039451	0.037766
	0.022532	0.037679
	0.0084708	0.021343
	0.069808	0.0077737
	0.019374	0.050794
	0.043613	0.036897
	0.064813	0.040531
	0.021136	0.025813
	0.081379	0.0157
	0.038898	0.0026361
	0.048794	0.01241
	0.0018144	0.074104
	0.0071942	0.022908
	0.0055364	0.0096029
	0.035157	0.036666
	0.041574	0.041825
	0.056405	0.015646
	0.068576	0.033599
	0.0054414	0.019312
	0.042786	0.010974
	0.033089	0.017472
	0.042141	0.015623
	0.045707	0.046828
	-0.0068871	0.013424
	0.057759	0.03435
	0.01136	0.022712
	0.014612	0.018717
	0.0246	0.045092
	-0.0057047	0.032421
	0.079929	0.0045654
	0.036498	0.017854
	-0.010353	0.023687
	0.037222	0.024469
	0.052617	0.032825
	0.041033	0.064888
	0.0029886	0.047332
	0.0054177	0.018006
	0.037468	0.026027
	0.019497	0.011095
	0.022094	0.010338
	0.052794	0.022166
	0.015736	0.015149
	0.026386	0.036533
	0.007155	0.016241
	0.028	0.037104
	0.077396	0.036773
	0.040936	0.026272
	0.027095	0.023274
	0.019888	0.028055
	0.028276	0.02798
	0.0025168	0.029025
	0.040346	0.026648
	0.014633	0.015408
	0.030395	0.035426
	0.060506	0.018696
	0.020167	0.037101
	0.029128	0.048426
	0.060585	0.027522
	0.042788	0.017045
	0.066961	0.030234
	0.064507	0.037349
	0.10134	0.033792
	0.0046095	0.0093265
	-0.00048911	0.033939
	0.0083505	0.047525
	0.029811	0.032159
	0.034332	0.026569
	0.00099363	0.036725
	0.049233	0.03742
	0.11878	0.063805
	0.048802	0.0032574
	0.0085004	0.013292
	0.067494	-0.0012467
	0.043291	0.034185
	0.03175	0.024572
	0.051149	0.042558
	0.02335	0.034158
	0.018146	0.054085
	0.030794	0.025789
	0.022414	0.058171
	0.011203	0.031788
	0.056804	0.045141
	0.091123	0.033712
	0.042061	0.0091835
	0.028246	0.019301
	0.029494	0.020487
	0.0047721	0.011987
	0.040318	0.034834
	0.014721	0.056468
	0.0055673	0.043977
	0.048526	0.024374
	0.02578	0.011474
	0.0045633	0.036229
	0.035855	0.026625
	0.046666	0.022642
	0.024507	0.021911
	-0.0041768	0.02125
	0.095632	0.014074
	0.088228	-0.00021285
	0.066062	0.024586
	0.016328	0.044963
	0.030253	0.015976
	0.010539	0.018106
	-0.0047405	0.04471
	0.040852	0.055207
	0.05706	0.023792
	0.011272	0.043461
	0.04435	0.051565
	0.00216	0.012019
	0.07375	0.027827
	0.0045915	0.042038
	0.056156	0.0708
	0.036167	0.036357
	0.055932	0.025444
	0.044076	0.036531
	-0.0026643	0.016801
	0.073938	0.032319
	0.037816	0.019743
	0.023266	0.012664
	0.0067369	0.0024963
	0.11248	0.012073
	0.0086529	0.012925
	0.01724	0.043223
	0.063602	0.020663
	0.10352	0.026617
	0.025207	0.018934
	0.049559	0.050069
	0.051553	0.0084672
	0.038316	0.017921
	0.035835	0.068579
	0.077078	0.047579
	0.029099	0.057651
	0.016868	0.036669
	0.048112	0.033407
	0.077922	0.051523
	0.05905	0.012171
	0.016898	0.038116
	0.035999	0.058806
	0.04882	0.02692
	0.057507	0.03556
	0.021107	0.023364
	0.02896	0.010268
	0.0045244	0.01724
	0.02531	0.025457
	0.019128	0.043865
	0.015207	0.013264
	0.0050542	0.073051
	0.061049	0.045736
	0.058228	0.025456
	0.090425	0.039348
	0.016429	0.032487
	0.0035822	0.020994
	0.070956	0.058379
	0.037165	0.023483
	0.070558	0.050187
	0.016884	0.035484
	0.025599	0.02509
	0.0039981	0.024585
	0.034076	0.020713
	0.033226	0.044993
	0.039009	0.024513
	0.036679	0.028509
	0.018402	0.054806
	0.024026	0.028999
	0.017937	0.015426
	0.032659	0.041136
	0.036378	0.06855
	0.043356	0.020437
	0.021799	0.043215
	0.04468	0.041936
	0.013104	0.0072234
	0.0097644	0.022616
	0.061989	0.011085
	0.0087117	0.028409
	0.021829	0.042124
	0.063696	0.046251
	0.04213	0.030343
	0.017684	0.032163
	0.04003	0.02424
	0.05489	0.029691
	0.0030863	0.045358
	0.038316	0.0095742
	0.04786	0.034228
	0.028054	0.053591
	0.039796	0.018204
	0.013045	0.020141
	0.059722	0.0096829
	0.078275	0.025762
	0.037244	0.02213
	0.056115	0.02854
	0.094446	0.026651
	0.018925	0.06621
	0.059091	0.05889
	0.045219	0.017574
	0.053065	0.029253
	0.039244	0.012923
	0.051656	0.019207
	0.031246	0.053631
	0.066696	0.039349
	0.016659	0.067487
	0.049746	0.007429
	0.067032	0.021852
	0.042098	0.030683
	0.024161	0.046743
	0.060194	0.025248
	0.17278	0.021299
	0.016862	0.01737
	0.066822	0.025275
	0.005315	0.043772
	0.025541	0.038642
	0.047596	0.015943
	0.031603	0.083194
	0.00061109	0.038731
	0.023556	0.068352
	0.09013	0.037243
	0.088749	0.055803
	-0.0029439	0.0099877
	0.011731	0.032021
	0.028452	0.081716
	0.051582	0.024662
	0.060868	0.02429
	0.16558	0.01408
	0.085448	0.032954
	0.023034	0.0092296
	0.02256	0.024398
	0.053752	0.022918
	0.0051119	0.045089
	0.067832	0.027484
	0.081465	0.014783
	0.014383	0.033834
	0.081563	0.044647
	0.031564	0.01871
	0.023431	0.029483
	0.072254	0.016118
	0.021582	0.038871
	0.034189	0.031889
	0.046443	0.020368
	0.0019633	0.039872
	0.041161	0.039407
	0.028406	0.00078102
	0.048575	0.015006
	0.0056131	0.046948
	0.026377	0.03753
	0.0074454	0.026721
	0.032105	0.017624
	0.030467	0.023289
	0.041263	0.042391
	0.092978	0.02268
	0.010512	0.040647
	0.056287	0.013809
	0.059319	0.027651
	0.077534	0.043548
	0.10338	0.030977
	0.038183	0.024515
