# Supplementary material for: Modular subgraphs in large-scale connectomes underpin spontaneous co-fluctuation events in mouse and human brains
Source: Commun Biol. 2024 Jan 24;7:126. doi: 10.1038/s42003-024-05766-w (PMC10810083; doi:10.1038/s42003-024-05766-w)
Supplement: Supplementary file 7 — Supplementary Data 4 (updated) [file 42003_2024_5766_MOESM7_ESM.xlsx]

## Sheet: Figure5ahierarchicallabels
1	1	1	1	1	1	1	4	6	3	4	3	0	0	0	0
1	2	28	54	0	0	0	0	0	0	0	0	0	0	0	0
1	1	2	17	37	46	41	0	0	0	0	0	0	0	0	0
1	3	36	67	82	83	63	43	26	14	9	0	0	0	0	0
1	4	70	0	0	0	0	0	0	0	0	0	0	0	0	0
1	3	37	79	100	0	0	0	0	0	0	0	0	0	0	0
1	3	37	79	101	110	89	57	37	0	0	0	0	0	0	0
1	5	71	184	271	312	285	0	0	0	0	0	0	0	0	0
1	1	1	2	15	25	0	0	0	0	0	0	0	0	0	0
1	1	1	3	19	0	0	0	0	0	0	0	0	0	0	0
1	6	78	189	0	0	0	0	0	0	0	0	0	0	0	0
1	3	38	109	175	0	0	0	0	0	0	0	0	0	0	0
1	3	36	0	0	0	0	0	0	0	0	0	0	0	0	0
1	3	37	80	125	166	176	132	0	0	0	0	0	0	0	0
1	3	37	79	101	110	89	58	39	23	15	8	4	4	1	0
1	3	38	110	182	0	0	0	0	0	0	0	0	0	0	0
1	7	0	0	0	0	0	0	0	0	0	0	0	0	0	0
1	3	37	79	101	110	90	0	0	0	0	0	0	0	0	0
1	3	37	79	101	110	89	58	39	23	15	9	0	0	0	0
1	3	36	67	82	83	63	43	26	14	0	0	0	0	0	0
1	3	37	81	131	169	178	134	97	66	0	0	0	0	0	0
1	3	37	79	102	129	134	106	79	53	38	20	0	0	0	0
1	3	37	79	101	0	0	0	0	0	0	0	0	0	0	0
1	3	39	120	196	250	244	0	0	0	0	0	0	0	0	0
1	3	37	81	131	170	183	139	104	0	0	0	0	0	0	0
1	3	37	80	125	166	176	132	0	0	0	0	0	0	0	0
1	1	1	4	23	36	34	0	0	0	0	0	0	0	0	0
1	1	1	1	1	1	1	4	6	3	4	3	0	0	0	0
1	1	1	1	1	1	1	1	0	0	0	0	0	0	0	0
1	3	37	79	101	110	89	58	38	22	0	0	0	0	0	0
1	3	37	79	101	0	0	0	0	0	0	0	0	0	0	0
1	3	37	79	101	110	0	0	0	0	0	0	0	0	0	0
1	3	37	79	101	110	89	57	0	0	0	0	0	0	0	0
1	3	37	81	131	0	0	0	0	0	0	0	0	0	0	0
1	3	37	79	101	110	89	58	39	23	15	8	4	4	1	0
1	3	40	125	198	0	0	0	0	0	0	0	0	0	0	0
1	3	37	79	103	0	0	0	0	0	0	0	0	0	0	0
1	1	1	1	0	0	0	0	0	0	0	0	0	0	0	0
1	3	37	79	104	141	151	0	0	0	0	0	0	0	0	0
1	3	37	79	104	0	0	0	0	0	0	0	0	0	0	0
1	3	37	102	0	0	0	0	0	0	0	0	0	0	0	0
1	3	37	82	0	0	0	0	0	0	0	0	0	0	0	0
1	1	1	1	1	0	0	0	0	0	0	0	0	0	0	0
1	0	0	0	0	0	0	0	0	0	0	0	0	0	0	0
1	8	99	224	310	0	0	0	0	0	0	0	0	0	0	0
1	8	99	224	310	0	0	0	0	0	0	0	0	0	0	0
1	3	41	131	204	258	0	0	0	0	0	0	0	0	0	0
1	3	37	0	0	0	0	0	0	0	0	0	0	0	0	0
1	0	0	0	0	0	0	0	0	0	0	0	0	0	0	0
1	1	1	1	10	0	0	0	0	0	0	0	0	0	0	0
1	3	37	0	0	0	0	0	0	0	0	0	0	0	0	0
1	1	3	0	0	0	0	0	0	0	0	0	0	0	0	0
1	3	37	79	101	110	91	66	54	0	0	0	0	0	0	0
1	8	99	0	0	0	0	0	0	0	0	0	0	0	0	0
1	1	1	1	1	0	0	0	0	0	0	0	0	0	0	0
1	9	101	229	0	0	0	0	0	0	0	0	0	0	0	0
1	10	105	232	317	0	0	0	0	0	0	0	0	0	0	0
1	3	41	131	204	0	0	0	0	0	0	0	0	0	0	0
1	3	41	130	0	0	0	0	0	0	0	0	0	0	0	0
1	0	0	0	0	0	0	0	0	0	0	0	0	0	0	0
1	8	99	223	308	0	0	0	0	0	0	0	0	0	0	0
1	3	36	68	87	0	0	0	0	0	0	0	0	0	0	0
1	6	79	193	278	0	0	0	0	0	0	0	0	0	0	0
1	3	42	133	207	0	0	0	0	0	0	0	0	0	0	0
1	1	2	0	0	0	0	0	0	0	0	0	0	0	0	0
1	1	2	17	39	0	0	0	0	0	0	0	0	0	0	0
1	3	37	79	102	129	134	106	79	53	38	20	0	0	0	0
1	3	36	67	83	91	75	50	0	0	0	0	0	0	0	0
1	2	30	57	74	72	0	0	0	0	0	0	0	0	0	0
1	3	37	79	105	142	154	119	0	0	0	0	0	0	0	0
1	1	1	1	2	8	0	0	0	0	0	0	0	0	0	0
1	1	2	18	41	0	0	0	0	0	0	0	0	0	0	0
1	1	1	3	19	0	0	0	0	0	0	0	0	0	0	0
1	3	36	67	83	91	75	0	0	0	0	0	0	0	0	0
1	3	42	134	0	0	0	0	0	0	0	0	0	0	0	0
1	3	37	79	105	142	155	0	0	0	0	0	0	0	0	0
1	3	37	79	101	111	106	83	71	48	32	17	0	0	0	0
1	3	36	69	88	99	84	0	0	0	0	0	0	0	0	0
1	3	36	67	82	83	63	41	23	0	0	0	0	0	0	0
1	9	101	227	314	0	0	0	0	0	0	0	0	0	0	0
1	2	30	57	0	0	0	0	0	0	0	0	0	0	0	0
1	11	106	235	320	0	0	0	0	0	0	0	0	0	0	0
1	3	37	79	101	112	113	0	0	0	0	0	0	0	0	0
1	1	1	1	0	0	0	0	0	0	0	0	0	0	0	0
1	3	38	109	176	231	0	0	0	0	0	0	0	0	0	0
1	3	36	67	83	91	75	50	0	0	0	0	0	0	0	0
1	3	37	79	104	141	151	118	0	0	0	0	0	0	0	0
1	1	1	1	3	11	0	0	0	0	0	0	0	0	0	0
1	3	36	0	0	0	0	0	0	0	0	0	0	0	0	0
1	3	38	111	183	0	0	0	0	0	0	0	0	0	0	0
1	3	37	79	101	0	0	0	0	0	0	0	0	0	0	0
1	1	1	2	15	25	0	0	0	0	0	0	0	0	0	0
1	3	37	81	131	171	185	0	0	0	0	0	0	0	0	0
1	3	43	0	0	0	0	0	0	0	0	0	0	0	0	0
1	3	37	79	101	110	89	58	0	0	0	0	0	0	0	0
1	3	37	79	101	110	89	58	0	0	0	0	0	0	0	0
1	3	36	70	91	0	0	0	0	0	0	0	0	0	0	0
1	5	71	184	271	312	286	183	0	0	0	0	0	0	0	0
1	3	37	79	102	129	135	0	0	0	0	0	0	0	0	0
1	11	106	235	320	347	310	0	0	0	0	0	0	0	0	0
1	1	1	1	3	12	0	0	0	0	0	0	0	0	0	0
1	3	36	67	85	97	82	54	0	0	0	0	0	0	0	0
1	2	30	0	0	0	0	0	0	0	0	0	0	0	0	0
1	3	36	67	83	0	0	0	0	0	0	0	0	0	0	0
1	3	37	79	101	111	106	0	0	0	0	0	0	0	0	0
1	3	38	0	0	0	0	0	0	0	0	0	0	0	0	0
1	3	44	139	219	272	259	0	0	0	0	0	0	0	0	0
1	3	37	79	102	129	0	0	0	0	0	0	0	0	0	0
1	1	1	1	1	0	0	0	0	0	0	0	0	0	0	0
1	12	110	245	322	348	0	0	0	0	0	0	0	0	0	0
1	3	37	79	106	145	157	122	0	0	0	0	0	0	0	0
1	3	37	79	101	110	89	58	39	23	0	0	0	0	0	0
1	1	1	1	1	2	6	10	12	0	0	0	0	0	0	0
1	3	37	81	131	169	178	134	97	67	0	0	0	0	0	0
1	3	36	67	82	83	63	43	26	14	9	0	0	0	0	0
1	3	37	79	107	147	0	0	0	0	0	0	0	0	0	0
1	3	37	79	101	110	89	58	0	0	0	0	0	0	0	0
1	6	80	195	0	0	0	0	0	0	0	0	0	0	0	0
1	3	37	79	104	140	150	0	0	0	0	0	0	0	0	0
1	1	1	3	19	0	0	0	0	0	0	0	0	0	0	0
1	1	4	31	52	55	46	0	0	0	0	0	0	0	0	0
1	3	37	79	101	110	89	57	35	0	0	0	0	0	0	0
1	3	37	79	101	110	92	0	0	0	0	0	0	0	0	0
1	3	38	109	176	231	234	162	0	0	0	0	0	0	0	0
1	2	34	0	0	0	0	0	0	0	0	0	0	0	0	0
1	13	113	0	0	0	0	0	0	0	0	0	0	0	0	0
1	8	99	0	0	0	0	0	0	0	0	0	0	0	0	0
1	1	5	32	53	58	0	0	0	0	0	0	0	0	0	0
1	8	99	224	311	341	0	0	0	0	0	0	0	0	0	0
1	12	110	242	0	0	0	0	0	0	0	0	0	0	0	0
1	3	38	109	177	0	0	0	0	0	0	0	0	0	0	0
1	1	1	1	1	3	8	0	0	0	0	0	0	0	0	0
1	3	0	0	0	0	0	0	0	0	0	0	0	0	0	0
1	5	71	183	266	0	0	0	0	0	0	0	0	0	0	0
1	3	40	125	199	252	0	0	0	0	0	0	0	0	0	0
1	3	37	79	101	110	89	58	0	0	0	0	0	0	0	0
1	14	117	251	330	351	0	0	0	0	0	0	0	0	0	0
1	3	37	79	101	110	89	58	39	24	0	0	0	0	0	0
1	1	1	5	0	0	0	0	0	0	0	0	0	0	0	0
1	3	42	134	208	261	0	0	0	0	0	0	0	0	0	0
1	6	81	197	281	320	293	190	0	0	0	0	0	0	0	0
1	3	36	67	0	0	0	0	0	0	0	0	0	0	0	0
1	3	37	83	144	186	0	0	0	0	0	0	0	0	0	0
1	1	1	4	25	37	35	0	0	0	0	0	0	0	0	0
1	3	45	0	0	0	0	0	0	0	0	0	0	0	0	0
1	3	46	143	0	0	0	0	0	0	0	0	0	0	0	0
1	3	45	0	0	0	0	0	0	0	0	0	0	0	0	0
1	15	124	260	0	0	0	0	0	0	0	0	0	0	0	0
1	3	37	83	0	0	0	0	0	0	0	0	0	0	0	0
1	0	0	0	0	0	0	0	0	0	0	0	0	0	0	0
1	16	0	0	0	0	0	0	0	0	0	0	0	0	0	0
1	17	0	0	0	0	0	0	0	0	0	0	0	0	0	0
1	18	134	0	0	0	0	0	0	0	0	0	0	0	0	0
1	3	46	143	226	279	262	172	0	0	0	0	0	0	0	0
1	6	82	0	0	0	0	0	0	0	0	0	0	0	0	0
1	3	37	0	0	0	0	0	0	0	0	0	0	0	0	0
1	19	137	282	0	0	0	0	0	0	0	0	0	0	0	0
1	3	37	84	148	0	0	0	0	0	0	0	0	0	0	0
1	0	0	0	0	0	0	0	0	0	0	0	0	0	0	0
1	15	125	266	344	0	0	0	0	0	0	0	0	0	0	0
1	20	146	288	360	0	0	0	0	0	0	0	0	0	0	0
1	2	30	0	0	0	0	0	0	0	0	0	0	0	0	0
1	3	37	79	101	123	129	0	0	0	0	0	0	0	0	0
1	3	37	79	101	110	93	68	55	39	0	0	0	0	0	0
1	3	37	79	101	111	106	83	0	0	0	0	0	0	0	0
1	1	1	1	2	9	0	0	0	0	0	0	0	0	0	0
1	3	37	79	101	111	106	83	71	48	31	0	0	0	0	0
1	3	37	79	101	110	89	0	0	0	0	0	0	0	0	0
1	3	37	79	101	113	0	0	0	0	0	0	0	0	0	0
1	6	81	197	281	320	293	189	0	0	0	0	0	0	0	0
1	3	37	79	102	130	139	0	0	0	0	0	0	0	0	0
1	3	36	67	82	83	63	42	25	12	8	0	0	0	0	0
1	3	47	145	0	0	0	0	0	0	0	0	0	0	0	0
1	3	37	79	102	129	134	106	80	56	0	0	0	0	0	0
1	15	124	261	0	0	0	0	0	0	0	0	0	0	0	0
1	3	37	0	0	0	0	0	0	0	0	0	0	0	0	0
1	3	38	109	175	229	0	0	0	0	0	0	0	0	0	0
1	3	37	79	101	112	113	0	0	0	0	0	0	0	0	0
1	3	37	79	102	0	0	0	0	0	0	0	0	0	0	0
1	3	0	0	0	0	0	0	0	0	0	0	0	0	0	0
1	3	38	109	176	232	0	0	0	0	0	0	0	0	0	0
1	3	37	79	101	112	0	0	0	0	0	0	0	0	0	0
1	21	148	0	0	0	0	0	0	0	0	0	0	0	0	0
1	3	38	112	0	0	0	0	0	0	0	0	0	0	0	0
1	3	37	85	153	0	0	0	0	0	0	0	0	0	0	0
1	1	1	1	1	2	0	0	0	0	0	0	0	0	0	0
1	3	36	67	83	91	75	51	0	0	0	0	0	0	0	0
1	3	37	79	101	110	94	70	58	0	0	0	0	0	0	0
1	3	40	125	200	253	245	0	0	0	0	0	0	0	0	0
1	19	0	0	0	0	0	0	0	0	0	0	0	0	0	0
1	22	0	0	0	0	0	0	0	0	0	0	0	0	0	0
1	3	37	0	0	0	0	0	0	0	0	0	0	0	0	0
1	3	37	79	101	110	95	71	59	42	0	0	0	0	0	0
1	3	37	79	101	111	0	0	0	0	0	0	0	0	0	0
1	3	37	79	101	110	89	58	39	23	15	9	6	7	0	0
1	3	37	79	101	110	95	0	0	0	0	0	0	0	0	0
1	3	37	79	109	152	0	0	0	0	0	0	0	0	0	0
1	12	112	0	0	0	0	0	0	0	0	0	0	0	0	0
1	3	0	0	0	0	0	0	0	0	0	0	0	0	0	0
1	3	47	147	232	285	0	0	0	0	0	0	0	0	0	0
1	3	48	150	0	0	0	0	0	0	0	0	0	0	0	0
1	3	37	0	0	0	0	0	0	0	0	0	0	0	0	0
1	1	1	0	0	0	0	0	0	0	0	0	0	0	0	0
1	3	37	79	101	111	106	0	0	0	0	0	0	0	0	0
1	3	37	79	101	113	114	0	0	0	0	0	0	0	0	0
1	3	37	79	101	112	0	0	0	0	0	0	0	0	0	0
1	3	37	79	101	112	0	0	0	0	0	0	0	0	0	0
1	3	37	79	101	110	89	58	38	22	0	0	0	0	0	0
1	3	36	68	87	0	0	0	0	0	0	0	0	0	0	0
1	23	155	0	0	0	0	0	0	0	0	0	0	0	0	0
1	2	28	52	0	0	0	0	0	0	0	0	0	0	0	0
1	0	0	0	0	0	0	0	0	0	0	0	0	0	0	0
1	20	147	0	0	0	0	0	0	0	0	0	0	0	0	0
1	0	0	0	0	0	0	0	0	0	0	0	0	0	0	0
1	6	78	190	0	0	0	0	0	0	0	0	0	0	0	0
1	3	37	0	0	0	0	0	0	0	0	0	0	0	0	0
1	1	6	33	56	0	0	0	0	0	0	0	0	0	0	0
1	24	0	0	0	0	0	0	0	0	0	0	0	0	0	0
1	3	37	79	101	110	89	58	39	23	16	11	0	0	0	0
1	3	37	83	145	193	200	0	0	0	0	0	0	0	0	0
1	1	0	0	0	0	0	0	0	0	0	0	0	0	0	0
1	1	3	26	49	51	0	0	0	0	0	0	0	0	0	0
1	3	38	112	184	242	0	0	0	0	0	0	0	0	0	0
1	3	37	79	101	0	0	0	0	0	0	0	0	0	0	0
1	15	125	266	0	0	0	0	0	0	0	0	0	0	0	0
1	3	38	109	176	0	0	0	0	0	0	0	0	0	0	0
1	3	37	79	101	110	96	0	0	0	0	0	0	0	0	0
1	3	37	83	146	194	201	0	0	0	0	0	0	0	0	0
1	3	38	113	186	0	0	0	0	0	0	0	0	0	0	0
1	3	0	0	0	0	0	0	0	0	0	0	0	0	0	0
1	3	49	153	0	0	0	0	0	0	0	0	0	0	0	0
1	25	158	298	0	0	0	0	0	0	0	0	0	0	0	0
1	3	37	79	102	129	134	107	0	0	0	0	0	0	0	0
1	1	1	1	1	2	7	12	0	0	0	0	0	0	0	0
1	24	157	296	0	0	0	0	0	0	0	0	0	0	0	0
1	0	0	0	0	0	0	0	0	0	0	0	0	0	0	0
1	0	0	0	0	0	0	0	0	0	0	0	0	0	0	0
1	3	37	0	0	0	0	0	0	0	0	0	0	0	0	0
1	3	37	86	154	204	213	0	0	0	0	0	0	0	0	0
1	3	37	79	103	0	0	0	0	0	0	0	0	0	0	0
1	19	136	276	0	0	0	0	0	0	0	0	0	0	0	0
1	6	83	208	0	0	0	0	0	0	0	0	0	0	0	0
1	3	38	112	184	242	0	0	0	0	0	0	0	0	0	0
1	1	3	0	0	0	0	0	0	0	0	0	0	0	0	0
1	0	0	0	0	0	0	0	0	0	0	0	0	0	0	0
1	19	142	0	0	0	0	0	0	0	0	0	0	0	0	0
1	3	42	134	208	262	0	0	0	0	0	0	0	0	0	0
1	3	37	84	147	197	0	0	0	0	0	0	0	0	0	0
1	3	46	142	224	0	0	0	0	0	0	0	0	0	0	0
1	18	133	0	0	0	0	0	0	0	0	0	0	0	0	0
1	26	161	301	0	0	0	0	0	0	0	0	0	0	0	0
1	3	37	79	101	110	89	58	41	30	26	0	0	0	0	0
1	3	37	0	0	0	0	0	0	0	0	0	0	0	0	0
1	1	1	1	1	4	0	0	0	0	0	0	0	0	0	0
1	2	0	0	0	0	0	0	0	0	0	0	0	0	0	0
1	5	72	0	0	0	0	0	0	0	0	0	0	0	0	0
1	3	37	79	101	0	0	0	0	0	0	0	0	0	0	0
1	3	0	0	0	0	0	0	0	0	0	0	0	0	0	0
1	27	0	0	0	0	0	0	0	0	0	0	0	0	0	0
1	28	163	304	0	0	0	0	0	0	0	0	0	0	0	0
1	3	0	0	0	0	0	0	0	0	0	0	0	0	0	0
1	0	0	0	0	0	0	0	0	0	0	0	0	0	0	0
1	3	38	109	0	0	0	0	0	0	0	0	0	0	0	0
1	0	0	0	0	0	0	0	0	0	0	0	0	0	0	0
1	6	81	197	281	322	0	0	0	0	0	0	0	0	0	0
1	1	7	0	0	0	0	0	0	0	0	0	0	0	0	0
1	3	42	137	0	0	0	0	0	0	0	0	0	0	0	0
1	3	38	114	187	0	0	0	0	0	0	0	0	0	0	0
1	1	1	1	1	2	0	0	0	0	0	0	0	0	0	0
1	11	106	235	320	0	0	0	0	0	0	0	0	0	0	0
1	6	81	202	290	0	0	0	0	0	0	0	0	0	0	0
1	29	165	305	373	0	0	0	0	0	0	0	0	0	0	0
1	0	0	0	0	0	0	0	0	0	0	0	0	0	0	0
1	11	107	0	0	0	0	0	0	0	0	0	0	0	0	0
1	3	37	79	101	0	0	0	0	0	0	0	0	0	0	0
1	3	38	114	187	0	0	0	0	0	0	0	0	0	0	0
1	6	81	197	279	317	0	0	0	0	0	0	0	0	0	0
1	3	42	134	208	261	0	0	0	0	0	0	0	0	0	0
1	3	38	109	176	231	235	165	115	75	0	0	0	0	0	0
1	6	81	197	280	0	0	0	0	0	0	0	0	0	0	0
1	17	132	271	0	0	0	0	0	0	0	0	0	0	0	0
1	3	47	147	232	285	271	176	0	0	0	0	0	0	0	0
1	30	167	0	0	0	0	0	0	0	0	0	0	0	0	0
1	1	4	30	0	0	0	0	0	0	0	0	0	0	0	0
1	1	6	34	58	61	0	0	0	0	0	0	0	0	0	0
1	0	0	0	0	0	0	0	0	0	0	0	0	0	0	0
1	1	1	4	25	0	0	0	0	0	0	0	0	0	0	0
1	0	0	0	0	0	0	0	0	0	0	0	0	0	0	0
1	3	38	109	176	231	235	165	115	75	0	0	0	0	0	0
1	31	169	0	0	0	0	0	0	0	0	0	0	0	0	0
1	29	165	0	0	0	0	0	0	0	0	0	0	0	0	0
1	3	36	70	0	0	0	0	0	0	0	0	0	0	0	0
1	2	30	57	76	78	0	0	0	0	0	0	0	0	0	0
1	3	36	67	82	83	0	0	0	0	0	0	0	0	0	0
1	36	0	0	0	0	0	0	0	0	0	0	0	0	0	0
1	3	38	110	182	0	0	0	0	0	0	0	0	0	0	0
1	3	44	139	220	276	261	0	0	0	0	0	0	0	0	0
1	3	50	154	0	0	0	0	0	0	0	0	0	0	0	0
1	3	37	79	105	142	154	120	0	0	0	0	0	0	0	0
1	3	38	115	188	246	0	0	0	0	0	0	0	0	0	0
1	3	38	109	176	231	235	0	0	0	0	0	0	0	0	0
1	6	82	204	296	336	306	0	0	0	0	0	0	0	0	0
1	1	1	1	1	1	2	0	0	0	0	0	0	0	0	0
1	1	8	35	59	62	0	0	0	0	0	0	0	0	0	0
1	3	38	109	176	231	235	166	0	0	0	0	0	0	0	0
1	1	1	1	1	2	7	12	15	0	0	0	0	0	0	0
1	6	90	0	0	0	0	0	0	0	0	0	0	0	0	0
1	6	82	204	296	336	304	0	0	0	0	0	0	0	0	0
1	6	0	0	0	0	0	0	0	0	0	0	0	0	0	0
1	1	2	19	42	0	0	0	0	0	0	0	0	0	0	0
1	1	2	19	42	0	0	0	0	0	0	0	0	0	0	0
1	6	81	197	281	0	0	0	0	0	0	0	0	0	0	0
1	6	81	197	281	323	295	0	0	0	0	0	0	0	0	0
1	1	9	36	60	64	0	0	0	0	0	0	0	0	0	0
1	1	1	1	2	9	15	18	18	9	0	0	0	0	0	0
1	4	68	176	0	0	0	0	0	0	0	0	0	0	0	0
1	6	84	209	0	0	0	0	0	0	0	0	0	0	0	0
1	3	42	134	208	261	255	169	116	0	0	0	0	0	0	0
1	3	46	143	0	0	0	0	0	0	0	0	0	0	0	0
1	3	37	79	102	129	134	107	0	0	0	0	0	0	0	0
1	1	1	4	25	0	0	0	0	0	0	0	0	0	0	0
1	8	96	222	306	0	0	0	0	0	0	0	0	0	0	0
1	4	70	0	0	0	0	0	0	0	0	0	0	0	0	0
1	3	36	67	86	0	0	0	0	0	0	0	0	0	0	0
1	1	2	0	0	0	0	0	0	0	0	0	0	0	0	0
1	6	82	205	298	0	0	0	0	0	0	0	0	0	0	0
1	3	37	81	132	175	0	0	0	0	0	0	0	0	0	0
1	2	31	0	0	0	0	0	0	0	0	0	0	0	0	0
1	3	36	69	88	99	0	0	0	0	0	0	0	0	0	0
1	1	7	0	0	0	0	0	0	0	0	0	0	0	0	0
1	0	0	0	0	0	0	0	0	0	0	0	0	0	0	0
1	0	0	0	0	0	0	0	0	0	0	0	0	0	0	0
1	0	0	0	0	0	0	0	0	0	0	0	0	0	0	0
1	1	2	17	37	46	0	0	0	0	0	0	0	0	0	0
1	0	0	0	0	0	0	0	0	0	0	0	0	0	0	0
1	1	2	22	44	0	0	0	0	0	0	0	0	0	0	0
1	32	0	0	0	0	0	0	0	0	0	0	0	0	0	0
1	3	46	0	0	0	0	0	0	0	0	0	0	0	0	0
1	18	0	0	0	0	0	0	0	0	0	0	0	0	0	0
1	0	0	0	0	0	0	0	0	0	0	0	0	0	0	0
1	1	1	2	14	0	0	0	0	0	0	0	0	0	0	0
1	1	1	11	36	0	0	0	0	0	0	0	0	0	0	0
1	21	0	0	0	0	0	0	0	0	0	0	0	0	0	0
1	3	46	0	0	0	0	0	0	0	0	0	0	0	0	0
1	3	0	0	0	0	0	0	0	0	0	0	0	0	0	0
1	33	170	0	0	0	0	0	0	0	0	0	0	0	0	0
1	0	0	0	0	0	0	0	0	0	0	0	0	0	0	0
1	6	88	216	0	0	0	0	0	0	0	0	0	0	0	0
1	34	0	0	0	0	0	0	0	0	0	0	0	0	0	0
1	34	0	0	0	0	0	0	0	0	0	0	0	0	0	0
1	3	0	0	0	0	0	0	0	0	0	0	0	0	0	0
1	3	36	67	83	0	0	0	0	0	0	0	0	0	0	0
1	6	81	197	0	0	0	0	0	0	0	0	0	0	0	0
1	1	0	0	0	0	0	0	0	0	0	0	0	0	0	0
1	6	81	197	281	320	290	186	0	0	0	0	0	0	0	0
1	0	0	0	0	0	0	0	0	0	0	0	0	0	0	0
1	1	3	26	49	52	0	0	0	0	0	0	0	0	0	0
1	0	0	0	0	0	0	0	0	0	0	0	0	0	0	0
1	3	42	134	0	0	0	0	0	0	0	0	0	0	0	0
1	3	0	0	0	0	0	0	0	0	0	0	0	0	0	0
1	6	85	0	0	0	0	0	0	0	0	0	0	0	0	0
1	30	0	0	0	0	0	0	0	0	0	0	0	0	0	0
1	0	0	0	0	0	0	0	0	0	0	0	0	0	0	0
1	3	44	140	222	0	0	0	0	0	0	0	0	0	0	0
1	3	36	67	86	0	0	0	0	0	0	0	0	0	0	0
1	13	0	0	0	0	0	0	0	0	0	0	0	0	0	0
1	4	0	0	0	0	0	0	0	0	0	0	0	0	0	0
1	1	10	38	0	0	0	0	0	0	0	0	0	0	0	0
1	6	81	197	283	0	0	0	0	0	0	0	0	0	0	0
1	6	81	203	293	0	0	0	0	0	0	0	0	0	0	0
1	1	1	2	17	0	0	0	0	0	0	0	0	0	0	0
1	6	81	0	0	0	0	0	0	0	0	0	0	0	0	0
1	3	37	79	101	110	89	58	47	36	28	0	0	0	0	0
1	35	0	0	0	0	0	0	0	0	0	0	0	0	0	0
1	3	47	147	233	287	0	0	0	0	0	0	0	0	0	0
1	3	36	67	82	0	0	0	0	0	0	0	0	0	0	0
1	24	0	0	0	0	0	0	0	0	0	0	0	0	0	0
1	36	173	308	0	0	0	0	0	0	0	0	0	0	0	0
1	6	81	197	281	323	296	193	0	0	0	0	0	0	0	0
1	6	81	197	279	317	0	0	0	0	0	0	0	0	0	0
1	11	109	0	0	0	0	0	0	0	0	0	0	0	0	0
1	21	148	289	0	0	0	0	0	0	0	0	0	0	0	0
1	3	47	147	233	0	0	0	0	0	0	0	0	0	0	0
1	0	0	0	0	0	0	0	0	0	0	0	0	0	0	0
1	9	102	0	0	0	0	0	0	0	0	0	0	0	0	0
1	6	0	0	0	0	0	0	0	0	0	0	0	0	0	0
1	21	148	290	0	0	0	0	0	0	0	0	0	0	0	0
1	37	0	0	0	0	0	0	0	0	0	0	0	0	0	0
1	3	38	114	187	0	0	0	0	0	0	0	0	0	0	0
1	1	11	0	0	0	0	0	0	0	0	0	0	0	0	0
1	6	81	198	284	0	0	0	0	0	0	0	0	0	0	0
1	3	37	87	0	0	0	0	0	0	0	0	0	0	0	0
1	5	72	0	0	0	0	0	0	0	0	0	0	0	0	0
1	19	136	277	0	0	0	0	0	0	0	0	0	0	0	0
1	3	42	135	211	0	0	0	0	0	0	0	0	0	0	0
1	6	81	197	283	325	297	196	0	0	0	0	0	0	0	0
1	6	82	204	296	336	304	0	0	0	0	0	0	0	0	0
1	11	106	0	0	0	0	0	0	0	0	0	0	0	0	0
1	19	136	277	350	362	318	0	0	0	0	0	0	0	0	0
1	1	1	1	2	9	15	19	0	0	0	0	0	0	0	0
1	1	1	2	15	26	29	0	0	0	0	0	0	0	0	0
1	38	175	309	0	0	0	0	0	0	0	0	0	0	0	0
1	1	2	19	0	0	0	0	0	0	0	0	0	0	0	0
1	3	37	79	101	110	93	0	0	0	0	0	0	0	0	0
1	1	4	30	50	53	0	0	0	0	0	0	0	0	0	0
1	2	30	57	75	77	0	0	0	0	0	0	0	0	0	0
1	3	36	69	88	99	84	0	0	0	0	0	0	0	0	0
1	2	28	53	0	0	0	0	0	0	0	0	0	0	0	0
1	1	1	6	29	40	0	0	0	0	0	0	0	0	0	0
1	3	37	79	101	110	91	65	0	0	0	0	0	0	0	0
1	2	30	57	75	73	57	40	0	0	0	0	0	0	0	0
1	3	37	79	101	110	89	0	0	0	0	0	0	0	0	0
1	3	37	79	101	114	115	95	0	0	0	0	0	0	0	0
1	3	51	155	246	297	277	0	0	0	0	0	0	0	0	0
1	3	38	109	176	234	0	0	0	0	0	0	0	0	0	0
1	3	37	79	102	0	0	0	0	0	0	0	0	0	0	0
1	3	37	83	144	0	0	0	0	0	0	0	0	0	0	0
1	3	37	83	146	194	201	150	0	0	0	0	0	0	0	0
1	1	12	43	0	0	0	0	0	0	0	0	0	0	0	0
1	21	0	0	0	0	0	0	0	0	0	0	0	0	0	0
1	3	36	67	82	0	0	0	0	0	0	0	0	0	0	0
1	3	37	86	155	206	0	0	0	0	0	0	0	0	0	0
1	3	37	79	102	130	0	0	0	0	0	0	0	0	0	0
1	3	38	109	0	0	0	0	0	0	0	0	0	0	0	0
1	1	1	1	1	4	10	0	0	0	0	0	0	0	0	0
1	3	38	116	190	0	0	0	0	0	0	0	0	0	0	0
1	3	36	67	85	97	82	0	0	0	0	0	0	0	0	0
1	3	37	79	101	111	106	83	71	0	0	0	0	0	0	0
1	3	37	79	102	130	141	114	0	0	0	0	0	0	0	0
1	3	37	79	108	149	159	124	0	0	0	0	0	0	0	0
1	1	1	1	1	1	0	0	0	0	0	0	0	0	0	0
1	15	124	261	341	360	317	0	0	0	0	0	0	0	0	0
1	3	36	67	82	0	0	0	0	0	0	0	0	0	0	0
1	6	81	202	0	0	0	0	0	0	0	0	0	0	0	0
1	3	52	159	0	0	0	0	0	0	0	0	0	0	0	0
1	3	37	79	102	129	0	0	0	0	0	0	0	0	0	0
1	5	71	184	0	0	0	0	0	0	0	0	0	0	0	0
1	3	37	88	0	0	0	0	0	0	0	0	0	0	0	0
1	3	36	69	88	99	0	0	0	0	0	0	0	0	0	0
1	3	37	79	105	142	155	121	0	0	0	0	0	0	0	0
1	24	157	0	0	0	0	0	0	0	0	0	0	0	0	0
1	3	38	115	188	0	0	0	0	0	0	0	0	0	0	0
1	3	36	69	88	99	83	0	0	0	0	0	0	0	0	0
1	3	37	79	101	110	94	69	0	0	0	0	0	0	0	0
1	1	4	31	52	55	46	0	0	0	0	0	0	0	0	0
1	6	81	0	0	0	0	0	0	0	0	0	0	0	0	0
1	3	37	79	101	110	93	68	56	0	0	0	0	0	0	0
1	3	37	79	101	115	0	0	0	0	0	0	0	0	0	0
1	3	36	67	82	83	63	0	0	0	0	0	0	0	0	0
1	3	37	81	131	169	178	135	0	0	0	0	0	0	0	0
1	3	37	79	101	110	89	58	39	23	16	10	0	0	0	0
1	3	38	109	176	231	234	162	0	0	0	0	0	0	0	0
1	3	44	140	0	0	0	0	0	0	0	0	0	0	0	0
1	3	37	79	102	131	0	0	0	0	0	0	0	0	0	0
1	3	44	139	220	0	0	0	0	0	0	0	0	0	0	0
1	2	30	0	0	0	0	0	0	0	0	0	0	0	0	0
1	1	1	1	0	0	0	0	0	0	0	0	0	0	0	0
1	3	36	67	82	83	63	43	0	0	0	0	0	0	0	0
1	1	2	17	38	47	0	0	0	0	0	0	0	0	0	0
1	3	47	147	233	0	0	0	0	0	0	0	0	0	0	0
1	3	37	79	101	0	0	0	0	0	0	0	0	0	0	0
1	3	37	88	161	0	0	0	0	0	0	0	0	0	0	0
1	3	37	79	102	132	143	0	0	0	0	0	0	0	0	0
1	1	1	1	1	1	1	2	0	0	0	0	0	0	0	0
1	3	37	86	155	207	0	0	0	0	0	0	0	0	0	0
1	3	37	79	101	110	89	58	0	0	0	0	0	0	0	0
1	21	148	289	362	0	0	0	0	0	0	0	0	0	0	0
1	3	37	79	102	133	144	0	0	0	0	0	0	0	0	0
1	15	124	261	341	360	0	0	0	0	0	0	0	0	0	0
1	3	38	109	176	0	0	0	0	0	0	0	0	0	0	0
1	3	38	109	0	0	0	0	0	0	0	0	0	0	0	0
1	3	37	79	120	164	0	0	0	0	0	0	0	0	0	0
1	3	38	112	184	243	241	0	0	0	0	0	0	0	0	0
1	3	37	79	101	110	94	0	0	0	0	0	0	0	0	0
1	19	137	281	356	0	0	0	0	0	0	0	0	0	0	0
1	3	37	84	150	199	0	0	0	0	0	0	0	0	0	0
1	3	47	145	229	0	0	0	0	0	0	0	0	0	0	0
1	6	82	205	298	0	0	0	0	0	0	0	0	0	0	0
1	3	37	88	159	215	0	0	0	0	0	0	0	0	0	0
1	1	2	17	39	0	0	0	0	0	0	0	0	0	0	0
1	3	37	79	102	129	0	0	0	0	0	0	0	0	0	0
1	3	37	89	162	218	229	0	0	0	0	0	0	0	0	0
1	3	37	79	101	110	96	72	62	44	30	0	0	0	0	0
1	3	37	79	101	110	89	58	39	25	0	0	0	0	0	0
1	1	1	1	0	0	0	0	0	0	0	0	0	0	0	0
1	3	46	0	0	0	0	0	0	0	0	0	0	0	0	0
1	3	37	79	101	114	115	95	0	0	0	0	0	0	0	0
1	3	37	86	155	208	220	154	0	0	0	0	0	0	0	0
1	1	1	1	1	1	2	0	0	0	0	0	0	0	0	0
1	3	37	79	101	110	89	58	39	23	15	9	6	7	0	0
1	3	37	86	155	208	219	153	0	0	0	0	0	0	0	0
1	3	0	0	0	0	0	0	0	0	0	0	0	0	0	0
1	3	37	90	0	0	0	0	0	0	0	0	0	0	0	0
1	3	37	79	101	110	0	0	0	0	0	0	0	0	0	0
1	5	71	182	264	0	0	0	0	0	0	0	0	0	0	0
1	3	38	109	176	231	235	165	114	72	0	0	0	0	0	0
1	1	2	17	39	50	43	0	0	0	0	0	0	0	0	0
1	6	79	193	0	0	0	0	0	0	0	0	0	0	0	0
1	1	1	1	1	3	8	14	17	8	0	0	0	0	0	0
1	3	38	111	0	0	0	0	0	0	0	0	0	0	0	0
1	3	0	0	0	0	0	0	0	0	0	0	0	0	0	0
1	3	0	0	0	0	0	0	0	0	0	0	0	0	0	0
1	3	37	87	0	0	0	0	0	0	0	0	0	0	0	0
1	3	37	79	102	129	0	0	0	0	0	0	0	0	0	0
1	3	37	84	150	0	0	0	0	0	0	0	0	0	0	0
1	3	39	122	0	0	0	0	0	0	0	0	0	0	0	0
1	3	37	83	146	194	202	0	0	0	0	0	0	0	0	0
1	39	0	0	0	0	0	0	0	0	0	0	0	0	0	0
1	6	81	0	0	0	0	0	0	0	0	0	0	0	0	0
1	1	1	1	1	1	1	4	6	3	5	0	0	0	0	0
1	3	37	81	131	169	178	135	0	0	0	0	0	0	0	0
1	1	13	0	0	0	0	0	0	0	0	0	0	0	0	0
1	3	38	109	176	234	0	0	0	0	0	0	0	0	0	0
1	3	37	86	155	209	221	0	0	0	0	0	0	0	0	0
1	3	47	147	233	287	0	0	0	0	0	0	0	0	0	0
1	3	37	79	109	0	0	0	0	0	0	0	0	0	0	0
1	3	37	88	160	0	0	0	0	0	0	0	0	0	0	0
1	3	36	67	82	83	63	0	0	0	0	0	0	0	0	0
1	3	37	79	110	0	0	0	0	0	0	0	0	0	0	0
1	3	37	79	119	0	0	0	0	0	0	0	0	0	0	0
1	3	37	79	101	111	106	84	72	50	0	0	0	0	0	0
1	3	37	79	101	110	89	58	39	25	0	0	0	0	0	0
1	6	81	197	281	0	0	0	0	0	0	0	0	0	0	0
1	3	37	91	166	0	0	0	0	0	0	0	0	0	0	0
1	1	1	1	1	1	2	6	10	0	0	0	0	0	0	0
1	3	36	67	83	91	75	0	0	0	0	0	0	0	0	0
1	3	37	79	101	110	0	0	0	0	0	0	0	0	0	0
1	1	6	0	0	0	0	0	0	0	0	0	0	0	0	0
1	3	37	79	108	150	161	0	0	0	0	0	0	0	0	0
1	3	37	79	101	112	0	0	0	0	0	0	0	0	0	0
1	3	37	79	101	110	89	58	39	23	15	8	5	6	0	0
1	1	5	32	54	59	0	0	0	0	0	0	0	0	0	0
1	12	0	0	0	0	0	0	0	0	0	0	0	0	0	0
1	1	1	1	3	0	0	0	0	0	0	0	0	0	0	0
1	1	13	0	0	0	0	0	0	0	0	0	0	0	0	0
1	6	81	197	281	0	0	0	0	0	0	0	0	0	0	0
1	3	36	71	93	103	0	0	0	0	0	0	0	0	0	0
1	3	37	79	0	0	0	0	0	0	0	0	0	0	0	0
1	1	1	0	0	0	0	0	0	0	0	0	0	0	0	0
1	3	37	79	101	110	97	0	0	0	0	0	0	0	0	0
1	3	37	79	110	154	0	0	0	0	0	0	0	0	0	0
1	3	37	79	121	0	0	0	0	0	0	0	0	0	0	0
1	3	37	79	101	110	89	58	39	23	0	0	0	0	0	0
1	3	37	79	110	154	165	0	0	0	0	0	0	0	0	0
1	3	37	79	101	116	119	97	0	0	0	0	0	0	0	0
1	3	0	0	0	0	0	0	0	0	0	0	0	0	0	0
1	3	51	0	0	0	0	0	0	0	0	0	0	0	0	0
1	3	0	0	0	0	0	0	0	0	0	0	0	0	0	0
1	1	5	32	54	59	0	0	0	0	0	0	0	0	0	0
1	28	0	0	0	0	0	0	0	0	0	0	0	0	0	0
1	3	36	70	91	0	0	0	0	0	0	0	0	0	0	0
1	3	37	79	101	110	89	57	35	19	10	0	0	0	0	0
1	1	8	35	0	0	0	0	0	0	0	0	0	0	0	0
1	21	148	292	0	0	0	0	0	0	0	0	0	0	0	0
1	3	37	81	133	0	0	0	0	0	0	0	0	0	0	0
1	4	68	177	261	304	281	0	0	0	0	0	0	0	0	0
1	3	37	88	160	0	0	0	0	0	0	0	0	0	0	0
1	3	37	84	150	200	210	0	0	0	0	0	0	0	0	0
1	3	51	156	247	0	0	0	0	0	0	0	0	0	0	0
1	3	51	156	0	0	0	0	0	0	0	0	0	0	0	0
1	19	140	285	0	0	0	0	0	0	0	0	0	0	0	0
1	3	37	79	104	140	150	0	0	0	0	0	0	0	0	0
1	3	37	79	101	111	107	86	0	0	0	0	0	0	0	0
1	2	30	0	0	0	0	0	0	0	0	0	0	0	0	0
1	1	1	2	17	0	0	0	0	0	0	0	0	0	0	0
1	1	25	0	0	0	0	0	0	0	0	0	0	0	0	0
1	3	38	0	0	0	0	0	0	0	0	0	0	0	0	0
1	2	30	57	74	71	0	0	0	0	0	0	0	0	0	0
1	1	6	34	58	0	0	0	0	0	0	0	0	0	0	0
1	3	46	143	0	0	0	0	0	0	0	0	0	0	0	0
1	3	0	0	0	0	0	0	0	0	0	0	0	0	0	0
1	12	110	245	322	0	0	0	0	0	0	0	0	0	0	0
1	2	28	54	0	0	0	0	0	0	0	0	0	0	0	0
1	3	37	79	101	117	122	0	0	0	0	0	0	0	0	0
1	3	37	79	101	110	89	59	48	0	0	0	0	0	0	0
1	3	37	87	0	0	0	0	0	0	0	0	0	0	0	0
1	3	37	81	131	169	178	134	0	0	0	0	0	0	0	0
1	1	1	1	4	13	0	0	0	0	0	0	0	0	0	0
1	3	37	79	101	110	89	58	39	23	16	11	7	9	2	0
1	5	73	185	0	0	0	0	0	0	0	0	0	0	0	0
1	3	37	79	101	110	0	0	0	0	0	0	0	0	0	0
1	3	37	79	102	134	145	115	0	0	0	0	0	0	0	0
1	3	0	0	0	0	0	0	0	0	0	0	0	0	0	0
1	3	37	79	101	0	0	0	0	0	0	0	0	0	0	0
1	1	1	3	20	31	32	30	0	0	0	0	0	0	0	0
1	15	0	0	0	0	0	0	0	0	0	0	0	0	0	0
1	3	36	67	83	0	0	0	0	0	0	0	0	0	0	0
1	3	37	79	101	0	0	0	0	0	0	0	0	0	0	0
1	19	137	281	0	0	0	0	0	0	0	0	0	0	0	0
1	12	111	246	0	0	0	0	0	0	0	0	0	0	0	0
1	1	1	2	0	0	0	0	0	0	0	0	0	0	0	0
1	3	47	0	0	0	0	0	0	0	0	0	0	0	0	0
1	40	0	0	0	0	0	0	0	0	0	0	0	0	0	0
1	8	96	222	306	0	0	0	0	0	0	0	0	0	0	0
1	8	96	222	306	0	0	0	0	0	0	0	0	0	0	0
1	3	52	0	0	0	0	0	0	0	0	0	0	0	0	0
1	3	37	79	101	118	124	0	0	0	0	0	0	0	0	0
1	3	37	79	101	117	122	0	0	0	0	0	0	0	0	0
1	3	37	79	101	110	0	0	0	0	0	0	0	0	0	0
1	3	37	0	0	0	0	0	0	0	0	0	0	0	0	0
1	12	111	0	0	0	0	0	0	0	0	0	0	0	0	0
1	3	37	79	101	110	93	0	0	0	0	0	0	0	0	0
1	0	0	0	0	0	0	0	0	0	0	0	0	0	0	0
1	6	81	198	0	0	0	0	0	0	0	0	0	0	0	0
1	3	37	79	102	132	143	0	0	0	0	0	0	0	0	0
1	12	0	0	0	0	0	0	0	0	0	0	0	0	0	0
1	14	117	252	333	355	0	0	0	0	0	0	0	0	0	0
1	3	37	79	102	129	134	106	79	54	0	0	0	0	0	0
1	3	37	92	0	0	0	0	0	0	0	0	0	0	0	0
1	25	158	298	0	0	0	0	0	0	0	0	0	0	0	0
1	14	117	251	330	352	312	0	0	0	0	0	0	0	0	0
1	1	1	3	20	0	0	0	0	0	0	0	0	0	0	0
1	3	37	79	102	130	0	0	0	0	0	0	0	0	0	0
1	3	37	85	151	0	0	0	0	0	0	0	0	0	0	0
1	1	2	17	38	47	42	0	0	0	0	0	0	0	0	0
1	3	53	0	0	0	0	0	0	0	0	0	0	0	0	0
1	2	0	0	0	0	0	0	0	0	0	0	0	0	0	0
1	3	49	153	0	0	0	0	0	0	0	0	0	0	0	0
1	3	37	93	0	0	0	0	0	0	0	0	0	0	0	0
1	3	37	79	101	110	0	0	0	0	0	0	0	0	0	0
1	0	0	0	0	0	0	0	0	0	0	0	0	0	0	0
1	3	36	70	0	0	0	0	0	0	0	0	0	0	0	0
1	3	47	148	0	0	0	0	0	0	0	0	0	0	0	0
1	1	1	2	18	29	31	0	0	0	0	0	0	0	0	0
1	3	38	109	178	237	0	0	0	0	0	0	0	0	0	0
1	3	0	0	0	0	0	0	0	0	0	0	0	0	0	0
1	2	30	57	74	71	53	0	0	0	0	0	0	0	0	0
1	3	38	113	0	0	0	0	0	0	0	0	0	0	0	0
1	2	30	57	0	0	0	0	0	0	0	0	0	0	0	0
1	3	37	79	118	162	0	0	0	0	0	0	0	0	0	0
1	4	68	0	0	0	0	0	0	0	0	0	0	0	0	0
1	3	36	69	0	0	0	0	0	0	0	0	0	0	0	0
1	1	2	17	38	47	42	0	0	0	0	0	0	0	0	0
1	3	37	79	0	0	0	0	0	0	0	0	0	0	0	0
1	1	4	31	0	0	0	0	0	0	0	0	0	0	0	0
1	3	37	80	125	165	175	0	0	0	0	0	0	0	0	0
1	3	40	125	200	255	0	0	0	0	0	0	0	0	0	0
1	1	1	3	20	0	0	0	0	0	0	0	0	0	0	0
1	3	37	79	101	112	0	0	0	0	0	0	0	0	0	0
1	3	37	81	134	179	190	0	0	0	0	0	0	0	0	0
1	3	0	0	0	0	0	0	0	0	0	0	0	0	0	0
1	3	37	79	101	110	89	58	39	23	0	0	0	0	0	0
1	6	81	197	281	320	290	0	0	0	0	0	0	0	0	0
1	3	37	79	101	110	89	58	39	23	0	0	0	0	0	0
1	3	38	109	175	230	232	161	112	0	0	0	0	0	0	0
1	1	1	1	4	13	0	0	0	0	0	0	0	0	0	0
1	3	40	0	0	0	0	0	0	0	0	0	0	0	0	0
1	0	0	0	0	0	0	0	0	0	0	0	0	0	0	0
1	3	37	79	102	129	134	106	79	0	0	0	0	0	0	0
1	3	37	79	0	0	0	0	0	0	0	0	0	0	0	0
1	24	0	0	0	0	0	0	0	0	0	0	0	0	0	0
1	3	37	0	0	0	0	0	0	0	0	0	0	0	0	0
1	3	51	155	246	297	277	0	0	0	0	0	0	0	0	0
1	36	173	308	0	0	0	0	0	0	0	0	0	0	0	0
1	3	37	79	102	129	134	110	0	0	0	0	0	0	0	0
1	3	54	160	251	0	0	0	0	0	0	0	0	0	0	0
1	1	14	0	0	0	0	0	0	0	0	0	0	0	0	0
1	3	37	79	102	129	135	0	0	0	0	0	0	0	0	0
1	6	81	197	283	326	298	0	0	0	0	0	0	0	0	0
1	1	2	18	41	0	0	0	0	0	0	0	0	0	0	0
1	41	179	0	0	0	0	0	0	0	0	0	0	0	0	0
1	3	40	125	200	253	246	0	0	0	0	0	0	0	0	0
1	6	82	204	295	335	303	0	0	0	0	0	0	0	0	0
1	1	0	0	0	0	0	0	0	0	0	0	0	0	0	0
1	3	36	72	0	0	0	0	0	0	0	0	0	0	0	0
1	3	37	79	109	0	0	0	0	0	0	0	0	0	0	0
1	21	150	0	0	0	0	0	0	0	0	0	0	0	0	0
1	1	11	39	64	0	0	0	0	0	0	0	0	0	0	0
1	3	41	132	0	0	0	0	0	0	0	0	0	0	0	0
1	35	0	0	0	0	0	0	0	0	0	0	0	0	0	0
1	42	180	0	0	0	0	0	0	0	0	0	0	0	0	0
1	3	37	81	135	0	0	0	0	0	0	0	0	0	0	0
1	4	69	179	0	0	0	0	0	0	0	0	0	0	0	0
1	1	11	39	0	0	0	0	0	0	0	0	0	0	0	0
1	3	37	79	101	0	0	0	0	0	0	0	0	0	0	0
1	3	37	79	105	142	154	120	89	63	0	0	0	0	0	0
1	1	4	31	52	55	46	0	0	0	0	0	0	0	0	0
1	3	44	139	220	275	0	0	0	0	0	0	0	0	0	0
1	3	37	79	101	111	109	89	74	0	0	0	0	0	0	0
1	3	37	81	131	170	182	0	0	0	0	0	0	0	0	0
1	1	2	18	41	0	0	0	0	0	0	0	0	0	0	0
1	3	36	67	83	91	75	51	31	18	0	0	0	0	0	0
1	1	5	32	55	60	49	0	0	0	0	0	0	0	0	0
1	43	183	315	376	0	0	0	0	0	0	0	0	0	0	0
1	3	42	134	0	0	0	0	0	0	0	0	0	0	0	0
1	3	37	80	128	167	0	0	0	0	0	0	0	0	0	0
1	3	37	79	101	110	91	65	0	0	0	0	0	0	0	0
1	3	36	0	0	0	0	0	0	0	0	0	0	0	0	0
1	0	0	0	0	0	0	0	0	0	0	0	0	0	0	0
1	14	117	251	330	352	312	0	0	0	0	0	0	0	0	0
1	3	37	89	162	218	0	0	0	0	0	0	0	0	0	0
1	3	37	81	132	175	0	0	0	0	0	0	0	0	0	0
1	6	81	197	0	0	0	0	0	0	0	0	0	0	0	0
1	3	37	0	0	0	0	0	0	0	0	0	0	0	0	0
1	3	37	88	159	213	226	0	0	0	0	0	0	0	0	0
1	3	40	0	0	0	0	0	0	0	0	0	0	0	0	0
1	1	15	44	0	0	0	0	0	0	0	0	0	0	0	0
1	6	0	0	0	0	0	0	0	0	0	0	0	0	0	0
1	1	11	39	64	67	0	0	0	0	0	0	0	0	0	0
1	6	81	0	0	0	0	0	0	0	0	0	0	0	0	0
1	13	113	248	0	0	0	0	0	0	0	0	0	0	0	0
1	3	50	154	240	0	0	0	0	0	0	0	0	0	0	0
1	3	51	0	0	0	0	0	0	0	0	0	0	0	0	0
1	3	37	80	125	165	175	131	94	65	0	0	0	0	0	0
1	1	1	1	0	0	0	0	0	0	0	0	0	0	0	0
1	1	9	36	60	63	50	0	0	0	0	0	0	0	0	0
1	3	42	134	208	261	256	170	0	0	0	0	0	0	0	0
1	3	37	80	125	165	175	131	94	65	0	0	0	0	0	0
1	3	37	79	109	151	163	0	0	0	0	0	0	0	0	0
1	6	81	197	281	320	292	0	0	0	0	0	0	0	0	0
1	6	82	204	295	335	303	0	0	0	0	0	0	0	0	0
1	0	0	0	0	0	0	0	0	0	0	0	0	0	0	0
1	3	37	79	101	110	93	68	55	40	0	0	0	0	0	0
1	3	40	0	0	0	0	0	0	0	0	0	0	0	0	0
1	3	37	88	159	213	0	0	0	0	0	0	0	0	0	0
1	8	0	0	0	0	0	0	0	0	0	0	0	0	0	0
1	43	183	315	376	0	0	0	0	0	0	0	0	0	0	0
1	3	37	79	101	119	0	0	0	0	0	0	0	0	0	0
1	0	0	0	0	0	0	0	0	0	0	0	0	0	0	0
1	14	122	258	0	0	0	0	0	0	0	0	0	0	0	0
1	6	81	197	280	318	0	0	0	0	0	0	0	0	0	0
1	0	0	0	0	0	0	0	0	0	0	0	0	0	0	0
1	5	73	185	0	0	0	0	0	0	0	0	0	0	0	0
1	25	159	0	0	0	0	0	0	0	0	0	0	0	0	0
1	0	0	0	0	0	0	0	0	0	0	0	0	0	0	0
1	5	73	185	272	0	0	0	0	0	0	0	0	0	0	0
1	44	185	319	0	0	0	0	0	0	0	0	0	0	0	0
1	3	37	0	0	0	0	0	0	0	0	0	0	0	0	0
1	42	0	0	0	0	0	0	0	0	0	0	0	0	0	0
1	24	157	295	0	0	0	0	0	0	0	0	0	0	0	0
1	3	36	67	83	91	76	0	0	0	0	0	0	0	0	0
1	3	38	0	0	0	0	0	0	0	0	0	0	0	0	0
1	3	42	133	0	0	0	0	0	0	0	0	0	0	0	0
1	1	1	1	2	9	15	0	0	0	0	0	0	0	0	0
1	43	183	0	0	0	0	0	0	0	0	0	0	0	0	0
1	3	36	0	0	0	0	0	0	0	0	0	0	0	0	0
1	3	41	131	204	0	0	0	0	0	0	0	0	0	0	0
1	8	100	0	0	0	0	0	0	0	0	0	0	0	0	0
1	3	37	0	0	0	0	0	0	0	0	0	0	0	0	0
1	3	42	134	0	0	0	0	0	0	0	0	0	0	0	0
1	3	37	79	101	0	0	0	0	0	0	0	0	0	0	0
1	6	86	0	0	0	0	0	0	0	0	0	0	0	0	0
1	6	81	197	281	320	292	187	120	78	48	0	0	0	0	0
1	6	81	197	283	325	297	195	0	0	0	0	0	0	0	0
1	3	37	79	103	0	0	0	0	0	0	0	0	0	0	0
1	1	2	17	37	0	0	0	0	0	0	0	0	0	0	0
1	3	37	84	147	0	0	0	0	0	0	0	0	0	0	0
1	3	37	0	0	0	0	0	0	0	0	0	0	0	0	0
1	3	37	79	108	149	0	0	0	0	0	0	0	0	0	0
1	6	81	202	291	333	0	0	0	0	0	0	0	0	0	0
1	3	37	86	155	209	221	155	0	0	0	0	0	0	0	0
1	3	37	79	111	155	166	128	0	0	0	0	0	0	0	0
1	5	73	185	272	0	0	0	0	0	0	0	0	0	0	0
1	3	37	80	128	167	0	0	0	0	0	0	0	0	0	0
1	3	38	116	191	0	0	0	0	0	0	0	0	0	0	0
1	6	87	0	0	0	0	0	0	0	0	0	0	0	0	0
1	6	84	211	0	0	0	0	0	0	0	0	0	0	0	0
1	33	171	0	0	0	0	0	0	0	0	0	0	0	0	0
1	1	2	17	0	0	0	0	0	0	0	0	0	0	0	0
1	3	42	135	0	0	0	0	0	0	0	0	0	0	0	0
1	3	42	134	208	261	0	0	0	0	0	0	0	0	0	0
1	6	82	205	0	0	0	0	0	0	0	0	0	0	0	0
1	6	82	206	299	0	0	0	0	0	0	0	0	0	0	0
1	3	37	0	0	0	0	0	0	0	0	0	0	0	0	0
1	15	124	260	340	0	0	0	0	0	0	0	0	0	0	0
1	3	36	73	95	105	88	0	0	0	0	0	0	0	0	0
1	33	170	0	0	0	0	0	0	0	0	0	0	0	0	0
1	0	0	0	0	0	0	0	0	0	0	0	0	0	0	0
1	5	0	0	0	0	0	0	0	0	0	0	0	0	0	0
1	29	0	0	0	0	0	0	0	0	0	0	0	0	0	0
1	0	0	0	0	0	0	0	0	0	0	0	0	0	0	0
1	0	0	0	0	0	0	0	0	0	0	0	0	0	0	0
1	6	78	190	0	0	0	0	0	0	0	0	0	0	0	0
1	44	186	0	0	0	0	0	0	0	0	0	0	0	0	0
1	3	48	152	0	0	0	0	0	0	0	0	0	0	0	0
1	3	42	134	208	0	0	0	0	0	0	0	0	0	0	0
1	0	0	0	0	0	0	0	0	0	0	0	0	0	0	0
1	2	29	55	0	0	0	0	0	0	0	0	0	0	0	0
1	3	44	139	219	272	259	0	0	0	0	0	0	0	0	0
1	3	37	79	0	0	0	0	0	0	0	0	0	0	0	0
1	6	81	202	290	332	0	0	0	0	0	0	0	0	0	0
1	3	0	0	0	0	0	0	0	0	0	0	0	0	0	0
1	3	37	80	128	167	0	0	0	0	0	0	0	0	0	0
1	8	99	225	0	0	0	0	0	0	0	0	0	0	0	0
1	3	36	67	82	83	63	0	0	0	0	0	0	0	0	0
1	3	37	79	101	110	89	58	41	31	27	0	0	0	0	0
1	3	37	79	101	120	127	0	0	0	0	0	0	0	0	0
1	3	47	147	232	284	270	0	0	0	0	0	0	0	0	0
1	3	42	134	208	261	256	170	117	0	0	0	0	0	0	0
1	3	44	0	0	0	0	0	0	0	0	0	0	0	0	0
1	3	37	81	131	169	178	134	97	67	0	0	0	0	0	0
1	1	1	2	0	0	0	0	0	0	0	0	0	0	0	0
1	3	38	109	177	236	238	0	0	0	0	0	0	0	0	0
1	3	37	80	125	0	0	0	0	0	0	0	0	0	0	0
1	3	37	83	146	195	203	0	0	0	0	0	0	0	0	0
1	1	1	1	1	1	0	0	0	0	0	0	0	0	0	0
1	3	37	79	101	110	97	74	64	0	0	0	0	0	0	0
1	8	0	0	0	0	0	0	0	0	0	0	0	0	0	0
1	5	71	183	267	0	0	0	0	0	0	0	0	0	0	0
1	3	37	79	102	134	145	115	0	0	0	0	0	0	0	0
1	1	1	3	19	0	0	0	0	0	0	0	0	0	0	0
1	3	36	67	82	83	63	0	0	0	0	0	0	0	0	0
1	1	5	32	55	0	0	0	0	0	0	0	0	0	0	0
1	1	1	1	1	1	2	6	10	0	0	0	0	0	0	0
1	1	1	1	1	1	2	6	10	0	0	0	0	0	0	0
1	1	5	32	55	0	0	0	0	0	0	0	0	0	0	0
1	3	37	79	101	110	89	57	0	0	0	0	0	0	0	0
1	3	37	79	101	110	89	58	39	26	0	0	0	0	0	0
1	3	37	79	102	129	137	111	86	59	0	0	0	0	0	0
1	3	37	79	101	110	93	0	0	0	0	0	0	0	0	0
1	3	37	79	103	0	0	0	0	0	0	0	0	0	0	0
1	3	38	109	178	237	239	0	0	0	0	0	0	0	0	0
1	3	37	79	101	110	89	58	39	0	0	0	0	0	0	0
1	6	88	218	304	0	0	0	0	0	0	0	0	0	0	0
1	6	78	191	276	0	0	0	0	0	0	0	0	0	0	0
1	3	37	79	101	110	89	60	49	37	0	0	0	0	0	0
1	11	0	0	0	0	0	0	0	0	0	0	0	0	0	0
1	3	51	155	246	298	0	0	0	0	0	0	0	0	0	0
1	1	1	1	1	3	0	0	0	0	0	0	0	0	0	0
1	3	37	81	131	170	183	140	0	0	0	0	0	0	0	0
1	5	71	183	266	309	0	0	0	0	0	0	0	0	0	0
1	3	36	69	89	0	0	0	0	0	0	0	0	0	0	0
1	3	37	79	101	110	91	0	0	0	0	0	0	0	0	0
1	1	2	17	39	50	43	0	0	0	0	0	0	0	0	0
1	25	158	297	367	374	0	0	0	0	0	0	0	0	0	0
1	3	37	79	101	110	89	57	35	20	0	0	0	0	0	0
1	1	2	17	38	47	0	0	0	0	0	0	0	0	0	0
1	5	0	0	0	0	0	0	0	0	0	0	0	0	0	0
1	3	44	139	219	274	260	0	0	0	0	0	0	0	0	0
1	6	81	197	283	326	0	0	0	0	0	0	0	0	0	0
1	45	0	0	0	0	0	0	0	0	0	0	0	0	0	0
1	24	0	0	0	0	0	0	0	0	0	0	0	0	0	0
1	1	16	45	69	0	0	0	0	0	0	0	0	0	0	0
1	3	37	88	159	0	0	0	0	0	0	0	0	0	0	0
1	3	37	79	101	110	89	57	35	19	10	0	0	0	0	0
1	8	99	223	308	0	0	0	0	0	0	0	0	0	0	0
1	3	55	161	0	0	0	0	0	0	0	0	0	0	0	0
1	3	47	147	0	0	0	0	0	0	0	0	0	0	0	0
1	1	1	1	10	22	0	0	0	0	0	0	0	0	0	0
1	1	2	17	40	0	0	0	0	0	0	0	0	0	0	0
1	1	3	26	0	0	0	0	0	0	0	0	0	0	0	0
1	40	0	0	0	0	0	0	0	0	0	0	0	0	0	0
1	3	42	0	0	0	0	0	0	0	0	0	0	0	0	0
1	1	2	20	0	0	0	0	0	0	0	0	0	0	0	0
1	1	4	31	0	0	0	0	0	0	0	0	0	0	0	0
1	3	37	79	101	121	128	103	0	0	0	0	0	0	0	0
1	15	124	260	0	0	0	0	0	0	0	0	0	0	0	0
1	1	2	21	0	0	0	0	0	0	0	0	0	0	0	0
1	0	0	0	0	0	0	0	0	0	0	0	0	0	0	0
1	3	37	90	0	0	0	0	0	0	0	0	0	0	0	0
1	1	1	6	29	41	0	0	0	0	0	0	0	0	0	0
1	1	1	2	14	24	22	0	0	0	0	0	0	0	0	0
1	1	1	2	15	25	0	0	0	0	0	0	0	0	0	0
1	5	73	186	274	0	0	0	0	0	0	0	0	0	0	0
1	38	175	0	0	0	0	0	0	0	0	0	0	0	0	0
1	1	1	7	32	0	0	0	0	0	0	0	0	0	0	0
1	5	71	184	271	312	287	0	0	0	0	0	0	0	0	0
1	3	36	67	82	83	64	0	0	0	0	0	0	0	0	0
1	1	1	1	5	0	0	0	0	0	0	0	0	0	0	0
1	3	37	88	161	217	0	0	0	0	0	0	0	0	0	0
1	1	15	44	68	0	0	0	0	0	0	0	0	0	0	0
1	15	124	260	340	358	314	0	0	0	0	0	0	0	0	0
1	6	81	202	291	333	0	0	0	0	0	0	0	0	0	0
1	3	56	162	0	0	0	0	0	0	0	0	0	0	0	0
1	6	81	0	0	0	0	0	0	0	0	0	0	0	0	0
1	3	37	79	0	0	0	0	0	0	0	0	0	0	0	0
1	3	36	67	83	91	75	0	0	0	0	0	0	0	0	0
1	3	36	70	92	0	0	0	0	0	0	0	0	0	0	0
1	3	37	79	0	0	0	0	0	0	0	0	0	0	0	0
1	3	37	79	101	110	89	58	39	23	16	12	0	0	0	0
1	10	0	0	0	0	0	0	0	0	0	0	0	0	0	0
1	3	41	131	205	259	0	0	0	0	0	0	0	0	0	0
1	1	16	0	0	0	0	0	0	0	0	0	0	0	0	0
1	6	81	202	291	334	0	0	0	0	0	0	0	0	0	0
1	1	1	1	1	1	2	6	10	0	0	0	0	0	0	0
1	3	37	79	102	135	0	0	0	0	0	0	0	0	0	0
1	3	38	109	175	230	232	0	0	0	0	0	0	0	0	0
1	3	37	79	110	154	165	0	0	0	0	0	0	0	0	0
1	3	39	121	0	0	0	0	0	0	0	0	0	0	0	0
1	3	38	115	188	245	0	0	0	0	0	0	0	0	0	0
1	3	37	79	102	0	0	0	0	0	0	0	0	0	0	0
1	1	1	1	1	1	1	2	2	0	0	0	0	0	0	0
1	0	0	0	0	0	0	0	0	0	0	0	0	0	0	0
1	46	0	0	0	0	0	0	0	0	0	0	0	0	0	0
1	3	38	109	0	0	0	0	0	0	0	0	0	0	0	0
1	3	37	79	101	110	98	76	0	0	0	0	0	0	0	0
1	1	1	6	29	42	38	0	0	0	0	0	0	0	0	0
1	3	37	79	101	113	114	0	0	0	0	0	0	0	0	0
1	3	42	134	0	0	0	0	0	0	0	0	0	0	0	0
1	3	37	79	106	145	157	122	0	0	0	0	0	0	0	0
1	1	1	3	19	0	0	0	0	0	0	0	0	0	0	0
1	3	37	86	157	0	0	0	0	0	0	0	0	0	0	0
1	3	37	79	101	111	106	0	0	0	0	0	0	0	0	0
1	3	37	79	105	0	0	0	0	0	0	0	0	0	0	0
1	15	124	260	340	359	0	0	0	0	0	0	0	0	0	0
1	25	159	299	0	0	0	0	0	0	0	0	0	0	0	0
1	3	0	0	0	0	0	0	0	0	0	0	0	0	0	0
1	0	0	0	0	0	0	0	0	0	0	0	0	0	0	0
1	1	17	46	0	0	0	0	0	0	0	0	0	0	0	0
1	1	18	47	70	0	0	0	0	0	0	0	0	0	0	0
1	3	36	68	87	0	0	0	0	0	0	0	0	0	0	0
1	15	124	259	0	0	0	0	0	0	0	0	0	0	0	0
1	3	37	79	102	134	147	0	0	0	0	0	0	0	0	0
1	5	71	184	271	0	0	0	0	0	0	0	0	0	0	0
1	3	37	79	101	110	93	68	0	0	0	0	0	0	0	0
1	3	37	79	101	115	117	96	77	0	0	0	0	0	0	0
1	3	37	79	101	110	89	0	0	0	0	0	0	0	0	0
1	3	46	0	0	0	0	0	0	0	0	0	0	0	0	0
1	0	0	0	0	0	0	0	0	0	0	0	0	0	0	0
1	1	1	4	23	35	0	0	0	0	0	0	0	0	0	0
1	5	71	184	271	312	287	0	0	0	0	0	0	0	0	0
1	3	38	109	176	232	0	0	0	0	0	0	0	0	0	0
1	3	37	79	111	156	167	129	93	0	0	0	0	0	0	0
1	11	0	0	0	0	0	0	0	0	0	0	0	0	0	0
1	3	38	116	190	0	0	0	0	0	0	0	0	0	0	0
1	3	37	83	0	0	0	0	0	0	0	0	0	0	0	0
1	5	71	182	0	0	0	0	0	0	0	0	0	0	0	0
1	1	1	4	25	0	0	0	0	0	0	0	0	0	0	0
1	3	36	67	83	91	0	0	0	0	0	0	0	0	0	0
1	1	1	5	26	38	0	0	0	0	0	0	0	0	0	0
1	11	106	235	320	347	310	0	0	0	0	0	0	0	0	0
1	3	38	0	0	0	0	0	0	0	0	0	0	0	0	0
1	1	5	32	55	0	0	0	0	0	0	0	0	0	0	0
1	3	39	122	0	0	0	0	0	0	0	0	0	0	0	0
1	3	37	79	100	109	0	0	0	0	0	0	0	0	0	0
1	3	37	79	101	112	113	94	76	51	0	0	0	0	0	0
1	1	1	1	10	0	0	0	0	0	0	0	0	0	0	0
1	1	5	32	0	0	0	0	0	0	0	0	0	0	0	0
1	1	1	1	1	0	0	0	0	0	0	0	0	0	0	0
1	1	1	1	1	1	1	4	6	0	0	0	0	0	0	0
1	3	37	79	108	0	0	0	0	0	0	0	0	0	0	0
1	6	89	0	0	0	0	0	0	0	0	0	0	0	0	0
1	21	148	289	363	371	0	0	0	0	0	0	0	0	0	0
1	11	106	0	0	0	0	0	0	0	0	0	0	0	0	0
1	11	106	235	320	0	0	0	0	0	0	0	0	0	0	0
1	3	37	86	155	208	220	154	0	0	0	0	0	0	0	0
1	3	37	79	107	0	0	0	0	0	0	0	0	0	0	0
1	3	37	79	102	134	146	116	88	0	0	0	0	0	0	0
1	0	0	0	0	0	0	0	0	0	0	0	0	0	0	0
1	3	52	158	249	300	0	0	0	0	0	0	0	0	0	0
1	3	37	81	131	0	0	0	0	0	0	0	0	0	0	0
1	3	36	73	96	107	0	0	0	0	0	0	0	0	0	0
1	3	37	86	155	207	0	0	0	0	0	0	0	0	0	0
1	6	82	205	298	0	0	0	0	0	0	0	0	0	0	0
1	3	37	79	101	0	0	0	0	0	0	0	0	0	0	0
1	3	37	83	144	187	0	0	0	0	0	0	0	0	0	0
1	3	37	79	101	111	108	0	0	0	0	0	0	0	0	0
1	3	37	90	165	222	231	160	0	0	0	0	0	0	0	0
1	3	37	79	101	110	92	67	0	0	0	0	0	0	0	0
1	3	37	86	157	0	0	0	0	0	0	0	0	0	0	0
1	3	49	0	0	0	0	0	0	0	0	0	0	0	0	0
1	3	37	79	101	112	0	0	0	0	0	0	0	0	0	0
1	1	1	0	0	0	0	0	0	0	0	0	0	0	0	0
1	3	38	117	0	0	0	0	0	0	0	0	0	0	0	0
1	3	37	84	150	200	211	152	0	0	0	0	0	0	0	0
1	6	82	204	296	336	304	0	0	0	0	0	0	0	0	0
1	3	37	79	102	135	0	0	0	0	0	0	0	0	0	0
1	6	81	198	0	0	0	0	0	0	0	0	0	0	0	0
1	1	11	40	66	0	0	0	0	0	0	0	0	0	0	0
1	3	0	0	0	0	0	0	0	0	0	0	0	0	0	0
1	3	37	79	101	110	97	0	0	0	0	0	0	0	0	0
1	3	37	80	126	0	0	0	0	0	0	0	0	0	0	0
1	3	37	81	131	169	0	0	0	0	0	0	0	0	0	0
1	1	1	1	1	1	1	3	0	0	0	0	0	0	0	0
1	3	47	147	234	290	0	0	0	0	0	0	0	0	0	0
1	1	4	0	0	0	0	0	0	0	0	0	0	0	0	0
1	1	4	31	0	0	0	0	0	0	0	0	0	0	0	0
1	3	42	0	0	0	0	0	0	0	0	0	0	0	0	0
1	0	0	0	0	0	0	0	0	0	0	0	0	0	0	0
1	6	81	197	281	321	0	0	0	0	0	0	0	0	0	0
1	15	125	266	0	0	0	0	0	0	0	0	0	0	0	0
1	3	37	87	0	0	0	0	0	0	0	0	0	0	0	0
1	3	42	134	208	261	256	170	117	76	0	0	0	0	0	0
1	1	1	1	6	15	0	0	0	0	0	0	0	0	0	0
1	3	37	79	101	110	89	58	39	23	15	8	4	4	0	0
1	3	37	105	0	0	0	0	0	0	0	0	0	0	0	0
1	3	36	67	82	83	63	42	24	0	0	0	0	0	0	0
1	3	37	79	101	110	96	72	62	44	0	0	0	0	0	0
1	3	37	79	111	156	0	0	0	0	0	0	0	0	0	0
1	1	11	39	65	68	0	0	0	0	0	0	0	0	0	0
1	15	124	261	0	0	0	0	0	0	0	0	0	0	0	0
1	3	37	79	111	156	168	0	0	0	0	0	0	0	0	0
1	3	37	79	108	150	161	125	0	0	0	0	0	0	0	0
1	15	124	260	340	359	316	0	0	0	0	0	0	0	0	0
1	3	37	79	112	0	0	0	0	0	0	0	0	0	0	0
1	1	1	1	1	3	9	0	0	0	0	0	0	0	0	0
1	3	36	67	82	84	67	47	0	0	0	0	0	0	0	0
1	3	37	80	128	167	0	0	0	0	0	0	0	0	0	0
1	3	37	79	101	110	89	58	39	25	20	0	0	0	0	0
1	3	55	161	252	0	0	0	0	0	0	0	0	0	0	0
1	3	37	88	161	217	0	0	0	0	0	0	0	0	0	0
1	3	37	79	101	110	93	68	55	0	0	0	0	0	0	0
1	3	37	79	101	110	95	0	0	0	0	0	0	0	0	0
1	3	37	79	101	110	89	58	39	24	19	13	0	0	0	0
1	1	0	0	0	0	0	0	0	0	0	0	0	0	0	0
1	3	38	116	189	247	242	0	0	0	0	0	0	0	0	0
1	3	37	79	101	110	89	58	39	23	16	11	0	0	0	0
1	3	37	81	136	0	0	0	0	0	0	0	0	0	0	0
1	6	81	199	287	0	0	0	0	0	0	0	0	0	0	0
1	3	37	79	101	110	89	57	0	0	0	0	0	0	0	0
1	3	37	80	125	166	176	133	0	0	0	0	0	0	0	0
1	6	81	0	0	0	0	0	0	0	0	0	0	0	0	0
1	3	37	79	101	110	89	58	41	30	25	14	0	0	0	0
1	3	37	79	101	110	0	0	0	0	0	0	0	0	0	0
1	3	37	79	106	145	157	122	0	0	0	0	0	0	0	0
1	14	0	0	0	0	0	0	0	0	0	0	0	0	0	0
1	3	37	79	101	111	106	0	0	0	0	0	0	0	0	0
1	3	37	79	101	111	106	83	71	0	0	0	0	0	0	0
1	3	47	148	237	0	0	0	0	0	0	0	0	0	0	0
1	8	96	0	0	0	0	0	0	0	0	0	0	0	0	0
1	3	37	79	101	112	113	0	0	0	0	0	0	0	0	0
1	15	0	0	0	0	0	0	0	0	0	0	0	0	0	0
1	0	0	0	0	0	0	0	0	0	0	0	0	0	0	0
1	3	37	79	101	111	107	87	0	0	0	0	0	0	0	0
1	3	37	79	101	110	89	57	0	0	0	0	0	0	0	0
1	3	37	79	0	0	0	0	0	0	0	0	0	0	0	0
1	3	46	143	226	281	267	0	0	0	0	0	0	0	0	0
1	3	37	79	0	0	0	0	0	0	0	0	0	0	0	0
1	3	37	79	101	110	89	0	0	0	0	0	0	0	0	0
1	3	37	79	102	136	148	0	0	0	0	0	0	0	0	0
1	3	37	79	105	0	0	0	0	0	0	0	0	0	0	0
1	6	81	197	281	0	0	0	0	0	0	0	0	0	0	0
1	3	37	79	103	139	149	0	0	0	0	0	0	0	0	0
1	3	37	84	150	199	0	0	0	0	0	0	0	0	0	0
1	3	37	0	0	0	0	0	0	0	0	0	0	0	0	0
1	1	11	39	0	0	0	0	0	0	0	0	0	0	0	0
1	1	1	2	18	0	0	0	0	0	0	0	0	0	0	0
1	3	36	70	92	102	0	0	0	0	0	0	0	0	0	0
1	8	96	0	0	0	0	0	0	0	0	0	0	0	0	0
1	3	37	0	0	0	0	0	0	0	0	0	0	0	0	0
1	6	81	197	281	322	0	0	0	0	0	0	0	0	0	0
1	3	37	86	155	207	0	0	0	0	0	0	0	0	0	0
1	27	162	302	371	0	0	0	0	0	0	0	0	0	0	0
1	0	0	0	0	0	0	0	0	0	0	0	0	0	0	0
1	3	38	113	0	0	0	0	0	0	0	0	0	0	0	0
1	3	37	88	160	216	228	159	111	0	0	0	0	0	0	0
1	3	37	79	111	156	0	0	0	0	0	0	0	0	0	0
1	3	36	67	83	91	75	0	0	0	0	0	0	0	0	0
1	25	158	297	366	0	0	0	0	0	0	0	0	0	0	0
1	0	0	0	0	0	0	0	0	0	0	0	0	0	0	0
1	3	57	0	0	0	0	0	0	0	0	0	0	0	0	0
1	3	36	67	84	94	80	0	0	0	0	0	0	0	0	0
1	3	37	86	155	209	221	155	0	0	0	0	0	0	0	0
1	3	37	79	0	0	0	0	0	0	0	0	0	0	0	0
1	1	11	41	0	0	0	0	0	0	0	0	0	0	0	0
1	3	37	93	167	224	0	0	0	0	0	0	0	0	0	0
1	15	124	260	0	0	0	0	0	0	0	0	0	0	0	0
1	8	99	223	308	339	0	0	0	0	0	0	0	0	0	0
1	3	36	67	82	83	63	41	0	0	0	0	0	0	0	0
1	6	81	197	0	0	0	0	0	0	0	0	0	0	0	0
1	3	37	79	101	123	129	0	0	0	0	0	0	0	0	0
1	6	81	197	283	325	0	0	0	0	0	0	0	0	0	0
1	3	49	0	0	0	0	0	0	0	0	0	0	0	0	0
1	4	68	177	0	0	0	0	0	0	0	0	0	0	0	0
1	3	42	134	209	264	0	0	0	0	0	0	0	0	0	0
1	3	37	79	101	110	89	58	39	23	16	11	8	0	0	0
1	6	89	220	0	0	0	0	0	0	0	0	0	0	0	0
1	47	0	0	0	0	0	0	0	0	0	0	0	0	0	0
1	3	37	79	105	142	154	0	0	0	0	0	0	0	0	0
1	0	0	0	0	0	0	0	0	0	0	0	0	0	0	0
1	3	36	67	82	83	0	0	0	0	0	0	0	0	0	0
1	0	0	0	0	0	0	0	0	0	0	0	0	0	0	0
1	6	82	0	0	0	0	0	0	0	0	0	0	0	0	0
1	2	32	64	0	0	0	0	0	0	0	0	0	0	0	0
1	1	1	4	0	0	0	0	0	0	0	0	0	0	0	0
1	5	77	0	0	0	0	0	0	0	0	0	0	0	0	0
1	1	1	1	1	1	3	0	0	0	0	0	0	0	0	0
1	14	117	253	0	0	0	0	0	0	0	0	0	0	0	0
1	0	0	0	0	0	0	0	0	0	0	0	0	0	0	0
1	14	0	0	0	0	0	0	0	0	0	0	0	0	0	0
1	6	81	197	279	317	0	0	0	0	0	0	0	0	0	0
1	1	11	39	64	67	52	0	0	0	0	0	0	0	0	0
1	15	124	260	0	0	0	0	0	0	0	0	0	0	0	0
1	3	37	81	136	181	0	0	0	0	0	0	0	0	0	0
1	1	1	1	1	1	3	0	0	0	0	0	0	0	0	0
1	1	1	1	1	2	0	0	0	0	0	0	0	0	0	0
1	12	0	0	0	0	0	0	0	0	0	0	0	0	0	0
1	1	1	2	15	26	29	27	19	10	0	0	0	0	0	0
1	19	136	0	0	0	0	0	0	0	0	0	0	0	0	0
1	6	81	202	290	0	0	0	0	0	0	0	0	0	0	0
1	21	149	0	0	0	0	0	0	0	0	0	0	0	0	0
1	12	110	242	0	0	0	0	0	0	0	0	0	0	0	0
1	3	37	84	0	0	0	0	0	0	0	0	0	0	0	0
1	3	37	80	125	165	175	0	0	0	0	0	0	0	0	0
1	4	68	177	261	305	0	0	0	0	0	0	0	0	0	0
1	3	37	79	101	114	0	0	0	0	0	0	0	0	0	0
1	17	132	271	346	0	0	0	0	0	0	0	0	0	0	0
1	3	40	0	0	0	0	0	0	0	0	0	0	0	0	0
1	29	0	0	0	0	0	0	0	0	0	0	0	0	0	0
1	2	35	0	0	0	0	0	0	0	0	0	0	0	0	0
1	3	38	109	175	0	0	0	0	0	0	0	0	0	0	0
1	1	1	1	1	3	8	15	0	0	0	0	0	0	0	0
1	3	38	112	184	243	241	0	0	0	0	0	0	0	0	0
1	10	105	233	318	0	0	0	0	0	0	0	0	0	0	0
1	3	37	79	110	0	0	0	0	0	0	0	0	0	0	0
1	6	81	0	0	0	0	0	0	0	0	0	0	0	0	0
1	2	35	66	0	0	0	0	0	0	0	0	0	0	0	0
1	3	44	0	0	0	0	0	0	0	0	0	0	0	0	0
1	1	2	22	44	0	0	0	0	0	0	0	0	0	0	0
1	14	117	251	331	0	0	0	0	0	0	0	0	0	0	0
1	30	0	0	0	0	0	0	0	0	0	0	0	0	0	0
1	3	37	81	137	0	0	0	0	0	0	0	0	0	0	0
1	33	0	0	0	0	0	0	0	0	0	0	0	0	0	0
1	15	124	0	0	0	0	0	0	0	0	0	0	0	0	0
1	43	183	315	376	0	0	0	0	0	0	0	0	0	0	0
1	1	2	22	44	0	0	0	0	0	0	0	0	0	0	0
1	1	0	0	0	0	0	0	0	0	0	0	0	0	0	0
1	2	30	57	75	0	0	0	0	0	0	0	0	0	0	0
1	3	37	79	101	112	0	0	0	0	0	0	0	0	0	0
1	3	37	79	101	110	0	0	0	0	0	0	0	0	0	0
1	19	138	283	0	0	0	0	0	0	0	0	0	0	0	0
1	8	0	0	0	0	0	0	0	0	0	0	0	0	0	0
1	0	0	0	0	0	0	0	0	0	0	0	0	0	0	0
1	42	182	0	0	0	0	0	0	0	0	0	0	0	0	0
1	3	37	79	101	110	89	57	35	20	0	0	0	0	0	0
1	3	37	83	146	194	0	0	0	0	0	0	0	0	0	0
1	0	0	0	0	0	0	0	0	0	0	0	0	0	0	0
1	1	0	0	0	0	0	0	0	0	0	0	0	0	0	0
1	0	0	0	0	0	0	0	0	0	0	0	0	0	0	0
1	3	37	79	101	110	89	57	35	0	0	0	0	0	0	0
1	3	37	79	101	110	93	68	55	39	0	0	0	0	0	0
1	3	37	79	101	110	89	57	35	0	0	0	0	0	0	0
1	1	1	1	1	5	11	0	0	0	0	0	0	0	0	0
1	6	82	204	295	0	0	0	0	0	0	0	0	0	0	0
1	0	0	0	0	0	0	0	0	0	0	0	0	0	0	0
1	3	37	79	110	154	165	127	91	0	0	0	0	0	0	0
1	3	37	79	102	129	134	106	80	0	0	0	0	0	0	0
1	2	29	55	0	0	0	0	0	0	0	0	0	0	0	0
1	3	37	0	0	0	0	0	0	0	0	0	0	0	0	0
1	3	38	109	176	231	234	163	0	0	0	0	0	0	0	0
1	1	1	1	1	1	1	4	6	3	5	0	0	0	0	0
1	21	148	289	364	0	0	0	0	0	0	0	0	0	0	0
1	29	165	0	0	0	0	0	0	0	0	0	0	0	0	0
1	1	1	1	1	1	1	4	6	0	0	0	0	0	0	0
1	79	0	0	0	0	0	0	0	0	0	0	0	0	0	0
1	3	39	120	194	0	0	0	0	0	0	0	0	0	0	0
1	3	38	109	176	0	0	0	0	0	0	0	0	0	0	0
1	19	139	284	357	0	0	0	0	0	0	0	0	0	0	0
1	6	81	198	284	327	0	0	0	0	0	0	0	0	0	0
1	19	136	0	0	0	0	0	0	0	0	0	0	0	0	0
1	1	11	40	0	0	0	0	0	0	0	0	0	0	0	0
1	14	118	255	335	0	0	0	0	0	0	0	0	0	0	0
1	1	4	30	51	0	0	0	0	0	0	0	0	0	0	0
1	3	37	81	134	177	0	0	0	0	0	0	0	0	0	0
1	1	1	1	0	0	0	0	0	0	0	0	0	0	0	0
1	3	38	109	178	237	0	0	0	0	0	0	0	0	0	0
1	21	148	291	0	0	0	0	0	0	0	0	0	0	0	0
1	6	81	199	288	330	0	0	0	0	0	0	0	0	0	0
1	6	82	204	297	0	0	0	0	0	0	0	0	0	0	0
1	19	136	0	0	0	0	0	0	0	0	0	0	0	0	0
1	3	37	79	102	133	144	0	0	0	0	0	0	0	0	0
1	3	51	155	242	295	0	0	0	0	0	0	0	0	0	0
1	21	148	289	363	0	0	0	0	0	0	0	0	0	0	0
1	0	0	0	0	0	0	0	0	0	0	0	0	0	0	0
1	6	83	208	0	0	0	0	0	0	0	0	0	0	0	0
1	6	81	199	288	330	302	0	0	0	0	0	0	0	0	0
1	3	36	67	82	83	63	41	0	0	0	0	0	0	0	0
1	3	37	94	168	225	0	0	0	0	0	0	0	0	0	0
1	3	37	83	146	195	0	0	0	0	0	0	0	0	0	0
1	3	37	89	162	219	0	0	0	0	0	0	0	0	0	0
1	3	37	106	0	0	0	0	0	0	0	0	0	0	0	0
1	3	37	88	159	213	225	158	0	0	0	0	0	0	0	0
1	3	37	79	101	110	89	59	48	0	0	0	0	0	0	0
1	3	51	155	243	0	0	0	0	0	0	0	0	0	0	0
1	3	37	79	101	110	89	58	0	0	0	0	0	0	0	0
1	1	1	2	15	26	29	28	20	0	0	0	0	0	0	0
1	5	71	183	265	307	282	0	0	0	0	0	0	0	0	0
1	1	1	7	32	0	0	0	0	0	0	0	0	0	0	0
1	3	37	79	102	129	135	0	0	0	0	0	0	0	0	0
1	12	111	246	325	0	0	0	0	0	0	0	0	0	0	0
1	3	37	79	113	0	0	0	0	0	0	0	0	0	0	0
1	3	37	79	102	137	0	0	0	0	0	0	0	0	0	0
1	3	40	126	202	0	0	0	0	0	0	0	0	0	0	0
1	3	37	79	101	110	89	58	39	23	15	9	6	8	0	0
1	3	37	79	101	114	115	95	0	0	0	0	0	0	0	0
1	3	37	0	0	0	0	0	0	0	0	0	0	0	0	0
1	3	37	79	101	110	89	57	35	0	0	0	0	0	0	0
1	1	1	1	0	0	0	0	0	0	0	0	0	0	0	0
1	3	37	79	102	136	0	0	0	0	0	0	0	0	0	0
1	3	37	79	101	111	0	0	0	0	0	0	0	0	0	0
1	3	37	79	114	158	171	0	0	0	0	0	0	0	0	0
1	3	37	79	101	110	89	59	0	0	0	0	0	0	0	0
1	3	38	109	0	0	0	0	0	0	0	0	0	0	0	0
1	3	37	79	0	0	0	0	0	0	0	0	0	0	0	0
1	3	37	79	101	0	0	0	0	0	0	0	0	0	0	0
1	3	37	81	136	182	0	0	0	0	0	0	0	0	0	0
1	3	37	79	102	0	0	0	0	0	0	0	0	0	0	0
1	3	37	79	101	110	96	72	62	44	0	0	0	0	0	0
1	3	37	79	102	129	0	0	0	0	0	0	0	0	0	0
1	2	29	56	0	0	0	0	0	0	0	0	0	0	0	0
1	2	29	56	0	0	0	0	0	0	0	0	0	0	0	0
1	3	38	109	176	235	0	0	0	0	0	0	0	0	0	0
1	1	1	1	1	1	1	3	5	0	0	0	0	0	0	0
1	1	1	1	1	1	2	6	10	0	0	0	0	0	0	0
1	3	37	79	109	152	0	0	0	0	0	0	0	0	0	0
1	3	38	110	0	0	0	0	0	0	0	0	0	0	0	0
1	3	37	79	104	140	150	0	0	0	0	0	0	0	0	0
1	10	0	0	0	0	0	0	0	0	0	0	0	0	0	0
1	3	37	79	101	110	95	71	59	42	0	0	0	0	0	0
1	3	39	121	197	0	0	0	0	0	0	0	0	0	0	0
1	3	37	0	0	0	0	0	0	0	0	0	0	0	0	0
1	3	37	79	101	110	89	57	35	19	0	0	0	0	0	0
1	27	0	0	0	0	0	0	0	0	0	0	0	0	0	0
1	3	62	172	0	0	0	0	0	0	0	0	0	0	0	0
1	3	37	0	0	0	0	0	0	0	0	0	0	0	0	0
1	8	99	225	312	343	0	0	0	0	0	0	0	0	0	0
1	2	30	57	76	78	61	0	0	0	0	0	0	0	0	0
1	3	37	81	131	169	0	0	0	0	0	0	0	0	0	0
1	1	5	0	0	0	0	0	0	0	0	0	0	0	0	0
1	3	37	0	0	0	0	0	0	0	0	0	0	0	0	0
1	3	37	83	144	186	0	0	0	0	0	0	0	0	0	0
1	3	37	82	0	0	0	0	0	0	0	0	0	0	0	0
1	1	11	39	0	0	0	0	0	0	0	0	0	0	0	0
1	3	38	109	176	231	0	0	0	0	0	0	0	0	0	0
1	14	0	0	0	0	0	0	0	0	0	0	0	0	0	0
1	3	38	109	176	0	0	0	0	0	0	0	0	0	0	0
1	3	37	86	155	208	219	153	110	0	0	0	0	0	0	0
1	3	37	79	101	122	0	0	0	0	0	0	0	0	0	0
1	6	80	195	0	0	0	0	0	0	0	0	0	0	0	0
1	2	30	57	75	74	0	0	0	0	0	0	0	0	0	0
1	2	30	57	75	74	0	0	0	0	0	0	0	0	0	0
1	3	36	67	83	91	75	0	0	0	0	0	0	0	0	0
1	6	81	197	281	322	0	0	0	0	0	0	0	0	0	0
1	3	51	155	242	0	0	0	0	0	0	0	0	0	0	0
1	3	47	149	0	0	0	0	0	0	0	0	0	0	0	0
1	3	37	79	0	0	0	0	0	0	0	0	0	0	0	0
1	3	37	79	105	0	0	0	0	0	0	0	0	0	0	0
1	3	37	95	170	226	0	0	0	0	0	0	0	0	0	0
1	3	37	79	118	162	0	0	0	0	0	0	0	0	0	0
1	3	37	0	0	0	0	0	0	0	0	0	0	0	0	0
1	3	37	84	147	197	204	0	0	0	0	0	0	0	0	0
1	3	37	79	102	136	0	0	0	0	0	0	0	0	0	0
1	3	37	79	101	116	121	98	0	0	0	0	0	0	0	0
1	2	30	57	75	75	0	0	0	0	0	0	0	0	0	0
1	3	41	130	0	0	0	0	0	0	0	0	0	0	0	0
1	14	117	252	333	355	0	0	0	0	0	0	0	0	0	0
1	3	37	79	101	110	89	58	39	23	16	0	0	0	0	0
1	3	37	79	101	111	106	83	0	0	0	0	0	0	0	0
1	1	1	6	29	41	0	0	0	0	0	0	0	0	0	0
1	1	15	44	68	0	0	0	0	0	0	0	0	0	0	0
1	1	2	17	38	47	42	34	22	0	0	0	0	0	0	0
1	1	2	17	38	48	0	0	0	0	0	0	0	0	0	0
1	3	0	0	0	0	0	0	0	0	0	0	0	0	0	0
1	1	9	36	0	0	0	0	0	0	0	0	0	0	0	0
1	3	37	81	131	169	178	134	97	68	0	0	0	0	0	0
1	3	36	67	82	83	63	43	26	14	9	5	0	0	0	0
1	3	42	133	207	0	0	0	0	0	0	0	0	0	0	0
1	74	0	0	0	0	0	0	0	0	0	0	0	0	0	0
1	3	39	120	196	250	243	0	0	0	0	0	0	0	0	0
1	3	36	67	82	83	63	43	0	0	0	0	0	0	0	0
1	14	117	252	0	0	0	0	0	0	0	0	0	0	0	0
1	21	149	0	0	0	0	0	0	0	0	0	0	0	0	0
1	3	37	83	144	186	195	0	0	0	0	0	0	0	0	0
1	3	42	134	0	0	0	0	0	0	0	0	0	0	0	0
1	19	136	276	0	0	0	0	0	0	0	0	0	0	0	0
1	14	117	251	330	351	311	0	0	0	0	0	0	0	0	0
1	14	117	251	330	351	311	0	0	0	0	0	0	0	0	0
1	1	1	2	14	24	0	0	0	0	0	0	0	0	0	0
1	3	41	131	0	0	0	0	0	0	0	0	0	0	0	0
1	3	36	67	83	92	78	52	0	0	0	0	0	0	0	0
1	3	37	79	105	142	154	119	0	0	0	0	0	0	0	0
1	1	1	8	0	0	0	0	0	0	0	0	0	0	0	0
1	14	0	0	0	0	0	0	0	0	0	0	0	0	0	0
1	1	1	1	2	0	0	0	0	0	0	0	0	0	0	0
1	3	37	79	108	0	0	0	0	0	0	0	0	0	0	0
1	3	37	89	162	219	0	0	0	0	0	0	0	0	0	0
1	3	37	79	101	110	95	71	60	0	0	0	0	0	0	0
1	3	36	67	82	83	63	43	26	15	0	0	0	0	0	0
1	1	1	1	1	2	6	11	14	0	0	0	0	0	0	0
1	6	82	204	295	335	303	0	0	0	0	0	0	0	0	0
1	3	36	70	92	0	0	0	0	0	0	0	0	0	0	0
1	1	9	0	0	0	0	0	0	0	0	0	0	0	0	0
1	42	180	0	0	0	0	0	0	0	0	0	0	0	0	0
1	0	0	0	0	0	0	0	0	0	0	0	0	0	0	0
1	6	79	193	278	0	0	0	0	0	0	0	0	0	0	0
1	6	81	202	291	333	0	0	0	0	0	0	0	0	0	0
1	2	31	62	80	82	62	0	0	0	0	0	0	0	0	0
1	3	37	88	160	0	0	0	0	0	0	0	0	0	0	0
1	3	36	74	0	0	0	0	0	0	0	0	0	0	0	0
1	3	37	89	162	219	0	0	0	0	0	0	0	0	0	0
1	3	37	79	101	110	89	57	35	20	12	7	0	0	0	0
1	3	39	120	195	0	0	0	0	0	0	0	0	0	0	0
1	33	170	306	0	0	0	0	0	0	0	0	0	0	0	0
1	33	170	306	0	0	0	0	0	0	0	0	0	0	0	0
1	1	3	25	48	0	0	0	0	0	0	0	0	0	0	0
1	19	136	278	352	0	0	0	0	0	0	0	0	0	0	0
1	3	37	0	0	0	0	0	0	0	0	0	0	0	0	0
1	1	19	0	0	0	0	0	0	0	0	0	0	0	0	0
1	1	9	0	0	0	0	0	0	0	0	0	0	0	0	0
1	3	36	67	0	0	0	0	0	0	0	0	0	0	0	0
1	0	0	0	0	0	0	0	0	0	0	0	0	0	0	0
1	3	47	0	0	0	0	0	0	0	0	0	0	0	0	0
1	3	37	0	0	0	0	0	0	0	0	0	0	0	0	0
1	10	104	231	316	0	0	0	0	0	0	0	0	0	0	0
1	24	157	295	0	0	0	0	0	0	0	0	0	0	0	0
1	3	37	96	0	0	0	0	0	0	0	0	0	0	0	0
1	5	71	183	265	307	282	0	0	0	0	0	0	0	0	0
1	6	86	213	302	0	0	0	0	0	0	0	0	0	0	0
1	2	30	57	75	73	56	0	0	0	0	0	0	0	0	0
1	2	34	0	0	0	0	0	0	0	0	0	0	0	0	0
1	48	190	0	0	0	0	0	0	0	0	0	0	0	0	0
1	3	36	67	82	83	63	41	0	0	0	0	0	0	0	0
1	14	117	251	331	353	0	0	0	0	0	0	0	0	0	0
1	33	170	306	0	0	0	0	0	0	0	0	0	0	0	0
1	3	50	0	0	0	0	0	0	0	0	0	0	0	0	0
1	3	37	0	0	0	0	0	0	0	0	0	0	0	0	0
1	6	81	199	0	0	0	0	0	0	0	0	0	0	0	0
1	1	20	0	0	0	0	0	0	0	0	0	0	0	0	0
1	44	185	318	0	0	0	0	0	0	0	0	0	0	0	0
1	3	37	89	163	0	0	0	0	0	0	0	0	0	0	0
1	42	181	0	0	0	0	0	0	0	0	0	0	0	0	0
1	3	37	79	101	110	89	58	39	23	0	0	0	0	0	0
1	49	0	0	0	0	0	0	0	0	0	0	0	0	0	0
1	1	2	17	37	46	41	33	0	0	0	0	0	0	0	0
1	3	38	0	0	0	0	0	0	0	0	0	0	0	0	0
1	3	42	134	208	262	0	0	0	0	0	0	0	0	0	0
1	3	37	79	103	138	0	0	0	0	0	0	0	0	0	0
1	3	37	79	101	111	106	83	69	45	0	0	0	0	0	0
1	3	37	85	153	203	0	0	0	0	0	0	0	0	0	0
1	3	36	67	83	0	0	0	0	0	0	0	0	0	0	0
1	33	170	306	0	0	0	0	0	0	0	0	0	0	0	0
1	8	99	224	311	342	0	0	0	0	0	0	0	0	0	0
1	3	38	117	0	0	0	0	0	0	0	0	0	0	0	0
1	5	74	187	0	0	0	0	0	0	0	0	0	0	0	0
1	3	37	91	166	223	0	0	0	0	0	0	0	0	0	0
1	3	37	81	131	170	183	0	0	0	0	0	0	0	0	0
1	26	160	300	0	0	0	0	0	0	0	0	0	0	0	0
1	3	37	0	0	0	0	0	0	0	0	0	0	0	0	0
1	3	36	67	83	91	0	0	0	0	0	0	0	0	0	0
1	3	58	165	255	0	0	0	0	0	0	0	0	0	0	0
1	3	37	79	101	0	0	0	0	0	0	0	0	0	0	0
1	3	42	0	0	0	0	0	0	0	0	0	0	0	0	0
1	3	44	139	221	0	0	0	0	0	0	0	0	0	0	0
1	1	3	27	0	0	0	0	0	0	0	0	0	0	0	0
1	26	0	0	0	0	0	0	0	0	0	0	0	0	0	0
1	0	0	0	0	0	0	0	0	0	0	0	0	0	0	0
1	3	37	90	0	0	0	0	0	0	0	0	0	0	0	0
1	11	106	0	0	0	0	0	0	0	0	0	0	0	0	0
1	3	0	0	0	0	0	0	0	0	0	0	0	0	0	0
1	0	0	0	0	0	0	0	0	0	0	0	0	0	0	0
1	3	0	0	0	0	0	0	0	0	0	0	0	0	0	0
1	3	37	91	166	223	0	0	0	0	0	0	0	0	0	0
1	1	1	2	14	24	0	0	0	0	0	0	0	0	0	0
1	49	191	324	380	0	0	0	0	0	0	0	0	0	0	0
1	14	123	0	0	0	0	0	0	0	0	0	0	0	0	0
1	3	37	79	101	110	89	58	39	25	20	0	0	0	0	0
1	3	37	79	101	0	0	0	0	0	0	0	0	0	0	0
1	3	37	81	131	169	178	135	99	70	0	0	0	0	0	0
1	3	37	79	101	111	106	0	0	0	0	0	0	0	0	0
1	3	36	67	82	0	0	0	0	0	0	0	0	0	0	0
1	3	42	136	212	0	0	0	0	0	0	0	0	0	0	0
1	3	37	79	106	145	158	123	0	0	0	0	0	0	0	0
1	3	37	79	101	110	89	57	35	20	11	6	2	2	0	0
1	43	183	315	376	0	0	0	0	0	0	0	0	0	0	0
1	3	37	89	162	219	0	0	0	0	0	0	0	0	0	0
1	3	37	91	166	223	0	0	0	0	0	0	0	0	0	0
1	92	0	0	0	0	0	0	0	0	0	0	0	0	0	0
1	26	161	0	0	0	0	0	0	0	0	0	0	0	0	0
1	1	11	39	65	0	0	0	0	0	0	0	0	0	0	0
1	8	99	224	0	0	0	0	0	0	0	0	0	0	0	0
1	33	0	0	0	0	0	0	0	0	0	0	0	0	0	0
1	43	184	317	0	0	0	0	0	0	0	0	0	0	0	0
1	3	38	109	177	236	237	0	0	0	0	0	0	0	0	0
1	1	19	0	0	0	0	0	0	0	0	0	0	0	0	0
1	14	117	251	330	352	0	0	0	0	0	0	0	0	0	0
1	12	111	247	0	0	0	0	0	0	0	0	0	0	0	0
1	2	30	57	75	74	0	0	0	0	0	0	0	0	0	0
1	8	99	223	0	0	0	0	0	0	0	0	0	0	0	0
1	1	1	9	0	0	0	0	0	0	0	0	0	0	0	0
1	3	52	159	0	0	0	0	0	0	0	0	0	0	0	0
1	3	37	79	102	130	139	0	0	0	0	0	0	0	0	0
1	3	37	79	102	129	0	0	0	0	0	0	0	0	0	0
1	3	37	89	0	0	0	0	0	0	0	0	0	0	0	0
1	0	0	0	0	0	0	0	0	0	0	0	0	0	0	0
1	25	0	0	0	0	0	0	0	0	0	0	0	0	0	0
1	43	0	0	0	0	0	0	0	0	0	0	0	0	0	0
1	2	28	52	0	0	0	0	0	0	0	0	0	0	0	0
1	8	99	224	311	341	0	0	0	0	0	0	0	0	0	0
1	1	1	4	25	0	0	0	0	0	0	0	0	0	0	0
1	3	37	79	101	110	99	81	0	0	0	0	0	0	0	0
1	3	37	79	101	110	93	0	0	0	0	0	0	0	0	0
1	3	52	0	0	0	0	0	0	0	0	0	0	0	0	0
1	3	37	79	101	110	89	58	42	33	0	0	0	0	0	0
1	50	0	0	0	0	0	0	0	0	0	0	0	0	0	0
1	2	31	0	0	0	0	0	0	0	0	0	0	0	0	0
1	13	0	0	0	0	0	0	0	0	0	0	0	0	0	0
1	3	37	79	0	0	0	0	0	0	0	0	0	0	0	0
1	3	36	69	0	0	0	0	0	0	0	0	0	0	0	0
1	0	0	0	0	0	0	0	0	0	0	0	0	0	0	0
1	0	0	0	0	0	0	0	0	0	0	0	0	0	0	0
1	3	37	89	164	0	0	0	0	0	0	0	0	0	0	0
1	3	0	0	0	0	0	0	0	0	0	0	0	0	0	0
1	0	0	0	0	0	0	0	0	0	0	0	0	0	0	0
1	3	38	109	178	0	0	0	0	0	0	0	0	0	0	0
1	3	37	79	102	129	134	0	0	0	0	0	0	0	0	0
1	3	38	114	0	0	0	0	0	0	0	0	0	0	0	0
1	3	38	110	181	0	0	0	0	0	0	0	0	0	0	0
1	14	0	0	0	0	0	0	0	0	0	0	0	0	0	0
1	3	37	86	157	0	0	0	0	0	0	0	0	0	0	0
1	3	37	79	101	110	89	57	37	0	0	0	0	0	0	0
1	3	0	0	0	0	0	0	0	0	0	0	0	0	0	0
1	3	37	81	131	169	178	136	101	71	0	0	0	0	0	0
1	3	37	83	0	0	0	0	0	0	0	0	0	0	0	0
1	3	39	121	197	0	0	0	0	0	0	0	0	0	0	0
1	2	30	57	75	74	0	0	0	0	0	0	0	0	0	0
1	3	37	79	101	110	96	72	61	43	0	0	0	0	0	0
1	3	37	79	102	134	146	116	0	0	0	0	0	0	0	0
1	3	37	0	0	0	0	0	0	0	0	0	0	0	0	0
1	3	37	79	101	118	124	100	78	0	0	0	0	0	0	0
1	0	0	0	0	0	0	0	0	0	0	0	0	0	0	0
1	3	37	0	0	0	0	0	0	0	0	0	0	0	0	0
1	3	42	134	0	0	0	0	0	0	0	0	0	0	0	0
1	6	79	193	0	0	0	0	0	0	0	0	0	0	0	0
1	3	37	79	101	0	0	0	0	0	0	0	0	0	0	0
1	3	37	81	131	169	0	0	0	0	0	0	0	0	0	0
1	14	117	0	0	0	0	0	0	0	0	0	0	0	0	0
1	1	1	6	30	0	0	0	0	0	0	0	0	0	0	0
1	51	0	0	0	0	0	0	0	0	0	0	0	0	0	0
1	1	1	1	0	0	0	0	0	0	0	0	0	0	0	0
1	3	37	79	101	117	123	0	0	0	0	0	0	0	0	0
1	1	2	18	41	0	0	0	0	0	0	0	0	0	0	0
1	10	104	231	0	0	0	0	0	0	0	0	0	0	0	0
1	5	0	0	0	0	0	0	0	0	0	0	0	0	0	0
1	0	0	0	0	0	0	0	0	0	0	0	0	0	0	0
1	3	37	80	125	165	0	0	0	0	0	0	0	0	0	0
1	0	0	0	0	0	0	0	0	0	0	0	0	0	0	0
1	1	18	48	71	0	0	0	0	0	0	0	0	0	0	0
1	11	106	235	0	0	0	0	0	0	0	0	0	0	0	0
1	2	30	57	75	73	0	0	0	0	0	0	0	0	0	0
1	19	138	0	0	0	0	0	0	0	0	0	0	0	0	0
1	3	37	79	102	129	134	106	81	0	0	0	0	0	0	0
1	3	46	143	0	0	0	0	0	0	0	0	0	0	0	0
1	3	36	67	82	84	0	0	0	0	0	0	0	0	0	0
1	19	0	0	0	0	0	0	0	0	0	0	0	0	0	0
1	1	1	10	0	0	0	0	0	0	0	0	0	0	0	0
1	0	0	0	0	0	0	0	0	0	0	0	0	0	0	0
1	1	1	8	34	0	0	0	0	0	0	0	0	0	0	0
1	3	38	118	0	0	0	0	0	0	0	0	0	0	0	0
1	3	37	81	136	182	0	0	0	0	0	0	0	0	0	0
1	3	37	79	102	0	0	0	0	0	0	0	0	0	0	0
1	3	36	0	0	0	0	0	0	0	0	0	0	0	0	0
1	3	37	79	101	110	97	74	0	0	0	0	0	0	0	0
1	3	37	79	101	110	0	0	0	0	0	0	0	0	0	0
1	3	36	74	0	0	0	0	0	0	0	0	0	0	0	0
1	8	0	0	0	0	0	0	0	0	0	0	0	0	0	0
1	3	44	139	221	277	0	0	0	0	0	0	0	0	0	0
1	3	38	119	0	0	0	0	0	0	0	0	0	0	0	0
1	3	38	0	0	0	0	0	0	0	0	0	0	0	0	0
1	1	1	1	1	1	4	0	0	0	0	0	0	0	0	0
1	1	11	0	0	0	0	0	0	0	0	0	0	0	0	0
1	0	0	0	0	0	0	0	0	0	0	0	0	0	0	0
1	0	0	0	0	0	0	0	0	0	0	0	0	0	0	0
1	0	0	0	0	0	0	0	0	0	0	0	0	0	0	0
1	0	0	0	0	0	0	0	0	0	0	0	0	0	0	0
1	3	46	0	0	0	0	0	0	0	0	0	0	0	0	0
1	13	115	0	0	0	0	0	0	0	0	0	0	0	0	0
1	0	0	0	0	0	0	0	0	0	0	0	0	0	0	0
1	3	0	0	0	0	0	0	0	0	0	0	0	0	0	0
1	3	37	79	0	0	0	0	0	0	0	0	0	0	0	0
1	3	37	79	108	0	0	0	0	0	0	0	0	0	0	0
1	1	1	11	0	0	0	0	0	0	0	0	0	0	0	0
1	5	0	0	0	0	0	0	0	0	0	0	0	0	0	0
1	0	0	0	0	0	0	0	0	0	0	0	0	0	0	0
1	1	1	1	6	0	0	0	0	0	0	0	0	0	0	0
1	1	2	22	44	0	0	0	0	0	0	0	0	0	0	0
1	3	37	86	154	204	213	0	0	0	0	0	0	0	0	0
1	3	39	121	197	0	0	0	0	0	0	0	0	0	0	0
1	3	52	159	0	0	0	0	0	0	0	0	0	0	0	0
1	17	132	271	347	0	0	0	0	0	0	0	0	0	0	0
1	10	105	0	0	0	0	0	0	0	0	0	0	0	0	0
1	3	41	131	205	259	0	0	0	0	0	0	0	0	0	0
1	6	81	197	281	323	295	0	0	0	0	0	0	0	0	0
1	3	37	83	146	195	0	0	0	0	0	0	0	0	0	0
1	4	0	0	0	0	0	0	0	0	0	0	0	0	0	0
1	1	15	44	0	0	0	0	0	0	0	0	0	0	0	0
1	3	47	0	0	0	0	0	0	0	0	0	0	0	0	0
1	1	1	6	30	0	0	0	0	0	0	0	0	0	0	0
1	3	36	67	0	0	0	0	0	0	0	0	0	0	0	0
1	8	99	225	0	0	0	0	0	0	0	0	0	0	0	0
1	3	0	0	0	0	0	0	0	0	0	0	0	0	0	0
1	0	0	0	0	0	0	0	0	0	0	0	0	0	0	0
1	3	37	84	147	0	0	0	0	0	0	0	0	0	0	0
1	1	0	0	0	0	0	0	0	0	0	0	0	0	0	0
1	99	0	0	0	0	0	0	0	0	0	0	0	0	0	0
1	1	1	1	1	1	1	4	6	0	0	0	0	0	0	0
1	3	37	79	101	121	128	0	0	0	0	0	0	0	0	0
1	3	37	0	0	0	0	0	0	0	0	0	0	0	0	0
1	2	28	54	0	0	0	0	0	0	0	0	0	0	0	0
1	3	52	159	0	0	0	0	0	0	0	0	0	0	0	0
1	1	1	11	0	0	0	0	0	0	0	0	0	0	0	0
1	3	37	83	0	0	0	0	0	0	0	0	0	0	0	0
1	1	2	17	37	46	0	0	0	0	0	0	0	0	0	0
1	0	0	0	0	0	0	0	0	0	0	0	0	0	0	0
1	3	37	79	101	114	0	0	0	0	0	0	0	0	0	0
1	3	37	79	101	111	108	88	0	0	0	0	0	0	0	0
1	3	38	109	0	0	0	0	0	0	0	0	0	0	0	0
1	3	37	79	105	0	0	0	0	0	0	0	0	0	0	0
1	17	132	272	0	0	0	0	0	0	0	0	0	0	0	0
1	3	38	109	0	0	0	0	0	0	0	0	0	0	0	0
1	5	71	0	0	0	0	0	0	0	0	0	0	0	0	0
1	3	44	0	0	0	0	0	0	0	0	0	0	0	0	0
1	3	59	170	0	0	0	0	0	0	0	0	0	0	0	0
1	3	37	79	0	0	0	0	0	0	0	0	0	0	0	0
1	3	37	79	101	110	89	58	41	30	26	0	0	0	0	0
1	3	37	79	101	110	89	60	49	0	0	0	0	0	0	0
1	0	0	0	0	0	0	0	0	0	0	0	0	0	0	0
1	2	30	57	75	75	0	0	0	0	0	0	0	0	0	0
1	3	42	137	0	0	0	0	0	0	0	0	0	0	0	0
1	3	37	0	0	0	0	0	0	0	0	0	0	0	0	0
1	1	1	1	1	1	1	4	6	0	0	0	0	0	0	0
1	1	1	2	15	26	29	28	20	0	0	0	0	0	0	0
1	1	2	20	43	0	0	0	0	0	0	0	0	0	0	0
1	1	1	1	1	2	7	13	0	0	0	0	0	0	0	0
1	1	2	21	0	0	0	0	0	0	0	0	0	0	0	0
1	3	37	84	150	200	210	0	0	0	0	0	0	0	0	0
1	0	0	0	0	0	0	0	0	0	0	0	0	0	0	0
1	3	47	145	229	0	0	0	0	0	0	0	0	0	0	0
1	52	194	0	0	0	0	0	0	0	0	0	0	0	0	0
1	1	1	2	15	26	29	27	19	0	0	0	0	0	0	0
1	2	31	62	0	0	0	0	0	0	0	0	0	0	0	0
1	6	81	197	0	0	0	0	0	0	0	0	0	0	0	0
1	5	73	0	0	0	0	0	0	0	0	0	0	0	0	0
1	1	6	33	56	0	0	0	0	0	0	0	0	0	0	0
1	3	0	0	0	0	0	0	0	0	0	0	0	0	0	0
1	6	82	204	296	0	0	0	0	0	0	0	0	0	0	0
1	19	136	277	350	362	0	0	0	0	0	0	0	0	0	0
1	15	0	0	0	0	0	0	0	0	0	0	0	0	0	0
1	6	81	199	287	329	300	0	0	0	0	0	0	0	0	0
1	3	51	157	0	0	0	0	0	0	0	0	0	0	0	0
1	53	0	0	0	0	0	0	0	0	0	0	0	0	0	0
1	53	0	0	0	0	0	0	0	0	0	0	0	0	0	0
1	6	81	199	287	0	0	0	0	0	0	0	0	0	0	0
1	6	81	199	287	329	300	199	0	0	0	0	0	0	0	0
1	3	37	79	101	110	93	68	55	39	0	0	0	0	0	0
1	3	37	81	134	178	189	0	0	0	0	0	0	0	0	0
1	3	37	79	101	110	89	58	39	23	15	0	0	0	0	0
1	3	37	79	101	121	128	103	0	0	0	0	0	0	0	0
1	3	37	79	101	111	106	84	72	50	0	0	0	0	0	0
1	3	37	79	101	110	93	68	55	40	29	0	0	0	0	0
1	25	0	0	0	0	0	0	0	0	0	0	0	0	0	0
1	3	37	79	0	0	0	0	0	0	0	0	0	0	0	0
1	15	124	0	0	0	0	0	0	0	0	0	0	0	0	0
1	3	49	153	239	0	0	0	0	0	0	0	0	0	0	0
1	3	37	79	102	129	134	106	79	53	38	20	0	0	0	0
1	3	37	79	101	110	99	80	0	0	0	0	0	0	0	0
1	3	37	79	108	149	159	0	0	0	0	0	0	0	0	0
1	3	37	81	136	0	0	0	0	0	0	0	0	0	0	0
1	3	37	79	102	129	134	108	0	0	0	0	0	0	0	0
1	3	37	79	105	143	0	0	0	0	0	0	0	0	0	0
1	3	37	81	138	0	0	0	0	0	0	0	0	0	0	0
1	3	37	88	159	214	0	0	0	0	0	0	0	0	0	0
1	3	37	79	102	130	139	0	0	0	0	0	0	0	0	0
1	3	37	79	101	112	0	0	0	0	0	0	0	0	0	0
1	3	37	79	101	110	89	58	39	23	16	12	0	0	0	0
1	3	37	79	101	110	89	58	39	23	15	9	6	8	0	0
1	3	37	89	163	220	0	0	0	0	0	0	0	0	0	0
1	3	37	79	101	0	0	0	0	0	0	0	0	0	0	0
1	3	37	83	144	188	196	148	0	0	0	0	0	0	0	0
1	3	37	79	101	0	0	0	0	0	0	0	0	0	0	0
1	1	1	4	24	0	0	0	0	0	0	0	0	0	0	0
1	1	1	1	1	2	0	0	0	0	0	0	0	0	0	0
1	3	37	83	144	188	0	0	0	0	0	0	0	0	0	0
1	3	38	109	176	231	235	165	114	72	0	0	0	0	0	0
1	3	37	99	172	0	0	0	0	0	0	0	0	0	0	0
1	3	37	79	102	129	134	106	79	53	36	0	0	0	0	0
1	1	1	1	1	1	1	4	6	0	0	0	0	0	0	0
1	3	37	79	101	110	89	61	0	0	0	0	0	0	0	0
1	3	37	79	101	112	113	0	0	0	0	0	0	0	0	0
1	3	37	79	101	110	89	58	41	31	27	0	0	0	0	0
1	3	37	79	101	110	89	58	41	31	27	0	0	0	0	0
1	15	124	261	0	0	0	0	0	0	0	0	0	0	0	0
1	3	37	79	102	129	134	0	0	0	0	0	0	0	0	0
1	3	37	79	101	110	96	72	62	0	0	0	0	0	0	0
1	3	37	79	101	110	96	72	62	44	30	0	0	0	0	0
1	3	38	109	175	0	0	0	0	0	0	0	0	0	0	0
1	3	36	67	82	83	0	0	0	0	0	0	0	0	0	0
1	3	37	79	102	129	134	0	0	0	0	0	0	0	0	0
1	3	37	79	0	0	0	0	0	0	0	0	0	0	0	0
1	3	37	79	101	110	89	58	39	25	0	0	0	0	0	0
1	3	37	79	102	0	0	0	0	0	0	0	0	0	0	0
1	3	37	79	101	110	99	80	0	0	0	0	0	0	0	0
1	3	37	79	102	129	134	0	0	0	0	0	0	0	0	0
1	3	40	125	201	256	0	0	0	0	0	0	0	0	0	0
1	3	36	67	85	95	81	0	0	0	0	0	0	0	0	0
1	3	37	83	145	193	200	0	0	0	0	0	0	0	0	0
1	6	82	204	296	336	306	0	0	0	0	0	0	0	0	0
1	3	0	0	0	0	0	0	0	0	0	0	0	0	0	0
1	3	37	79	101	110	89	58	39	23	16	0	0	0	0	0
1	3	38	0	0	0	0	0	0	0	0	0	0	0	0	0
1	3	37	79	101	110	89	58	39	23	15	8	4	5	0	0
1	1	11	39	63	0	0	0	0	0	0	0	0	0	0	0
1	1	11	39	63	0	0	0	0	0	0	0	0	0	0	0
1	1	1	1	1	2	7	12	0	0	0	0	0	0	0	0
1	1	1	1	1	1	1	3	5	0	0	0	0	0	0	0
1	3	37	79	101	110	89	58	39	23	16	11	0	0	0	0
1	3	37	79	101	110	89	58	39	23	16	11	7	0	0	0
1	3	37	79	101	110	89	57	35	0	0	0	0	0	0	0
1	3	37	79	101	110	0	0	0	0	0	0	0	0	0	0
1	3	37	79	101	110	89	58	39	23	16	11	8	0	0	0
1	3	37	79	101	115	0	0	0	0	0	0	0	0	0	0
1	3	37	79	102	0	0	0	0	0	0	0	0	0	0	0
1	3	37	94	0	0	0	0	0	0	0	0	0	0	0	0
1	6	82	204	295	335	0	0	0	0	0	0	0	0	0	0
1	3	37	79	101	110	89	58	39	29	23	0	0	0	0	0
1	41	177	0	0	0	0	0	0	0	0	0	0	0	0	0
1	1	11	39	64	67	52	38	0	0	0	0	0	0	0	0
1	1	1	2	15	26	29	27	19	10	0	0	0	0	0	0
1	3	38	109	176	231	235	165	0	0	0	0	0	0	0	0
1	3	38	109	0	0	0	0	0	0	0	0	0	0	0	0
1	3	36	75	0	0	0	0	0	0	0	0	0	0	0	0
1	3	47	147	234	289	272	177	0	0	0	0	0	0	0	0
1	3	38	109	178	0	0	0	0	0	0	0	0	0	0	0
1	6	84	211	300	0	0	0	0	0	0	0	0	0	0	0
1	16	0	0	0	0	0	0	0	0	0	0	0	0	0	0
1	15	126	267	0	0	0	0	0	0	0	0	0	0	0	0
1	3	36	67	82	83	63	42	25	12	0	0	0	0	0	0
1	1	1	2	15	26	29	27	19	10	0	0	0	0	0	0
1	3	37	0	0	0	0	0	0	0	0	0	0	0	0	0
1	3	38	109	176	231	235	165	115	74	0	0	0	0	0	0
1	1	1	1	2	0	0	0	0	0	0	0	0	0	0	0
1	1	1	2	15	26	29	27	19	0	0	0	0	0	0	0
1	3	38	109	179	238	240	0	0	0	0	0	0	0	0	0
1	21	148	289	363	370	322	0	0	0	0	0	0	0	0	0
1	18	134	273	0	0	0	0	0	0	0	0	0	0	0	0
1	19	136	279	353	0	0	0	0	0	0	0	0	0	0	0
1	3	0	0	0	0	0	0	0	0	0	0	0	0	0	0
1	3	37	79	101	0	0	0	0	0	0	0	0	0	0	0
1	25	158	297	0	0	0	0	0	0	0	0	0	0	0	0
1	6	81	198	284	327	299	197	0	0	0	0	0	0	0	0
1	3	51	155	246	298	0	0	0	0	0	0	0	0	0	0
1	3	37	0	0	0	0	0	0	0	0	0	0	0	0	0
1	6	81	197	0	0	0	0	0	0	0	0	0	0	0	0
1	1	4	0	0	0	0	0	0	0	0	0	0	0	0	0
1	1	1	1	1	3	8	14	0	0	0	0	0	0	0	0
1	15	124	261	0	0	0	0	0	0	0	0	0	0	0	0
1	25	158	0	0	0	0	0	0	0	0	0	0	0	0	0
1	3	37	79	101	110	98	77	0	0	0	0	0	0	0	0
1	6	81	197	281	321	0	0	0	0	0	0	0	0	0	0
1	6	81	197	283	325	297	196	124	79	0	0	0	0	0	0
1	3	36	0	0	0	0	0	0	0	0	0	0	0	0	0
1	3	36	67	82	83	63	43	26	14	9	5	0	0	0	0
1	3	37	0	0	0	0	0	0	0	0	0	0	0	0	0
1	15	124	259	336	0	0	0	0	0	0	0	0	0	0	0
1	6	82	205	298	0	0	0	0	0	0	0	0	0	0	0
1	13	114	0	0	0	0	0	0	0	0	0	0	0	0	0
1	3	37	0	0	0	0	0	0	0	0	0	0	0	0	0
1	3	37	79	101	111	109	89	0	0	0	0	0	0	0	0
1	1	1	3	22	33	0	0	0	0	0	0	0	0	0	0
1	3	37	79	101	111	0	0	0	0	0	0	0	0	0	0
1	1	1	1	7	18	0	0	0	0	0	0	0	0	0	0
1	3	0	0	0	0	0	0	0	0	0	0	0	0	0	0
1	13	0	0	0	0	0	0	0	0	0	0	0	0	0	0
1	3	36	0	0	0	0	0	0	0	0	0	0	0	0	0
1	3	37	79	101	111	106	0	0	0	0	0	0	0	0	0
1	3	37	84	150	199	209	0	0	0	0	0	0	0	0	0
1	6	81	198	285	0	0	0	0	0	0	0	0	0	0	0
1	3	37	81	134	179	0	0	0	0	0	0	0	0	0	0
1	3	51	157	0	0	0	0	0	0	0	0	0	0	0	0
1	3	38	109	176	0	0	0	0	0	0	0	0	0	0	0
1	2	28	54	0	0	0	0	0	0	0	0	0	0	0	0
1	25	158	297	367	0	0	0	0	0	0	0	0	0	0	0
1	3	50	0	0	0	0	0	0	0	0	0	0	0	0	0
1	1	1	1	4	14	18	22	0	0	0	0	0	0	0	0
1	29	165	305	373	0	0	0	0	0	0	0	0	0	0	0
1	3	38	109	0	0	0	0	0	0	0	0	0	0	0	0
1	1	1	1	1	1	1	1	1	0	0	0	0	0	0	0
1	3	36	67	82	83	65	45	27	16	0	0	0	0	0	0
1	3	36	67	85	95	0	0	0	0	0	0	0	0	0	0
1	3	42	134	208	261	256	170	0	0	0	0	0	0	0	0
1	3	37	79	101	110	89	0	0	0	0	0	0	0	0	0
1	3	36	67	82	83	63	41	0	0	0	0	0	0	0	0
1	3	36	67	82	83	63	43	26	14	0	0	0	0	0	0
1	3	51	155	246	0	0	0	0	0	0	0	0	0	0	0
1	3	38	109	175	229	0	0	0	0	0	0	0	0	0	0
1	19	140	285	0	0	0	0	0	0	0	0	0	0	0	0
1	3	37	79	102	129	137	112	87	0	0	0	0	0	0	0
1	1	1	1	2	10	0	0	0	0	0	0	0	0	0	0
1	3	37	80	125	0	0	0	0	0	0	0	0	0	0	0
1	3	37	83	146	194	201	150	109	0	0	0	0	0	0	0
1	2	31	62	80	82	62	0	0	0	0	0	0	0	0	0
1	3	47	147	232	285	271	176	119	0	0	0	0	0	0	0
1	3	37	81	136	0	0	0	0	0	0	0	0	0	0	0
1	3	37	81	131	170	183	0	0	0	0	0	0	0	0	0
1	1	8	35	59	62	0	0	0	0	0	0	0	0	0	0
1	3	37	79	100	108	0	0	0	0	0	0	0	0	0	0
1	3	36	67	82	83	63	43	0	0	0	0	0	0	0	0
1	3	37	79	101	110	93	68	55	0	0	0	0	0	0	0
1	2	30	0	0	0	0	0	0	0	0	0	0	0	0	0
1	6	81	202	290	332	0	0	0	0	0	0	0	0	0	0
1	3	37	79	101	111	106	83	70	0	0	0	0	0	0	0
1	3	37	79	102	129	136	0	0	0	0	0	0	0	0	0
1	3	38	109	179	0	0	0	0	0	0	0	0	0	0	0
1	1	11	39	64	67	0	0	0	0	0	0	0	0	0	0
1	2	30	0	0	0	0	0	0	0	0	0	0	0	0	0
1	3	37	79	110	0	0	0	0	0	0	0	0	0	0	0
1	3	37	88	161	217	0	0	0	0	0	0	0	0	0	0
1	3	42	134	0	0	0	0	0	0	0	0	0	0	0	0
1	3	37	79	101	110	96	73	0	0	0	0	0	0	0	0
1	6	81	199	0	0	0	0	0	0	0	0	0	0	0	0
1	1	1	1	2	9	15	18	0	0	0	0	0	0	0	0
1	3	37	80	0	0	0	0	0	0	0	0	0	0	0	0
1	1	1	5	26	38	0	0	0	0	0	0	0	0	0	0
1	3	37	79	101	112	113	94	76	51	0	0	0	0	0	0
1	3	47	147	232	284	0	0	0	0	0	0	0	0	0	0
1	3	37	79	115	0	0	0	0	0	0	0	0	0	0	0
1	3	39	120	196	251	0	0	0	0	0	0	0	0	0	0
1	3	37	79	101	111	109	89	74	0	0	0	0	0	0	0
1	3	36	67	82	83	63	42	25	12	8	0	0	0	0	0
1	3	37	79	101	110	99	81	68	0	0	0	0	0	0	0
1	3	42	0	0	0	0	0	0	0	0	0	0	0	0	0
1	3	37	84	150	200	211	152	0	0	0	0	0	0	0	0
1	3	37	79	116	161	0	0	0	0	0	0	0	0	0	0
1	3	37	79	102	129	137	0	0	0	0	0	0	0	0	0
1	1	1	1	1	1	1	1	1	0	0	0	0	0	0	0
1	3	36	67	82	83	63	43	26	0	0	0	0	0	0	0
1	3	37	79	108	150	161	0	0	0	0	0	0	0	0	0
1	3	37	79	101	115	117	96	0	0	0	0	0	0	0	0
1	3	59	0	0	0	0	0	0	0	0	0	0	0	0	0
1	6	87	215	0	0	0	0	0	0	0	0	0	0	0	0
1	3	37	80	125	0	0	0	0	0	0	0	0	0	0	0
1	42	182	313	374	0	0	0	0	0	0	0	0	0	0	0
1	54	0	0	0	0	0	0	0	0	0	0	0	0	0	0
1	3	37	79	101	110	89	58	39	0	0	0	0	0	0	0
1	1	1	1	1	1	4	7	0	0	0	0	0	0	0	0
1	4	68	177	261	304	0	0	0	0	0	0	0	0	0	0
1	5	73	185	272	314	0	0	0	0	0	0	0	0	0	0
1	1	1	1	1	1	1	4	9	0	0	0	0	0	0	0
1	3	37	79	102	129	0	0	0	0	0	0	0	0	0	0
1	3	36	0	0	0	0	0	0	0	0	0	0	0	0	0
1	1	1	1	4	14	18	0	0	0	0	0	0	0	0	0
1	3	37	79	101	110	89	58	39	23	15	0	0	0	0	0
1	3	38	109	175	230	232	161	0	0	0	0	0	0	0	0
1	3	37	79	101	110	94	0	0	0	0	0	0	0	0	0
1	3	38	109	176	231	0	0	0	0	0	0	0	0	0	0
1	3	37	87	158	211	222	0	0	0	0	0	0	0	0	0
1	3	37	89	162	218	229	0	0	0	0	0	0	0	0	0
1	3	38	109	176	231	235	165	115	74	0	0	0	0	0	0
1	3	47	147	234	289	272	0	0	0	0	0	0	0	0	0
1	6	81	197	281	320	293	190	0	0	0	0	0	0	0	0
1	3	46	143	226	281	267	0	0	0	0	0	0	0	0	0
1	1	1	6	29	42	38	0	0	0	0	0	0	0	0	0
1	1	1	1	8	20	0	0	0	0	0	0	0	0	0	0
1	19	141	286	0	0	0	0	0	0	0	0	0	0	0	0
1	6	82	204	297	337	0	0	0	0	0	0	0	0	0	0
1	6	81	197	281	320	292	0	0	0	0	0	0	0	0	0
1	3	42	134	208	261	0	0	0	0	0	0	0	0	0	0
1	6	81	202	291	0	0	0	0	0	0	0	0	0	0	0
1	0	0	0	0	0	0	0	0	0	0	0	0	0	0	0
1	14	117	0	0	0	0	0	0	0	0	0	0	0	0	0
1	21	0	0	0	0	0	0	0	0	0	0	0	0	0	0
1	19	138	0	0	0	0	0	0	0	0	0	0	0	0	0
1	6	81	197	281	0	0	0	0	0	0	0	0	0	0	0
1	3	47	147	235	0	0	0	0	0	0	0	0	0	0	0
1	49	0	0	0	0	0	0	0	0	0	0	0	0	0	0
1	25	158	297	366	0	0	0	0	0	0	0	0	0	0	0
1	19	136	277	350	362	319	205	0	0	0	0	0	0	0	0
1	6	81	197	281	320	293	191	0	0	0	0	0	0	0	0
1	3	46	143	226	280	265	0	0	0	0	0	0	0	0	0
1	19	136	277	350	0	0	0	0	0	0	0	0	0	0	0
1	1	1	2	15	26	29	27	19	10	0	0	0	0	0	0
1	19	136	0	0	0	0	0	0	0	0	0	0	0	0	0
1	1	1	7	0	0	0	0	0	0	0	0	0	0	0	0
1	15	124	264	342	0	0	0	0	0	0	0	0	0	0	0
1	8	96	222	0	0	0	0	0	0	0	0	0	0	0	0
1	3	51	155	246	298	0	0	0	0	0	0	0	0	0	0
1	3	37	87	158	211	222	0	0	0	0	0	0	0	0	0
1	3	46	143	226	281	267	0	0	0	0	0	0	0	0	0
1	55	0	0	0	0	0	0	0	0	0	0	0	0	0	0
1	11	108	0	0	0	0	0	0	0	0	0	0	0	0	0
1	1	1	2	15	26	27	0	0	0	0	0	0	0	0	0
1	3	37	79	101	111	106	85	0	0	0	0	0	0	0	0
1	3	36	67	82	85	70	0	0	0	0	0	0	0	0	0
1	3	37	81	131	169	178	134	97	66	44	0	0	0	0	0
1	1	1	1	1	1	1	3	5	2	0	0	0	0	0	0
1	1	1	2	15	26	27	26	0	0	0	0	0	0	0	0
1	1	9	36	60	63	51	0	0	0	0	0	0	0	0	0
1	3	37	79	101	110	89	57	0	0	0	0	0	0	0	0
1	3	37	79	101	110	89	58	39	23	17	0	0	0	0	0
1	1	1	1	1	2	6	0	0	0	0	0	0	0	0	0
1	3	37	81	131	169	178	134	97	66	44	0	0	0	0	0
1	5	75	0	0	0	0	0	0	0	0	0	0	0	0	0
1	3	52	0	0	0	0	0	0	0	0	0	0	0	0	0
1	6	81	200	289	0	0	0	0	0	0	0	0	0	0	0
1	3	51	155	242	295	0	0	0	0	0	0	0	0	0	0
1	6	81	0	0	0	0	0	0	0	0	0	0	0	0	0
1	3	37	79	101	110	89	57	35	20	11	6	3	0	0	0
1	3	36	67	82	83	63	42	0	0	0	0	0	0	0	0
1	1	1	8	0	0	0	0	0	0	0	0	0	0	0	0
1	3	42	134	0	0	0	0	0	0	0	0	0	0	0	0
1	3	36	67	82	83	63	43	0	0	0	0	0	0	0	0
1	0	0	0	0	0	0	0	0	0	0	0	0	0	0	0
1	3	37	81	131	169	178	134	97	66	44	0	0	0	0	0
1	3	37	81	131	0	0	0	0	0	0	0	0	0	0	0
1	3	42	134	208	0	0	0	0	0	0	0	0	0	0	0
1	3	49	0	0	0	0	0	0	0	0	0	0	0	0	0
1	2	30	57	74	72	54	0	0	0	0	0	0	0	0	0
1	11	106	235	320	347	310	0	0	0	0	0	0	0	0	0
1	3	37	79	101	112	0	0	0	0	0	0	0	0	0	0
1	51	193	0	0	0	0	0	0	0	0	0	0	0	0	0
1	3	37	81	131	169	178	134	97	66	44	0	0	0	0	0
1	4	68	177	262	0	0	0	0	0	0	0	0	0	0	0
1	3	37	79	0	0	0	0	0	0	0	0	0	0	0	0
1	1	1	1	1	1	2	6	10	0	0	0	0	0	0	0
1	3	55	0	0	0	0	0	0	0	0	0	0	0	0	0
1	3	36	67	83	91	76	0	0	0	0	0	0	0	0	0
1	3	48	150	238	0	0	0	0	0	0	0	0	0	0	0
1	3	37	79	101	110	89	57	35	20	11	6	2	2	0	0
1	3	37	81	131	0	0	0	0	0	0	0	0	0	0	0
1	3	36	67	83	0	0	0	0	0	0	0	0	0	0	0
1	3	37	95	169	0	0	0	0	0	0	0	0	0	0	0
1	3	40	126	202	0	0	0	0	0	0	0	0	0	0	0
1	3	36	67	82	85	70	0	0	0	0	0	0	0	0	0
1	3	37	93	167	224	0	0	0	0	0	0	0	0	0	0
1	3	37	79	111	155	0	0	0	0	0	0	0	0	0	0
1	3	36	70	92	102	85	56	34	0	0	0	0	0	0	0
1	3	44	139	220	276	0	0	0	0	0	0	0	0	0	0
1	1	1	1	9	21	0	0	0	0	0	0	0	0	0	0
1	3	47	148	0	0	0	0	0	0	0	0	0	0	0	0
1	3	36	67	82	83	65	46	0	0	0	0	0	0	0	0
1	15	0	0	0	0	0	0	0	0	0	0	0	0	0	0
1	0	0	0	0	0	0	0	0	0	0	0	0	0	0	0
1	3	37	79	101	111	112	92	0	0	0	0	0	0	0	0
1	3	37	79	101	123	130	0	0	0	0	0	0	0	0	0
1	3	44	139	219	274	260	0	0	0	0	0	0	0	0	0
1	3	37	81	131	170	183	0	0	0	0	0	0	0	0	0
1	3	44	0	0	0	0	0	0	0	0	0	0	0	0	0
1	3	36	71	93	103	0	0	0	0	0	0	0	0	0	0
1	3	37	79	101	124	0	0	0	0	0	0	0	0	0	0
1	3	37	79	101	124	0	0	0	0	0	0	0	0	0	0
1	3	37	79	101	110	89	60	49	37	0	0	0	0	0	0
1	3	37	79	101	110	99	0	0	0	0	0	0	0	0	0
1	27	0	0	0	0	0	0	0	0	0	0	0	0	0	0
1	0	0	0	0	0	0	0	0	0	0	0	0	0	0	0
1	3	47	147	232	285	271	0	0	0	0	0	0	0	0	0
1	3	37	84	0	0	0	0	0	0	0	0	0	0	0	0
1	68	0	0	0	0	0	0	0	0	0	0	0	0	0	0
1	3	41	132	0	0	0	0	0	0	0	0	0	0	0	0
1	3	41	131	205	260	254	0	0	0	0	0	0	0	0	0
1	3	36	67	82	83	0	0	0	0	0	0	0	0	0	0
1	1	1	1	2	9	15	18	18	0	0	0	0	0	0	0
1	3	36	67	85	95	81	53	0	0	0	0	0	0	0	0
1	3	38	109	177	236	237	0	0	0	0	0	0	0	0	0
1	3	37	0	0	0	0	0	0	0	0	0	0	0	0	0
1	3	36	67	82	83	63	43	26	14	9	5	0	0	0	0
1	3	37	79	101	110	89	57	35	20	11	0	0	0	0	0
1	3	37	81	136	181	193	0	0	0	0	0	0	0	0	0
1	3	37	79	101	111	106	83	71	48	31	15	0	0	0	0
1	3	37	79	101	110	100	0	0	0	0	0	0	0	0	0
1	46	0	0	0	0	0	0	0	0	0	0	0	0	0	0
1	2	30	61	79	0	0	0	0	0	0	0	0	0	0	0
1	3	37	81	131	169	180	0	0	0	0	0	0	0	0	0
1	3	36	67	83	91	75	51	0	0	0	0	0	0	0	0
1	3	36	67	83	91	75	0	0	0	0	0	0	0	0	0
1	1	5	32	55	0	0	0	0	0	0	0	0	0	0	0
1	3	37	79	101	110	96	72	61	0	0	0	0	0	0	0
1	6	81	199	288	0	0	0	0	0	0	0	0	0	0	0
1	3	37	79	101	110	89	58	39	25	20	0	0	0	0	0
1	3	49	153	239	0	0	0	0	0	0	0	0	0	0	0
1	6	81	197	0	0	0	0	0	0	0	0	0	0	0	0
1	3	36	0	0	0	0	0	0	0	0	0	0	0	0	0
1	3	41	131	204	0	0	0	0	0	0	0	0	0	0	0
1	3	37	79	113	157	170	0	0	0	0	0	0	0	0	0
1	3	44	0	0	0	0	0	0	0	0	0	0	0	0	0
1	3	37	79	108	149	159	124	0	0	0	0	0	0	0	0
1	3	37	79	101	121	0	0	0	0	0	0	0	0	0	0
1	3	37	79	101	111	106	84	73	0	0	0	0	0	0	0
1	3	37	79	101	111	112	92	0	0	0	0	0	0	0	0
1	3	37	79	101	111	106	84	73	0	0	0	0	0	0	0
1	2	32	64	0	0	0	0	0	0	0	0	0	0	0	0
1	3	36	76	98	0	0	0	0	0	0	0	0	0	0	0
1	3	38	0	0	0	0	0	0	0	0	0	0	0	0	0
1	3	37	97	0	0	0	0	0	0	0	0	0	0	0	0
1	19	140	0	0	0	0	0	0	0	0	0	0	0	0	0
1	3	37	79	101	110	89	58	0	0	0	0	0	0	0	0
1	3	37	79	101	110	89	58	39	24	0	0	0	0	0	0
1	3	37	89	0	0	0	0	0	0	0	0	0	0	0	0
1	3	37	79	101	110	89	57	35	20	11	6	2	2	0	0
1	1	15	44	0	0	0	0	0	0	0	0	0	0	0	0
1	3	37	84	150	199	0	0	0	0	0	0	0	0	0	0
1	3	37	81	0	0	0	0	0	0	0	0	0	0	0	0
1	3	36	67	82	86	71	0	0	0	0	0	0	0	0	0
1	3	37	79	111	0	0	0	0	0	0	0	0	0	0	0
1	1	3	26	0	0	0	0	0	0	0	0	0	0	0	0
1	3	37	79	101	111	106	83	70	47	0	0	0	0	0	0
1	3	37	79	101	110	97	74	65	0	0	0	0	0	0	0
1	3	38	112	184	243	0	0	0	0	0	0	0	0	0	0
1	3	37	79	101	110	99	81	68	0	0	0	0	0	0	0
1	1	1	4	25	37	35	0	0	0	0	0	0	0	0	0
1	3	49	153	0	0	0	0	0	0	0	0	0	0	0	0
1	1	1	6	31	0	0	0	0	0	0	0	0	0	0	0
1	3	36	67	83	91	0	0	0	0	0	0	0	0	0	0
1	3	37	81	131	174	0	0	0	0	0	0	0	0	0	0
1	22	153	0	0	0	0	0	0	0	0	0	0	0	0	0
1	1	1	1	0	0	0	0	0	0	0	0	0	0	0	0
1	3	37	80	0	0	0	0	0	0	0	0	0	0	0	0
1	3	37	81	131	169	179	0	0	0	0	0	0	0	0	0
1	3	36	0	0	0	0	0	0	0	0	0	0	0	0	0
1	3	37	0	0	0	0	0	0	0	0	0	0	0	0	0
1	2	30	57	77	0	0	0	0	0	0	0	0	0	0	0
1	21	151	0	0	0	0	0	0	0	0	0	0	0	0	0
1	1	1	1	4	14	18	0	0	0	0	0	0	0	0	0
1	3	58	165	255	0	0	0	0	0	0	0	0	0	0	0
1	0	0	0	0	0	0	0	0	0	0	0	0	0	0	0
1	6	88	217	0	0	0	0	0	0	0	0	0	0	0	0
1	3	37	79	101	114	0	0	0	0	0	0	0	0	0	0
1	3	37	79	102	135	0	0	0	0	0	0	0	0	0	0
1	31	168	0	0	0	0	0	0	0	0	0	0	0	0	0
1	3	37	84	147	197	205	0	0	0	0	0	0	0	0	0
1	3	38	109	0	0	0	0	0	0	0	0	0	0	0	0
1	3	47	0	0	0	0	0	0	0	0	0	0	0	0	0
1	44	187	0	0	0	0	0	0	0	0	0	0	0	0	0
1	54	0	0	0	0	0	0	0	0	0	0	0	0	0	0
1	10	0	0	0	0	0	0	0	0	0	0	0	0	0	0
1	3	36	67	82	83	63	42	25	13	0	0	0	0	0	0
1	1	2	17	39	0	0	0	0	0	0	0	0	0	0	0
1	3	37	96	0	0	0	0	0	0	0	0	0	0	0	0
1	3	37	79	101	110	93	0	0	0	0	0	0	0	0	0
1	10	105	234	0	0	0	0	0	0	0	0	0	0	0	0
1	3	42	134	0	0	0	0	0	0	0	0	0	0	0	0
1	3	37	96	0	0	0	0	0	0	0	0	0	0	0	0
1	1	0	0	0	0	0	0	0	0	0	0	0	0	0	0
1	3	36	67	0	0	0	0	0	0	0	0	0	0	0	0
1	3	50	0	0	0	0	0	0	0	0	0	0	0	0	0
1	3	37	81	134	177	188	0	0	0	0	0	0	0	0	0
1	3	37	79	123	0	0	0	0	0	0	0	0	0	0	0
1	1	11	39	65	0	0	0	0	0	0	0	0	0	0	0
1	5	71	183	0	0	0	0	0	0	0	0	0	0	0	0
1	3	37	86	155	208	0	0	0	0	0	0	0	0	0	0
1	15	124	260	339	0	0	0	0	0	0	0	0	0	0	0
1	3	36	71	0	0	0	0	0	0	0	0	0	0	0	0
1	3	67	0	0	0	0	0	0	0	0	0	0	0	0	0
1	1	0	0	0	0	0	0	0	0	0	0	0	0	0	0
1	3	37	80	127	0	0	0	0	0	0	0	0	0	0	0
1	15	127	0	0	0	0	0	0	0	0	0	0	0	0	0
1	6	81	0	0	0	0	0	0	0	0	0	0	0	0	0
1	0	0	0	0	0	0	0	0	0	0	0	0	0	0	0
1	3	37	97	0	0	0	0	0	0	0	0	0	0	0	0
1	8	99	0	0	0	0	0	0	0	0	0	0	0	0	0
1	35	172	0	0	0	0	0	0	0	0	0	0	0	0	0
1	3	41	131	204	258	252	167	0	0	0	0	0	0	0	0
1	23	155	0	0	0	0	0	0	0	0	0	0	0	0	0
1	50	0	0	0	0	0	0	0	0	0	0	0	0	0	0
1	3	0	0	0	0	0	0	0	0	0	0	0	0	0	0
1	50	0	0	0	0	0	0	0	0	0	0	0	0	0	0
1	15	0	0	0	0	0	0	0	0	0	0	0	0	0	0
1	50	0	0	0	0	0	0	0	0	0	0	0	0	0	0
1	1	16	45	0	0	0	0	0	0	0	0	0	0	0	0
1	3	38	112	184	243	241	0	0	0	0	0	0	0	0	0
1	13	115	250	328	0	0	0	0	0	0	0	0	0	0	0
1	3	37	79	116	160	0	0	0	0	0	0	0	0	0	0
1	13	113	0	0	0	0	0	0	0	0	0	0	0	0	0
1	0	0	0	0	0	0	0	0	0	0	0	0	0	0	0
1	3	36	67	82	86	71	0	0	0	0	0	0	0	0	0
1	0	0	0	0	0	0	0	0	0	0	0	0	0	0	0
1	1	4	30	0	0	0	0	0	0	0	0	0	0	0	0
1	3	37	79	101	111	106	84	72	0	0	0	0	0	0	0
1	1	2	0	0	0	0	0	0	0	0	0	0	0	0	0
1	13	113	0	0	0	0	0	0	0	0	0	0	0	0	0
1	3	49	153	239	292	275	178	0	0	0	0	0	0	0	0
1	3	36	74	0	0	0	0	0	0	0	0	0	0	0	0
1	3	37	79	101	118	124	100	78	0	0	0	0	0	0	0
1	3	47	0	0	0	0	0	0	0	0	0	0	0	0	0
1	3	37	88	160	0	0	0	0	0	0	0	0	0	0	0
1	0	0	0	0	0	0	0	0	0	0	0	0	0	0	0
1	56	197	0	0	0	0	0	0	0	0	0	0	0	0	0
1	3	37	79	102	129	0	0	0	0	0	0	0	0	0	0
1	3	37	79	102	0	0	0	0	0	0	0	0	0	0	0
1	1	21	0	0	0	0	0	0	0	0	0	0	0	0	0
1	0	0	0	0	0	0	0	0	0	0	0	0	0	0	0
1	15	124	261	341	360	317	0	0	0	0	0	0	0	0	0
1	27	162	0	0	0	0	0	0	0	0	0	0	0	0	0
1	3	36	73	95	105	0	0	0	0	0	0	0	0	0	0
1	10	104	231	0	0	0	0	0	0	0	0	0	0	0	0
1	6	0	0	0	0	0	0	0	0	0	0	0	0	0	0
1	15	124	259	336	0	0	0	0	0	0	0	0	0	0	0
1	1	2	0	0	0	0	0	0	0	0	0	0	0	0	0
1	8	99	223	308	339	0	0	0	0	0	0	0	0	0	0
1	3	60	0	0	0	0	0	0	0	0	0	0	0	0	0
1	13	115	0	0	0	0	0	0	0	0	0	0	0	0	0
1	3	36	67	82	0	0	0	0	0	0	0	0	0	0	0
1	3	36	67	0	0	0	0	0	0	0	0	0	0	0	0
1	3	37	81	131	170	0	0	0	0	0	0	0	0	0	0
1	3	49	153	239	0	0	0	0	0	0	0	0	0	0	0
1	5	0	0	0	0	0	0	0	0	0	0	0	0	0	0
1	1	8	0	0	0	0	0	0	0	0	0	0	0	0	0
1	3	0	0	0	0	0	0	0	0	0	0	0	0	0	0
1	1	18	48	72	0	0	0	0	0	0	0	0	0	0	0
1	5	73	185	272	314	0	0	0	0	0	0	0	0	0	0
1	14	117	252	333	356	0	0	0	0	0	0	0	0	0	0
1	3	37	88	159	215	227	0	0	0	0	0	0	0	0	0
1	10	105	0	0	0	0	0	0	0	0	0	0	0	0	0
1	3	36	67	82	84	67	47	30	0	0	0	0	0	0	0
1	1	0	0	0	0	0	0	0	0	0	0	0	0	0	0
1	8	99	223	309	340	0	0	0	0	0	0	0	0	0	0
1	6	81	197	283	326	298	0	0	0	0	0	0	0	0	0
1	3	37	79	101	0	0	0	0	0	0	0	0	0	0	0
1	3	37	79	101	110	89	57	35	20	0	0	0	0	0	0
1	13	115	250	0	0	0	0	0	0	0	0	0	0	0	0
1	15	124	260	340	358	315	0	0	0	0	0	0	0	0	0
1	14	118	255	335	0	0	0	0	0	0	0	0	0	0	0
[truncated: 10,854 more rows]

## Sheet: Figure5bcentroidcluster1
0	1.0687	1.1103	0.75447	0.097012	1.0017	0.30806	1.007	0.65827	1.1256	0.83833	1.1354	0.87426	0.65844	0.62729	0.14929	0.33693	0.42678	0.4141	0.41953	0.73982	0.56873	0.86865	0.6554	0.20729	0.41026	0.28792	0.24515	0.16608	0.13875	0.094152	0.10247	0.14117	0.11717	0.3608	0.074807	0.14449	0.19524	0.12414	0.035065	0.059581	0.17631	0.13039	0.10829	0.1289	-0.013407	0.146	0.11	0.22037	0.13223
1.0687	0	0.93845	1.0351	-0.32102	0.68486	0.4402	0.99085	0.58719	1.2006	1.3471	1.4113	1.1864	1.1127	1.2829	0.29551	0.63918	0.89881	0.85852	0.7816	1.2468	1.0331	1.3272	1.0612	0.31028	0.54986	0.35554	0.29987	0.22024	0.22459	0.12542	0.17142	0.1735	0.17086	0.48288	0.14779	0.21174	0.24944	0.14262	0.13957	0.11853	0.25452	0.16218	0.13063	0.16227	0.046497	0.17848	0.18943	0.22989	0.20016
1.1103	0.93845	0	1.0444	0.59027	1.2354	0.63029	0.84661	0.95796	0.95155	0.79708	1.0238	0.60833	0.49613	0.55392	0.076412	0.23478	0.45218	0.39401	0.34014	0.60555	0.44388	0.72282	0.51999	0.11499	0.33551	0.21947	0.15947	0.11039	0.072086	0.017729	0.057475	0.087017	0.080018	0.2577	-0.013138	0.10791	0.1411	0.057426	-0.043466	0.045266	0.12606	0.075102	0.093173	0.099335	-0.0066782	0.086808	0.068302	0.16774	0.080539
0.75447	1.0351	1.0444	0	0.25772	0.77004	0.7969	0.74218	0.72293	0.75893	0.96545	0.92201	0.60984	0.62889	0.78859	0.11524	0.34688	0.67517	0.52237	0.45684	0.734	0.59269	0.77619	0.60002	0.20366	0.35657	0.30894	0.26883	0.20471	0.1712	0.094621	0.13495	0.17404	0.17319	0.38133	0.10643	0.18723	0.22669	0.1162	0.10837	0.1197	0.24682	0.13078	0.12327	0.15454	0.047486	0.1829	0.16666	0.19169	0.14366
0.097012	-0.32102	0.59027	0.25772	0	0.80387	0.57909	-0.16451	0.72574	-0.047679	-0.29458	-0.083211	-0.33011	-0.43181	-0.33887	-0.15268	-0.29103	-0.041192	-0.17864	-0.27661	-0.43997	-0.45363	-0.36566	-0.36094	-0.27066	-0.22045	-0.24725	-0.26504	-0.21928	-0.20009	-0.21069	-0.20326	-0.21162	-0.20598	-0.2985	-0.3138	-0.15461	-0.17352	-0.18504	-0.30669	-0.11443	-0.19601	-0.15747	-0.094111	-0.14977	-0.090731	-0.17207	-0.15309	-0.12573	-0.1692
1.0017	0.68486	1.2354	0.77004	0.80387	0	0.51365	0.86211	1.123	0.97985	0.65095	1.0187	0.43868	0.29632	0.36456	0.01131	0.093517	0.27903	0.22742	0.16966	0.44931	0.25737	0.64956	0.41124	0.067633	0.30094	0.15425	0.08561	0.050185	0.014895	-0.012127	0.012234	0.037642	0.023203	0.18841	-0.081205	0.064687	0.10978	0.049651	-0.11787	0.019444	0.063	0.063182	0.062102	0.031019	-0.060816	0.0012995	0.019598	0.11438	0.033251
0.30806	0.4402	0.63029	0.7969	0.57909	0.51365	0	0.11868	0.78899	0.27006	0.53802	0.37004	0.16959	0.13852	0.43002	0.023304	0.15973	0.87454	0.49909	0.25215	0.18415	0.073269	0.19055	0.074979	-0.15474	-0.10414	-0.099082	-0.12388	-0.097952	-0.12852	-0.15558	-0.15628	-0.09978	-0.10666	-0.10725	-0.16122	-0.082298	-0.092285	-0.13515	-0.17125	-0.061891	-0.11996	-0.10394	-0.12767	-0.13386	-0.087033	-0.10894	-0.088945	-0.12286	-0.11816
1.007	0.99085	0.84661	0.74218	-0.16451	0.86211	0.11868	0	0.60591	1.0441	1.006	1.1164	0.73732	0.76494	0.67743	0.10026	0.34278	0.28087	0.34974	0.4329	0.94523	0.76161	1.1126	0.81417	0.48209	0.63652	0.63134	0.58206	0.46156	0.36257	0.34126	0.36129	0.45942	0.45244	0.75294	0.38782	0.37486	0.49042	0.40267	0.33495	0.3157	0.5119	0.3851	0.30146	0.35631	0.12455	0.34877	0.31349	0.45234	0.3434
0.65827	0.58719	0.95796	0.72293	0.72574	1.123	0.78899	0.60591	0	0.66432	0.72791	0.76774	0.30314	0.26131	0.45161	0.012698	0.098309	0.3694	0.26962	0.17388	0.40748	0.23571	0.55238	0.32686	0.036462	0.23221	0.136	0.098347	0.054029	0.0049653	-0.0249	0.0059354	0.051994	0.028224	0.16379	-0.061659	0.042107	0.0925	0.025145	-0.09354	0.030713	0.076248	0.046415	0.05304	0.0072503	-0.037117	0.026845	0.013302	0.063377	0.0053003
1.1256	1.2006	0.95155	0.75893	-0.047679	0.97985	0.27006	1.0441	0.66432	0	1.0089	1.5008	1.126	0.83968	0.80943	0.23274	0.46299	0.545	0.60393	0.59269	0.97464	0.81959	1.2113	1.043	0.25252	0.52051	0.25569	0.1681	0.1302	0.2034	0.056965	0.1258	0.077045	0.084583	0.41767	0.16449	0.13857	0.18792	0.074115	0.095905	0.032392	0.17294	0.088263	0.081886	0.077226	-0.021219	0.11861	0.099722	0.17249	0.12983
0.83833	1.3471	0.79708	0.96545	-0.29458	0.65095	0.53802	1.006	0.72791	1.0089	0	1.2725	0.91567	1.0374	1.251	0.25521	0.60254	0.93566	0.86374	0.76546	1.4002	1.0289	1.4187	1.0527	0.35832	0.60103	0.47049	0.39588	0.31028	0.26931	0.16801	0.2269	0.26485	0.27447	0.56148	0.18514	0.25382	0.33779	0.21218	0.19324	0.2164	0.35652	0.21236	0.18249	0.20866	0.081658	0.21465	0.22407	0.2752	0.23556
1.1354	1.4113	1.0238	0.92201	-0.083211	1.0187	0.37004	1.1164	0.76774	1.5008	1.2725	0	1.1403	0.97198	1.0696	0.23963	0.52838	0.71058	0.73745	0.67617	1.1869	0.94168	1.4738	1.12	0.32268	0.64895	0.36307	0.25276	0.21005	0.21004	0.10512	0.17421	0.15899	0.1706	0.49097	0.1415	0.18639	0.2668	0.16075	0.080086	0.1309	0.22894	0.17008	0.11505	0.11716	-0.00053848	0.13725	0.15399	0.21137	0.19178
0.87426	1.1864	0.60833	0.60984	-0.33011	0.43868	0.16959	0.73732	0.30314	1.126	0.91567	1.1403	0	1.0796	0.95215	0.43485	0.72966	0.6189	0.77319	0.82127	1.0432	1.0337	1.1197	1.0798	0.2583	0.47537	0.2534	0.1827	0.13798	0.21155	0.085635	0.11257	0.058559	0.10157	0.37895	0.088573	0.14139	0.18396	0.092568	0.11553	0.060508	0.16851	0.10778	0.13711	0.15212	0.051395	0.13302	0.18413	0.19866	0.21788
0.65844	1.1127	0.49613	0.62889	-0.43181	0.29632	0.13852	0.76494	0.26131	0.83968	1.0374	0.97198	1.0796	0	1.2049	0.47493	0.96273	0.69157	1.0613	1.0949	1.3319	1.3229	1.2893	1.2057	0.45425	0.68408	0.48051	0.40846	0.34447	0.36726	0.25211	0.30136	0.27001	0.32891	0.59732	0.23157	0.32153	0.35033	0.2492	0.31192	0.288	0.38143	0.24835	0.23601	0.30067	0.17305	0.28295	0.34754	0.30593	0.34757
0.62729	1.2829	0.55392	0.78859	-0.33887	0.36456	0.43002	0.67743	0.45161	0.80943	1.251	1.0696	0.95215	1.2049	0	0.37312	0.78369	1.0221	1.1224	0.97639	1.3004	1.1462	1.2818	1.094	0.33162	0.56649	0.34399	0.2866	0.2205	0.26132	0.12494	0.20037	0.16409	0.20308	0.44496	0.13168	0.21518	0.25916	0.14045	0.17667	0.1815	0.27012	0.14632	0.14633	0.17567	0.10647	0.1858	0.24673	0.17159	0.21786
0.14929	0.29551	0.076412	0.11524	-0.15268	0.01131	0.023304	0.10026	0.012698	0.23274	0.25521	0.23963	0.43485	0.47493	0.37312	0	0.58553	0.24192	0.41531	0.4798	0.41093	0.50592	0.38227	0.47397	0.13484	0.18087	0.07533	0.04154	0.035748	0.13711	0.05763	0.046028	-0.027294	0.033406	0.10528	-0.02642	0.06677	0.090472	0.043585	0.056772	0.075358	0.072792	0.017691	0.084494	0.097488	0.079505	0.05094	0.14919	0.067551	0.13096
0.33693	0.63918	0.23478	0.34688	-0.29103	0.093517	0.15973	0.34278	0.098309	0.46299	0.60254	0.52838	0.72966	0.96273	0.78369	0.58553	0	0.57973	0.87081	1.0124	0.83988	0.98107	0.78083	0.80411	0.27686	0.39987	0.27225	0.22351	0.18853	0.24947	0.15523	0.14275	0.13534	0.20165	0.36446	0.11583	0.19875	0.21802	0.1699	0.19761	0.20992	0.22	0.15965	0.12557	0.18634	0.14626	0.16304	0.28346	0.14166	0.251
0.42678	0.89881	0.45218	0.67517	-0.041192	0.27903	0.87454	0.28087	0.3694	0.545	0.93566	0.71058	0.6189	0.69157	1.0221	0.24192	0.57973	0	1.1125	0.76428	0.81663	0.64759	0.73831	0.5967	0.027121	0.14785	0.0135	-0.037213	-0.033794	0.0061632	-0.086282	-0.047843	-0.061945	-0.025716	0.060473	-0.082665	0.014979	-0.0010003	-0.080327	-0.065783	0.024888	-0.028905	-0.04663	-0.061383	-0.03971	-0.012451	-0.030377	0.044742	-0.063528	0.017849
0.4141	0.85852	0.39401	0.52237	-0.17864	0.22742	0.49909	0.34974	0.26962	0.60393	0.86374	0.73745	0.77319	1.0613	1.1224	0.41531	0.87081	1.1125	0	1.2224	1.1504	1.1247	1.0324	1.0257	0.2139	0.49798	0.14412	0.049767	0.062259	0.1648	-0.014002	0.14297	-0.015663	0.071311	0.21257	0.0031704	0.13262	0.08608	-0.017342	0.080181	0.16712	0.089922	0.00029715	0.074204	0.10807	0.11455	0.11337	0.19562	0.045237	0.17653
0.41953	0.7816	0.34014	0.45684	-0.27661	0.16966	0.25215	0.4329	0.17388	0.59269	0.76546	0.67617	0.82127	1.0949	0.97639	0.4798	1.0124	0.76428	1.2224	0	1.0703	1.2487	0.9976	1.0847	0.3571	0.61403	0.30199	0.20589	0.19703	0.30626	0.14249	0.24943	0.12159	0.21227	0.39765	0.10062	0.27061	0.23004	0.13084	0.22782	0.2783	0.268	0.1369	0.18359	0.26014	0.20096	0.23462	0.3477	0.20384	0.32131
0.73982	1.2468	0.60555	0.734	-0.43997	0.44931	0.18415	0.94523	0.40748	0.97464	1.4002	1.1869	1.0432	1.3319	1.3004	0.41093	0.83988	0.81663	1.1504	1.0703	0	1.4186	1.6295	1.407	0.49965	0.8147	0.53938	0.43861	0.37322	0.39898	0.26002	0.35434	0.29452	0.3497	0.66524	0.24195	0.35637	0.40579	0.28379	0.30748	0.33162	0.43684	0.27318	0.25617	0.31531	0.17037	0.29287	0.34914	0.32992	0.3707
0.56873	1.0331	0.44388	0.59269	-0.45363	0.25737	0.073269	0.76161	0.23571	0.81959	1.0289	0.94168	1.0337	1.3229	1.1462	0.50592	0.98107	0.64759	1.1247	1.2487	1.4186	0	1.3701	1.447	0.50486	0.79551	0.5022	0.38945	0.3443	0.43998	0.28572	0.34877	0.25033	0.34478	0.62525	0.19676	0.36112	0.40669	0.28776	0.33339	0.35708	0.43843	0.27581	0.2924	0.37389	0.22017	0.29789	0.40023	0.33075	0.40847
0.86865	1.3272	0.72282	0.77619	-0.36566	0.64956	0.19055	1.1126	0.55238	1.2113	1.4187	1.4738	1.1197	1.2893	1.2818	0.38227	0.78083	0.73831	1.0324	0.9976	1.6295	1.3701	0	1.5052	0.52613	0.91963	0.53368	0.41646	0.3529	0.38328	0.23416	0.37272	0.28511	0.32572	0.72876	0.25614	0.34935	0.3785	0.24333	0.28705	0.30867	0.41707	0.23448	0.25997	0.28941	0.15386	0.28618	0.33223	0.3405	0.37503
0.6554	1.0612	0.51999	0.60002	-0.36094	0.41124	0.074979	0.81417	0.32686	1.043	1.0527	1.12	1.0798	1.2057	1.094	0.47397	0.80411	0.5967	1.0257	1.0847	1.407	1.447	1.5052	0	0.50703	0.85712	0.40291	0.26414	0.24854	0.44724	0.19427	0.36911	0.13155	0.23015	0.58399	0.16196	0.33667	0.33375	0.17537	0.31022	0.30458	0.39089	0.16404	0.29679	0.3308	0.21529	0.27805	0.35507	0.30891	0.39581
0.20729	0.31028	0.11499	0.20366	-0.27066	0.067633	-0.15474	0.48209	0.036462	0.25252	0.35832	0.32268	0.2583	0.45425	0.33162	0.13484	0.27686	0.027121	0.2139	0.3571	0.49965	0.50486	0.52613	0.50703	0	0.85525	0.90304	0.81811	0.84522	0.78079	0.8827	0.88912	0.88334	0.90802	0.97097	0.64647	0.79892	0.75233	0.74783	0.83303	0.77488	0.85561	0.68167	0.50063	0.55078	0.53073	0.63005	0.76999	0.51702	0.60938
0.41026	0.54986	0.33551	0.35657	-0.22045	0.30094	-0.10414	0.63652	0.23221	0.52051	0.60103	0.64895	0.47537	0.68408	0.56649	0.18087	0.39987	0.14785	0.49798	0.61403	0.8147	0.79551	0.91963	0.85712	0.85525	0	0.77687	0.53523	0.65349	0.66671	0.58652	0.84174	0.6251	0.68088	0.87909	0.39071	0.88712	0.57743	0.54391	0.62933	0.79193	0.72371	0.54583	0.54834	0.56412	0.46369	0.63457	0.67795	0.54354	0.63644
0.28792	0.35554	0.21947	0.30894	-0.24725	0.15425	-0.099082	0.63134	0.136	0.25569	0.47049	0.36307	0.2534	0.48051	0.34399	0.07533	0.27225	0.0135	0.14412	0.30199	0.53938	0.5022	0.53368	0.40291	0.90304	0.77687	0	1.3861	1.3696	0.63569	0.77281	0.75866	1.2844	1.2905	1.1397	0.77645	0.7004	0.77958	0.7583	0.74373	0.76603	0.90047	0.70267	0.4699	0.55304	0.46351	0.6794	0.73308	0.51403	0.57088
0.24515	0.29987	0.15947	0.26883	-0.26504	0.08561	-0.12388	0.58206	0.098347	0.1681	0.39588	0.25276	0.1827	0.40846	0.2866	0.04154	0.22351	-0.037213	0.049767	0.20589	0.43861	0.38945	0.41646	0.26414	0.81811	0.53523	1.3861	0	1.2029	0.55035	0.70191	0.69795	1.3259	1.1241	1.1861	0.94996	0.58636	0.70184	0.6497	0.75481	0.52809	0.85416	0.62381	0.3877	0.47798	0.40779	0.68387	0.63568	0.45012	0.4742
0.16608	0.22024	0.11039	0.20471	-0.21928	0.050185	-0.097952	0.46156	0.054029	0.1302	0.31028	0.21005	0.13798	0.34447	0.2205	0.035748	0.18853	-0.033794	0.062259	0.19703	0.37322	0.3443	0.3529	0.24854	0.84522	0.65349	1.3696	1.2029	0	0.5692	0.74102	0.69885	1.303	1.2675	1.0005	0.7181	0.66765	0.66837	0.69284	0.70533	0.69531	0.77764	0.6696	0.39787	0.47116	0.41636	0.56395	0.64195	0.41491	0.48251
0.13875	0.22459	0.072086	0.1712	-0.20009	0.014895	-0.12852	0.36257	0.0049653	0.2034	0.26931	0.21004	0.21155	0.36726	0.26132	0.13711	0.24947	0.0061632	0.1648	0.30626	0.39898	0.43998	0.38328	0.44724	0.78079	0.66671	0.63569	0.55035	0.5692	0	0.82869	0.66321	0.59174	0.74862	0.86529	0.44742	0.80813	0.90454	0.82605	0.78136	0.83814	0.93549	0.75175	0.43393	0.47554	0.49005	0.48216	0.70054	0.40905	0.53033
0.094152	0.12542	0.017729	0.094621	-0.21069	-0.012127	-0.15558	0.34126	-0.0249	0.056965	0.16801	0.10512	0.085635	0.25211	0.12494	0.05763	0.15523	-0.086282	-0.014002	0.14249	0.26002	0.28572	0.23416	0.19427	0.8827	0.58652	0.77281	0.70191	0.74102	0.82869	0	0.75242	0.84414	0.92143	0.89708	0.5257	0.84452	0.89244	1.0422	0.82975	0.84958	0.90715	0.96923	0.37858	0.45196	0.39363	0.45347	0.67197	0.40385	0.49877
0.10247	0.17142	0.057475	0.13495	-0.20326	0.012234	-0.15628	0.36129	0.0059354	0.1258	0.2269	0.17421	0.11257	0.30136	0.20037	0.046028	0.14275	-0.047843	0.14297	0.24943	0.35434	0.34877	0.37272	0.36911	0.88912	0.84174	0.75866	0.69795	0.69885	0.66321	0.75242	0	0.78885	0.774	0.87033	0.77608	0.75915	0.59869	0.57287	0.90852	0.73	0.79364	0.51331	0.42698	0.45691	0.48147	0.66777	0.64266	0.44704	0.48904
0.14117	0.1735	0.087017	0.17404	-0.21162	0.037642	-0.09978	0.45942	0.051994	0.077045	0.26485	0.15899	0.058559	0.27001	0.16409	-0.027294	0.13534	-0.061945	-0.015663	0.12159	0.29452	0.25033	0.28511	0.13155	0.88334	0.6251	1.2844	1.3259	1.303	0.59174	0.84414	0.78885	0	1.2918	1.1343	0.924	0.7839	0.69759	0.74738	0.83977	0.66971	0.83382	0.75239	0.35195	0.43635	0.39442	0.60821	0.6278	0.39931	0.44338
0.11717	0.17086	0.080018	0.17319	-0.20598	0.023203	-0.10666	0.45244	0.028224	0.084583	0.27447	0.1706	0.10157	0.32891	0.20308	0.033406	0.20165	-0.025716	0.071311	0.21227	0.3497	0.34478	0.32572	0.23015	0.90802	0.68088	1.2905	1.1241	1.2675	0.74862	0.92143	0.774	1.2918	0	1.1604	0.71426	0.89929	0.82791	0.86665	0.83888	0.98428	0.98817	0.8349	0.42669	0.51003	0.48465	0.57678	0.76651	0.45046	0.54875
0.3608	0.48288	0.2577	0.38133	-0.2985	0.18841	-0.10725	0.75294	0.16379	0.41767	0.56148	0.49097	0.37895	0.59732	0.44496	0.10528	0.36446	0.060473	0.21257	0.39765	0.66524	0.62525	0.72876	0.58399	0.97097	0.87909	1.1397	1.1861	1.0005	0.86529	0.89708	0.87033	1.1343	1.1604	0	0.83578	0.94654	0.92061	0.84204	0.9675	0.84205	1.1649	0.82269	0.47756	0.57083	0.4806	0.69278	0.77793	0.54945	0.62103
0.074807	0.14779	-0.013138	0.10643	-0.3138	-0.081205	-0.16122	0.38782	-0.061659	0.16449	0.18514	0.1415	0.088573	0.23157	0.13168	-0.02642	0.11583	-0.082665	0.0031704	0.10062	0.24195	0.19676	0.25614	0.16196	0.64647	0.39071	0.77645	0.94996	0.7181	0.44742	0.5257	0.77608	0.924	0.71426	0.83578	0	0.45701	0.44647	0.44395	0.978	0.41351	0.61638	0.38444	0.25003	0.30866	0.32716	0.63767	0.41041	0.28102	0.28676
0.14449	0.21174	0.10791	0.18723	-0.15461	0.064687	-0.082298	0.37486	0.042107	0.13857	0.25382	0.18639	0.14139	0.32153	0.21518	0.06677	0.19875	0.014979	0.13262	0.27061	0.35637	0.36112	0.34935	0.33667	0.79892	0.88712	0.7004	0.58636	0.66765	0.80813	0.84452	0.75915	0.7839	0.89929	0.94654	0.45701	0	0.74123	0.78317	0.81976	1.0307	0.934	0.89919	0.43556	0.49755	0.4687	0.51948	0.70617	0.4424	0.54647
0.19524	0.24944	0.1411	0.22669	-0.17352	0.10978	-0.092285	0.49042	0.0925	0.18792	0.33779	0.2668	0.18396	0.35033	0.25916	0.090472	0.21802	-0.0010003	0.08608	0.23004	0.40579	0.40669	0.3785	0.33375	0.75233	0.57743	0.77958	0.70184	0.66837	0.90454	0.89244	0.59869	0.69759	0.82791	0.92061	0.44647	0.74123	0	1.28	0.78191	0.90273	1.092	1.0467	0.40407	0.48486	0.44003	0.44002	0.73915	0.43414	0.49955
0.12414	0.14262	0.057426	0.1162	-0.18504	0.049651	-0.13515	0.40267	0.025145	0.074115	0.21218	0.16075	0.092568	0.2492	0.14045	0.043585	0.1699	-0.080327	-0.017342	0.13084	0.28379	0.28776	0.24333	0.17537	0.74783	0.54391	0.7583	0.6497	0.69284	0.82605	1.0422	0.57287	0.74738	0.86665	0.84204	0.44395	0.78317	1.28	0	0.79575	0.95878	0.96679	1.2479	0.36007	0.43075	0.36099	0.37595	0.67365	0.39411	0.47362
0.035065	0.13957	-0.043466	0.10837	-0.30669	-0.11787	-0.17125	0.33495	-0.09354	0.095905	0.19324	0.080086	0.11553	0.31192	0.17667	0.056772	0.19761	-0.065783	0.080181	0.22782	0.30748	0.33339	0.28705	0.31022	0.83303	0.62933	0.74373	0.75481	0.70533	0.78136	0.82975	0.90852	0.83977	0.83888	0.9675	0.978	0.81976	0.78191	0.79575	0	0.74596	0.94823	0.72747	0.36273	0.42008	0.45438	0.58658	0.64509	0.38605	0.45042
0.059581	0.11853	0.045266	0.1197	-0.11443	0.019444	-0.061891	0.3157	0.030713	0.032392	0.2164	0.1309	0.060508	0.288	0.1815	0.075358	0.20992	0.024888	0.16712	0.2783	0.33162	0.35708	0.30867	0.30458	0.77488	0.79193	0.76603	0.52809	0.69531	0.83814	0.84958	0.73	0.66971	0.98428	0.84205	0.41351	1.0307	0.90273	0.95878	0.74596	0	1.0164	0.95024	0.46972	0.53671	0.51978	0.52119	0.7849	0.44667	0.57992
0.17631	0.25452	0.12606	0.24682	-0.19601	0.063	-0.11996	0.5119	0.076248	0.17294	0.35652	0.22894	0.16851	0.38143	0.27012	0.072792	0.22	-0.028905	0.089922	0.268	0.43684	0.43843	0.41707	0.39089	0.85561	0.72371	0.90047	0.85416	0.77764	0.93549	0.90715	0.79364	0.83382	0.98817	1.1649	0.61638	0.934	1.092	0.96679	0.94823	1.0164	0	0.91879	0.49465	0.56704	0.56414	0.62793	0.84853	0.52944	0.60074
0.13039	0.16218	0.075102	0.13078	-0.15747	0.063182	-0.10394	0.3851	0.046415	0.088263	0.21236	0.17008	0.10778	0.24835	0.14632	0.017691	0.15965	-0.04663	0.00029715	0.1369	0.27318	0.27581	0.23448	0.16404	0.68167	0.54583	0.70267	0.62381	0.6696	0.75175	0.96923	0.51331	0.75239	0.8349	0.82269	0.38444	0.89919	1.0467	1.2479	0.72747	0.95024	0.91879	0	0.32791	0.40611	0.30794	0.34646	0.60301	0.3582	0.43245
0.10829	0.13063	0.093173	0.12327	-0.094111	0.062102	-0.12767	0.30146	0.05304	0.081886	0.18249	0.11505	0.13711	0.23601	0.14633	0.084494	0.12557	-0.061383	0.074204	0.18359	0.25617	0.2924	0.25997	0.29679	0.50063	0.54834	0.4699	0.3877	0.39787	0.43393	0.37858	0.42698	0.35195	0.42669	0.47756	0.25003	0.43556	0.40407	0.36007	0.36273	0.46972	0.49465	0.32791	0	1.0806	0.61805	0.52789	0.63015	0.82419	0.83115
0.1289	0.16227	0.099335	0.15454	-0.14977	0.031019	-0.13386	0.35631	0.0072503	0.077226	0.20866	0.11716	0.15212	0.30067	0.17567	0.097488	0.18634	-0.03971	0.10807	0.26014	0.31531	0.37389	0.28941	0.3308	0.55078	0.56412	0.55304	0.47798	0.47116	0.47554	0.45196	0.45691	0.43635	0.51003	0.57083	0.30866	0.49755	0.48486	0.43075	0.42008	0.53671	0.56704	0.40611	1.0806	0	0.62495	0.57917	0.67781	0.98849	0.99381
-0.013407	0.046497	-0.0066782	0.047486	-0.090731	-0.060816	-0.087033	0.12455	-0.037117	-0.021219	0.081658	-0.00053848	0.051395	0.17305	0.10647	0.079505	0.14626	-0.012451	0.11455	0.20096	0.17037	0.22017	0.15386	0.21529	0.53073	0.46369	0.46351	0.40779	0.41636	0.49005	0.39363	0.48147	0.39442	0.48465	0.4806	0.32716	0.4687	0.44003	0.36099	0.45438	0.51978	0.56414	0.30794	0.61805	0.62495	0	0.57182	0.73473	0.46268	0.63469
0.146	0.17848	0.086808	0.1829	-0.17207	0.0012995	-0.10894	0.34877	0.026845	0.11861	0.21465	0.13725	0.13302	0.28295	0.1858	0.05094	0.16304	-0.030377	0.11337	0.23462	0.29287	0.29789	0.28618	0.27805	0.63005	0.63457	0.6794	0.68387	0.56395	0.48216	0.45347	0.66777	0.60821	0.57678	0.69278	0.63767	0.51948	0.44002	0.37595	0.58658	0.52119	0.62793	0.34646	0.52789	0.57917	0.57182	0	0.67738	0.49465	0.55044
0.11	0.18943	0.068302	0.16666	-0.15309	0.019598	-0.088945	0.31349	0.013302	0.099722	0.22407	0.15399	0.18413	0.34754	0.24673	0.14919	0.28346	0.044742	0.19562	0.3477	0.34914	0.40023	0.33223	0.35507	0.76999	0.67795	0.73308	0.63568	0.64195	0.70054	0.67197	0.64266	0.6278	0.76651	0.77793	0.41041	0.70617	0.73915	0.67365	0.64509	0.7849	0.84853	0.60301	0.63015	0.67781	0.73473	0.67738	0	0.5694	0.82632
0.22037	0.22989	0.16774	0.19169	-0.12573	0.11438	-0.12286	0.45234	0.063377	0.17249	0.2752	0.21137	0.19866	0.30593	0.17159	0.067551	0.14166	-0.063528	0.045237	0.20384	0.32992	0.33075	0.3405	0.30891	0.51702	0.54354	0.51403	0.45012	0.41491	0.40905	0.40385	0.44704	0.39931	0.45046	0.54945	0.28102	0.4424	0.43414	0.39411	0.38605	0.44667	0.52944	0.3582	0.82419	0.98849	0.46268	0.49465	0.5694	0	0.8728
0.13223	0.20016	0.080539	0.14366	-0.1692	0.033251	-0.11816	0.3434	0.0053003	0.12983	0.23556	0.19178	0.21788	0.34757	0.21786	0.13096	0.251	0.017849	0.17653	0.32131	0.3707	0.40847	0.37503	0.39581	0.60938	0.63644	0.57088	0.4742	0.48251	0.53033	0.49877	0.48904	0.44338	0.54875	0.62103	0.28676	0.54647	0.49955	0.47362	0.45042	0.57992	0.60074	0.43245	0.83115	0.99381	0.63469	0.55044	0.82632	0.8728	0
0.14523	0.2239	0.098453	0.20229	-0.20528	0.010172	-0.14181	0.39945	0.023241	0.090065	0.29297	0.154	0.17165	0.40314	0.26735	0.10049	0.24764	-0.012395	0.19258	0.3576	0.42204	0.45157	0.40491	0.41544	0.80022	0.84337	0.90524	0.84578	0.75255	0.61398	0.59414	0.77502	0.75445	0.78668	0.85008	0.55288	0.6747	0.59089	0.51318	0.6369	0.71399	0.7857	0.46813	0.68892	0.74895	0.68056	0.99697	0.88451	0.65583	0.75376
0.1992	0.24844	0.16305	0.2154	-0.14456	0.10266	-0.13906	0.39111	0.083232	0.15898	0.3114	0.23329	0.18613	0.41025	0.28904	0.082042	0.19882	-0.0020066	0.23417	0.36163	0.46053	0.45888	0.47663	0.49514	0.70811	0.9759	0.6598	0.49671	0.51616	0.54748	0.47857	0.79624	0.47003	0.54778	0.66789	0.37378	0.66923	0.48248	0.40952	0.55347	0.69597	0.66601	0.38367	0.66331	0.70467	0.56042	0.92273	0.69022	0.66225	0.65828
0.13466	0.21054	0.0442	0.17108	-0.26484	-0.022804	-0.19546	0.45173	-0.010467	0.12627	0.26867	0.15537	0.15789	0.36125	0.21943	0.072493	0.20222	-0.083079	0.080805	0.2426	0.36678	0.37349	0.37064	0.34992	0.83634	0.66395	0.94048	1.0398	0.82144	0.68681	0.65641	0.86395	0.8793	0.83794	0.99091	0.86073	0.64452	0.70131	0.5892	0.87601	0.63595	0.91331	0.48678	0.54773	0.62569	0.65546	0.84161	0.86982	0.61092	0.6914
0.14931	0.19405	0.10824	0.19091	-0.15749	0.024323	-0.11052	0.362	0.043561	0.13555	0.25206	0.1731	0.13212	0.29699	0.19867	0.031873	0.11868	-0.040635	0.14687	0.23595	0.34736	0.30669	0.36378	0.36075	0.59132	0.66171	0.62805	0.66848	0.4979	0.41693	0.32976	0.76408	0.5413	0.46816	0.63928	0.66893	0.43375	0.36132	0.25385	0.5585	0.43278	0.55002	0.20026	0.49802	0.54688	0.49366	0.8981	0.54815	0.58992	0.54054
0.15113	0.16843	0.1083	0.18742	-0.17252	0.040685	-0.12429	0.39024	0.031267	0.042922	0.21633	0.11454	0.0943	0.2821	0.16107	0.013838	0.13792	-0.070702	0.033878	0.19398	0.28341	0.30133	0.25836	0.20665	0.62281	0.73323	0.74846	0.62312	0.61627	0.49448	0.58582	0.62641	0.61468	0.6651	0.7163	0.41507	0.65576	0.57432	0.57661	0.54006	0.66273	0.65544	0.54305	0.46592	0.58539	0.40831	0.82305	0.6025	0.56174	0.5803
0.19392	0.1947	0.13156	0.21957	-0.2024	0.061282	-0.11817	0.47864	0.038544	0.093814	0.24901	0.14197	0.10713	0.29267	0.15119	-0.0065823	0.1245	-0.084047	-0.018062	0.15705	0.28725	0.28753	0.26645	0.18107	0.60108	0.5963	0.83423	0.793	0.67754	0.46899	0.55892	0.56201	0.69883	0.6862	0.77589	0.54067	0.54487	0.58178	0.56029	0.53096	0.55828	0.66441	0.52696	0.44953	0.56102	0.36639	0.85756	0.5565	0.52562	0.51419
0.084445	0.1111	0.064913	0.13547	-0.13096	0.016348	-0.081102	0.29524	0.0070754	0.0010844	0.14394	0.056952	0.056621	0.20174	0.10426	0.00278	0.11663	-0.055287	-0.00072344	0.13488	0.1876	0.22094	0.15331	0.12095	0.50544	0.55582	0.66677	0.53249	0.55337	0.43135	0.51754	0.44623	0.5145	0.62003	0.60142	0.31128	0.55145	0.54645	0.55346	0.45372	0.62201	0.59099	0.52244	0.37332	0.48773	0.3457	0.68596	0.52643	0.42177	0.49284
0.20735	0.22567	0.15759	0.21144	-0.1603	0.11098	-0.1087	0.44869	0.076973	0.13178	0.27051	0.21383	0.15478	0.33136	0.20554	0.0043819	0.14833	-0.018501	0.1114	0.25194	0.37038	0.35474	0.37439	0.29091	0.63194	0.89215	0.7136	0.57096	0.58499	0.47353	0.57015	0.67586	0.601	0.62333	0.70561	0.39857	0.68364	0.5371	0.5624	0.53826	0.65207	0.627	0.5488	0.42144	0.52214	0.36095	0.66761	0.56149	0.66439	0.56601
0.13295	0.16646	0.10052	0.19355	-0.16747	0.030583	-0.078287	0.39996	0.01995	0.030662	0.2338	0.11234	0.11329	0.31365	0.19106	0.050407	0.21383	0.0029874	0.11389	0.26896	0.32277	0.35625	0.28699	0.25391	0.68717	0.81371	0.91532	0.68942	0.73554	0.57585	0.64846	0.6134	0.68275	0.82406	0.79056	0.41485	0.73723	0.65029	0.65369	0.58673	0.84838	0.7728	0.62251	0.48548	0.59225	0.44944	0.74679	0.71851	0.54149	0.62432
0.38018	0.22374	0.21974	0.20714	-0.10165	0.13632	-0.044243	0.47754	0.080707	0.31657	0.22575	0.20186	0.21583	0.19058	0.10649	-0.0055504	0.054615	-0.054844	-0.0043434	0.067041	0.21015	0.17608	0.2029	0.21306	0.16923	0.17969	0.20652	0.2173	0.15585	0.18482	0.11383	0.18895	0.14429	0.12853	0.26847	0.27278	0.13335	0.17957	0.11854	0.22104	0.077133	0.23028	0.1158	0.15138	0.2003	0.053245	0.29753	0.094829	0.2586	0.10188
0.74982	0.49539	0.47791	0.33229	-0.013675	0.40883	0.10962	0.44348	0.23261	0.63827	0.34153	0.5324	0.56924	0.29648	0.23782	0.094548	0.20542	0.16513	0.12956	0.18061	0.28741	0.27066	0.3288	0.27912	0.082798	0.13891	0.13644	0.1291	0.067629	0.085366	0.058801	0.020818	0.067705	0.034188	0.19027	0.081133	0.0455	0.12558	0.087113	0.031936	-0.02564	0.10545	0.083597	0.027146	0.047737	-0.042096	0.1056	0.039209	0.096712	0.048502
0.6041	0.36519	0.42836	0.33423	0.034961	0.38776	0.13527	0.46513	0.24097	0.63835	0.27528	0.48693	0.37391	0.1774	0.14462	-0.0086501	0.018134	0.070627	0.0098489	0.025294	0.1958	0.10624	0.2638	0.19035	0.0073635	0.072119	0.067943	0.090088	0.022024	0.017244	-0.032684	-0.0041241	0.041094	-0.032859	0.13531	0.18988	-0.012286	0.071357	0.0053081	0.020043	-0.13198	0.042011	0.025665	-0.0056748	0.01588	-0.091682	0.21918	-0.058674	0.12126	-0.025145
1.2462	0.94422	1.119	0.68452	0.14959	1.1669	0.21024	1.1624	0.73674	1.2741	0.78145	1.2521	0.74863	0.55828	0.50213	0.067494	0.24276	0.25612	0.28312	0.30293	0.68572	0.49276	0.89285	0.62485	0.25219	0.43853	0.35708	0.31918	0.23059	0.15333	0.12129	0.14643	0.23072	0.18209	0.44033	0.25632	0.15544	0.23964	0.17514	0.098987	0.072514	0.21106	0.17649	0.11701	0.12616	-0.02643	0.19658	0.098387	0.22424	0.1214
0.60109	0.60723	0.37289	0.42272	-0.31707	0.25445	-0.09789	1.0596	0.13908	0.73215	0.5934	0.57711	0.60481	0.63687	0.45155	0.13691	0.31014	0.086251	0.25039	0.40155	0.66858	0.67594	0.71462	0.75166	0.41637	0.51809	0.47299	0.45544	0.33755	0.42558	0.27594	0.38984	0.30494	0.34111	0.61908	0.40391	0.34572	0.39646	0.26742	0.43132	0.26471	0.50866	0.24686	0.32359	0.42873	0.20419	0.41921	0.32842	0.52372	0.38239
0.63795	0.69726	0.48914	0.46703	-0.055869	0.40822	0.2099	0.39238	0.26599	1.0734	0.49412	0.93353	0.87729	0.4903	0.4791	0.21889	0.32542	0.35167	0.36374	0.36694	0.48176	0.51943	0.61106	0.68344	0.0093849	0.18564	-0.0066635	-0.049663	-0.05632	0.08061	-0.10646	-0.048962	-0.10388	-0.1167	0.12115	0.087245	-0.040513	0.038059	-0.085375	-0.001487	-0.16394	-0.015029	-0.063409	-0.036381	-0.048725	-0.10227	0.031572	-0.087472	0.019051	-0.02924
0.67643	0.57225	0.54275	0.42606	0.026626	0.55937	0.17421	0.52926	0.3505	1.0061	0.41574	0.92832	0.58198	0.32404	0.3126	0.058993	0.13351	0.20603	0.17241	0.15157	0.35969	0.26153	0.53664	0.42974	0.071806	0.19011	0.10122	0.11653	0.056704	0.065099	-0.03808	0.055009	0.066287	-0.016174	0.21235	0.33434	0.0046201	0.091411	-0.0052616	0.06372	-0.12568	0.024565	0.012026	-0.036372	-0.045467	-0.10639	0.17018	-0.059854	0.04529	-0.023757
0.80434	0.91629	0.59394	0.53309	-0.2267	0.58796	0.094797	0.84801	0.36839	1.3147	0.78634	1.2709	0.94519	0.74797	0.66097	0.20912	0.41728	0.382	0.46903	0.48936	0.85375	0.72374	1.1068	0.94363	0.31254	0.45996	0.32832	0.29152	0.22602	0.24476	0.13268	0.20473	0.21852	0.1869	0.50266	0.48246	0.16518	0.2374	0.13624	0.28738	0.065003	0.22115	0.15427	0.071441	0.084471	-0.010695	0.2271	0.09748	0.16684	0.13331
0.32775	0.34662	0.24771	0.27274	-0.061849	0.16726	0.12981	0.17466	0.11829	0.6277	0.24479	0.48919	0.37872	0.22223	0.23925	0.063712	0.08923	0.15546	0.1438	0.10385	0.23651	0.16056	0.30101	0.30478	-0.031815	0.051191	-0.018733	0.036927	-0.039542	0.012226	-0.10817	0.032049	-0.016397	-0.11014	0.089327	0.35644	-0.049648	0.016936	-0.088276	0.1013	-0.16774	-0.0093423	-0.068906	-0.060413	-0.053468	-0.075916	0.1786	-0.1047	-0.0063385	-0.069517
0.57418	0.55827	0.48539	0.42304	0.024666	0.44402	0.19844	0.40407	0.30842	0.83534	0.44926	0.7884	0.54044	0.35976	0.38001	0.1024	0.14953	0.26087	0.28485	0.22853	0.43095	0.34248	0.57355	0.55059	0.022344	0.27118	0.0093478	-0.019481	-0.053456	0.025225	-0.11948	0.033967	-0.079299	-0.10893	0.11772	0.12095	-0.012617	0.021655	-0.08901	-0.020324	-0.11447	-0.0038917	-0.051657	-0.015756	-0.041725	-0.064144	0.11921	-0.05806	0.072904	-0.019973
0.54572	0.53071	0.42705	0.37203	-0.14682	0.42475	0.011751	0.72372	0.26833	0.878	0.46304	0.79006	0.48015	0.42241	0.35398	0.053037	0.18505	0.11457	0.21093	0.22139	0.49395	0.36725	0.67508	0.53222	0.34326	0.43363	0.3789	0.46537	0.29327	0.2342	0.14495	0.40829	0.35254	0.22992	0.55122	0.80162	0.18039	0.21067	0.11504	0.41503	0.062976	0.29935	0.11169	0.12612	0.13282	0.081027	0.4465	0.15287	0.2147	0.14255
0.31911	0.42898	0.19787	0.27867	-0.22476	0.1206	0.022984	0.34578	0.082674	0.79634	0.33213	0.5964	0.55294	0.39933	0.33071	0.15314	0.22412	0.1535	0.22255	0.23748	0.38271	0.37304	0.48383	0.52964	0.13571	0.18802	0.13018	0.15786	0.098281	0.18625	0.0095661	0.19076	0.097193	0.054699	0.30117	0.63347	0.063986	0.13992	0.0076259	0.37688	-0.037022	0.16205	0.018274	-0.0073427	0.0022325	-0.01946	0.22381	-0.016831	0.032527	-0.018904
0.74766	0.80913	0.59757	0.51276	-0.19593	0.6231	0.042401	0.92514	0.39387	1.1199	0.7364	1.1735	0.73801	0.68124	0.59793	0.13439	0.39538	0.29103	0.43027	0.46114	0.81867	0.66372	1.0681	0.81683	0.44668	0.60536	0.52503	0.51545	0.40898	0.30548	0.25085	0.37877	0.44614	0.38376	0.69977	0.68377	0.2776	0.34768	0.26444	0.41882	0.20805	0.37702	0.26475	0.1417	0.1595	0.065948	0.3236	0.20102	0.22002	0.21161
0.11101	0.18734	0.042139	0.18758	-0.20152	-0.071217	-0.07523	0.27495	-0.0043141	0.27212	0.20429	0.17157	0.1838	0.26573	0.20031	0.049207	0.10506	-0.0078685	0.16837	0.20789	0.29931	0.24726	0.31931	0.37955	0.38677	0.48324	0.34075	0.42034	0.25406	0.33457	0.13	0.60422	0.28326	0.19744	0.43326	0.75744	0.27692	0.16203	0.022604	0.52238	0.20503	0.36929	0.00072047	0.34807	0.36106	0.37904	0.84727	0.32697	0.34371	0.30031
0.2312	0.23285	0.13637	0.24907	-0.26949	0.041399	-0.12522	0.55896	0.046612	0.20197	0.2776	0.19595	0.13981	0.31637	0.19135	-0.0028221	0.15724	-0.077305	0.021848	0.16117	0.32	0.28305	0.30241	0.18985	0.67159	0.51888	0.98355	1.1804	0.82448	0.45983	0.52143	0.73885	0.96981	0.74232	0.94268	1.072	0.48254	0.53633	0.48217	0.73447	0.4169	0.68623	0.42172	0.37525	0.44746	0.39335	0.87806	0.52136	0.4445	0.40165
0.091669	0.1167	0.019342	0.12427	-0.17421	-0.073544	-0.050326	0.17782	-0.039574	0.33291	0.094809	0.17047	0.14497	0.11984	0.093043	0.0041796	-0.0015658	-0.039081	0.038724	0.037035	0.13791	0.045246	0.16059	0.19555	0.15566	0.20352	0.16332	0.2362	0.12181	0.14983	0.0030266	0.34776	0.14749	0.049918	0.24325	0.72303	0.098503	0.069739	-0.035305	0.37951	0.00069214	0.16181	-0.041042	0.12301	0.12927	0.12095	0.56196	0.074672	0.14278	0.077894
0.22818	0.23056	0.11177	0.19807	-0.25614	0.048609	-0.10771	0.45449	0.045736	0.27795	0.2449	0.2287	0.18206	0.27589	0.18147	0.023711	0.14282	-0.048613	0.038369	0.12476	0.29299	0.22183	0.29365	0.20128	0.46053	0.30628	0.74009	1.0249	0.62327	0.31456	0.31156	0.53959	0.73952	0.51546	0.70641	1.0378	0.28031	0.33895	0.27137	0.59225	0.2096	0.47455	0.24364	0.23965	0.28709	0.26052	0.69309	0.34006	0.27241	0.24178
0.2663	0.24755	0.15346	0.2163	-0.24609	0.10004	-0.10075	0.51743	0.057965	0.37523	0.24985	0.30559	0.19226	0.27114	0.17269	-0.0033147	0.11984	-0.050591	0.034532	0.10349	0.28625	0.20652	0.31177	0.18534	0.46556	0.31187	0.69405	0.95011	0.60016	0.32742	0.31577	0.56042	0.73441	0.52316	0.74417	1.1435	0.28995	0.36147	0.28622	0.63444	0.20046	0.47434	0.25561	0.21979	0.2695	0.22861	0.669	0.2928	0.2741	0.20742
0.24971	0.38403	0.12538	0.26532	-0.35459	0.0408	-0.15108	0.63214	0.041749	0.38483	0.45148	0.37876	0.3374	0.52005	0.374	0.10432	0.30967	0.020068	0.19456	0.34409	0.58067	0.53167	0.64961	0.56213	0.8024	0.65298	0.89166	1.0452	0.7674	0.69122	0.63765	0.83905	0.89118	0.85069	1.2052	1.1354	0.64693	0.65548	0.53668	1.013	0.60945	0.96106	0.47875	0.38027	0.44635	0.44717	0.69866	0.60889	0.43483	0.4681
0.016002	0.22674	-0.061125	0.12802	-0.28108	-0.17895	-0.073702	0.13493	-0.077211	0.40246	0.23249	0.19197	0.38857	0.35621	0.29252	0.1996	0.25148	0.081607	0.23836	0.2749	0.34987	0.39562	0.35323	0.58135	0.24164	0.23552	0.11636	0.14369	0.086901	0.4045	0.080027	0.32198	0.056123	0.096337	0.32893	0.57247	0.19669	0.26548	0.037221	0.5902	0.13634	0.35584	0.010953	0.12001	0.12686	0.19907	0.29597	0.15489	0.062501	0.097936
0.15884	0.32959	0.050113	0.21761	-0.33419	-0.047735	-0.12498	0.45511	-0.0045539	0.43697	0.36765	0.33384	0.3399	0.44208	0.34308	0.10641	0.25106	0.041665	0.21159	0.3044	0.48218	0.44858	0.52282	0.55834	0.56452	0.4398	0.5493	0.68387	0.45924	0.5649	0.37747	0.68574	0.51936	0.49557	0.80902	1.0542	0.43398	0.51823	0.3091	0.9368	0.39879	0.76477	0.24986	0.24487	0.28712	0.37494	0.57761	0.41529	0.25228	0.27123
0.041559	0.16266	-0.010802	0.15728	-0.22049	-0.076958	-0.10702	0.32343	-0.0092601	0.13684	0.25132	0.10708	0.14015	0.30545	0.21404	0.088821	0.18576	-0.021043	0.096455	0.21553	0.33719	0.3434	0.30063	0.36454	0.61759	0.405	0.55919	0.61644	0.46791	0.71387	0.5641	0.6283	0.51618	0.57955	0.78668	0.67441	0.54774	0.92393	0.66243	0.89616	0.58995	1.008	0.5213	0.3085	0.35882	0.46229	0.4785	0.58192	0.31515	0.35966
0.40552	0.424	0.32534	0.29778	-0.10524	0.27267	-0.0027573	0.49319	0.163	0.61638	0.38919	0.57666	0.41585	0.42271	0.34187	0.11041	0.19502	0.1439	0.33728	0.35758	0.49679	0.48483	0.62808	0.66883	0.39763	0.76127	0.24681	0.12341	0.15781	0.32214	0.14717	0.50801	0.13269	0.15545	0.3751	0.35207	0.31213	0.22424	0.13775	0.38759	0.25836	0.30038	0.11865	0.29375	0.30124	0.20539	0.34616	0.22927	0.43724	0.29053
-0.09676	-0.017081	-0.15902	-0.027072	-0.19478	-0.25698	-0.020436	-0.12938	-0.17959	0.14272	-0.075931	-0.012128	0.097244	0.0059365	0.0034264	0.014298	-0.010643	-0.0041664	0.0055607	-0.017597	-0.041666	-0.0088725	-0.044065	0.045874	-0.063048	-0.055487	-0.097189	-0.049552	-0.063415	-0.017957	-0.094062	0.055846	-0.047769	-0.12004	-0.04286	0.43659	-0.07465	-0.047173	-0.099491	0.17466	-0.16813	-0.079532	-0.094982	-0.1012	-0.070507	-0.072257	0.093254	-0.13678	-0.063863	-0.11199
0.26695	0.38266	0.17122	0.23657	-0.22468	0.096783	-0.031004	0.34853	0.052298	0.56783	0.33548	0.48703	0.38997	0.37305	0.32775	0.12376	0.19583	0.14089	0.30165	0.30703	0.42613	0.4099	0.52876	0.58493	0.36417	0.54167	0.20003	0.17764	0.15639	0.30313	0.10228	0.51041	0.16109	0.13401	0.3667	0.6978	0.21577	0.18419	0.059243	0.50219	0.16178	0.25539	0.024535	0.18918	0.19276	0.1961	0.40701	0.17463	0.20897	0.1758
0.37557	0.31483	0.29304	0.25921	-0.050364	0.24923	0.081295	0.33063	0.16117	0.57296	0.2454	0.50296	0.29688	0.22101	0.19984	0.0029451	0.045518	0.10126	0.17611	0.15473	0.25318	0.17642	0.38407	0.35086	0.21329	0.43036	0.18975	0.17552	0.13701	0.10279	0.013284	0.36942	0.13808	0.056132	0.23555	0.51006	0.093526	0.051443	-0.015628	0.25441	0.02434	0.088452	-0.015478	0.12713	0.12441	0.086534	0.42557	0.075615	0.21073	0.096835
0.13873	0.26047	0.089218	0.19873	-0.17695	0.01111	-0.12724	0.39771	0.040579	0.27857	0.30251	0.22393	0.2493	0.38604	0.30313	0.12969	0.17816	0.010347	0.24474	0.33597	0.44008	0.42982	0.49497	0.61809	0.6336	0.77468	0.42042	0.38447	0.32364	0.59113	0.31229	0.78316	0.28152	0.3498	0.61618	0.52639	0.53179	0.3926	0.20421	0.68651	0.49204	0.69115	0.1549	0.6282	0.63931	0.63496	0.74747	0.67809	0.70936	0.69575
0.080161	0.060043	0.076459	0.034222	0.017653	0.069255	-0.096491	0.12989	0.057708	0.075487	0.083392	0.079274	0.02066	0.10228	0.042896	-0.029066	-0.10412	-0.074228	0.037659	0.042255	0.15192	0.066589	0.18552	0.23037	0.21675	0.3577	0.06508	-0.0010225	0.026993	0.15386	0.047862	0.30523	-0.013871	0.036498	0.11419	0.045632	0.18221	0.052013	-0.010622	0.14296	0.17277	0.16921	0.0045563	0.19714	0.19724	0.16477	0.18755	0.15394	0.47133	0.17254
-0.050797	0.092614	-0.067733	0.059928	-0.12072	-0.1486	-0.078787	0.004891	-0.041448	0.25486	0.10443	0.074189	0.17376	0.16376	0.16005	0.080277	-0.002639	-0.010739	0.17281	0.14079	0.20298	0.16186	0.2414	0.45666	0.18767	0.37519	-0.060166	-0.086707	-0.087828	0.24275	-0.10452	0.38476	-0.15642	-0.1252	0.076673	0.35929	0.11104	-0.029972	-0.22476	0.34247	0.02794	0.15237	-0.22517	0.22759	0.17371	0.25881	0.43729	0.13077	0.17861	0.13508
0.071407	0.11474	0.056551	0.081584	-0.040592	0.033082	-0.081965	0.15012	0.073715	0.15799	0.16149	0.14768	0.12335	0.17423	0.14975	0.10267	0.054959	-0.0076077	0.16129	0.17842	0.24963	0.20618	0.29206	0.38789	0.35926	0.48824	0.15612	0.093452	0.10064	0.30999	0.10275	0.4053	0.0696	0.11198	0.21879	0.20162	0.25247	0.12341	0.01948	0.27315	0.25142	0.2613	0.0010981	0.44249	0.40021	0.40127	0.587	0.35177	0.36215	0.34808
0.0097159	0.084043	-0.0010723	0.061238	-0.063229	-0.037873	-0.098773	0.090307	0.0011079	0.12731	0.11846	0.079773	0.12521	0.16946	0.13611	0.12852	0.076548	-0.021534	0.13863	0.16593	0.21279	0.21562	0.23607	0.36675	0.40783	0.45677	0.22495	0.17212	0.17613	0.37233	0.17111	0.44375	0.13307	0.19106	0.27615	0.271	0.28938	0.19282	0.073618	0.35102	0.29567	0.36162	0.039662	0.60168	0.49475	0.54605	0.55372	0.44671	0.44265	0.47274
-0.016418	0.088501	-0.007247	0.033089	-0.058939	-0.042796	-0.05318	-0.035482	0.0089618	0.15933	0.11626	0.12815	0.1243	0.17197	0.16217	0.10508	0.04899	0.072047	0.27204	0.2344	0.24577	0.21729	0.29752	0.46511	0.22317	0.46955	-0.040311	-0.1087	-0.074984	0.18336	-0.052087	0.41389	-0.12647	-0.10029	0.028926	0.18069	0.12587	-0.047425	-0.14745	0.22243	0.14384	0.073186	-0.17146	0.29928	0.24839	0.29836	0.38824	0.19085	0.25555	0.23879
0.078225	0.16335	0.056056	0.093046	-0.08469	0.035049	-0.12943	0.15838	0.044237	0.1972	0.19176	0.20143	0.16823	0.27006	0.22169	0.10049	0.099715	0.014974	0.26003	0.27651	0.34113	0.32054	0.39885	0.50646	0.45365	0.70877	0.20658	0.13474	0.14002	0.36621	0.13355	0.62822	0.10325	0.13829	0.29131	0.31844	0.33455	0.1524	0.040256	0.41212	0.34416	0.34314	-0.00374	0.44282	0.38735	0.46011	0.70179	0.41285	0.35592	0.36363
0.10535	0.20161	0.080355	0.16586	-0.16587	0.0066362	-0.15979	0.28737	0.030593	0.16379	0.26772	0.1879	0.164	0.3656	0.27163	0.091183	0.15585	-0.0094517	0.25549	0.32959	0.4301	0.41246	0.44868	0.53772	0.68229	0.88938	0.51446	0.43383	0.40815	0.54657	0.36879	0.90254	0.39111	0.41576	0.59444	0.50508	0.58711	0.39304	0.26752	0.65761	0.57326	0.63828	0.21616	0.63718	0.61403	0.61767	0.87583	0.64532	0.5469	0.55226
-0.042466	-0.040536	-0.026886	-0.013427	-0.018788	-0.074011	-0.074969	-0.045657	-0.026468	0.0020163	-0.023692	-0.014055	-0.074717	-0.018993	-0.023768	-0.077559	-0.16525	-0.090247	0.0051377	-0.034339	0.032873	-0.085082	0.05921	0.075653	0.13145	0.26183	0.0037689	-0.040587	-0.0028738	0.058849	-0.015528	0.29754	-0.015679	-0.024375	0.030529	0.18997	0.1035	-0.032322	-0.081888	0.15122	0.058144	0.03946	-0.061606	0.14595	0.12445	0.13373	0.35287	0.048391	0.26018	0.05757
0.034284	0.19466	-0.0092919	0.094817	-0.20286	-0.079978	-0.12663	0.15632	-0.043451	0.27745	0.22377	0.18058	0.25733	0.31553	0.27239	0.16345	0.19802	0.048821	0.26581	0.31329	0.36444	0.38824	0.40657	0.59558	0.6265	0.56771	0.26825	0.20729	0.22464	0.53983	0.25132	0.55125	0.15826	0.23401	0.4025	0.40795	0.35065	0.23179	0.077142	0.53122	0.30521	0.39786	0.045134	0.35567	0.32661	0.41179	0.46499	0.4091	0.28303	0.36073
0.046341	0.26452	-0.014886	0.10442	-0.20954	-0.10171	-0.080782	0.066763	-0.069387	0.3671	0.23612	0.24635	0.4218	0.39535	0.34943	0.27759	0.31759	0.15525	0.39048	0.43846	0.41115	0.54587	0.43611	0.74206	0.33465	0.43437	0.063322	-0.026579	0.038287	0.5847	0.10029	0.313	-0.063525	0.074335	0.2488	0.17448	0.25896	0.17336	0.0095	0.38327	0.24128	0.28403	-0.019935	0.22177	0.18817	0.29271	0.21887	0.25682	0.12139	0.22709
0.13071	0.32366	0.045145	0.18352	-0.24779	-0.055809	-0.10367	0.299	-0.026118	0.41019	0.33614	0.2926	0.45285	0.4945	0.37435	0.27503	0.35268	0.099944	0.33541	0.44405	0.52047	0.61346	0.52816	0.77838	0.46452	0.50099	0.29807	0.23379	0.23071	0.66676	0.3154	0.46771	0.16971	0.31217	0.52743	0.4369	0.42009	0.50346	0.29816	0.66605	0.44542	0.57696	0.22729	0.26893	0.29989	0.32624	0.32419	0.36912	0.27469	0.31337
0.03484	0.13661	-0.0077755	0.11523	-0.21174	-0.085787	-0.17383	0.25153	-0.042176	0.10006	0.1968	0.090647	0.11103	0.28323	0.20328	0.10856	0.1514	-0.054211	0.16307	0.27971	0.31927	0.33481	0.31629	0.41263	0.89152	0.76402	0.56009	0.51521	0.50334	0.70286	0.58436	0.92081	0.52371	0.58709	0.69997	0.63092	0.6811	0.5988	0.48894	0.8455	0.68666	0.79464	0.40983	0.50876	0.52436	0.59682	0.70505	0.70647	0.45417	0.51859
0.10693	0.19321	0.064889	0.13616	-0.16223	0.0035028	-0.095455	0.18666	0.029336	0.22157	0.24032	0.23376	0.17048	0.3135	0.26496	0.097662	0.15463	0.057628	0.3089	0.32813	0.38308	0.34749	0.42512	0.50484	0.5662	0.74229	0.33004	0.28942	0.26312	0.38149	0.21835	0.85243	0.27486	0.2582	0.40684	0.60423	0.38803	0.23042	0.11827	0.6186	0.37343	0.38059	0.056076	0.31449	0.30141	0.38224	0.57498	0.38548	0.31991	0.29417
0.1039	0.20084	0.058392	0.13516	-0.19637	-0.0017658	-0.15478	0.29771	0.0069462	0.24042	0.25282	0.22485	0.18469	0.32909	0.25612	0.10265	0.14335	-0.0077693	0.25258	0.30078	0.41431	0.39741	0.44499	0.55983	0.62423	0.80688	0.40429	0.30385	0.31531	0.56878	0.38	0.97354	0.29995	0.36797	0.55918	0.59006	0.56717	0.45115	0.35405	0.8424	0.55758	0.61477	0.26014	0.38784	0.36704	0.44027	0.55592	0.48909	0.36959	0.37026
-0.34441	-0.31141	-0.26203	-0.23443	0.081248	-0.25518	-0.0053565	-0.46086	-0.14848	-0.30495	-0.28786	-0.34662	-0.28042	-0.30715	-0.21886	-0.06654	-0.23376	-0.081802	-0.13066	-0.24498	-0.2936	-0.33787	-0.32105	-0.23285	-0.33837	-0.2849	-0.39515	-0.37579	-0.33339	-0.27751	-0.31222	-0.22359	-0.3401	-0.37561	-0.43301	-0.18543	-0.27743	-0.33112	-0.33822	-0.26132	-0.3082	-0.38625	-0.31783	-0.146	-0.20591	-0.16335	-0.20849	-0.29693	-0.19096	-0.22501
0.0094814	0.11763	-0.00068366	0.01795	-0.066141	-0.0051905	-0.10746	-0.018835	0.034911	0.18822	0.15801	0.14316	0.13837	0.20832	0.20737	0.09863	0.041408	0.036152	0.26682	0.20727	0.30267	0.25187	0.34547	0.51082	0.20398	0.45115	-0.036044	-0.076696	-0.063949	0.19774	-0.072882	0.39484	-0.10081	-0.081852	0.054286	0.21179	0.10771	-0.018984	-0.15859	0.26266	0.1074	0.094166	-0.17663	0.16151	0.11247	0.21886	0.21987	0.10295	0.12381	0.086213
-0.29853	-0.20971	-0.28125	-0.19997	-0.091663	-0.31975	-0.12277	-0.35347	-0.2054	-0.16739	-0.20165	-0.27702	-0.12961	-0.12986	-0.10144	-0.0049581	-0.14122	-0.11414	-0.042168	-0.1078	-0.14048	-0.14285	-0.15865	0.0069489	-0.16616	-0.085349	-0.28151	-0.2667	-0.24447	-0.088241	-0.22553	-0.0025862	-0.26871	-0.29019	-0.25436	0.053898	-0.17343	-0.22	-0.286	-0.0012498	-0.20322	-0.20879	-0.27703	-0.059368	-0.10914	-0.032227	-0.021518	-0.18402	-0.12449	-0.14221
-0.2338	-0.23034	-0.19664	-0.23147	0.012444	-0.16308	-0.092812	-0.32092	-0.13969	-0.25942	-0.24446	-0.24265	-0.21234	-0.21802	-0.17602	0.0019043	-0.13415	-0.081172	-0.06977	-0.092824	-0.22461	-0.18332	-0.22865	-0.13317	-0.12164	-0.12872	-0.24031	-0.2527	-0.19705	-0.13137	-0.14075	-0.11883	-0.23373	-0.20997	-0.28303	-0.24389	-0.15427	-0.22586	-0.18811	-0.18547	-0.092049	-0.22648	-0.19242	0.008941	-0.03026	0.037384	-0.11818	-0.053128	-0.098349	-0.034044
-0.17226	-0.18277	-0.11504	-0.11774	0.063732	-0.13641	0.011126	-0.31684	-0.085139	-0.15177	-0.18493	-0.16219	-0.15771	-0.15365	-0.11518	-0.010804	-0.11848	-0.0095564	0.034474	-0.027452	-0.13529	-0.16255	-0.14055	-0.04622	-0.088029	-0.016323	-0.24259	-0.25779	-0.21115	-0.089598	-0.15006	-0.00097653	-0.23947	-0.20891	-0.24912	-0.1228	-0.090081	-0.21549	-0.20953	-0.11586	-0.074365	-0.19944	-0.1982	0.017915	-9.7618e-05	0.065058	0.023475	-0.0452	0.026277	0.0066003
-0.14656	-0.10346	-0.13732	-0.12279	-0.041306	-0.13878	-0.11721	-0.19504	-0.092196	-0.088542	-0.077729	-0.093561	-0.088771	-0.012471	-0.014679	-0.00041	-0.10883	-0.047319	0.094628	0.036406	0.042387	-0.035802	0.036927	0.15293	0.067385	0.24548	-0.1417	-0.20477	-0.13494	0.020174	-0.084658	0.22407	-0.17292	-0.13997	-0.12383	0.0060891	0.036656	-0.14349	-0.16331	0.058116	0.055191	-0.084366	-0.17337	0.095785	0.041694	0.11816	0.14092	0.015032	0.082029	0.030511
-0.23725	-0.22545	-0.17981	-0.18907	0.059484	-0.15687	-0.042735	-0.31357	-0.10447	-0.23754	-0.20618	-0.2371	-0.21356	-0.22523	-0.16146	-0.061116	-0.21637	-0.085674	-0.10428	-0.18909	-0.18773	-0.2489	-0.20439	-0.15524	-0.24216	-0.16477	-0.31815	-0.30712	-0.27341	-0.19148	-0.24943	-0.16797	-0.28333	-0.31594	-0.31914	-0.22972	-0.17654	-0.24028	-0.26658	-0.24333	-0.2259	-0.29979	-0.22932	-0.066942	-0.1075	-0.087116	-0.13578	-0.22003	-0.1275	-0.12562
-0.026009	0.057093	-0.037612	-0.0041872	-0.077378	-0.064014	-0.088569	-0.032199	-0.0090883	0.083296	0.097638	0.078173	0.079654	0.17718	0.161	0.1159	0.088035	0.048815	0.28746	0.27211	0.24711	0.23614	0.27422	0.42076	0.33851	0.51206	0.031672	-0.022564	0.013414	0.22903	0.023773	0.49291	-0.018659	0.022055	0.092409	0.23265	0.2048	0.023171	-0.072395	0.30635	0.23191	0.15764	-0.10157	0.25574	0.20659	0.33282	0.3614	0.2573	0.1793	0.20024
-0.15119	-0.17402	-0.10641	-0.12156	0.055088	-0.074543	-0.035888	-0.16007	-0.065611	-0.17201	-0.15797	-0.17628	-0.16732	-0.20514	-0.17197	-0.072679	-0.13922	-0.10263	-0.15407	-0.16231	-0.18863	-0.19602	-0.20503	-0.19957	-0.11604	-0.18163	-0.12684	-0.1124	-0.089418	-0.10965	-0.04836	-0.14062	-0.077395	-0.084064	-0.13399	-0.13692	-0.10331	-0.072882	-0.042426	-0.15049	-0.099131	-0.13181	-0.03741	-0.081706	-0.099405	-0.065934	-0.13485	-0.10179	-0.1126	-0.079682
-0.18738	-0.24919	-0.13435	-0.1483	0.1174	-0.10706	0.0084568	-0.25112	-0.07147	-0.2245	-0.23049	-0.25096	-0.23078	-0.29087	-0.21752	-0.063936	-0.18564	-0.082445	-0.16268	-0.20013	-0.27456	-0.29757	-0.28603	-0.27227	-0.15332	-0.20739	-0.20747	-0.19565	-0.15281	-0.13255	-0.10125	-0.16116	-0.14135	-0.16279	-0.22237	-0.16481	-0.13843	-0.12932	-0.10161	-0.1657	-0.13933	-0.18742	-0.10075	-0.064749	-0.08467	-0.067644	-0.074487	-0.12397	-0.10879	-0.08363
-0.21209	-0.29055	-0.19019	-0.22216	0.036076	-0.14431	-0.086906	-0.2194	-0.14191	-0.30068	-0.28913	-0.32465	-0.29726	-0.33316	-0.30987	-0.15704	-0.26288	-0.18665	-0.293	-0.31977	-0.3518	-0.36876	-0.39192	-0.43897	-0.20937	-0.29598	-0.15797	-0.10123	-0.10193	-0.18317	-0.095892	-0.23122	-0.063961	-0.13229	-0.19729	-0.20215	-0.13044	-0.11678	-0.070088	-0.19771	-0.20681	-0.18536	-0.030172	-0.14757	-0.15208	-0.15274	-0.19438	-0.17475	-0.1195	-0.16172
-0.06143	-0.10064	-0.056929	-0.075341	0.0046336	-0.029167	-0.033898	-0.014515	-0.041166	-0.12431	-0.10006	-0.11858	-0.10478	-0.11058	-0.12479	-0.059277	-0.055481	-0.09594	-0.13611	-0.10305	-0.12892	-0.11491	-0.14977	-0.19637	-0.033597	-0.11467	0.033735	0.045579	0.047248	-0.029369	0.044564	-0.079343	0.067881	0.058013	-0.0024934	-0.039075	-0.026398	0.026346	0.088772	-0.037237	-0.0084386	-0.013628	0.090556	-0.048483	-0.03865	-0.043642	-0.080949	-0.035128	-0.046231	-0.047335
-0.34792	-0.45543	-0.28236	-0.32415	0.092661	-0.21846	-0.13029	-0.40722	-0.20207	-0.51357	-0.46334	-0.49469	-0.46041	-0.48952	-0.4662	-0.20373	-0.33306	-0.29045	-0.42499	-0.43816	-0.5248	-0.50634	-0.58061	-0.60165	-0.39468	-0.52442	-0.31463	-0.23827	-0.23671	-0.33539	-0.1872	-0.40785	-0.20289	-0.24926	-0.3772	-0.37222	-0.2711	-0.27183	-0.17363	-0.36223	-0.30242	-0.33774	-0.12805	-0.31555	-0.32798	-0.26486	-0.42886	-0.30693	-0.33727	-0.31935
0.068992	-0.03429	0.026304	-0.02717	0.00031296	0.042535	-0.094963	0.091508	0.023688	-0.051418	-0.036803	-0.054489	-0.089935	-0.068842	-0.088881	-0.090172	-0.1476	-0.13935	-0.16491	-0.13782	-0.069366	-0.12366	-0.072458	-0.1361	0.013654	-0.02811	0.048312	0.058654	0.036636	-0.021108	0.014055	-0.021382	0.050389	0.028304	0.032342	-0.013056	0.017708	-0.022814	-0.00056458	-0.0052743	-0.026212	0.024556	0.024399	0.033102	0.024143	-0.046104	0.031607	-0.051435	0.096135	-0.056841
-0.006705	-0.070306	-0.0099313	-0.040414	0.028725	0.0062819	-0.028241	-0.0010888	0.0068761	-0.058885	-0.061515	-0.06183	-0.077975	-0.1012	-0.079637	-0.016169	-0.099744	-0.069252	-0.081879	-0.082608	-0.093692	-0.09929	-0.088206	-0.10866	-0.014237	-0.028021	-0.034355	-0.016408	-0.046091	-0.046872	-0.038899	0.0098533	-0.030816	-0.036714	-0.043498	-0.030505	-0.025181	-0.045321	-0.062675	-0.033287	-0.039142	-0.047377	-0.067942	0.010036	-0.0092401	-0.022231	0.099561	-0.034069	0.00033588	-0.053385
0.017497	-0.088293	-0.019833	-0.048848	0.020848	-0.0061541	-0.011656	-0.0027463	-0.017431	-0.068802	-0.11084	-0.11308	-0.078813	-0.16436	-0.12821	-0.02486	-0.10276	-0.093257	-0.15344	-0.13287	-0.18436	-0.15839	-0.18997	-0.19778	-0.051058	-0.12121	-0.025784	0.01258	-0.012004	-0.05619	-0.028656	-0.056588	0.014926	-0.031746	-0.031755	-0.02054	-0.040486	-0.015387	0.0012123	-0.037807	-0.088057	-0.041054	0.0043824	-0.013144	-0.0065545	-0.036054	0.072287	-0.040965	-0.010563	-0.055328
-0.16233	-0.26029	-0.15506	-0.20251	0.058182	-0.1075	-0.10761	-0.21564	-0.1019	-0.25563	-0.24282	-0.26472	-0.24359	-0.27214	-0.2587	-0.11467	-0.26496	-0.21281	-0.28687	-0.2961	-0.28393	-0.32924	-0.30396	-0.31308	-0.21109	-0.2222	-0.19576	-0.18854	-0.16057	-0.19162	-0.1302	-0.19408	-0.16774	-0.17594	-0.24478	-0.22564	-0.16605	-0.19041	-0.152	-0.22178	-0.20076	-0.20915	-0.13893	-0.11647	-0.13792	-0.16298	-0.19166	-0.2472	-0.11	-0.18529
0.13318	-0.012865	0.055998	0.022301	0.0022939	0.037505	-0.035819	0.11714	-0.01537	0.032394	-0.029409	-0.035122	0.03785	-0.033728	-0.094906	-0.02022	-0.028889	-0.10137	-0.14938	-0.081745	-0.065549	-0.038606	-0.077368	-0.092018	-0.035627	-0.075175	0.029839	0.043364	0.021013	0.0049113	0.014037	-0.072447	0.018068	0.017028	0.031418	-0.010306	-0.025783	0.015992	0.016141	0.00018568	-0.071191	0.024995	0.032067	0.0023125	0.025153	-0.068893	0.0057365	-0.056058	0.072063	-0.021267
0.02985	-0.075178	0.016306	-0.038022	0.00033722	0.035077	-0.095015	0.06951	-0.020801	-0.13217	-0.07965	-0.10668	-0.11316	-0.13183	-0.15144	-0.048136	-0.069888	-0.15578	-0.20464	-0.13289	-0.14096	-0.11101	-0.15176	-0.21496	0.037571	-0.061707	0.059583	0.1002	0.071924	-0.0091254	0.071985	-0.052776	0.098655	0.089042	0.04853	-0.06689	0.0084362	0.04005	0.074596	-0.0265	-0.0046886	0.029907	0.081254	0.047381	0.051681	-0.014186	0.0070774	0.031468	0.056965	-0.0035494
0.13735	0.11404	0.11498	0.104	-0.025568	0.10908	-0.096823	0.21858	0.085285	0.10217	0.15318	0.12583	0.076884	0.11146	0.072334	0.035144	0.030487	-0.083376	-0.035487	0.052669	0.14314	0.12721	0.16928	0.13834	0.26309	0.26335	0.22734	0.20985	0.18059	0.19859	0.16304	0.18355	0.16402	0.18878	0.25305	0.091576	0.19846	0.19145	0.15928	0.16096	0.19317	0.24397	0.14055	0.51646	0.4842	0.21688	0.23815	0.24083	0.50347	0.34642
0.27555	0.28924	0.15127	0.21108	-0.17677	0.079116	-0.027961	0.38757	0.061813	0.64408	0.22693	0.39091	0.37452	0.2445	0.207	0.062053	0.070477	0.0052406	0.095548	0.10623	0.24771	0.18845	0.33364	0.39521	0.12515	0.20589	0.078078	0.12821	0.03464	0.18076	-0.041705	0.24958	0.038743	-0.021942	0.23342	0.57097	0.070391	0.061653	-0.090736	0.32942	-0.058366	0.17162	-0.079896	0.093714	0.087245	0.08541	0.43142	0.029571	0.12045	0.056071
-0.29301	-0.27637	-0.2611	-0.13674	0.018715	-0.31837	0.087408	-0.40434	-0.19198	-0.28791	-0.27886	-0.3664	-0.21177	-0.29624	-0.23311	-0.08234	-0.14852	-0.062086	-0.2285	-0.27009	-0.3729	-0.32271	-0.43664	-0.39008	-0.35918	-0.45317	-0.27656	-0.17514	-0.21236	-0.26324	-0.20922	-0.31026	-0.17181	-0.26111	-0.28955	-0.11637	-0.25051	-0.16411	-0.16373	-0.21758	-0.32885	-0.25322	-0.14718	-0.26213	-0.24635	-0.23301	-0.1698	-0.28551	-0.18407	-0.23664
-0.28859	-0.22425	-0.22596	-0.18779	0.035223	-0.248	-0.087389	-0.38207	-0.13344	-0.12124	-0.20939	-0.21958	-0.15055	-0.18239	-0.12624	-0.046165	-0.2525	-0.13174	-0.065669	-0.15817	-0.15306	-0.22318	-0.13722	0.045135	-0.19205	-0.01514	-0.37834	-0.40467	-0.33967	-0.12428	-0.31475	-0.048162	-0.40471	-0.3891	-0.34169	-0.13372	-0.18728	-0.29612	-0.38254	-0.15348	-0.23934	-0.24827	-0.36024	-0.046122	-0.12492	-0.049435	-0.010843	-0.20728	-0.10276	-0.13304
-0.41416	-0.41093	-0.32612	-0.24913	0.1238	-0.34286	0.041177	-0.56974	-0.21508	-0.46852	-0.40367	-0.48878	-0.37798	-0.41126	-0.32763	-0.12426	-0.27036	-0.13864	-0.26121	-0.33233	-0.46565	-0.41617	-0.52601	-0.42089	-0.47048	-0.48989	-0.4269	-0.3409	-0.3558	-0.37932	-0.33453	-0.39129	-0.33824	-0.4032	-0.46054	-0.31718	-0.34756	-0.31537	-0.31041	-0.3954	-0.38768	-0.38285	-0.27875	-0.30893	-0.33304	-0.26075	-0.30276	-0.35745	-0.26604	-0.29997
-0.18064	-0.16551	-0.17052	-0.07347	-0.01882	-0.24024	0.034933	-0.27278	-0.13398	-0.085804	-0.1554	-0.17558	-0.14302	-0.19076	-0.13126	-0.083927	-0.1901	-0.066641	-0.12948	-0.20407	-0.19367	-0.28187	-0.21641	-0.18066	-0.22506	-0.18466	-0.21442	-0.156	-0.18552	-0.18285	-0.22184	-0.082183	-0.17619	-0.26346	-0.21072	0.12823	-0.17842	-0.16694	-0.20077	-0.082518	-0.25504	-0.20618	-0.18362	-0.09854	-0.093689	-0.11948	0.10094	-0.21447	-0.03816	-0.1213
0.03356	0.072482	0.010019	0.088685	-0.06292	-0.069241	0.038943	-0.032569	-0.020878	0.29836	0.030756	0.13143	0.11248	0.031407	0.059123	0.0016698	-0.066306	0.0054991	0.03808	-0.031934	0.036566	-0.025329	0.072234	0.15916	-0.084604	0.03666	-0.13622	-0.087198	-0.13389	-0.022433	-0.18477	0.10151	-0.13468	-0.21157	-0.030687	0.35926	-0.080371	-0.088106	-0.20172	0.10975	-0.19449	-0.061894	-0.18749	-0.036856	-0.069324	-0.041423	0.21692	-0.13111	-0.007716	-0.091092
-0.13936	0.029265	-0.20754	-0.0077585	-0.27845	-0.33414	-0.09227	-0.10427	-0.20563	0.14682	-0.014712	-0.036563	0.17918	0.11654	0.10013	0.09589	0.092031	-0.011366	0.088544	0.10759	0.057766	0.13356	0.047379	0.25357	0.091393	0.096272	-0.029899	0.0066613	-0.016894	0.14368	-0.030579	0.23758	-0.020065	-0.055769	0.074448	0.55121	0.030174	0.014027	-0.084601	0.45554	-0.057186	0.061601	-0.081451	0.026131	0.033538	0.079118	0.23751	-0.01056	-0.010467	-0.010832
-0.17196	-0.16986	-0.12756	-0.062824	0.071562	-0.17166	0.044308	-0.26121	-0.074134	-0.059501	-0.15707	-0.16131	-0.11157	-0.18923	-0.13167	-0.062791	-0.2053	-0.0697	-0.10167	-0.17002	-0.18002	-0.25623	-0.17253	-0.10656	-0.11805	-0.047511	-0.22631	-0.23857	-0.18972	-0.066615	-0.16819	-0.028648	-0.19829	-0.21456	-0.19583	-0.0381	-0.082271	-0.14415	-0.1771	-0.080226	-0.15783	-0.13679	-0.15415	0.014704	-0.023121	-0.030186	0.13347	-0.12661	0.034387	-0.061805
-0.21827	-0.10219	-0.18455	-0.066367	-0.03395	-0.24907	-0.0092354	-0.27201	-0.097882	-0.055594	-0.062578	-0.15124	-0.052351	-0.065285	0.0085672	-0.0055722	-0.12533	-0.023964	0.040454	-0.059405	-0.019667	-0.10647	-0.027162	0.11045	-0.09759	0.035044	-0.23479	-0.22971	-0.2122	-0.037714	-0.21934	0.086773	-0.23207	-0.26482	-0.18079	0.13561	-0.10114	-0.19911	-0.28827	0.029635	-0.15093	-0.14295	-0.27856	0.076437	0.024456	0.032756	0.22639	-0.11825	0.010011	-0.040835
0.0052972	0.0010246	-0.043444	0.062299	-0.10421	-0.12978	-0.024564	0.025636	-0.069632	0.13288	-0.007205	0.021408	0.012913	0.0077204	-0.00098126	-0.069798	-0.10446	-0.053434	-0.011047	-0.039469	0.0088678	-0.072075	0.022024	0.050916	0.13252	0.19163	0.10984	0.15082	0.092191	0.079823	-0.0016213	0.34619	0.12708	0.020057	0.12724	0.54158	0.066733	0.020996	-0.046455	0.27715	-0.021745	0.068296	-0.039042	0.14403	0.15865	0.10489	0.55487	0.041677	0.22608	0.08569
-0.20196	-0.3083	-0.17872	-0.13085	0.090227	-0.21308	0.051484	-0.34345	-0.14848	-0.32744	-0.3444	-0.36637	-0.29155	-0.35205	-0.3091	-0.16555	-0.24024	-0.1426	-0.28172	-0.30884	-0.42227	-0.40447	-0.46638	-0.47036	-0.29131	-0.34598	-0.21364	-0.14427	-0.16525	-0.25446	-0.16185	-0.26022	-0.12463	-0.18728	-0.26633	-0.17254	-0.17887	-0.17141	-0.12178	-0.24439	-0.24299	-0.22852	-0.077468	-0.17216	-0.14173	-0.18359	-0.13483	-0.2321	-0.023712	-0.18419
-0.21254	-0.27901	-0.17933	-0.14411	0.085729	-0.21746	0.077012	-0.37613	-0.15553	-0.26539	-0.31179	-0.30716	-0.24071	-0.32472	-0.27013	-0.13504	-0.22099	-0.074694	-0.2098	-0.25649	-0.37881	-0.37191	-0.40769	-0.3847	-0.31367	-0.30575	-0.26788	-0.22927	-0.222	-0.28998	-0.21208	-0.24469	-0.19758	-0.25104	-0.32452	-0.16265	-0.21177	-0.22381	-0.17206	-0.24747	-0.27599	-0.28268	-0.13523	-0.18593	-0.16976	-0.18409	-0.12122	-0.24351	-0.11136	-0.19057
-0.19909	-0.21296	-0.17654	-0.13366	0.0061022	-0.18338	-0.016618	-0.23129	-0.13345	-0.20485	-0.20265	-0.24661	-0.17004	-0.19234	-0.17091	-0.0061084	-0.093597	-0.079424	-0.090464	-0.1018	-0.21027	-0.19283	-0.23381	-0.17405	-0.026358	-0.11309	-0.12775	-0.12734	-0.10263	-0.024164	-0.053091	-0.037256	-0.092177	-0.1019	-0.15486	-0.038142	-0.063005	-0.086542	-0.073922	-0.027563	-0.082893	-0.094648	-0.079982	-0.0010528	-0.017597	0.020534	0.052891	-0.011228	-0.043486	-0.01641
-0.30859	-0.40368	-0.27822	-0.26105	0.066246	-0.26467	-0.024581	-0.36891	-0.1813	-0.4314	-0.38597	-0.44646	-0.38602	-0.42474	-0.38867	-0.17167	-0.31387	-0.22212	-0.39236	-0.41211	-0.47235	-0.50423	-0.53062	-0.5693	-0.35637	-0.44515	-0.25201	-0.19104	-0.18653	-0.32213	-0.17818	-0.332	-0.16198	-0.21014	-0.33453	-0.22402	-0.25779	-0.19747	-0.10948	-0.28278	-0.27866	-0.28937	-0.11907	-0.23151	-0.22851	-0.26824	-0.24469	-0.29728	-0.18768	-0.24508
-0.34933	-0.42362	-0.3089	-0.25442	0.077297	-0.31642	-0.00073046	-0.46084	-0.22005	-0.41608	-0.42275	-0.47641	-0.35829	-0.44079	-0.39591	-0.14898	-0.29059	-0.22116	-0.3976	-0.40902	-0.53353	-0.51419	-0.58414	-0.5912	-0.41653	-0.48684	-0.31759	-0.25467	-0.24383	-0.33696	-0.23462	-0.37641	-0.21929	-0.28305	-0.37458	-0.27129	-0.28766	-0.23322	-0.17041	-0.33628	-0.34431	-0.31653	-0.15185	-0.26045	-0.27152	-0.27035	-0.25154	-0.34919	-0.21034	-0.2758
-0.56493	-0.68381	-0.47514	-0.52671	0.14399	-0.3857	-0.1133	-0.68546	-0.31848	-0.78989	-0.69289	-0.76198	-0.66486	-0.68148	-0.62124	-0.23808	-0.45088	-0.3342	-0.53395	-0.59706	-0.77892	-0.74574	-0.86186	-0.84899	-0.63042	-0.75375	-0.52591	-0.4304	-0.40258	-0.56374	-0.35482	-0.62039	-0.36841	-0.42338	-0.65052	-0.53981	-0.46314	-0.45298	-0.31244	-0.58312	-0.46325	-0.55354	-0.28043	-0.42644	-0.47049	-0.38674	-0.60216	-0.47288	-0.47704	-0.42901
-0.50192	-0.57561	-0.41363	-0.45525	0.12454	-0.35539	-0.12296	-0.65438	-0.26888	-0.5936	-0.58134	-0.61144	-0.53451	-0.57075	-0.50622	-0.21293	-0.45836	-0.3063	-0.43476	-0.5164	-0.62471	-0.65141	-0.67414	-0.60697	-0.55774	-0.55925	-0.54883	-0.50214	-0.45124	-0.47493	-0.40672	-0.51145	-0.45778	-0.49338	-0.64031	-0.49749	-0.43753	-0.45285	-0.3899	-0.52428	-0.46507	-0.52989	-0.35434	-0.34369	-0.40894	-0.31974	-0.47985	-0.47438	-0.39386	-0.38243
-0.45443	-0.4218	-0.34854	-0.29012	0.10423	-0.356	0.015538	-0.60643	-0.21377	-0.42624	-0.38931	-0.46994	-0.3813	-0.41007	-0.30823	-0.10568	-0.31131	-0.13206	-0.21917	-0.34023	-0.42759	-0.4317	-0.47009	-0.33431	-0.47199	-0.42116	-0.48873	-0.44008	-0.40312	-0.37308	-0.39625	-0.3428	-0.42013	-0.46271	-0.52466	-0.30324	-0.36592	-0.36995	-0.38511	-0.38474	-0.3924	-0.44005	-0.36237	-0.26303	-0.31199	-0.24169	-0.29441	-0.37332	-0.29076	-0.29721
-0.4416	-0.55935	-0.40564	-0.37534	0.057588	-0.36553	-0.03321	-0.49258	-0.28642	-0.67376	-0.57219	-0.65524	-0.54082	-0.57951	-0.53095	-0.23364	-0.32007	-0.2614	-0.49918	-0.51283	-0.70183	-0.6349	-0.78199	-0.85802	-0.49537	-0.6894	-0.31871	-0.21555	-0.21797	-0.42959	-0.2049	-0.49375	-0.15744	-0.22945	-0.42516	-0.29962	-0.32502	-0.24402	-0.10461	-0.38103	-0.34783	-0.35973	-0.080068	-0.35976	-0.33441	-0.32964	-0.42712	-0.37143	-0.30683	-0.33358
-0.35985	-0.47818	-0.27323	-0.31171	0.16731	-0.23237	-0.011534	-0.48324	-0.18481	-0.52734	-0.49422	-0.5123	-0.49924	-0.53569	-0.47562	-0.23601	-0.42636	-0.24486	-0.4509	-0.50989	-0.59549	-0.67136	-0.64347	-0.72974	-0.43386	-0.50189	-0.34769	-0.29426	-0.25631	-0.39853	-0.23105	-0.41129	-0.21768	-0.27699	-0.44094	-0.38742	-0.27055	-0.29204	-0.1825	-0.41327	-0.33804	-0.37335	-0.14139	-0.27078	-0.29888	-0.2895	-0.35357	-0.35854	-0.23943	-0.29959
-0.4129	-0.47237	-0.33755	-0.34798	0.11175	-0.28924	-0.083918	-0.51772	-0.22414	-0.53656	-0.49429	-0.54493	-0.45611	-0.49702	-0.42936	-0.19542	-0.3558	-0.23409	-0.38861	-0.44415	-0.55489	-0.52913	-0.61401	-0.57836	-0.47635	-0.56283	-0.39725	-0.32812	-0.31396	-0.41248	-0.29124	-0.43081	-0.29572	-0.33787	-0.49825	-0.35734	-0.35075	-0.3393	-0.26533	-0.40774	-0.35605	-0.43774	-0.21942	-0.29543	-0.32309	-0.25342	-0.44655	-0.35624	-0.31809	-0.31654
-0.25779	-0.24405	-0.21729	-0.2156	0.013984	-0.19858	-0.066796	-0.34815	-0.13678	-0.27799	-0.24056	-0.2889	-0.20779	-0.2128	-0.17375	-0.051768	-0.13947	-0.10458	-0.097567	-0.15293	-0.21887	-0.18725	-0.24889	-0.1479	-0.27783	-0.25392	-0.30495	-0.26889	-0.25377	-0.21876	-0.2337	-0.21815	-0.25722	-0.27185	-0.3406	-0.18826	-0.2368	-0.25283	-0.24268	-0.22365	-0.21875	-0.28838	-0.22719	-0.14272	-0.18091	-0.11648	-0.26702	-0.21588	-0.18494	-0.17834
-0.47228	-0.53369	-0.39717	-0.36568	0.10458	-0.38545	0.0056596	-0.63641	-0.26808	-0.58661	-0.52887	-0.57987	-0.49213	-0.51223	-0.4338	-0.16464	-0.33708	-0.15397	-0.27849	-0.36964	-0.56396	-0.57162	-0.61727	-0.58718	-0.39765	-0.47287	-0.42607	-0.38867	-0.32917	-0.35392	-0.26713	-0.32086	-0.30387	-0.33376	-0.51004	-0.3005	-0.29694	-0.32869	-0.23474	-0.35027	-0.28734	-0.42534	-0.2276	-0.28259	-0.29528	-0.20115	-0.30927	-0.30178	-0.25296	-0.27041
-0.39561	-0.28809	-0.28752	-0.26322	0.081798	-0.26207	-0.02763	-0.5125	-0.17655	-0.34799	-0.28339	-0.37838	-0.16972	-0.21371	-0.13304	0.07399	-0.02207	-0.026123	-0.0074012	-0.048536	-0.22738	0.016917	-0.28665	0.05375	-0.37056	-0.37595	-0.44764	-0.40486	-0.39362	-0.27688	-0.35196	-0.35976	-0.42691	-0.43598	-0.47697	-0.42618	-0.36312	-0.37735	-0.40802	-0.37038	-0.34334	-0.39808	-0.3972	-0.21155	-0.28682	-0.12237	-0.39288	-0.24743	-0.3726	-0.23465
-0.29363	-0.10549	-0.22909	-0.11279	-0.011341	-0.28993	0.021348	-0.43624	-0.14754	-0.03719	-0.10716	-0.17915	0.050731	-0.058004	0.036166	0.11559	0.0096163	0.058518	0.10499	0.024072	-0.035828	0.09533	-0.063073	0.28739	-0.3116	-0.22566	-0.42581	-0.38538	-0.38294	-0.15709	-0.36953	-0.20192	-0.42942	-0.44868	-0.37097	-0.15572	-0.29926	-0.29669	-0.43	-0.18423	-0.34922	-0.30154	-0.41474	-0.16424	-0.23301	-0.10747	-0.1749	-0.25402	-0.28059	-0.21359
-0.22393	-0.095285	-0.26312	-0.099471	-0.19046	-0.35162	-0.068195	-0.24816	-0.2359	-0.0058675	-0.12162	-0.18427	0.11894	0.012836	-0.0086961	0.11803	0.11899	-0.038221	-0.0036341	0.026963	-0.074558	0.094322	-0.12099	0.12614	-0.22772	-0.27233	-0.24245	-0.18867	-0.20726	-0.021703	-0.1809	-0.19376	-0.23714	-0.23291	-0.17895	0.040464	-0.18219	-0.096653	-0.18515	-0.0010537	-0.21603	-0.12944	-0.17112	-0.17161	-0.16793	-0.13241	-0.15858	-0.20958	-0.20743	-0.18421
-0.29983	-0.24987	-0.21274	-0.21448	0.10156	-0.16086	-0.037574	-0.37661	-0.11184	-0.26577	-0.23639	-0.27481	-0.18533	-0.21302	-0.13952	0.019046	-0.10705	-0.064198	-0.046474	-0.081134	-0.20193	-0.086241	-0.21412	-0.01022	-0.21093	-0.19886	-0.30378	-0.28373	-0.25849	-0.16729	-0.22595	-0.18887	-0.30225	-0.30266	-0.34145	-0.28751	-0.23209	-0.24712	-0.2784	-0.25636	-0.20082	-0.24182	-0.27738	-0.07663	-0.14614	-0.026772	-0.21961	-0.13693	-0.19501	-0.10762
-0.25358	-0.19809	-0.16657	-0.18506	0.11892	-0.12035	-0.028188	-0.35163	-0.065241	-0.20574	-0.17719	-0.1955	-0.159	-0.16228	-0.073426	0.026194	-0.12291	-0.017561	0.02568	-0.052775	-0.11486	-0.0461	-0.11619	0.10076	-0.15529	-0.091682	-0.29684	-0.31327	-0.27682	-0.15074	-0.24927	-0.11939	-0.31869	-0.30879	-0.34052	-0.26697	-0.21912	-0.26843	-0.33548	-0.24348	-0.17358	-0.24566	-0.3379	-0.020461	-0.098087	0.027096	-0.15214	-0.098205	-0.15949	-0.070915
-0.32167	-0.52142	-0.31816	-0.39131	0.05447	-0.22666	-0.13236	-0.32831	-0.25073	-0.64632	-0.56491	-0.5837	-0.52797	-0.55417	-0.56842	-0.24502	-0.29457	-0.32893	-0.5691	-0.51008	-0.6867	-0.60313	-0.74856	-0.88461	-0.40715	-0.65786	-0.21539	-0.10891	-0.13455	-0.38089	-0.083069	-0.49445	-0.05245	-0.11187	-0.3299	-0.35805	-0.27379	-0.21222	-0.028898	-0.37355	-0.27097	-0.27931	0.0016209	-0.38767	-0.37706	-0.33853	-0.49286	-0.31638	-0.36117	-0.34777
-0.54056	-0.66243	-0.47133	-0.45249	0.10332	-0.42398	-0.057326	-0.62399	-0.34431	-0.82662	-0.68416	-0.80566	-0.61976	-0.66208	-0.61593	-0.21538	-0.30914	-0.30899	-0.56577	-0.54825	-0.81401	-0.66896	-0.92327	-0.93515	-0.5766	-0.81283	-0.39919	-0.27309	-0.27975	-0.49245	-0.24089	-0.60746	-0.21252	-0.28504	-0.52155	-0.44184	-0.40745	-0.32855	-0.17995	-0.48258	-0.41267	-0.43477	-0.14947	-0.41603	-0.42627	-0.37096	-0.53684	-0.41403	-0.41579	-0.40023
-0.42853	-0.42136	-0.42915	-0.35118	-0.075678	-0.42121	-0.15716	-0.48305	-0.32634	-0.42811	-0.43168	-0.53194	-0.24715	-0.33084	-0.3124	-0.016168	-0.10246	-0.21246	-0.2492	-0.22712	-0.42981	-0.25633	-0.5021	-0.30756	-0.36219	-0.4465	-0.37433	-0.32696	-0.29338	-0.23235	-0.2441	-0.35856	-0.31365	-0.31871	-0.43522	-0.22264	-0.31815	-0.28581	-0.2574	-0.23552	-0.3219	-0.34555	-0.24492	-0.21322	-0.22997	-0.15821	-0.33445	-0.29071	-0.29753	-0.23904
-0.37029	-0.50552	-0.35335	-0.35744	0.034026	-0.29211	-0.077259	-0.3647	-0.25334	-0.62442	-0.52452	-0.60439	-0.47027	-0.51491	-0.49702	-0.14598	-0.19472	-0.259	-0.45935	-0.4181	-0.62682	-0.51128	-0.71159	-0.76346	-0.34643	-0.60606	-0.22717	-0.12769	-0.12713	-0.30736	-0.072648	-0.42797	-0.060627	-0.11351	-0.32011	-0.26067	-0.24074	-0.17159	-0.0010965	-0.27565	-0.22554	-0.2712	0.010113	-0.29991	-0.28276	-0.24929	-0.42522	-0.25459	-0.30685	-0.26487
-0.48357	-0.53376	-0.45547	-0.38598	-0.026619	-0.45317	-0.092386	-0.52646	-0.36368	-0.63924	-0.57588	-0.67461	-0.43658	-0.51537	-0.48565	-0.13978	-0.21896	-0.26609	-0.46223	-0.43392	-0.66371	-0.51644	-0.75992	-0.73322	-0.45295	-0.65533	-0.33751	-0.23295	-0.22552	-0.37024	-0.19176	-0.47907	-0.17855	-0.25243	-0.4355	-0.26146	-0.33043	-0.27152	-0.13602	-0.30786	-0.36449	-0.37341	-0.10664	-0.32484	-0.29689	-0.28808	-0.41923	-0.34753	-0.32636	-0.30589
-0.3503	-0.44954	-0.29268	-0.29903	0.05407	-0.2431	-0.047815	-0.32127	-0.21802	-0.57009	-0.44966	-0.54198	-0.41007	-0.41057	-0.41113	-0.091372	-0.072861	-0.19718	-0.35478	-0.27976	-0.53228	-0.33177	-0.61545	-0.60844	-0.28067	-0.53522	-0.16096	-0.080437	-0.087036	-0.2336	-0.043113	-0.37754	-0.032119	-0.063664	-0.25054	-0.28047	-0.20382	-0.13106	0.00071621	-0.25964	-0.17067	-0.20922	-0.002006	-0.23336	-0.2145	-0.15646	-0.36293	-0.1733	-0.27086	-0.18634
-0.3211	-0.44498	-0.30593	-0.33009	0.0054638	-0.24798	-0.11661	-0.28587	-0.25218	-0.57434	-0.45974	-0.53588	-0.4091	-0.40743	-0.43403	-0.12569	-0.10235	-0.24458	-0.39104	-0.31161	-0.52308	-0.3138	-0.6134	-0.60897	-0.31748	-0.57941	-0.16789	-0.081652	-0.10075	-0.25359	-0.055033	-0.42172	-0.050475	-0.068567	-0.25463	-0.30344	-0.24062	-0.14032	-0.0087924	-0.28178	-0.18906	-0.22375	0.0042472	-0.30667	-0.278	-0.22758	-0.43927	-0.2231	-0.33325	-0.26073
-0.41129	-0.53363	-0.33377	-0.39228	0.10963	-0.24402	-0.11006	-0.44774	-0.2425	-0.63969	-0.54142	-0.58661	-0.5067	-0.53256	-0.50638	-0.1732	-0.24751	-0.27733	-0.44199	-0.4094	-0.62158	-0.4649	-0.68394	-0.65923	-0.4095	-0.63614	-0.30355	-0.21337	-0.21386	-0.34789	-0.15738	-0.49265	-0.17264	-0.21132	-0.40922	-0.44004	-0.335	-0.26658	-0.13478	-0.43131	-0.30253	-0.3511	-0.12068	-0.32706	-0.34787	-0.25934	-0.50265	-0.30503	-0.35893	-0.30577
-0.52416	-0.54483	-0.42454	-0.39091	0.10371	-0.38379	-0.038942	-0.60187	-0.28667	-0.63047	-0.53343	-0.641	-0.47024	-0.51452	-0.43569	-0.096116	-0.23533	-0.18767	-0.34264	-0.367	-0.60138	-0.46861	-0.66725	-0.56097	-0.35974	-0.53643	-0.38044	-0.31638	-0.26782	-0.28189	-0.20516	-0.42147	-0.25393	-0.29565	-0.47279	-0.38949	-0.29984	-0.29747	-0.21609	-0.37398	-0.32203	-0.38287	-0.21165	-0.2128	-0.24546	-0.16596	-0.34381	-0.2363	-0.28452	-0.21087
-0.32125	-0.3717	-0.27118	-0.34874	0.055949	-0.19556	-0.1465	-0.35694	-0.19163	-0.42774	-0.37071	-0.39545	-0.35894	-0.34637	-0.32167	-0.085325	-0.21795	-0.18434	-0.21602	-0.23662	-0.35689	-0.31346	-0.37064	-0.29685	-0.093995	-0.23249	-0.2386	-0.23855	-0.17161	-0.16873	-0.087824	-0.19614	-0.17086	-0.16992	-0.30305	-0.2802	-0.15982	-0.22471	-0.16732	-0.2299	-0.12097	-0.23145	-0.17104	-0.09468	-0.15829	-0.037793	-0.24904	-0.1182	-0.19565	-0.12721
-0.47988	-0.50063	-0.42532	-0.36958	0.01879	-0.41413	-0.06843	-0.52684	-0.31835	-0.6247	-0.51602	-0.63606	-0.41388	-0.45568	-0.42058	-0.11347	-0.16199	-0.2136	-0.37523	-0.37208	-0.57124	-0.39749	-0.67129	-0.56643	-0.49442	-0.69136	-0.37973	-0.24964	-0.3051	-0.36099	-0.24468	-0.49767	-0.25963	-0.30791	-0.43701	-0.32729	-0.36493	-0.27948	-0.21754	-0.36316	-0.37961	-0.36663	-0.18128	-0.38965	-0.38943	-0.31168	-0.47276	-0.36599	-0.39923	-0.34991
-0.18217	-0.20763	-0.21366	-0.17443	-0.077733	-0.21493	-0.15204	-0.157	-0.20348	-0.23673	-0.22112	-0.28991	-0.073515	-0.12465	-0.18428	0.019104	0.053758	-0.17833	-0.18345	-0.06683	-0.21213	0.032249	-0.27684	-0.10049	-0.18673	-0.33513	-0.12786	-0.079636	-0.10568	-0.021998	-0.053821	-0.30695	-0.11477	-0.076013	-0.13053	-0.25407	-0.13219	-0.041457	-0.023223	-0.16227	-0.11343	-0.086333	0.0015373	-0.14691	-0.08137	-0.13602	-0.31964	-0.15682	-0.089757	-0.10852
-0.17873	-0.32434	-0.17776	-0.21184	0.0095462	-0.12193	-0.093269	-0.10709	-0.14505	-0.40605	-0.33061	-0.37431	-0.33472	-0.34757	-0.374	-0.12172	-0.10689	-0.21712	-0.36101	-0.27129	-0.42139	-0.31249	-0.46881	-0.5562	-0.12464	-0.34246	0.018909	0.072466	0.054389	-0.11981	0.080242	-0.23861	0.1167	0.082627	-0.067687	-0.1511	-0.060192	0.0030195	0.13316	-0.12724	-0.05627	-0.071833	0.14337	-0.16016	-0.12977	-0.12513	-0.21815	-0.061656	-0.13463	-0.12893
-0.28804	-0.38951	-0.27008	-0.28326	0.014061	-0.22324	-0.078503	-0.27235	-0.20332	-0.4457	-0.37977	-0.4417	-0.31762	-0.39256	-0.37496	-0.052859	-0.10546	-0.19234	-0.33385	-0.2632	-0.46256	-0.3392	-0.51136	-0.5312	-0.18612	-0.37035	-0.10588	-0.067455	-0.03675	-0.1734	-0.015341	-0.28216	0.0013057	-0.026463	-0.20232	-0.2145	-0.15154	-0.10047	0.029761	-0.19873	-0.10647	-0.18383	0.020877	-0.088893	-0.10241	-0.10774	-0.25213	-0.095962	-0.14006	-0.097226
-0.29749	-0.39131	-0.29502	-0.352	0.0045985	-0.19919	-0.13276	-0.28567	-0.20012	-0.44199	-0.40842	-0.41083	-0.35223	-0.3792	-0.37699	-0.094989	-0.17285	-0.20221	-0.2966	-0.28078	-0.43512	-0.34902	-0.47556	-0.47623	-0.2348	-0.38827	-0.1998	-0.1706	-0.12409	-0.2234	-0.087955	-0.32448	-0.094657	-0.10875	-0.29573	-0.28874	-0.21317	-0.17534	-0.040011	-0.24836	-0.12985	-0.2573	-0.049113	-0.21064	-0.21829	-0.15308	-0.37322	-0.17119	-0.27281	-0.20207
-0.4316	-0.5172	-0.39106	-0.44153	0.034724	-0.29063	-0.14847	-0.44256	-0.26875	-0.5641	-0.50757	-0.54694	-0.44701	-0.48687	-0.45825	-0.09439	-0.20462	-0.2362	-0.32658	-0.30162	-0.53458	-0.42137	-0.58618	-0.5364	-0.29009	-0.45204	-0.30262	-0.2787	-0.21818	-0.25959	-0.13798	-0.35384	-0.19019	-0.20325	-0.41878	-0.34469	-0.26063	-0.25991	-0.12208	-0.31389	-0.17198	-0.34031	-0.14664	-0.17274	-0.19168	-0.11778	-0.404	-0.1809	-0.27626	-0.18311
-0.38185	-0.44029	-0.32662	-0.31662	0.039936	-0.28388	-0.074083	-0.38902	-0.22319	-0.55568	-0.44274	-0.53619	-0.40876	-0.45665	-0.41237	-0.12467	-0.19297	-0.22027	-0.39315	-0.3748	-0.52466	-0.41099	-0.58833	-0.59557	-0.3496	-0.5381	-0.2521	-0.18845	-0.17141	-0.30372	-0.13133	-0.38206	-0.13709	-0.1739	-0.34775	-0.28722	-0.26936	-0.192	-0.085064	-0.28441	-0.23039	-0.29811	-0.077454	-0.22121	-0.2308	-0.20741	-0.37701	-0.24406	-0.24861	-0.22178
-0.34466	-0.34663	-0.30829	-0.34346	0.019041	-0.25535	-0.086652	-0.42629	-0.19587	-0.3788	-0.31273	-0.3569	-0.27933	-0.28286	-0.23762	0.007501	-0.12485	-0.073205	-0.043315	-0.099756	-0.27356	-0.23516	-0.30571	-0.18651	-0.17486	-0.19982	-0.32614	-0.3379	-0.26702	-0.17535	-0.19341	-0.14778	-0.28068	-0.25654	-0.3871	-0.22032	-0.19685	-0.27088	-0.21847	-0.1992	-0.10187	-0.29866	-0.24778	-0.039788	-0.08043	0.011651	-0.19904	-0.099419	-0.15529	-0.077594
0.026591	-0.14521	-0.016	-0.11434	0.0099932	0.035017	-0.12519	0.043519	-0.040054	-0.22524	-0.17995	-0.15979	-0.21618	-0.22451	-0.25717	-0.14308	-0.18408	-0.21137	-0.33412	-0.26601	-0.26351	-0.28084	-0.27491	-0.43356	-0.084546	-0.22353	0.037756	0.10561	0.053037	-0.15099	0.041558	-0.17297	0.11225	0.063567	-0.029109	-0.11656	-0.051973	-0.044721	0.053744	-0.13101	-0.073472	-0.058056	0.085073	-0.11454	-0.11112	-0.15267	-0.14166	-0.09051	-0.072302	-0.14816
-0.09362	-0.28005	-0.11118	-0.24355	0.060584	-0.020524	-0.16193	-0.13308	-0.08986	-0.33029	-0.31175	-0.26838	-0.33378	-0.33822	-0.3494	-0.18737	-0.27992	-0.27513	-0.40109	-0.36807	-0.38109	-0.40522	-0.39342	-0.51772	-0.23901	-0.36598	-0.12371	-0.070152	-0.079472	-0.27778	-0.06813	-0.31841	-0.041998	-0.083009	-0.23198	-0.26326	-0.17346	-0.18425	-0.067801	-0.28053	-0.1792	-0.20632	-0.030595	-0.2284	-0.24304	-0.23003	-0.32028	-0.22123	-0.22651	-0.26484
-0.30573	-0.47512	-0.29028	-0.35756	0.06338	-0.20585	-0.1144	-0.32646	-0.21937	-0.57489	-0.49373	-0.52414	-0.49075	-0.51321	-0.50537	-0.20902	-0.33046	-0.31014	-0.51807	-0.49788	-0.6128	-0.59457	-0.67266	-0.79915	-0.37714	-0.56305	-0.20791	-0.14167	-0.13011	-0.3548	-0.099456	-0.43101	-0.080217	-0.12824	-0.33659	-0.33125	-0.26252	-0.20285	-0.0478	-0.3526	-0.26653	-0.2964	-0.039033	-0.28978	-0.30479	-0.29036	-0.41919	-0.31258	-0.28904	-0.31358
-0.087327	-0.27735	-0.11972	-0.1931	0.0071263	-0.074279	-0.133	-0.075783	-0.13673	-0.39624	-0.32501	-0.35051	-0.30485	-0.3115	-0.35711	-0.12816	-0.11784	-0.27083	-0.4158	-0.30117	-0.41765	-0.30253	-0.46939	-0.57551	-0.16617	-0.3967	-0.0019833	0.07333	0.038091	-0.19062	0.049947	-0.28802	0.092987	0.048747	-0.094662	-0.2113	-0.11443	-0.062504	0.076245	-0.19701	-0.11176	-0.09806	0.10399	-0.15117	-0.12001	-0.18305	-0.27186	-0.13717	-0.11585	-0.18515
-0.29328	-0.48076	-0.26197	-0.35781	0.12648	-0.1818	-0.13012	-0.38203	-0.18095	-0.61521	-0.51073	-0.53048	-0.53549	-0.51918	-0.52311	-0.27032	-0.40238	-0.35792	-0.55951	-0.53066	-0.61221	-0.61597	-0.6594	-0.76738	-0.41666	-0.5761	-0.24741	-0.16611	-0.18443	-0.42127	-0.15843	-0.46844	-0.13863	-0.19263	-0.38644	-0.42641	-0.29477	-0.26902	-0.13022	-0.44955	-0.29206	-0.33087	-0.085302	-0.34461	-0.34715	-0.3353	-0.45608	-0.35921	-0.28039	-0.36686
0.042712	-0.077803	0.0013259	-0.079786	-0.013525	0.017331	-0.15066	0.072823	-0.04204	-0.17887	-0.086735	-0.10513	-0.14199	-0.066467	-0.13926	-0.1138	-0.12219	-0.18771	-0.20389	-0.12551	-0.081817	-0.086045	-0.11317	-0.16896	-0.046405	-0.12432	0.033151	0.074423	0.021693	-0.091417	0.051025	-0.12562	0.042001	0.030727	-0.0069925	-0.15269	-0.035434	-0.034341	0.02191	-0.12772	-0.029625	-0.0030248	0.038204	-0.029177	0.029798	-0.084992	-0.11431	-0.057127	0.071617	-0.052025
-0.16073	-0.33366	-0.21739	-0.2555	-0.021304	-0.18607	-0.192	-0.15748	-0.20945	-0.37045	-0.38293	-0.39814	-0.28385	-0.32028	-0.37359	-0.14898	-0.17825	-0.33428	-0.44446	-0.33543	-0.43655	-0.32591	-0.48209	-0.49644	-0.283	-0.45209	-0.13522	-0.054577	-0.1105	-0.22516	-0.05251	-0.35933	-0.069121	-0.098091	-0.1976	-0.2474	-0.18924	-0.1366	-0.046334	-0.23598	-0.23039	-0.15325	-0.0080915	-0.28228	-0.24805	-0.25025	-0.34762	-0.24032	-0.19502	-0.25851
-0.33277	-0.48569	-0.30825	-0.40535	0.076005	-0.22518	-0.20314	-0.4197	-0.22912	-0.52683	-0.5196	-0.51145	-0.45007	-0.47934	-0.48249	-0.19152	-0.35066	-0.35353	-0.45724	-0.4389	-0.55267	-0.51059	-0.59042	-0.56648	-0.43795	-0.53481	-0.37127	-0.31288	-0.30472	-0.38027	-0.23146	-0.47591	-0.30172	-0.31528	-0.47328	-0.4869	-0.34565	-0.35455	-0.26645	-0.47646	-0.34233	-0.39127	-0.21819	-0.36715	-0.38463	-0.29869	-0.50944	-0.36486	-0.35241	-0.37203
-0.3701	-0.56784	-0.344	-0.44267	0.079967	-0.23789	-0.16005	-0.41126	-0.25769	-0.63021	-0.588	-0.5858	-0.54849	-0.58642	-0.58798	-0.23088	-0.35871	-0.34247	-0.52525	-0.4898	-0.66461	-0.62772	-0.71703	-0.77728	-0.36078	-0.56766	-0.28411	-0.23561	-0.19969	-0.35431	-0.12112	-0.43996	-0.14759	-0.17206	-0.40618	-0.40039	-0.26805	-0.28715	-0.098256	-0.37528	-0.22802	-0.33473	-0.080215	-0.31619	-0.31948	-0.24552	-0.45898	-0.29949	-0.33635	-0.31411
-0.24096	-0.41944	-0.22334	-0.31469	0.074457	-0.13204	-0.12037	-0.24801	-0.16364	-0.51051	-0.43241	-0.43558	-0.46896	-0.47973	-0.4896	-0.24025	-0.33658	-0.29501	-0.50377	-0.47555	-0.54162	-0.55754	-0.57946	-0.72584	-0.30455	-0.50711	-0.16827	-0.10199	-0.099272	-0.31554	-0.052473	-0.39678	-0.030891	-0.07386	-0.26678	-0.31761	-0.1973	-0.16567	0.0055483	-0.29776	-0.18787	-0.22796	0.021914	-0.31128	-0.307	-0.26014	-0.41689	-0.26314	-0.27545	-0.29165
-0.24366	-0.28388	-0.21601	-0.28873	0.027101	-0.14122	-0.1497	-0.27448	-0.11752	-0.31662	-0.2679	-0.2779	-0.27539	-0.23256	-0.25167	-0.1098	-0.22249	-0.17697	-0.16397	-0.19864	-0.23706	-0.24585	-0.26145	-0.22053	-0.20947	-0.218	-0.24374	-0.23288	-0.18973	-0.19976	-0.1545	-0.20384	-0.18368	-0.1775	-0.30278	-0.26189	-0.16866	-0.23472	-0.15993	-0.22427	-0.12471	-0.24168	-0.1469	-0.23046	-0.24434	-0.13174	-0.32545	-0.21017	-0.25789	-0.23338
-0.23855	-0.44039	-0.23121	-0.324	0.094389	-0.13441	-0.0952	-0.24392	-0.15148	-0.5136	-0.45014	-0.44318	-0.47505	-0.49234	-0.49125	-0.24991	-0.34103	-0.28635	-0.48863	-0.47045	-0.56166	-0.58675	-0.59788	-0.76145	-0.28156	-0.46894	-0.15198	-0.091089	-0.080322	-0.29869	-0.034153	-0.36215	-0.0058093	-0.052178	-0.2457	-0.28992	-0.16387	-0.16795	0.013572	-0.29852	-0.17154	-0.21428	0.041156	-0.29287	-0.29523	-0.25748	-0.36744	-0.25651	-0.25769	-0.27741
-0.26288	-0.39795	-0.24837	-0.33594	0.047939	-0.16811	-0.11886	-0.29354	-0.16758	-0.48131	-0.40802	-0.40536	-0.43661	-0.41098	-0.40766	-0.22021	-0.3368	-0.23209	-0.36586	-0.39399	-0.44963	-0.49312	-0.4841	-0.58547	-0.29651	-0.4179	-0.20901	-0.16017	-0.13429	-0.3051	-0.081326	-0.34291	-0.088484	-0.11215	-0.3063	-0.28863	-0.1906	-0.20863	-0.05974	-0.30281	-0.16924	-0.26239	-0.027836	-0.3043	-0.28677	-0.23034	-0.38638	-0.27308	-0.26985	-0.27601
0.032171	-0.016565	0.0045151	-0.02616	-0.035214	0.010045	-0.063885	0.060116	-0.0055156	-0.084968	-0.0078444	-0.0024373	-0.093137	0.01456	-0.022248	-0.081595	-0.079128	-0.041268	-0.008426	-0.0059642	0.045817	-0.02275	0.038634	-0.042767	0.15624	0.15855	0.14425	0.10568	0.12724	0.059593	0.15972	0.22226	0.15479	0.16935	0.1261	0.061427	0.15528	0.11051	0.17272	0.10422	0.18492	0.1085	0.1597	-0.04958	-0.0040489	0.02432	0.015521	0.059315	0.18978	0.029451
-0.45541	-0.6371	-0.39447	-0.47659	0.12592	-0.31168	-0.11236	-0.57537	-0.28229	-0.72353	-0.6682	-0.68536	-0.63765	-0.66444	-0.63631	-0.27272	-0.44914	-0.3579	-0.57894	-0.60555	-0.7691	-0.75406	-0.8315	-0.90267	-0.55653	-0.7065	-0.41145	-0.32262	-0.29769	-0.51806	-0.25947	-0.57245	-0.25861	-0.31347	-0.55257	-0.48124	-0.39007	-0.39581	-0.23342	-0.52625	-0.39783	-0.47628	-0.18305	-0.44232	-0.46327	-0.38018	-0.56676	-0.44366	-0.43414	-0.43988
-0.17856	-0.30256	-0.15472	-0.20623	0.070399	-0.13416	-0.036161	-0.26323	-0.12051	-0.38179	-0.33	-0.33233	-0.3617	-0.32848	-0.32961	-0.19863	-0.30332	-0.18964	-0.30686	-0.32113	-0.36931	-0.41462	-0.39978	-0.47607	-0.26112	-0.29184	-0.17668	-0.14118	-0.12517	-0.27254	-0.10341	-0.25971	-0.096862	-0.12254	-0.26025	-0.24175	-0.14742	-0.17617	-0.085575	-0.26542	-0.17244	-0.22101	-0.03441	-0.25957	-0.241	-0.2301	-0.28084	-0.24814	-0.10144	-0.24504
-0.2065	-0.35584	-0.18922	-0.28562	0.052978	-0.1204	-0.14325	-0.24556	-0.15694	-0.3876	-0.38141	-0.35118	-0.37477	-0.37272	-0.39033	-0.14786	-0.26717	-0.23426	-0.32444	-0.30303	-0.41701	-0.40286	-0.43426	-0.47443	-0.15594	-0.29869	-0.17343	-0.14539	-0.1011	-0.19077	-0.036097	-0.23719	-0.069855	-0.079535	-0.23136	-0.27104	-0.12771	-0.17581	-0.059148	-0.2286	-0.097142	-0.19515	-0.029905	-0.15801	-0.16599	-0.11229	-0.25437	-0.13891	-0.17827	-0.17209
-0.20684	-0.2745	-0.15806	-0.13018	0.11028	-0.16618	0.052321	-0.26203	-0.094094	-0.25104	-0.27116	-0.29937	-0.21838	-0.31692	-0.25201	-0.077598	-0.18075	-0.086547	-0.22219	-0.23546	-0.34231	-0.35339	-0.3701	-0.38256	-0.15896	-0.22181	-0.18007	-0.17123	-0.11998	-0.12287	-0.095338	-0.18419	-0.099689	-0.12324	-0.22167	-0.15325	-0.10177	-0.11472	-0.071303	-0.15749	-0.14407	-0.16696	-0.059263	-0.032375	-0.053552	-0.075873	-0.0083359	-0.10873	-0.047355	-0.066678
-0.15183	-0.34058	-0.13542	-0.24432	0.10333	-0.059156	-0.095559	-0.21561	-0.095929	-0.38358	-0.35547	-0.31684	-0.39175	-0.39738	-0.39652	-0.22281	-0.33717	-0.24819	-0.392	-0.39022	-0.44217	-0.50289	-0.44765	-0.58164	-0.20732	-0.32967	-0.12737	-0.092762	-0.073212	-0.2416	-0.045899	-0.29805	-0.025327	-0.069263	-0.22486	-0.28678	-0.11775	-0.17505	-0.039702	-0.26912	-0.14012	-0.20355	0.010243	-0.20119	-0.22405	-0.19169	-0.26646	-0.19862	-0.1487	-0.23709
-0.043658	-0.16625	-0.016564	-0.11645	0.092567	0.014557	-0.05308	-0.084665	-0.017002	-0.21235	-0.18416	-0.1468	-0.23559	-0.20925	-0.22296	-0.1683	-0.23819	-0.14735	-0.21595	-0.2219	-0.21593	-0.29706	-0.21511	-0.31519	-0.037094	-0.1015	-0.030701	-0.036528	-0.019202	-0.10901	0.025642	-0.082135	0.020213	0.01587	-0.08286	-0.14576	-0.0091502	-0.090698	0.004469	-0.13459	-0.0052989	-0.063869	0.042783	-0.094413	-0.098823	-0.083512	-0.098607	-0.092197	0.034383	-0.12563
-0.16322	-0.30625	-0.13767	-0.22244	0.077998	-0.096142	-0.10904	-0.22586	-0.11558	-0.39314	-0.33245	-0.31013	-0.38079	-0.34832	-0.35126	-0.21258	-0.32577	-0.24162	-0.36641	-0.36259	-0.37978	-0.44797	-0.40041	-0.5098	-0.18557	-0.28752	-0.1003	-0.082354	-0.059214	-0.23701	-0.0277	-0.23748	-0.022172	-0.046513	-0.20231	-0.24849	-0.097728	-0.15908	-0.037715	-0.24496	-0.09981	-0.17498	0.0099703	-0.17	-0.16962	-0.15454	-0.21456	-0.1796	-0.065195	-0.18641
-0.28242	-0.2531	-0.31872	-0.17465	-0.1043	-0.39489	-0.035565	-0.371	-0.30597	-0.11056	-0.342	-0.37937	0.043109	-0.18214	-0.20751	0.091484	0.092779	-0.10909	-0.1809	-0.077036	-0.37109	-0.071811	-0.4384	-0.19669	-0.35981	-0.47016	-0.30901	-0.27116	-0.25325	-0.15721	-0.21781	-0.40514	-0.27997	-0.27569	-0.32047	-0.21335	-0.28353	-0.19764	-0.19402	-0.20164	-0.34962	-0.26144	-0.1808	-0.2621	-0.24396	-0.24187	-0.30747	-0.28231	-0.26437	-0.2574
-0.056666	0.032044	-0.0758	0.0061052	-0.094294	-0.1381	0.061276	-0.073131	-0.1038	-0.072558	-0.010716	-0.095373	0.17085	0.18851	0.10878	0.3332	0.53907	0.15322	0.18871	0.30842	0.045096	0.27577	-0.036055	0.040027	-0.026905	-0.11496	0.033529	0.033123	0.036964	0.0096057	0.039125	-0.14069	0.02149	0.053098	-0.002993	-0.10552	-0.031627	0.039463	0.077528	-0.037975	-0.0054825	-0.019356	0.060208	-0.020208	0.019637	0.00061189	-0.079265	0.075724	-0.037925	0.038527
-0.2787	-0.25954	-0.25641	-0.17209	-0.02746	-0.28221	0.013694	-0.3044	-0.21425	-0.33152	-0.29663	-0.39467	-0.1133	-0.15311	-0.16805	0.10139	0.20072	-0.02089	-0.092286	-0.025753	-0.30538	-0.055645	-0.39396	-0.27268	-0.21143	-0.38316	-0.16358	-0.11819	-0.12669	-0.14308	-0.076166	-0.29979	-0.11177	-0.11319	-0.19841	-0.19178	-0.18373	-0.13372	-0.072253	-0.17235	-0.17124	-0.18343	-0.068594	-0.1288	-0.12345	-0.086095	-0.21757	-0.093901	-0.18163	-0.098447
-0.23711	-0.12938	-0.23733	-0.10123	-0.11946	-0.32352	0.015871	-0.27263	-0.23993	-0.21032	-0.20141	-0.31801	0.11369	0.0084133	-0.027298	0.21944	0.37221	0.054624	0.045841	0.20956	-0.16005	0.24454	-0.27694	-0.060417	-0.18625	-0.35342	-0.12856	-0.090748	-0.093153	-0.06421	-0.055161	-0.29798	-0.10173	-0.093348	-0.14745	-0.20762	-0.15079	-0.079763	-0.037434	-0.12486	-0.15777	-0.13959	-0.034803	-0.15428	-0.12411	-0.088061	-0.22443	-0.049851	-0.17851	-0.082167
-0.099423	-0.1164	-0.097011	-0.073351	-0.04602	-0.12124	-0.030066	-0.094145	-0.11191	-0.14512	-0.16146	-0.18461	-0.041928	-0.11641	-0.10992	0.056924	0.037751	-0.061173	-0.11636	-0.04534	-0.18513	-0.063693	-0.22875	-0.19521	-0.050608	-0.14913	-0.0027094	0.0018795	0.017858	-0.031772	0.030962	-0.10056	0.012209	0.024717	-0.047809	-0.096714	-0.035678	0.0055408	0.037982	-0.039973	-0.031388	-0.034236	0.04327	-0.024579	-0.022881	-0.049523	-0.062829	-0.00079256	-0.028568	-0.025539
0.067848	0.077643	-0.056646	0.023195	-0.1167	-0.13463	0.00061831	-0.062407	-0.11287	0.17283	-0.047803	-0.014275	0.37213	0.070101	0.035828	0.19548	0.21836	0.018682	-0.017276	0.10917	-0.060099	0.14877	-0.087851	0.04275	-0.092334	-0.15957	-0.060206	-0.04044	-0.046871	0.0076232	-0.036678	-0.17238	-0.077865	-0.06461	-0.055737	-0.052052	-0.086735	-0.019466	-0.016543	-0.038007	-0.14862	-0.066874	-0.034683	-0.043598	-0.028513	-0.048657	-0.044657	-0.032242	-0.040463	-0.038183
0.05645	0.10872	-0.0067889	0.014323	-0.087326	-0.061888	0.0080364	-0.02482	-0.061146	0.12924	0.018636	0.046679	0.35856	0.16663	0.11635	0.39738	0.29182	0.10318	0.14663	0.2267	0.069062	0.24741	0.059122	0.18613	-0.028157	-0.015249	-0.023808	-0.063886	-0.026942	0.025961	-0.028445	-0.11113	-0.089045	-0.034906	-0.046482	-0.12455	-0.046168	-0.030315	-0.024511	-0.061277	-0.046672	-0.050982	-0.033446	0.01214	-0.0048497	0.0092928	-0.079484	0.032434	-0.0073081	0.013484
0.28401	0.21371	0.20251	0.18143	-0.10709	0.1708	-0.15308	0.4351	0.1017	0.11936	0.23955	0.18831	0.11932	0.23054	0.1211	-0.0093341	0.058419	-0.12057	-0.05362	0.074768	0.24761	0.22954	0.24373	0.16056	0.33905	0.31326	0.39013	0.38029	0.32195	0.22223	0.28085	0.23778	0.32121	0.30807	0.37479	0.15866	0.26014	0.26456	0.2588	0.19413	0.22959	0.33832	0.27241	0.51639	0.56581	0.16927	0.29608	0.25313	0.58525	0.34088
0.26203	0.21284	0.16695	0.16664	-0.15117	0.12918	-0.15406	0.47109	0.063519	0.088169	0.24509	0.1477	0.13482	0.24324	0.12902	-0.017569	0.08924	-0.11292	-0.058875	0.087644	0.25681	0.25376	0.23291	0.129	0.33795	0.31883	0.4672	0.45448	0.38602	0.24217	0.35242	0.23905	0.40196	0.39228	0.44137	0.20291	0.31013	0.34528	0.3538	0.24059	0.28933	0.40515	0.35622	0.54765	0.67109	0.18125	0.30839	0.30269	0.62338	0.39231
0.26288	0.19975	0.18457	0.1792	-0.14815	0.14335	-0.15233	0.5127	0.077637	0.048934	0.23947	0.1362	0.095446	0.25204	0.11521	-0.028757	0.068779	-0.13819	-0.097523	0.080213	0.25969	0.24267	0.23505	0.10883	0.37512	0.33356	0.52095	0.51196	0.43076	0.28366	0.41993	0.28355	0.45911	0.46108	0.52148	0.21872	0.37597	0.41971	0.44176	0.27967	0.35466	0.47345	0.43198	0.56648	0.7526	0.22578	0.32339	0.3535	0.83453	0.51505
0.16986	0.064832	0.12722	0.064509	-0.035583	0.12069	-0.12577	0.28958	0.051291	-0.06723	0.076934	0.026583	-0.039297	0.081298	-0.029632	-0.091228	-0.044832	-0.16465	-0.17806	-0.066709	0.069371	0.025195	0.055124	-0.074514	0.13305	0.092545	0.26607	0.28069	0.21937	0.071988	0.21878	0.071428	0.25855	0.25006	0.26241	0.029337	0.17305	0.18318	0.2255	0.059278	0.15798	0.21891	0.23946	0.11268	0.19314	0.013274	0.068344	0.088503	0.32529	0.11017
0.17255	0.072344	0.092602	0.090067	-0.040853	0.054625	-0.11821	0.31785	0.027064	0.12899	0.097788	0.087035	0.073249	0.092035	0.010895	-0.033181	-0.07838	-0.15935	-0.095394	-0.025686	0.10631	0.064564	0.1521	0.19257	0.13477	0.22483	0.093356	0.061459	0.041005	0.11844	0.036268	0.15367	0.017031	0.041973	0.14503	0.0413	0.12201	0.07497	0.0113	0.084017	0.05761	0.17616	0.026535	0.20282	0.23305	0.063433	0.16391	0.052588	0.38512	0.16275
0.31905	0.2516	0.20898	0.1992	-0.12566	0.13994	-0.14763	0.54129	0.075015	0.24936	0.26518	0.21176	0.26548	0.31017	0.14933	0.057262	0.13572	-0.098811	0.0096296	0.18216	0.31184	0.35574	0.32236	0.35995	0.30369	0.32557	0.34219	0.31149	0.24392	0.28252	0.25489	0.22566	0.21896	0.26227	0.38617	0.1126	0.27419	0.28521	0.23252	0.22296	0.22714	0.36611	0.22656	0.4029	0.54189	0.19038	0.26082	0.28515	0.68618	0.43709
1.1223	0.88272	0.8958	0.59371	0.014863	0.83703	0.17229	0.93663	0.50717	0.98728	0.72978	0.96105	0.75717	0.58504	0.51751	0.13291	0.29968	0.31596	0.32129	0.36445	0.66259	0.54754	0.74906	0.6012	0.23822	0.3942	0.3319	0.26717	0.20568	0.16439	0.13921	0.12517	0.17124	0.18059	0.36889	0.086095	0.15697	0.23806	0.17561	0.086288	0.094461	0.20683	0.17241	0.12806	0.16475	-0.0061713	0.14266	0.13557	0.22857	0.13501
1.1913	1.1727	1.1146	0.8434	0.046529	1.0017	0.35329	1.0266	0.71181	1.1317	1.0381	1.2161	0.86721	0.77171	0.80849	0.16701	0.40673	0.56966	0.54282	0.51862	0.91679	0.71614	1.0142	0.77209	0.25822	0.47852	0.35941	0.28707	0.2205	0.1637	0.12355	0.14176	0.17408	0.18085	0.4068	0.098054	0.17564	0.2502	0.16708	0.066069	0.11327	0.22798	0.17105	0.11531	0.14986	0.0040218	0.1598	0.15244	0.23189	0.15266
0.98067	1.4801	0.83223	0.92263	-0.37538	0.621	0.35703	0.96425	0.53109	1.1532	1.3365	1.3402	1.1307	1.129	1.2457	0.30183	0.66663	0.8473	0.85994	0.8108	1.2777	1.087	1.3344	1.1019	0.33897	0.55858	0.40618	0.33874	0.259	0.23662	0.1448	0.19188	0.19934	0.21886	0.50578	0.15837	0.21113	0.28217	0.17382	0.15282	0.14364	0.27684	0.17313	0.14313	0.17923	0.06227	0.19488	0.21546	0.23178	0.22007
0.7139	0.82021	0.86177	0.9339	0.2806	0.74202	0.4757	0.68143	0.5166	0.73422	0.79159	0.82462	0.53899	0.51611	0.62539	0.079551	0.28854	0.57806	0.46085	0.39841	0.6313	0.50218	0.66868	0.52181	0.16559	0.32354	0.26351	0.21594	0.17168	0.13756	0.067569	0.11006	0.13732	0.13585	0.30338	0.076081	0.13903	0.1886	0.098887	0.072724	0.1026	0.1901	0.10547	0.082943	0.11202	0.024768	0.14774	0.13258	0.17388	0.10358
0.9248	0.5678	1.09	0.61453	0.68553	1.2585	0.33216	0.78879	0.84416	0.7882	0.53724	0.81301	0.35958	0.26853	0.29458	0.006709	0.070924	0.21022	0.18831	0.15905	0.41809	0.25686	0.53653	0.35591	0.11443	0.31318	0.21189	0.13215	0.10116	0.062815	0.051667	0.051064	0.075197	0.091136	0.20012	-0.066221	0.11427	0.14305	0.10162	-0.063172	0.076779	0.12727	0.10865	0.092088	0.093792	-0.025126	0.028852	0.054183	0.17124	0.067905
0.098106	-0.31778	0.50994	0.17023	1.3199	0.74048	0.46667	-0.14555	0.60243	-0.037795	-0.30382	-0.079685	-0.31522	-0.42517	-0.33019	-0.15423	-0.28885	-0.021235	-0.1561	-0.25855	-0.42014	-0.42996	-0.35138	-0.33583	-0.24638	-0.19305	-0.23337	-0.2533	-0.20649	-0.18585	-0.19368	-0.19081	-0.1989	-0.19385	-0.28959	-0.30413	-0.14192	-0.1658	-0.17116	-0.28628	-0.10885	-0.18491	-0.14518	-0.093733	-0.14288	-0.084681	-0.16203	-0.14764	-0.11625	-0.15541
0.37715	0.61599	0.51045	0.6536	0.29213	0.39707	0.96967	0.18352	0.44914	0.41287	0.6712	0.51676	0.36134	0.33419	0.63883	0.086251	0.31254	1.0869	0.73266	0.44947	0.42252	0.28243	0.38967	0.27014	-0.10513	-0.041034	-0.070949	-0.12179	-0.075837	-0.096121	-0.14051	-0.14315	-0.10213	-0.086727	-0.07417	-0.15279	-0.076077	-0.066088	-0.116	-0.16707	-0.038709	-0.12495	-0.089898	-0.1384	-0.12572	-0.081686	-0.10909	-0.046744	-0.12624	-0.094684
0.8998	0.67504	1.0602	0.63801	0.6986	1.3301	0.45889	0.78209	1.0886	0.94868	0.6607	1.0141	0.4277	0.29671	0.41102	0.007305	0.095624	0.33891	0.25736	0.17904	0.45837	0.26501	0.65335	0.39594	0.092375	0.28664	0.16447	0.097764	0.0696	0.021385	0.0057619	0.014184	0.061669	0.042643	0.18635	-0.06166	0.062031	0.1185	0.06234	-0.11516	0.038068	0.06603	0.076704	0.02751	0.0010088	-0.060307	0.0032578	0.016378	0.079176	0.017233
0.40766	0.39984	0.58887	0.4333	0.59365	0.75451	0.60439	0.41415	0.9841	0.37424	0.57387	0.4888	0.16995	0.17845	0.41602	-0.0040479	0.05996	0.39989	0.26777	0.15414	0.32641	0.17347	0.38811	0.22245	0.019937	0.16141	0.10351	0.064659	0.049628	0.015096	-0.038007	-0.0048037	0.04721	0.036461	0.099025	-0.069116	0.022121	0.084293	0.010723	-0.077802	0.049453	0.067619	0.027049	0.0072239	-0.0138	-0.021651	0.0045722	0.011713	0.04771	-0.017767
1.0792	1.1733	0.87191	0.72017	-0.1175	0.88564	0.21693	1.0328	0.57317	1.6174	0.99861	1.4576	1.122	0.86663	0.82835	0.24503	0.48163	0.52099	0.61167	0.61351	1.0085	0.86342	1.2333	1.0779	0.28274	0.54139	0.27197	0.17115	0.1469	0.21613	0.080383	0.14248	0.078286	0.10528	0.42052	0.15842	0.15263	0.21125	0.094492	0.10625	0.053702	0.19769	0.10738	0.068309	0.079382	-0.020525	0.12517	0.10131	0.17487	0.13234
0.78402	1.2876	0.6972	0.86994	-0.33386	0.55907	0.38297	0.93222	0.56853	0.95585	1.5359	1.2036	0.92037	1.0662	1.2366	0.27804	0.63449	0.87243	0.89305	0.79839	1.4294	1.0808	1.4182	1.1018	0.3783	0.60352	0.46529	0.39399	0.30917	0.2882	0.18511	0.23379	0.25512	0.28551	0.56305	0.17238	0.24934	0.3409	0.21797	0.19276	0.22423	0.34789	0.21738	0.18217	0.21785	0.10012	0.2079	0.24758	0.25842	0.25307
1.0485	1.4097	0.9467	0.90171	-0.18913	0.93621	0.34381	1.1385	0.78153	1.353	1.456	1.6272	1.0748	1.0407	1.1805	0.25781	0.58613	0.76722	0.81246	0.74502	1.3458	1.0488	1.5649	1.175	0.36423	0.69197	0.44002	0.32896	0.27392	0.23734	0.14889	0.20732	0.21084	0.23322	0.55103	0.14708	0.22625	0.31541	0.20424	0.10869	0.18853	0.28871	0.20272	0.13425	0.14261	0.032895	0.16052	0.20325	0.22321	0.21452
0.88192	1.1522	0.64584	0.63927	-0.3121	0.50169	0.18207	0.77372	0.34182	1.1344	0.93926	1.1401	1.2057	0.9969	0.92679	0.36848	0.65986	0.60762	0.72494	0.76774	1.0323	0.99932	1.1054	1.0335	0.28561	0.46704	0.29114	0.21852	0.17625	0.20763	0.10889	0.11529	0.1166	0.13678	0.39122	0.11043	0.14885	0.21503	0.12838	0.12493	0.063124	0.17993	0.13461	0.10212	0.13666	0.025137	0.13294	0.1639	0.18567	0.1853
0.13354	0.21061	0.063092	0.091744	-0.094393	0.020081	0.02944	0.069385	-0.0052814	0.22709	0.12603	0.18612	0.37609	0.25701	0.20811	0.24984	0.2997	0.15482	0.23804	0.31929	0.19905	0.33863	0.19507	0.30359	0.062375	0.083687	0.016748	-0.035932	0.00096131	0.061361	-0.011593	-0.040541	-0.057906	-0.013991	0.022445	-0.10411	0.0050665	0.010444	-0.019798	-0.015097	-0.00080118	-0.026921	-0.026831	0.043746	0.038579	0.025733	0.0013801	0.075614	0.027228	0.068668
0.64326	1.2375	0.56086	0.75961	-0.37004	0.38376	0.34525	0.72843	0.44406	0.84083	1.2524	1.0709	0.96556	1.2245	1.3948	0.36779	0.80163	0.91262	1.0973	0.99636	1.3542	1.2098	1.3224	1.1507	0.39651	0.61575	0.41792	0.34638	0.28317	0.29567	0.17073	0.24097	0.20901	0.26207	0.51072	0.17495	0.24487	0.30946	0.19641	0.22121	0.22131	0.31293	0.1878	0.1621	0.21047	0.12127	0.21135	0.27774	0.19874	0.25669
0.59668	1.0067	0.46192	0.59026	-0.42336	0.27353	0.11034	0.71969	0.22697	0.78061	0.96413	0.89782	0.94422	1.2682	1.0874	0.42524	0.88887	0.61549	0.96972	1.0159	1.251	1.2593	1.2	1.1333	0.46725	0.65607	0.47866	0.40542	0.3448	0.3809	0.26775	0.28997	0.27988	0.33532	0.58541	0.24037	0.30834	0.37178	0.28664	0.32213	0.2904	0.38115	0.25885	0.21635	0.27911	0.16703	0.27249	0.33597	0.27424	0.32278
0.37453	0.64542	0.27457	0.3579	-0.2688	0.1518	0.10616	0.40057	0.12309	0.53723	0.61561	0.58413	0.71516	0.8715	0.75115	0.45472	0.81126	0.48336	0.76977	0.89346	0.83985	0.94834	0.80737	0.84452	0.35702	0.46648	0.28859	0.21481	0.19877	0.28853	0.16749	0.19833	0.12903	0.20079	0.37495	0.10557	0.22048	0.2325	0.15827	0.2101	0.21111	0.24841	0.1557	0.17044	0.22117	0.16289	0.18178	0.28712	0.19277	0.27137
0.40143	0.87318	0.40506	0.55543	-0.1685	0.23205	0.56384	0.3204	0.2879	0.60678	0.89853	0.75155	0.75794	1.006	1.1198	0.38715	0.84151	1.1429	1.4068	1.1234	1.1068	1.0519	1	0.97437	0.18781	0.42238	0.12459	0.027766	0.052971	0.14036	-0.020444	0.097232	-0.021963	0.064756	0.19656	-0.0091514	0.09737	0.08406	-0.014988	0.057914	0.14129	0.063056	-0.016527	0.033471	0.069361	0.084163	0.072834	0.17414	0.001619	0.14627
0.47564	0.85964	0.41212	0.52049	-0.29075	0.23515	0.26606	0.51528	0.22788	0.6676	0.8465	0.76915	0.85878	1.1412	1.0431	0.46956	0.97038	0.79141	1.2147	1.2423	1.162	1.2619	1.0966	1.1387	0.43446	0.672	0.38429	0.26873	0.26213	0.36261	0.1984	0.29822	0.17206	0.27855	0.47104	0.14621	0.31519	0.31487	0.20499	0.2636	0.33275	0.32449	0.18832	0.21513	0.27397	0.22822	0.27012	0.38123	0.21712	0.33834
0.58806	1.0331	0.45861	0.60481	-0.45952	0.26414	0.075077	0.74127	0.23388	0.83679	1.0267	0.94748	1.0451	1.295	1.1421	0.48481	0.95227	0.62433	1.0811	1.1897	1.4009	1.5296	1.3401	1.3994	0.54095	0.80905	0.54389	0.41541	0.37573	0.45887	0.30374	0.35855	0.26948	0.37554	0.64593	0.20295	0.37457	0.43096	0.3094	0.35428	0.36692	0.46368	0.27963	0.29718	0.38769	0.2399	0.31894	0.42663	0.3429	0.42819
0.68978	1.1708	0.56579	0.70827	-0.412	0.41239	0.22052	0.85905	0.38757	0.88118	1.3109	1.0941	0.96679	1.2727	1.2512	0.39625	0.84745	0.81993	1.1384	1.0548	1.6208	1.3468	1.5028	1.3003	0.47076	0.74228	0.51215	0.42292	0.35704	0.36462	0.2496	0.32093	0.28445	0.33717	0.62138	0.23947	0.32279	0.38255	0.26647	0.28782	0.30766	0.39639	0.24709	0.22215	0.28578	0.16072	0.27253	0.33267	0.27984	0.33649
0.68061	1.1016	0.54616	0.62709	-0.38755	0.42318	0.061914	0.8692	0.33513	1.0056	1.1104	1.1253	1.0774	1.2692	1.1491	0.46369	0.84466	0.60021	1.0464	1.1113	1.475	1.4743	1.5354	1.6208	0.55081	0.93557	0.48895	0.3379	0.31322	0.48668	0.25535	0.41113	0.19551	0.30348	0.64314	0.18486	0.38561	0.3904	0.23918	0.33335	0.36176	0.45746	0.21667	0.32201	0.36771	0.23981	0.31766	0.41364	0.35209	0.44415
0.84365	1.2584	0.68202	0.71639	-0.38217	0.60782	0.12869	1.0685	0.48793	1.1816	1.3336	1.3865	1.0974	1.2689	1.2216	0.38562	0.79388	0.66982	0.99183	0.99547	1.5884	1.3631	1.7734	1.4876	0.53398	0.89793	0.53658	0.41037	0.35697	0.40571	0.27387	0.36713	0.28002	0.33559	0.72703	0.24527	0.35744	0.40825	0.27805	0.29347	0.32572	0.42859	0.26834	0.24992	0.2965	0.14171	0.2818	0.34263	0.33572	0.38154
0.19219	0.21716	0.12705	0.22899	-0.24705	0.038838	-0.12979	0.49675	0.035518	0.13901	0.27472	0.1639	0.11524	0.30823	0.18286	0.0045133	0.14449	-0.076397	-0.012815	0.11962	0.3117	0.28126	0.27811	0.15824	0.63073	0.39755	0.91095	1.1314	0.76029	0.43506	0.53453	0.63711	0.90001	0.73294	0.87922	0.89761	0.43723	0.54574	0.51171	0.6475	0.40668	0.66542	0.45624	0.32837	0.4094	0.3318	0.74156	0.48794	0.3693	0.36703
0.29362	0.35014	0.23097	0.3237	-0.22337	0.17813	-0.099306	0.62724	0.13458	0.21851	0.45835	0.34696	0.23906	0.47917	0.34332	0.085407	0.27028	0.022266	0.15171	0.32349	0.54782	0.53018	0.5263	0.40583	0.7897	0.80654	1.0724	0.96475	0.84981	0.64534	0.74793	0.65342	0.85212	0.93744	0.98987	0.5144	0.71207	0.80343	0.79899	0.61994	0.80094	0.87183	0.73664	0.49478	0.59775	0.42587	0.68436	0.71334	0.5557	0.61621
0.42424	0.55527	0.3601	0.36516	-0.19977	0.33436	-0.10824	0.64803	0.24196	0.54301	0.61123	0.67419	0.49044	0.70007	0.57737	0.19581	0.40117	0.15846	0.5136	0.61034	0.84222	0.81409	0.95218	0.89595	0.81098	1.3903	0.68585	0.44602	0.52078	0.63031	0.54227	0.83041	0.48507	0.56948	0.80038	0.33265	0.80138	0.55061	0.50146	0.5576	0.74311	0.66249	0.4876	0.55365	0.58805	0.43384	0.63434	0.62828	0.55677	0.63659
0.24648	0.29039	0.18355	0.27941	-0.21944	0.12025	-0.11604	0.55986	0.111	0.17255	0.39097	0.25628	0.16855	0.39478	0.26845	0.051693	0.20187	-0.052359	0.022731	0.18547	0.42818	0.39317	0.40078	0.25068	0.69882	0.46618	1.0574	1.2463	0.87389	0.52266	0.6472	0.57892	0.97974	0.88553	0.98947	0.74072	0.52158	0.68239	0.65192	0.6043	0.50639	0.77083	0.60707	0.39964	0.49101	0.34533	0.60444	0.56448	0.45954	0.46177
0.075426	0.11769	-0.0078506	0.11063	-0.25189	-0.074495	-0.18669	0.35452	-0.053394	0.023997	0.18565	0.068502	0.079541	0.29612	0.15773	0.068485	0.18039	-0.097436	0.039478	0.20529	0.29599	0.31943	0.26657	0.25391	0.90925	0.6692	0.77651	0.80617	0.71005	0.73224	0.85888	0.87165	0.82199	0.81508	0.8995	0.72359	0.76938	0.77258	0.79093	0.89613	0.76566	0.89602	0.73253	0.45998	0.51537	0.51667	0.66887	0.72303	0.45688	0.53248
0.21954	0.28424	0.1753	0.25779	-0.21008	0.13074	-0.10117	0.54024	0.1135	0.18346	0.39069	0.29814	0.17535	0.39956	0.28863	0.062561	0.22984	-0.013417	0.095981	0.25431	0.45583	0.44801	0.4384	0.32434	0.70862	0.66243	0.97348	0.91063	0.83532	0.59996	0.71475	0.5662	0.84076	0.92376	0.90565	0.50613	0.67421	0.76715	0.79124	0.58385	0.73126	0.7993	0.74685	0.41992	0.50886	0.36604	0.51368	0.62829	0.46875	0.53305
0.14202	0.15949	0.091432	0.17318	-0.18201	0.060249	-0.10242	0.4287	0.050764	0.048772	0.25326	0.14207	0.056679	0.26349	0.15211	-0.015175	0.13566	-0.077522	-0.046174	0.10639	0.28325	0.26437	0.25743	0.10398	0.68372	0.48639	0.9014	0.97727	0.82965	0.54481	0.75304	0.55843	1.0009	0.91392	0.908	0.60656	0.67593	0.70617	0.77822	0.6129	0.62046	0.74173	0.77052	0.33232	0.42355	0.30556	0.46257	0.52361	0.38828	0.42175
0.37547	0.48552	0.28157	0.36667	-0.27984	0.2224	-0.10133	0.73562	0.17113	0.39402	0.57247	0.49753	0.35825	0.57511	0.44231	0.10743	0.34459	0.058479	0.18661	0.36098	0.66975	0.61384	0.71969	0.54244	0.81999	0.75915	0.95762	1.0031	0.79485	0.72434	0.75789	0.70097	0.89735	0.89594	1.2081	0.69285	0.74536	0.81432	0.7546	0.75348	0.67147	0.93762	0.72456	0.4181	0.50664	0.38097	0.59424	0.6575	0.49243	0.55698
0.24744	0.38981	0.14174	0.28028	-0.33313	0.060058	-0.13816	0.62127	0.066274	0.3153	0.47272	0.35018	0.30273	0.50996	0.38048	0.10682	0.30232	0.026274	0.18697	0.32796	0.59583	0.55511	0.63724	0.53815	0.72915	0.61625	0.77789	0.90648	0.64478	0.65126	0.60346	0.71623	0.75096	0.73285	1.0499	0.87384	0.61067	0.65474	0.56367	0.84791	0.59262	0.88409	0.49723	0.35361	0.42111	0.41267	0.61462	0.57152	0.41244	0.44327
0.14013	0.1769	0.10105	0.18332	-0.19488	0.054678	-0.10025	0.45122	0.046175	0.060744	0.28233	0.17016	0.080759	0.309	0.18808	0.024526	0.18456	-0.044606	0.040198	0.20585	0.34969	0.35018	0.31427	0.22339	0.74183	0.61983	0.9278	0.85028	0.83686	0.7008	0.82204	0.58188	0.875	1.0483	0.944	0.49244	0.80798	0.8344	0.87304	0.66286	0.89925	0.88954	0.83571	0.40288	0.50602	0.41291	0.47884	0.68198	0.43018	0.53494
0.10052	0.12812	0.03628	0.11182	-0.20169	0.012134	-0.15287	0.37216	-0.012402	0.052204	0.18316	0.12601	0.092122	0.27714	0.14181	0.056244	0.1801	-0.093152	-0.015209	0.15615	0.28382	0.30994	0.24678	0.20142	0.79622	0.57179	0.74802	0.66851	0.68836	0.83467	1.0722	0.61783	0.78135	0.88122	0.87993	0.45009	0.8496	0.9892	1.1248	0.77852	0.90118	0.94368	1.0719	0.3812	0.46508	0.38965	0.43063	0.67295	0.40618	0.52254
0.065314	0.1203	-0.0096233	0.10725	-0.277	-0.071226	-0.16596	0.37304	-0.055414	0.08537	0.17714	0.091024	0.054576	0.24284	0.13056	-0.020085	0.14279	-0.10227	0.0025068	0.11242	0.25921	0.22274	0.24338	0.15229	0.58914	0.36622	0.66876	0.85381	0.59473	0.46388	0.52849	0.66765	0.76666	0.6271	0.79458	1.0664	0.45859	0.49178	0.48999	0.85127	0.42864	0.62368	0.44062	0.24381	0.3125	0.30679	0.56483	0.39146	0.27764	0.28144
0.23249	0.30498	0.15375	0.24814	-0.21138	0.1265	-0.11154	0.5379	0.094525	0.24183	0.3821	0.31616	0.25076	0.42739	0.2981	0.10034	0.26418	0.0048317	0.10539	0.27648	0.47386	0.4743	0.46281	0.41985	0.82468	0.65457	0.82065	0.73566	0.71337	0.95106	0.94733	0.64418	0.75797	0.8869	1.0006	0.49567	0.83931	1.2732	1.2083	0.83672	0.93386	1.1066	1.0663	0.43832	0.51839	0.46409	0.511	0.77524	0.46236	0.56518
0.13166	0.20626	0.10231	0.17151	-0.15661	0.060419	-0.094156	0.35186	0.045008	0.14042	0.25331	0.18536	0.15068	0.32128	0.23158	0.050481	0.2029	0.018762	0.13887	0.2682	0.36102	0.38264	0.35023	0.35213	0.73031	0.8232	0.63624	0.4928	0.57561	0.77754	0.79185	0.68925	0.62748	0.76673	0.83344	0.3463	1.0731	0.75501	0.78415	0.70481	0.95903	0.86058	0.85736	0.43299	0.49564	0.43983	0.46383	0.66755	0.42922	0.53977
0.025323	0.10235	0.037123	0.11124	-0.10816	0.005435	-0.054333	0.26526	0.016324	0.0045568	0.18819	0.084096	0.041979	0.2695	0.17333	0.053794	0.18948	0.041014	0.16939	0.27	0.29982	0.33419	0.27588	0.29557	0.70871	0.75151	0.66182	0.47403	0.60039	0.75665	0.73201	0.66844	0.59077	0.85183	0.75883	0.34978	0.95224	0.75788	0.7869	0.67302	1.1494	0.90117	0.77811	0.42807	0.48039	0.51205	0.48757	0.73829	0.3878	0.55345
0.22475	0.30531	0.16707	0.2828	-0.20566	0.098054	-0.11268	0.53927	0.096209	0.20365	0.38504	0.26134	0.21183	0.42515	0.30887	0.08804	0.24986	-0.01112	0.11657	0.28543	0.47961	0.48594	0.47166	0.43922	0.83676	0.73609	0.86512	0.81119	0.73274	0.91732	0.8733	0.75272	0.77293	0.93308	1.1126	0.55098	0.93031	0.99623	0.90132	0.87435	0.97017	1.2302	0.85956	0.50128	0.58086	0.54706	0.61452	0.80929	0.53094	0.62019
0.033484	0.13344	-0.027166	0.10619	-0.24609	-0.083961	-0.15486	0.27211	-0.065567	0.096628	0.19426	0.095855	0.10524	0.29706	0.19224	0.064941	0.18696	-0.036981	0.13735	0.25101	0.32097	0.35171	0.29771	0.36159	0.68122	0.5935	0.53085	0.51452	0.47796	0.68566	0.61298	0.77215	0.52138	0.57012	0.70361	0.69335	0.63911	0.65986	0.61051	0.98257	0.6221	0.78431	0.51964	0.35861	0.41034	0.45101	0.52937	0.57379	0.33616	0.41176
0.13999	0.16512	0.087127	0.13999	-0.17638	0.072139	-0.11451	0.40697	0.038091	0.082402	0.23577	0.17802	0.10717	0.27489	0.16283	0.041864	0.17931	-0.058358	-0.0044248	0.13591	0.29625	0.30324	0.2562	0.1823	0.68082	0.49436	0.72499	0.62558	0.66258	0.73952	0.92567	0.50641	0.71343	0.81009	0.78159	0.37505	0.70967	1.155	1.2991	0.68882	0.84745	0.8832	1.1169	0.31878	0.40179	0.31601	0.34714	0.61833	0.35211	0.43426
0.12975	0.1619	0.059403	0.13363	-0.20321	0.03799	-0.13128	0.40017	0.0097847	0.077768	0.23047	0.15971	0.098748	0.28484	0.16887	0.02185	0.18475	-0.058602	0.008378	0.16199	0.3134	0.32519	0.27941	0.21614	0.7538	0.57853	0.75547	0.666	0.71048	0.77914	0.98877	0.61132	0.8012	0.86907	0.86424	0.4867	0.85413	1.0076	1.162	0.81659	0.89259	0.88202	1.1356	0.34197	0.43766	0.33781	0.4031	0.61383	0.39062	0.47172
0.19648	0.24298	0.16354	0.23086	-0.1374	0.1418	-0.048655	0.4815	0.11585	0.15795	0.33542	0.26667	0.15615	0.34311	0.24698	0.063744	0.21408	0.02446	0.10371	0.23158	0.40004	0.38958	0.37789	0.298	0.72631	0.60207	0.83755	0.6965	0.73312	0.78462	0.86263	0.56749	0.73097	0.90955	0.873	0.41698	0.7548	1.173	1.1876	0.67821	0.9988	0.98615	1.0383	0.39662	0.48862	0.40888	0.44796	0.72872	0.42224	0.50728
0.19637	0.2177	0.15113	0.19818	-0.14881	0.11164	-0.14632	0.40548	0.078405	0.14216	0.2775	0.20955	0.15071	0.27138	0.19749	0.049599	0.098777	-0.076282	0.027148	0.16151	0.3182	0.31332	0.32111	0.29679	0.53086	0.54817	0.51766	0.47751	0.4291	0.42254	0.40976	0.42435	0.42394	0.44928	0.54738	0.29874	0.44116	0.44742	0.39707	0.3783	0.41428	0.53672	0.36935	0.87568	0.91016	0.44439	0.52422	0.52384	0.788	0.70913
0.040239	0.084569	0.047318	0.10545	-0.09554	-0.0090248	-0.069518	0.19212	-0.012824	-0.01322	0.13583	0.040471	0.062268	0.21578	0.15189	0.077623	0.15147	0.016341	0.14921	0.24201	0.2406	0.28143	0.20996	0.26912	0.51288	0.52433	0.43278	0.36065	0.36881	0.42238	0.3826	0.41285	0.32935	0.42279	0.43977	0.1985	0.44758	0.40521	0.3498	0.34013	0.51927	0.5001	0.33491	0.92334	1.0578	0.57816	0.50553	0.64141	0.75554	0.86091
-0.044324	0.028803	-0.054928	0.013723	-0.099445	-0.079241	-0.14045	0.078749	-0.055204	-0.0029245	0.068665	0.0024667	0.046709	0.15014	0.091035	0.092292	0.082821	-0.052106	0.089027	0.1544	0.17884	0.19058	0.17445	0.26979	0.49834	0.50517	0.31125	0.27868	0.26173	0.44994	0.3096	0.47582	0.2436	0.32135	0.39592	0.25592	0.41084	0.3322	0.23833	0.40787	0.45253	0.49819	0.19821	0.65302	0.63406	0.59764	0.52563	0.60731	0.52328	0.66348
0.13762	0.13687	0.083571	0.15756	-0.14475	0.035888	-0.095488	0.32532	0.030325	0.056681	0.18223	0.10966	0.075054	0.22989	0.13738	0.031904	0.12488	-0.047005	0.053895	0.18213	0.24036	0.24465	0.23451	0.2141	0.53577	0.53142	0.59549	0.55214	0.47774	0.40207	0.41594	0.54439	0.48928	0.51028	0.58942	0.4364	0.45647	0.41006	0.384	0.44564	0.49386	0.54627	0.35976	0.40856	0.47522	0.42344	0.84454	0.54271	0.4117	0.46492
0.023378	0.078159	0.0025301	0.09544	-0.12846	-0.047202	-0.08626	0.18018	-0.024869	-0.023729	0.13688	0.023613	0.038198	0.21259	0.15236	0.095813	0.18256	0.0091524	0.13236	0.23828	0.23263	0.2684	0.18426	0.22706	0.64134	0.54088	0.55165	0.48968	0.47271	0.60721	0.53078	0.56972	0.45908	0.59751	0.5933	0.32695	0.56877	0.65057	0.56361	0.544	0.6871	0.72929	0.48751	0.52055	0.54833	0.62121	0.59602	0.79956	0.44932	0.59832
0.1133	0.15986	0.089891	0.13343	-0.13991	0.045855	-0.15534	0.32958	0.014688	0.072261	0.20937	0.1319	0.1227	0.25939	0.16513	0.067028	0.12052	-0.086769	0.034877	0.17775	0.28948	0.30775	0.28828	0.28432	0.52935	0.52903	0.50013	0.43491	0.40836	0.4457	0.43533	0.40406	0.39166	0.44995	0.52743	0.23983	0.45816	0.45828	0.41352	0.36438	0.46656	0.54262	0.39851	0.89942	1.0293	0.51849	0.48494	0.60915	0.96206	0.9274
0.15902	0.22448	0.13235	0.2051	-0.14497	0.065311	-0.082735	0.35851	0.058947	0.099468	0.27736	0.18036	0.17026	0.36113	0.25761	0.11107	0.22902	0.021704	0.19494	0.33436	0.39437	0.42155	0.37755	0.37221	0.68453	0.73047	0.68257	0.58081	0.54186	0.57314	0.53544	0.60126	0.51914	0.63934	0.69484	0.32512	0.62366	0.5712	0.50428	0.49964	0.68575	0.7052	0.46765	0.54429	0.60249	0.54409	0.75211	0.7499	0.51235	0.62936
0.16649	0.27412	0.11811	0.19708	-0.21489	0.051427	-0.15529	0.44105	0.024223	0.17603	0.31928	0.24279	0.21131	0.4187	0.2925	0.15058	0.27054	0.01104	0.20726	0.34805	0.46871	0.486	0.48515	0.48913	0.82979	0.81042	0.72896	0.6607	0.60977	0.71921	0.65234	0.74669	0.59419	0.71937	0.85225	0.45974	0.71831	0.69552	0.61253	0.67406	0.76315	0.86069	0.55266	0.72747	0.80519	0.68752	0.71323	0.9146	0.70912	0.89726
0.12843	0.18153	0.096526	0.1876	-0.17595	0.013752	-0.1291	0.34827	0.022512	0.050823	0.24955	0.12251	0.11185	0.32015	0.21472	0.07385	0.16588	-0.021617	0.14134	0.26279	0.36668	0.3736	0.34265	0.33232	0.64543	0.70314	0.69312	0.64482	0.55344	0.52142	0.4955	0.63537	0.547	0.5928	0.6857	0.41729	0.56098	0.50998	0.44177	0.52395	0.61312	0.66018	0.41124	0.55829	0.63763	0.52341	0.85974	0.66519	0.54617	0.62423
0.16931	0.25314	0.15884	0.19967	-0.12037	0.099991	-0.13891	0.33665	0.085554	0.18608	0.30696	0.26154	0.20191	0.40188	0.3016	0.10432	0.19453	0.020147	0.27047	0.36512	0.47451	0.47014	0.51274	0.54184	0.68379	0.99567	0.51524	0.3724	0.38537	0.54458	0.41543	0.80542	0.34188	0.42232	0.58834	0.3009	0.63376	0.42357	0.3269	0.52258	0.64917	0.64117	0.29492	0.62078	0.62904	0.57259	0.80918	0.65775	0.56964	0.62615
0.10474	0.19134	0.045106	0.18108	-0.24908	-0.048165	-0.15719	0.39755	-0.013661	0.058328	0.25782	0.11087	0.1005	0.31245	0.21758	0.059205	0.16882	-0.058396	0.066837	0.19391	0.34329	0.33525	0.32846	0.29028	0.7159	0.55119	0.76938	0.89783	0.64355	0.58595	0.56665	0.75798	0.72339	0.68608	0.85041	0.73201	0.54286	0.59707	0.5029	0.73382	0.54629	0.78802	0.43372	0.45338	0.51495	0.53056	0.76712	0.6746	0.48	0.55361
0.19546	0.22844	0.13872	0.22543	-0.19809	0.054515	-0.12763	0.4351	0.048688	0.12557	0.28665	0.19455	0.15329	0.33782	0.22124	0.047056	0.14762	-0.038373	0.10799	0.23382	0.381	0.35215	0.39012	0.33835	0.66451	0.72062	0.7411	0.7164	0.57991	0.48675	0.48485	0.7263	0.60045	0.58122	0.74297	0.56392	0.53367	0.49431	0.4269	0.56154	0.55946	0.65211	0.39515	0.54666	0.62715	0.47929	0.97759	0.60143	0.57003	0.59119
0.17505	0.1904	0.11143	0.167	-0.19098	0.06625	-0.13464	0.41708	0.05441	0.18655	0.22077	0.22887	0.13946	0.28558	0.17257	0.0048847	0.098369	-0.059055	0.10385	0.1889	0.31598	0.28762	0.35789	0.29912	0.60326	0.69789	0.62419	0.64456	0.5056	0.39136	0.4109	0.76815	0.58123	0.4718	0.63818	0.71987	0.44428	0.36448	0.34445	0.58264	0.41271	0.50301	0.3051	0.37183	0.4104	0.32421	0.83417	0.42115	0.37376	0.37603
0.10739	0.13765	0.079289	0.1641	-0.17168	0.010913	-0.10543	0.36008	0.00067541	0.0022876	0.17831	0.072674	0.074723	0.24922	0.13007	0.018761	0.13746	-0.062301	-0.002724	0.16009	0.24146	0.2688	0.20184	0.15172	0.604	0.62081	0.75577	0.62577	0.61993	0.51131	0.6117	0.53997	0.59836	0.69637	0.7102	0.35506	0.62909	0.62719	0.63109	0.52559	0.69888	0.69818	0.59632	0.41429	0.5427	0.38847	0.75603	0.60595	0.48124	0.5601
0.11149	0.1389	0.076088	0.14819	-0.15372	0.019577	-0.11788	0.33581	0.0043299	0.015234	0.17299	0.087807	0.092977	0.25863	0.14104	0.012295	0.13072	-0.045942	0.052767	0.19017	0.27443	0.29278	0.2432	0.20782	0.59818	0.73834	0.66273	0.50594	0.54656	0.47252	0.57769	0.59325	0.53636	0.61256	0.64783	0.32459	0.66585	0.54647	0.56745	0.51594	0.67593	0.6244	0.55056	0.41703	0.53357	0.35453	0.69039	0.55242	0.52095	0.55172
0.70905	0.47606	0.48899	0.32955	-0.021951	0.43632	0.073454	0.53277	0.25643	0.60428	0.34957	0.51622	0.47894	0.28588	0.22007	0.069199	0.15062	0.098144	0.057584	0.12941	0.27407	0.25853	0.31912	0.24062	0.14221	0.13909	0.2221	0.2008	0.15275	0.10568	0.118	0.033158	0.15275	0.12128	0.2478	0.11567	0.092935	0.17592	0.15031	0.079918	0.0066375	0.1505	0.14576	0.049056	0.071162	-0.033078	0.11073	0.059301	0.12019	0.036967
0.79926	0.53824	0.60952	0.42815	-0.0036901	0.59307	0.058964	0.81839	0.34034	0.84183	0.46989	0.69972	0.50458	0.34312	0.26152	0.023435	0.10591	0.062111	0.076055	0.12606	0.40183	0.28363	0.48851	0.39027	0.19091	0.27838	0.26298	0.23553	0.16228	0.15935	0.093472	0.14807	0.1509	0.13176	0.3178	0.29117	0.11546	0.21503	0.13943	0.15675	0.011605	0.20993	0.1361	0.10482	0.14842	-0.024323	0.26876	0.059215	0.22707	0.079766
1.0658	0.84393	0.88202	0.59104	-0.015545	0.95184	0.084818	1.1629	0.5859	1.1754	0.74	1.128	0.68663	0.56891	0.46994	0.066501	0.25355	0.18654	0.22771	0.27639	0.68222	0.49672	0.86677	0.59869	0.33753	0.45039	0.44264	0.43053	0.30812	0.21427	0.21964	0.24413	0.32512	0.26799	0.5462	0.43041	0.2262	0.31402	0.24782	0.2483	0.11331	0.31149	0.23908	0.12381	0.1619	0.0097577	0.30537	0.15368	0.24496	0.15188
0.86292	0.85599	0.67712	0.63313	-0.23446	0.6406	0.027862	1.4339	0.43268	0.86241	0.89652	0.89707	0.67236	0.75487	0.61295	0.12176	0.35681	0.21455	0.3053	0.42452	0.88965	0.76434	0.98382	0.78491	0.49568	0.60719	0.64958	0.58747	0.47072	0.4008	0.38399	0.3632	0.45443	0.47674	0.74404	0.36575	0.40151	0.53583	0.44862	0.38529	0.35005	0.55774	0.41748	0.29898	0.39407	0.14568	0.36089	0.34352	0.4832	0.35405
0.39321	0.32938	0.24419	0.25312	-0.19726	0.18515	-0.12886	0.66482	0.075663	0.45103	0.32156	0.31686	0.34926	0.34986	0.20152	0.074941	0.18164	-0.069978	0.053644	0.18047	0.35878	0.38644	0.38008	0.4589	0.23055	0.29878	0.2623	0.21073	0.15264	0.25695	0.1559	0.17144	0.11436	0.1669	0.33423	0.19784	0.17685	0.24203	0.14561	0.25074	0.11795	0.30825	0.13229	0.17107	0.23786	0.070086	0.18033	0.13537	0.29095	0.16925
0.9615	1.041	0.80556	0.6831	-0.027736	0.79772	0.28038	0.78441	0.53385	1.4116	0.83125	1.3914	1.0514	0.70231	0.71609	0.21724	0.39549	0.50341	0.52804	0.51762	0.7966	0.72098	1.0196	0.93137	0.17734	0.43431	0.16545	0.066178	0.069213	0.1613	-0.0079424	0.065517	-0.0020377	0.022027	0.28942	0.12108	0.070163	0.1615	0.036582	0.04711	-0.018864	0.11336	0.045933	0.022234	0.0031182	-0.056895	0.083111	0.033091	0.089213	0.057155
0.94959	0.9509	0.78889	0.57585	-0.054519	0.88679	0.13666	0.98894	0.5661	1.3172	0.82983	1.3977	0.82274	0.6544	0.63051	0.10919	0.34098	0.35439	0.39152	0.38915	0.81055	0.61192	1.1169	0.78608	0.29343	0.48439	0.33478	0.27906	0.23285	0.16712	0.15718	0.15332	0.23309	0.18771	0.47414	0.3075	0.14612	0.23697	0.19393	0.12711	0.080966	0.16142	0.19173	0.032966	0.045317	-0.067541	0.12274	0.078968	0.14808	0.11492
0.57177	0.47092	0.47557	0.35887	0.076508	0.48606	0.1806	0.36936	0.31463	0.88595	0.33241	0.73391	0.48738	0.22834	0.23719	0.038331	0.084186	0.17315	0.14158	0.103	0.26039	0.19764	0.39708	0.34302	-0.019134	0.087181	-0.0018675	0.0048991	-0.034979	0.0009235	-0.10564	-0.016822	-0.041552	-0.098656	0.089401	0.21597	-0.070671	0.016656	-0.076219	0.0010823	-0.18408	-0.050815	-0.065118	-0.08694	-0.098264	-0.13163	0.075059	-0.11955	-0.023288	-0.084801
0.10938	0.33133	0.085926	0.18536	-0.091794	0.0066256	0.066002	0.019623	0.042094	0.55895	0.28865	0.37315	0.49626	0.31552	0.35643	0.22292	0.20518	0.22894	0.33932	0.29745	0.3829	0.45277	0.43988	0.72629	-0.048924	0.12358	-0.17322	-0.1974	-0.20576	0.071027	-0.21019	0.027121	-0.28305	-0.25718	-0.061609	0.072736	-0.1027	-0.10804	-0.28148	0.048525	-0.17466	-0.06925	-0.27737	-0.0076427	-0.052198	0.0036248	0.016207	-0.07717	-0.075889	-0.028289
0.488	0.4119	0.39602	0.32612	0.036726	0.39346	0.13452	0.33461	0.23716	0.74978	0.30469	0.64604	0.38989	0.2323	0.23225	0.027335	0.059535	0.15558	0.13618	0.083915	0.26506	0.18207	0.38055	0.3372	-0.0015288	0.12624	0.028372	0.034614	-0.010372	0.017328	-0.075439	0.0519	-0.014329	-0.065459	0.11403	0.2882	-0.036097	0.050088	-0.051392	0.064806	-0.11689	0.008196	-0.038436	-0.059623	-0.058554	-0.090942	0.14007	-0.078887	0.00029554	-0.055739
0.4744	0.5111	0.35392	0.35596	-0.12616	0.32373	0.056879	0.45986	0.19772	0.94587	0.39446	0.76838	0.56623	0.40127	0.3551	0.095228	0.16944	0.16213	0.21745	0.22157	0.41903	0.36621	0.55923	0.54683	0.15307	0.24538	0.15335	0.15233	0.10205	0.17925	0.022307	0.19344	0.089459	0.056318	0.30067	0.56068	0.086788	0.14872	0.024744	0.29992	-0.020602	0.15059	0.025251	0.0084519	9.547e-05	-0.024222	0.23742	-0.0030858	0.051957	0.00023629
0.72123	0.65748	0.59381	0.47075	-0.043303	0.61998	0.091388	0.75222	0.39449	1.0547	0.56601	0.98615	0.5911	0.46627	0.42124	0.082488	0.20183	0.19486	0.26774	0.25231	0.56871	0.43623	0.77859	0.64227	0.2739	0.45915	0.29035	0.28097	0.18776	0.19606	0.081543	0.27688	0.18753	0.137	0.43151	0.49761	0.13481	0.20663	0.1039	0.24015	0.064743	0.20653	0.090921	0.093028	0.090808	0.021266	0.32148	0.083505	0.14561	0.094742
0.80122	0.88013	0.62821	0.53269	-0.22034	0.65202	0.035184	0.97147	0.41474	1.1577	0.80741	1.2254	0.78895	0.75587	0.65726	0.15909	0.4252	0.30626	0.45256	0.48856	0.89439	0.7415	1.1419	0.90104	0.47426	0.64092	0.52622	0.50658	0.39881	0.35367	0.29322	0.36976	0.41601	0.38051	0.72167	0.62206	0.30435	0.41143	0.32423	0.42221	0.26266	0.40386	0.30903	0.14919	0.17915	0.078744	0.33565	0.23359	0.22467	0.23163
0.24324	0.43766	0.13837	0.28529	-0.26467	0.04223	-0.018234	0.35794	0.04669	0.69536	0.39559	0.51936	0.54971	0.46985	0.40303	0.16893	0.27422	0.15408	0.30252	0.3314	0.48789	0.49426	0.56822	0.69536	0.26386	0.32763	0.19514	0.19247	0.14184	0.34997	0.085569	0.32943	0.10395	0.13195	0.38387	0.60927	0.17724	0.22797	0.044302	0.51189	0.11536	0.32824	0.038699	0.10704	0.11187	0.14048	0.32321	0.13465	0.094091	0.09906
0.29966	0.32041	0.19223	0.25473	-0.15178	0.14182	-0.064323	0.46435	0.098435	0.63218	0.29714	0.41708	0.36737	0.29109	0.23286	0.066912	0.073472	-0.009099	0.13411	0.14941	0.33339	0.26978	0.43356	0.5237	0.22283	0.35435	0.11349	0.096967	0.050929	0.25667	-0.003475	0.35107	0.0087577	0.014157	0.26939	0.49147	0.1313	0.10098	-0.078723	0.36699	0.029492	0.24601	-0.083524	0.18728	0.17556	0.15448	0.42118	0.10559	0.18354	0.13442
0.27094	0.24907	0.18779	0.24286	-0.19328	0.12364	-0.099789	0.49188	0.082785	0.32544	0.25686	0.30862	0.17923	0.30542	0.19449	0.0065847	0.11182	-0.035105	0.087802	0.16306	0.33277	0.27594	0.36594	0.28541	0.51958	0.51599	0.63106	0.71431	0.49982	0.3568	0.3487	0.63427	0.56605	0.45302	0.65546	0.80659	0.36181	0.34619	0.29577	0.5428	0.32174	0.48611	0.26216	0.32906	0.38617	0.30558	0.8772	0.36974	0.33211	0.32067
0.26841	0.23601	0.17214	0.20083	-0.17307	0.12517	-0.077793	0.42885	0.069346	0.47247	0.20191	0.3513	0.21306	0.24123	0.15138	-0.020553	0.067522	-0.031824	0.05981	0.090854	0.25897	0.17605	0.29641	0.24766	0.33245	0.30402	0.40357	0.50782	0.32068	0.25259	0.19522	0.45276	0.38372	0.27314	0.47774	0.81539	0.22167	0.23294	0.16526	0.4855	0.14453	0.33991	0.1409	0.17241	0.20956	0.17561	0.62184	0.20553	0.18319	0.15757
0.22113	0.18926	0.16737	0.16516	-0.054491	0.15481	0.0014032	0.22255	0.085325	0.5096	0.13677	0.36624	0.19045	0.12806	0.10641	-0.01629	-0.023583	0.012937	0.060184	0.021819	0.14235	0.063896	0.21982	0.21859	0.047775	0.14661	0.036827	0.060134	0.0062004	0.055889	-0.065019	0.19417	-0.0017689	-0.052619	0.12033	0.46776	0.0049764	0.013439	-0.084608	0.19777	-0.089943	0.031305	-0.079785	0.04464	0.034375	0.0042089	0.27916	-0.031038	0.054923	-0.0025939
0.24335	0.22573	0.14627	0.20541	-0.22054	0.10199	-0.11573	0.47507	0.063144	0.31083	0.24015	0.27306	0.14726	0.26672	0.16494	-0.015372	0.10966	-0.055256	0.017642	0.10426	0.29399	0.22047	0.28799	0.1732	0.45614	0.28721	0.68725	0.93343	0.57688	0.30692	0.35375	0.50263	0.70888	0.51843	0.6846	0.94076	0.2994	0.37014	0.33034	0.5523	0.2485	0.46884	0.29802	0.21605	0.27212	0.21568	0.63167	0.30095	0.25727	0.21449
0.29076	0.29575	0.19135	0.24411	-0.24606	0.15	-0.13038	0.60207	0.09015	0.43761	0.31111	0.38123	0.22698	0.33535	0.22326	0.0030266	0.14326	-0.058603	0.04988	0.12767	0.37102	0.29431	0.41819	0.29443	0.4863	0.35944	0.63072	0.81804	0.50312	0.36787	0.35211	0.56223	0.61637	0.47482	0.75066	1.0161	0.32238	0.40901	0.32907	0.64163	0.24707	0.53027	0.28605	0.22202	0.27727	0.23898	0.61609	0.32063	0.27541	0.23552
0.14874	0.36113	0.078674	0.23904	-0.25225	-0.03942	-0.057019	0.28507	0.0047034	0.52521	0.36527	0.35525	0.52294	0.49432	0.40367	0.24662	0.3499	0.13232	0.34519	0.41322	0.50212	0.59817	0.52784	0.77598	0.29294	0.38538	0.16975	0.13644	0.10393	0.46447	0.132	0.33054	0.034851	0.13387	0.38718	0.42891	0.2561	0.29595	0.086121	0.53208	0.21611	0.40287	0.068589	0.17167	0.1934	0.20221	0.27895	0.20835	0.14975	0.17587
0.16696	0.33214	0.069142	0.23885	-0.33494	-0.030822	-0.14869	0.49585	0.017202	0.35928	0.39576	0.29323	0.29106	0.46104	0.34443	0.079159	0.25309	0.0069954	0.1688	0.28172	0.51502	0.47484	0.52684	0.5349	0.60771	0.47921	0.60761	0.74817	0.5064	0.63368	0.46599	0.70616	0.56983	0.55868	0.87198	0.98647	0.51694	0.58584	0.40596	0.94496	0.48852	0.84314	0.34613	0.28951	0.34109	0.41769	0.60845	0.4713	0.30927	0.33289
0.10358	0.23528	0.042523	0.20887	-0.2502	-0.033767	-0.12585	0.40649	0.010917	0.2129	0.32063	0.17515	0.20664	0.37912	0.28281	0.10832	0.22341	-0.014569	0.13014	0.26363	0.41989	0.42675	0.3818	0.44521	0.65652	0.46787	0.60684	0.64112	0.50344	0.79801	0.63003	0.66912	0.5366	0.62176	0.84802	0.6829	0.60622	0.94521	0.71188	0.92476	0.6576	1.017	0.57002	0.35115	0.40817	0.49701	0.5409	0.63591	0.35396	0.40481
0.48041	0.53042	0.37849	0.35809	-0.14512	0.34429	0.028265	0.53412	0.19972	0.79972	0.48886	0.74964	0.52275	0.4931	0.42708	0.12669	0.2474	0.21162	0.3942	0.37774	0.58344	0.52773	0.7482	0.75125	0.39794	0.70405	0.22949	0.1432	0.14563	0.30853	0.10784	0.49559	0.12865	0.1261	0.39588	0.46286	0.24041	0.20334	0.096579	0.41447	0.19021	0.26697	0.056327	0.2139	0.21804	0.16337	0.36634	0.19324	0.24742	0.21663
0.21235	0.30969	0.12652	0.21335	-0.21823	0.050419	-0.009647	0.26385	0.0063221	0.57087	0.22072	0.42879	0.3621	0.28821	0.23522	0.072484	0.13384	0.089982	0.17755	0.1681	0.27995	0.2495	0.3658	0.40261	0.24057	0.30018	0.1598	0.18542	0.13682	0.22302	0.073362	0.35983	0.15562	0.091663	0.29219	0.72449	0.12216	0.14004	0.040713	0.47746	0.039181	0.1647	0.028362	0.067034	0.076054	0.092555	0.34216	0.071835	0.0799	0.047645
0.13311	0.27319	0.044597	0.1673	-0.29416	-0.043341	-0.11486	0.31548	-0.044756	0.38153	0.26067	0.2767	0.30255	0.36525	0.28067	0.083592	0.19982	0.04745	0.21932	0.2768	0.37434	0.37126	0.40079	0.47538	0.45794	0.44992	0.35247	0.38023	0.29569	0.44182	0.29362	0.607	0.32456	0.30004	0.51719	0.85424	0.35376	0.3128	0.21103	0.79615	0.26957	0.42706	0.17619	0.22997	0.24508	0.28866	0.48347	0.29989	0.20266	0.24042
0.22373	0.30633	0.17677	0.2265	-0.13233	0.12455	-0.13777	0.47458	0.096425	0.38763	0.35048	0.3447	0.27972	0.39648	0.31244	0.12073	0.12635	0.0064603	0.28147	0.32849	0.48356	0.45785	0.5734	0.69764	0.59979	0.82604	0.33157	0.2286	0.22174	0.54532	0.23766	0.75494	0.14255	0.24584	0.5111	0.4033	0.46636	0.32059	0.13149	0.57593	0.44685	0.57794	0.083461	0.57807	0.57166	0.53272	0.63324	0.53201	0.61193	0.55781
0.13449	0.25961	0.10234	0.20763	-0.14845	0.025098	-0.087929	0.3117	0.064657	0.30047	0.30626	0.26769	0.22766	0.35682	0.30942	0.10158	0.14867	0.054852	0.29169	0.30864	0.44978	0.39299	0.50839	0.59833	0.49618	0.69305	0.31857	0.32562	0.22233	0.43984	0.14433	0.72363	0.18774	0.19259	0.45439	0.52976	0.35625	0.20037	0.021491	0.53193	0.33439	0.47851	-0.015663	0.47897	0.44944	0.50839	0.78712	0.45504	0.39499	0.41823
0.068669	0.19128	0.051514	0.13071	-0.1047	-0.012957	-0.079166	0.14003	0.02835	0.41378	0.19744	0.25837	0.25708	0.23804	0.22866	0.084844	0.026866	0.024954	0.23495	0.18662	0.31225	0.23735	0.38842	0.55741	0.23156	0.46712	0.0021285	-0.036065	-0.050442	0.25878	-0.085235	0.4485	-0.12899	-0.09173	0.15233	0.40653	0.1249	-0.0068003	-0.19977	0.37301	0.055074	0.18918	-0.21067	0.26782	0.21558	0.28295	0.49904	0.16387	0.17864	0.17489
0.37521	0.33908	0.31394	0.20763	-0.024256	0.31188	-0.026637	0.40753	0.18688	0.55872	0.29283	0.5426	0.33957	0.29568	0.25681	0.057079	0.063439	0.078613	0.27732	0.25546	0.3849	0.31352	0.53404	0.57956	0.30281	0.64911	0.11751	-0.014063	0.044255	0.18023	0.028224	0.41759	-0.021324	0.021152	0.17528	0.2019	0.18475	0.062972	-0.0040974	0.19104	0.17754	0.12375	-0.019924	0.28017	0.26576	0.14423	0.29651	0.13511	0.32049	0.21401
0.11344	0.11202	0.1073	0.11546	-0.030193	0.10681	-0.077889	0.23465	0.087344	0.12571	0.16552	0.13576	0.10327	0.13683	0.090983	0.05279	0.057255	-0.048183	0.051378	0.11008	0.19511	0.17523	0.22206	0.23517	0.26665	0.33132	0.19835	0.14893	0.13634	0.23186	0.1457	0.23291	0.13297	0.16131	0.24069	0.11018	0.20161	0.17561	0.11232	0.19286	0.18384	0.23464	0.09825	0.36618	0.35388	0.25265	0.32215	0.25354	0.35371	0.28247
0.041032	0.085294	0.057841	0.060828	-0.0064307	0.047835	-0.051954	0.054778	0.071303	0.13809	0.14732	0.15944	0.089393	0.15164	0.13828	0.081837	0.046048	0.036737	0.19395	0.17573	0.23568	0.17776	0.28966	0.38086	0.25261	0.45423	0.032337	-0.063921	-0.009032	0.19792	0.033775	0.36137	-0.055328	-0.007974	0.093033	0.10841	0.171	0.024454	-0.060535	0.1867	0.20586	0.13818	-0.07138	0.31013	0.2933	0.28877	0.42775	0.23294	0.2472	0.25802
0.041145	0.11534	0.042359	0.099099	-0.050446	0.026792	-0.08483	0.13528	0.050222	0.19367	0.17801	0.16166	0.14286	0.18635	0.16329	0.10611	0.062374	-0.0060735	0.16617	0.19617	0.26298	0.23161	0.3138	0.42838	0.36848	0.49759	0.16554	0.083537	0.10434	0.34247	0.12708	0.4148	0.057494	0.13518	0.24661	0.18759	0.26647	0.16065	0.039356	0.30363	0.26809	0.31482	0.022896	0.45331	0.42606	0.41614	0.46977	0.3729	0.38539	0.41345
0.12019	0.16476	0.085887	0.13129	-0.087622	0.048676	-0.093425	0.20935	0.051518	0.22583	0.19638	0.22247	0.15516	0.23922	0.18661	0.053862	0.062206	-0.00087889	0.18061	0.20246	0.30013	0.24719	0.3578	0.41538	0.44918	0.64061	0.26118	0.1852	0.18718	0.34863	0.18868	0.57864	0.15475	0.18705	0.34786	0.35974	0.33592	0.19316	0.10129	0.39367	0.33026	0.34363	0.069582	0.40624	0.38204	0.38187	0.71031	0.41034	0.35867	0.37006
0.12841	0.19602	0.087103	0.13373	-0.13267	0.036449	-0.13673	0.23858	0.036651	0.23806	0.23879	0.24148	0.18599	0.29837	0.24541	0.081837	0.11341	0.011624	0.2465	0.27058	0.37989	0.34968	0.43113	0.50941	0.54086	0.72293	0.31425	0.2826	0.23021	0.41358	0.20873	0.70931	0.2206	0.2371	0.42897	0.46378	0.39682	0.21684	0.10576	0.51365	0.38949	0.44274	0.063579	0.45188	0.43883	0.48174	0.73156	0.47419	0.37098	0.39714
0.11726	0.19111	0.083936	0.12094	-0.1321	0.052481	-0.16614	0.23337	0.043526	0.22065	0.24925	0.24366	0.17702	0.33409	0.26743	0.10363	0.10882	-0.0021986	0.29533	0.32585	0.4373	0.39717	0.48209	0.58364	0.60658	0.86761	0.3284	0.23676	0.24136	0.45865	0.25544	0.81367	0.20813	0.25018	0.42922	0.39361	0.47163	0.25586	0.1501	0.53045	0.4622	0.46925	0.095475	0.49315	0.44941	0.5013	0.6696	0.49263	0.42184	0.44998
-0.023524	0.0070967	0.0023937	0.0038745	0.014858	-0.018947	-0.058365	-0.058548	0.0019007	0.1677	0.018286	0.10111	0.02731	0.014287	0.028401	-0.0023396	-0.14728	-0.035726	0.089156	-0.0018841	0.077604	-0.031813	0.15306	0.24276	0.092103	0.30468	-0.1451	-0.21831	-0.14495	0.050613	-0.13685	0.27414	-0.21087	-0.18316	-0.076913	0.11902	0.0098849	-0.13191	-0.2162	0.09827	-0.022085	-0.029865	-0.20712	0.16645	0.10561	0.12478	0.29349	0.0006167	0.099434	0.066303
0.037076	0.13935	-0.016299	0.098034	-0.21232	-0.091138	-0.1697	0.20111	-0.047579	0.1088	0.17111	0.095532	0.13219	0.2842	0.20707	0.11343	0.16427	-0.028866	0.19342	0.26794	0.31136	0.33972	0.31658	0.4304	0.71379	0.69174	0.41723	0.38417	0.36052	0.62895	0.46173	0.81883	0.36217	0.41284	0.56271	0.56862	0.55247	0.47104	0.3497	0.75047	0.53616	0.65706	0.29283	0.4732	0.45582	0.53449	0.64496	0.59888	0.37913	0.46376
0.19233	0.31763	0.12451	0.16854	-0.22094	0.072267	-0.14839	0.35112	0.035061	0.31415	0.33176	0.32247	0.3406	0.45097	0.3451	0.18893	0.28943	0.061206	0.31104	0.40896	0.50169	0.52759	0.55328	0.6312	0.73985	0.78078	0.45688	0.35404	0.36182	0.62902	0.47231	0.63276	0.32699	0.43332	0.59866	0.33242	0.57131	0.48255	0.39906	0.56565	0.55607	0.60391	0.34745	0.50074	0.48894	0.48634	0.50112	0.59856	0.43991	0.5304
-0.1283	0.047549	-0.12696	-0.012542	-0.10785	-0.16542	-0.10303	-0.13597	-0.092262	0.1553	0.06007	0.02151	0.17511	0.14891	0.15581	0.1705	0.10632	0.026463	0.21735	0.19826	0.18349	0.24765	0.22764	0.48633	0.19944	0.30952	-0.095972	-0.14602	-0.098581	0.27445	-0.087943	0.2469	-0.18299	-0.11336	0.020615	0.15265	0.065348	-0.050484	-0.21971	0.25222	0.035937	0.08175	-0.24996	0.20291	0.14126	0.27215	0.20051	0.14727	0.041817	0.13918
0.1502	0.18674	0.12208	0.12032	-0.05485	0.092762	-0.02904	0.10966	0.064526	0.32914	0.19155	0.31234	0.19224	0.25493	0.22917	0.095232	0.1169	0.10209	0.33589	0.29049	0.32963	0.28467	0.42139	0.51905	0.32782	0.60408	0.084663	0.0073091	0.027576	0.21722	0.019119	0.51844	-0.0055688	0.0070209	0.13954	0.31467	0.19553	0.030409	-0.072666	0.31889	0.19256	0.13502	-0.078386	0.22071	0.18574	0.24237	0.37915	0.20776	0.18504	0.19262
0.29762	0.51228	0.19893	0.29752	-0.2303	0.12309	-0.048888	0.40159	0.091479	0.65114	0.48867	0.57393	0.62867	0.62986	0.53426	0.2998	0.41278	0.22591	0.50507	0.59316	0.69305	0.77182	0.77454	0.98123	0.52319	0.70164	0.30335	0.17665	0.22055	0.64888	0.2951	0.49391	0.13337	0.28713	0.53084	0.3461	0.43517	0.40373	0.22863	0.55309	0.44098	0.5044	0.1972	0.30415	0.30613	0.34164	0.35544	0.40044	0.26536	0.36281
0.14572	0.29042	0.08378	0.2051	-0.23281	0.034775	-0.12196	0.37826	0.045249	0.28865	0.3576	0.29089	0.26952	0.44264	0.36051	0.15886	0.24937	0.058406	0.28037	0.3812	0.50684	0.53064	0.5526	0.61991	0.75118	0.76005	0.54117	0.4763	0.46439	0.77931	0.56392	0.72198	0.46286	0.56971	0.77667	0.50951	0.67426	0.57918	0.45845	0.7455	0.63775	0.77174	0.41679	0.44587	0.47339	0.51438	0.55498	0.62674	0.38815	0.51506
0.20068	0.28601	0.15616	0.20253	-0.18376	0.11949	-0.16199	0.41371	0.08387	0.29196	0.34656	0.34345	0.22661	0.43582	0.32662	0.11026	0.20015	0.016717	0.31193	0.39138	0.5309	0.50452	0.58486	0.62613	0.77829	1.0449	0.54582	0.42044	0.43885	0.64194	0.52416	1.0493	0.451	0.50558	0.70105	0.56084	0.72177	0.51954	0.45271	0.78005	0.69887	0.69934	0.39461	0.50629	0.51403	0.49376	0.66457	0.6098	0.50105	0.52224
0.07605	0.13578	0.047106	0.05311	-0.10572	0.024844	-0.11557	0.12059	0.013146	0.23469	0.18153	0.18992	0.17091	0.22905	0.19019	0.085592	0.049164	0.021997	0.26601	0.23664	0.31529	0.28065	0.35636	0.51042	0.25348	0.52383	0.026051	-0.073897	-0.041174	0.23347	-0.0023572	0.44184	-0.094401	-0.013884	0.10525	0.21615	0.17293	0.046975	-0.064309	0.32177	0.18834	0.13515	-0.095354	0.20913	0.16996	0.20783	0.23951	0.13697	0.14873	0.12038
-0.28708	-0.28377	-0.21349	-0.25413	0.10567	-0.1676	-0.11057	-0.439	-0.12952	-0.16534	-0.27368	-0.23995	-0.21998	-0.28093	-0.22341	-0.062751	-0.31309	-0.16337	-0.12324	-0.22589	-0.24391	-0.29889	-0.21625	-0.0499	-0.33221	-0.15512	-0.4934	-0.55568	-0.45356	-0.25827	-0.40879	-0.20473	-0.5394	-0.48849	-0.52005	-0.35725	-0.32386	-0.40391	-0.45631	-0.33649	-0.31878	-0.39887	-0.44315	-0.10053	-0.18166	-0.11731	-0.24427	-0.31511	-0.21721	-0.20491
-0.0030737	0.016743	0.018386	0.038062	0.062908	0.0077248	0.0041197	-0.044442	0.030505	0.2322	0.024966	0.11008	0.079783	0.00084329	0.029803	0.0083585	-0.11374	-0.008527	0.072237	-0.0058335	0.062027	-0.04088	0.12665	0.24024	0.01927	0.19705	-0.19672	-0.26165	-0.18206	0.053606	-0.18191	0.11788	-0.24406	-0.21885	-0.11447	0.030013	-0.03224	-0.13133	-0.23183	0.034237	-0.084005	-0.064763	-0.21971	0.14204	0.10181	0.08856	0.24024	-0.027188	0.076984	0.060414
-0.20961	-0.13334	-0.1337	-0.10568	0.075628	-0.13452	-0.007285	-0.31711	-0.055903	-0.089265	-0.10238	-0.12365	-0.11745	-0.14308	-0.062926	-0.029944	-0.17876	-0.023518	0.0022235	-0.11661	-0.080889	-0.17031	-0.061657	0.04068	-0.1988	-0.049571	-0.35706	-0.3747	-0.32172	-0.14978	-0.30286	-0.030239	-0.3597	-0.3718	-0.30693	-0.085622	-0.18558	-0.2865	-0.35702	-0.13966	-0.22377	-0.25989	-0.34612	0.046879	-0.010076	-0.010363	0.010399	-0.16459	-0.035242	-0.042234
-0.26791	-0.2665	-0.23526	-0.29665	0.021281	-0.1743	-0.14529	-0.34025	-0.15288	-0.26522	-0.26673	-0.27343	-0.24028	-0.23321	-0.21902	-0.086506	-0.21399	-0.15539	-0.12553	-0.17683	-0.23364	-0.23242	-0.23765	-0.14918	-0.29443	-0.2458	-0.38362	-0.3894	-0.32955	-0.24879	-0.28521	-0.24882	-0.35132	-0.32973	-0.41352	-0.2928	-0.27007	-0.32638	-0.29155	-0.27795	-0.219	-0.3434	-0.28872	-0.18316	-0.21676	-0.13643	-0.34574	-0.26828	-0.26906	-0.23317
0.0029439	0.12821	0.0053316	0.018734	-0.041642	0.0042644	-0.09205	-0.049099	0.028627	0.23065	0.144	0.17637	0.17541	0.20118	0.20852	0.1099	0.048513	0.051534	0.2789	0.20465	0.28923	0.24607	0.3422	0.52942	0.11037	0.38434	-0.1407	-0.18605	-0.1707	0.1247	-0.15778	0.29537	-0.22122	-0.20339	-0.04411	0.13931	0.018291	-0.1152	-0.25631	0.16256	-0.0020268	-0.01637	-0.26392	0.16256	0.10808	0.17195	0.15004	0.023505	0.074842	0.073566
-0.25934	-0.28105	-0.20756	-0.24882	0.06377	-0.17422	-0.078932	-0.40157	-0.16009	-0.27269	-0.28794	-0.27038	-0.24204	-0.25765	-0.21886	-0.034013	-0.17136	-0.08472	-0.062	-0.12848	-0.25447	-0.25105	-0.26572	-0.15235	-0.17289	-0.15503	-0.32404	-0.35381	-0.267	-0.18123	-0.20089	-0.14524	-0.32064	-0.28149	-0.3694	-0.2677	-0.20323	-0.31099	-0.26658	-0.22706	-0.14055	-0.30485	-0.26959	-0.035049	-0.077594	-0.0049192	-0.17519	-0.11937	-0.11135	-0.050807
-0.01389	0.034253	0.010958	0.0106	0.017352	-0.0079213	-0.038386	-0.096445	0.00036131	0.1683	0.055419	0.12371	0.080246	0.093063	0.10411	0.066208	-0.021107	0.058006	0.2395	0.1636	0.17094	0.12577	0.23511	0.41204	0.12577	0.39188	-0.15622	-0.23649	-0.18521	0.081695	-0.15327	0.29662	-0.25705	-0.19794	-0.089036	0.052436	0.02257	-0.16494	-0.26776	0.092208	0.038468	-0.045828	-0.27204	0.26006	0.207	0.21833	0.26567	0.097217	0.18763	0.17699
-0.40651	-0.36486	-0.3295	-0.36594	0.035279	-0.28129	-0.092387	-0.50616	-0.22501	-0.38936	-0.35923	-0.38306	-0.28939	-0.32364	-0.26053	-0.015014	-0.15738	-0.085056	-0.056163	-0.13156	-0.30834	-0.27099	-0.32932	-0.17841	-0.26105	-0.26015	-0.446	-0.46856	-0.3735	-0.23491	-0.27595	-0.21053	-0.40509	-0.36947	-0.4879	-0.28512	-0.28315	-0.36004	-0.32881	-0.27295	-0.18921	-0.39903	-0.34889	-0.039581	-0.10196	-0.019821	-0.24682	-0.16759	-0.18602	-0.091473
0.049699	0.14766	0.021	0.032817	-0.10029	-0.014266	-0.10161	0.025169	0.004098	0.20991	0.16529	0.19502	0.18306	0.26956	0.23872	0.15412	0.14494	0.084892	0.37301	0.33227	0.34596	0.32311	0.4078	0.58216	0.37546	0.63561	0.036774	-0.046356	-0.0064877	0.27807	0.0077385	0.54321	-0.062542	-0.0099879	0.12075	0.26193	0.21934	0.0069019	-0.116	0.33374	0.23242	0.15427	-0.14194	0.31749	0.27076	0.36649	0.4159	0.2853	0.21137	0.25411
-0.10748	-0.14306	-0.10285	-0.11395	0.030628	-0.067253	-0.035759	-0.1347	-0.058362	-0.11641	-0.13344	-0.12337	-0.12133	-0.13768	-0.13072	-0.039789	-0.083966	-0.07032	-0.091764	-0.094481	-0.14166	-0.14825	-0.14507	-0.13	-0.087468	-0.088703	-0.11078	-0.083141	-0.089226	-0.077782	-0.080865	-0.093433	-0.074999	-0.096733	-0.13149	-0.079747	-0.080227	-0.083304	-0.066661	-0.10388	-0.071169	-0.10281	-0.072649	-0.036133	-0.053316	-0.021629	-0.071935	-0.044294	-0.046557	-0.049191
-0.084014	-0.13292	-0.068931	-0.092453	0.086003	-0.038846	-0.0009534	-0.15002	-0.028728	-0.072002	-0.13247	-0.11143	-0.11352	-0.1747	-0.1344	-0.040698	-0.11482	-0.067828	-0.089755	-0.10551	-0.14462	-0.18123	-0.14569	-0.11776	-0.090948	-0.07481	-0.13799	-0.1365	-0.11551	-0.061859	-0.13189	-0.086728	-0.12035	-0.13673	-0.14178	-0.10357	-0.08501	-0.12955	-0.12118	-0.10259	-0.10105	-0.12083	-0.11437	0.026986	0.034527	0.012619	0.03047	-0.037989	0.016767	-0.0015034
-0.18247	-0.26762	-0.15881	-0.19182	0.0438	-0.11242	-0.073666	-0.19133	-0.11164	-0.28755	-0.27421	-0.2881	-0.24064	-0.29512	-0.27642	-0.11779	-0.19228	-0.17847	-0.28066	-0.26289	-0.332	-0.32586	-0.35247	-0.39785	-0.16554	-0.28129	-0.12462	-0.068686	-0.08402	-0.14414	-0.035457	-0.19683	-0.042448	-0.086344	-0.14691	-0.16866	-0.10566	-0.069939	-0.010072	-0.15829	-0.14578	-0.13966	-0.0014242	-0.13498	-0.14433	-0.13143	-0.18307	-0.13515	-0.13636	-0.1336
-0.19389	-0.20554	-0.15626	-0.15902	0.056013	-0.1198	-0.033696	-0.24118	-0.08802	-0.17511	-0.18393	-0.19908	-0.18682	-0.21963	-0.17104	-0.074157	-0.18319	-0.086386	-0.13797	-0.17326	-0.20756	-0.25685	-0.2077	-0.18639	-0.21534	-0.17436	-0.22543	-0.19994	-0.19704	-0.18047	-0.20682	-0.15388	-0.19653	-0.24993	-0.23027	-0.16235	-0.15477	-0.1886	-0.20751	-0.18023	-0.21718	-0.21605	-0.17427	-0.066218	-0.080584	-0.087679	-0.1074	-0.15865	-0.077588	-0.089256
-0.056546	-0.1015	-0.075956	-0.089579	-0.024788	-0.044157	-0.056393	-0.015915	-0.056834	-0.11382	-0.10737	-0.11691	-0.097078	-0.13637	-0.12366	-0.062495	-0.073682	-0.080325	-0.13519	-0.1025	-0.153	-0.12584	-0.15606	-0.18642	-0.02469	-0.10289	0.019757	0.042695	0.02882	-0.0058739	0.035231	-0.064492	0.05291	0.038448	-0.0072399	-0.024862	-0.010779	0.033614	0.065907	-0.023018	-0.0053385	0.0058852	0.055984	-0.039268	-0.023158	-0.047072	-0.065084	-0.0050499	-0.011877	-0.017143
-0.20136	-0.33556	-0.17196	-0.23133	0.055075	-0.10493	-0.12728	-0.20973	-0.14315	-0.35556	-0.35685	-0.35447	-0.33941	-0.37308	-0.39015	-0.17346	-0.22478	-0.26325	-0.3963	-0.35544	-0.43116	-0.40831	-0.47369	-0.52921	-0.24658	-0.40756	-0.15281	-0.080846	-0.092527	-0.20636	-0.045332	-0.29613	-0.058968	-0.10061	-0.20803	-0.2559	-0.18405	-0.13556	-0.048028	-0.23256	-0.22161	-0.18937	-0.015799	-0.232	-0.23293	-0.2121	-0.31325	-0.19655	-0.23032	-0.21369
0.064212	-0.035927	0.0082875	-0.0058303	-0.015574	0.00094229	-0.049916	0.07109	-0.010447	-0.018377	-0.031394	-0.047482	-0.022617	-0.067518	-0.077653	-0.0022379	-0.051998	-0.10244	-0.11431	-0.077412	-0.077421	-0.082279	-0.080387	-0.10096	0.015353	-0.015638	0.015614	0.03295	0.012705	-0.0096041	-0.018817	-0.028474	0.010315	-0.0053338	-0.013615	-0.015903	-0.017982	-0.027378	-0.031929	-0.00045635	-0.064462	0.0079148	-0.012096	0.034183	0.024961	-0.013579	0.10358	0.0043436	0.10358	0.0026933
-0.11044	-0.22442	-0.1065	-0.20718	0.057703	-0.052387	-0.14523	-0.1581	-0.081084	-0.24419	-0.23574	-0.25783	-0.2325	-0.25483	-0.25156	-0.11438	-0.23349	-0.2162	-0.25246	-0.24651	-0.27203	-0.27292	-0.2967	-0.29605	-0.23539	-0.25319	-0.22998	-0.18809	-0.18779	-0.21476	-0.15243	-0.26582	-0.17188	-0.19645	-0.24817	-0.28214	-0.18375	-0.21167	-0.16744	-0.2528	-0.231	-0.22381	-0.13769	-0.1864	-0.21672	-0.17226	-0.26996	-0.22131	-0.18276	-0.20816
-0.018534	-0.19582	-0.06803	-0.14918	0.0086798	-0.028033	-0.11507	-0.019307	-0.076426	-0.24448	-0.20484	-0.21619	-0.22112	-0.23064	-0.26937	-0.091574	-0.14999	-0.2134	-0.30382	-0.24322	-0.28157	-0.26839	-0.30736	-0.40177	-0.094011	-0.24042	-0.016491	0.016276	0.0034774	-0.13257	-0.0039269	-0.19261	0.01962	0.0062973	-0.10358	-0.15275	-0.092635	-0.085279	-0.013578	-0.14401	-0.10018	-0.095687	0.015425	-0.12092	-0.12271	-0.14617	-0.15166	-0.091825	-0.076457	-0.13796
0.15474	0.028485	0.072899	0.040251	-0.014679	0.043098	-0.027933	0.12406	0.0053314	0.11909	-0.011665	0.0036958	0.076141	-0.035315	-0.059854	-0.038383	-0.043692	-0.095254	-0.14553	-0.072472	-0.077448	-0.049594	-0.087678	-0.079595	-0.040916	-0.084629	-0.040281	0.021023	-0.029771	-0.0041368	-0.024382	-0.079703	0.0071728	-0.048611	0.014191	0.019876	-0.01803	0.02564	-0.0078809	0.016296	-0.13073	0.0048356	0.016359	-0.035778	-0.023495	-0.080776	0.025051	-0.074304	0.033102	-0.063112
0.049148	-0.037392	-0.0059476	-0.023502	-0.062952	-0.00076622	-0.10193	0.096281	-0.031044	-0.071983	-0.03146	-0.065734	-0.046581	-0.056156	-0.094961	-0.0074491	-0.022127	-0.13089	-0.15107	-0.069516	-0.069418	-0.044675	-0.079261	-0.12402	0.06679	-0.023801	0.10389	0.11261	0.098421	0.040399	0.081441	-0.0074466	0.10368	0.10662	0.074789	-0.01199	0.038701	0.060076	0.07436	0.045151	0.020022	0.070844	0.08717	0.049064	0.047844	0.00098661	0.035027	0.048576	0.081185	0.023181
0.17309	0.11864	0.10204	0.083043	-0.058365	0.052326	-0.050784	0.21961	0.019995	0.1891	0.11648	0.087502	0.12929	0.081384	0.053924	-0.0002129	-0.0095839	-0.048272	-0.028475	0.0014012	0.091039	0.080907	0.098415	0.11429	0.023816	0.060224	0.051974	0.032464	0.021326	0.04876	-0.020952	0.021418	0.0064301	0.02247	0.070819	0.052261	0.020465	0.014672	-0.020862	0.045115	-0.036364	0.072621	0.0012661	0.04821	0.053447	-0.023002	0.078806	-0.0096138	0.072696	-0.0017924
-0.2596	-0.29563	-0.22099	-0.1505	0.093208	-0.25419	0.070797	-0.43138	-0.1693	-0.27929	-0.29482	-0.35468	-0.24944	-0.34496	-0.26519	-0.10247	-0.20896	-0.08579	-0.25851	-0.30812	-0.40908	-0.36305	-0.46584	-0.40052	-0.41841	-0.49515	-0.33915	-0.26408	-0.27769	-0.31823	-0.28261	-0.34672	-0.26824	-0.3246	-0.38729	-0.17153	-0.33576	-0.23633	-0.24042	-0.28795	-0.37966	-0.33763	-0.2426	-0.25694	-0.27553	-0.24884	-0.23242	-0.32911	-0.23284	-0.25569
-0.077812	-0.08271	-0.043922	-0.026055	0.038973	-0.069665	0.020105	-0.15603	-0.045314	0.061583	-0.070639	-0.0031846	-0.093691	-0.12648	-0.084017	-0.067471	-0.17853	-0.038638	-0.073481	-0.15717	-0.096199	-0.20068	-0.073047	-0.056922	-0.19568	-0.099815	-0.19511	-0.1806	-0.18687	-0.16056	-0.2266	-0.044436	-0.20097	-0.23987	-0.18473	0.10032	-0.17302	-0.16373	-0.22516	-0.10149	-0.21769	-0.19568	-0.21961	-0.036099	-0.042444	-0.088588	0.083441	-0.18571	-0.025008	-0.070707
-0.2894	-0.24796	-0.20949	-0.16422	0.089131	-0.21938	0.0076224	-0.43165	-0.14501	-0.18089	-0.21986	-0.24645	-0.21012	-0.25377	-0.16779	-0.060334	-0.23294	-0.061648	-0.098585	-0.21016	-0.2388	-0.27763	-0.24379	-0.12454	-0.35244	-0.24849	-0.40063	-0.41511	-0.36286	-0.26713	-0.35922	-0.20384	-0.41673	-0.41192	-0.42077	-0.19523	-0.30388	-0.32573	-0.38402	-0.2801	-0.32629	-0.34857	-0.37566	-0.11908	-0.16521	-0.1394	-0.15079	-0.27054	-0.17214	-0.16576
0.137	0.13694	0.11065	0.13471	-0.0028272	0.08601	0.03832	0.066256	0.057895	0.42081	0.099221	0.27113	0.15296	0.063161	0.091476	-0.010849	-0.056726	0.023144	0.067956	-0.00024123	0.097116	0.027004	0.1757	0.23044	-0.052295	0.089289	-0.10895	-0.1096	-0.12793	-0.019645	-0.18232	0.096619	-0.15294	-0.19249	-0.011387	0.29165	-0.08692	-0.087537	-0.21287	0.079823	-0.16754	-0.062479	-0.21508	-0.011435	-0.040841	-0.028586	0.17547	-0.11832	-0.014668	-0.076432
-0.14547	-0.029211	-0.17366	-0.035728	-0.16023	-0.26888	-0.057799	-0.20734	-0.18415	0.11617	-0.096888	-0.075845	0.12811	0.0199	0.015691	0.068978	0.020979	-0.023831	0.033447	0.022122	-0.047021	0.032746	-0.06199	0.14421	-0.096058	-0.057955	-0.20731	-0.20522	-0.19652	-0.0033353	-0.16719	0.034533	-0.23171	-0.23108	-0.16535	0.21497	-0.12891	-0.12484	-0.21399	0.11497	-0.18905	-0.13535	-0.22563	-0.030701	-0.040096	-0.028603	0.05355	-0.11721	-0.080795	-0.070822
0.027052	-0.10034	0.020928	0.010942	0.15335	0.0026834	0.15069	-0.18334	-0.0073928	0.058042	-0.15067	-0.049042	-0.053043	-0.22752	-0.16325	-0.067342	-0.14708	-0.004951	-0.13978	-0.17905	-0.25524	-0.2822	-0.24531	-0.22175	-0.2275	-0.21312	-0.27024	-0.27088	-0.22047	-0.17574	-0.20651	-0.2138	-0.2339	-0.2542	-0.26206	-0.16898	-0.20648	-0.15087	-0.15061	-0.21593	-0.23906	-0.22791	-0.12854	-0.12834	-0.11279	-0.17419	-0.081874	-0.19451	-0.071942	-0.13387
0.12633	0.014394	0.11135	0.068643	0.058801	0.088779	-0.027209	0.078492	0.016775	0.12101	-0.019949	0.074235	0.028241	-0.038911	-0.070181	-0.043777	-0.10988	-0.08935	-0.077778	-0.065396	-0.042479	-0.073665	-0.010552	0.041038	0.02962	0.090752	-0.036053	-0.077953	-0.053784	-0.015984	-0.042441	0.015603	-0.09302	-0.077861	-0.042436	-0.072973	-0.02344	-0.045596	-0.056824	-0.044075	-0.054386	-0.012781	-0.04273	0.133	0.18038	0.00027918	0.045538	-0.015474	0.24816	0.091546
-0.29199	-0.3449	-0.22287	-0.20015	0.1441	-0.24531	0.080406	-0.48948	-0.17681	-0.33992	-0.38096	-0.38607	-0.32146	-0.40892	-0.33133	-0.13904	-0.26118	-0.084152	-0.2438	-0.33927	-0.46719	-0.45959	-0.50829	-0.46294	-0.43762	-0.48369	-0.43614	-0.39193	-0.35618	-0.39478	-0.3347	-0.36606	-0.36872	-0.40742	-0.49701	-0.2976	-0.37862	-0.34204	-0.31737	-0.39183	-0.39068	-0.43307	-0.30196	-0.23183	-0.24302	-0.2517	-0.30635	-0.33915	-0.2281	-0.24165
0.24878	0.17508	0.18573	0.15887	-0.017539	0.16492	0.00848	0.20156	0.075345	0.46616	0.10627	0.36035	0.191	0.095522	0.080166	-0.010217	-0.044048	0.015059	0.06707	0.021724	0.12739	0.029238	0.22465	0.21107	0.14797	0.26856	0.053712	0.058446	0.036445	0.079057	-0.018989	0.30834	0.037466	-0.028288	0.11963	0.43901	0.042121	0.012974	-0.041681	0.21391	-0.032112	0.033262	-0.051778	0.096177	0.092754	0.052519	0.41408	0.021093	0.10613	0.062622
-0.1025	-0.20041	-0.088537	-0.11798	0.12875	-0.083138	0.039253	-0.29121	-0.10391	-0.10314	-0.26744	-0.17285	-0.14225	-0.27736	-0.23413	-0.084082	-0.18106	-0.077741	-0.1749	-0.21074	-0.32523	-0.30445	-0.31513	-0.25114	-0.29171	-0.26852	-0.34033	-0.33743	-0.28986	-0.24876	-0.27164	-0.24932	-0.31552	-0.32043	-0.37179	-0.2307	-0.28395	-0.26885	-0.24341	-0.28511	-0.30176	-0.32274	-0.23466	-0.14987	-0.14113	-0.18578	-0.19303	-0.25645	-0.11233	-0.16412
-0.15582	-0.16852	-0.12623	-0.1193	0.049628	-0.11699	0.0078649	-0.22514	-0.071019	-0.16011	-0.14208	-0.17508	-0.12749	-0.1733	-0.11977	0.0030013	-0.085436	-0.0405	-0.07656	-0.11312	-0.162	-0.15858	-0.16812	-0.10552	-0.077419	-0.11892	-0.14438	-0.15447	-0.1109	-0.09062	-0.089593	-0.085016	-0.13664	-0.1351	-0.19782	-0.1023	-0.12076	-0.11429	-0.11163	-0.10485	-0.1093	-0.13627	-0.1149	-0.0096271	-0.044328	-0.022184	-0.021275	-0.039818	-0.070748	-0.037648
-0.36611	-0.42184	-0.28578	-0.29108	0.093507	-0.25106	-0.03991	-0.44248	-0.20347	-0.4577	-0.39118	-0.45414	-0.41572	-0.45651	-0.40163	-0.17343	-0.33755	-0.2118	-0.3902	-0.4275	-0.50266	-0.51985	-0.55	-0.57793	-0.43199	-0.4992	-0.34027	-0.2921	-0.27918	-0.3748	-0.2731	-0.39811	-0.27171	-0.3004	-0.43627	-0.32849	-0.33665	-0.27421	-0.20773	-0.37121	-0.33911	-0.34431	-0.2073	-0.23201	-0.25586	-0.24363	-0.3371	-0.32528	-0.2251	-0.23088
-0.28043	-0.35594	-0.24654	-0.201	0.10374	-0.25146	0.0238	-0.44383	-0.17959	-0.29716	-0.3593	-0.37699	-0.28641	-0.40884	-0.3504	-0.14969	-0.2757	-0.17874	-0.34606	-0.37693	-0.48478	-0.47957	-0.52358	-0.51005	-0.42119	-0.46709	-0.35194	-0.3125	-0.29055	-0.34514	-0.27695	-0.36965	-0.29146	-0.32832	-0.40904	-0.25107	-0.34168	-0.25344	-0.21987	-0.33057	-0.37997	-0.34467	-0.22189	-0.25358	-0.26792	-0.2743	-0.25333	-0.34812	-0.20502	-0.24637
-0.43313	-0.52998	-0.38122	-0.44197	0.080597	-0.30882	-0.17444	-0.5599	-0.29674	-0.53515	-0.57311	-0.59176	-0.43412	-0.51937	-0.50008	-0.14604	-0.33022	-0.31853	-0.42439	-0.4336	-0.62232	-0.53484	-0.67281	-0.56404	-0.55624	-0.6326	-0.51094	-0.49385	-0.42827	-0.44307	-0.36358	-0.56073	-0.47353	-0.44041	-0.63824	-0.52076	-0.47833	-0.43946	-0.3644	-0.53284	-0.43871	-0.53018	-0.359	-0.33413	-0.36983	-0.31914	-0.56701	-0.41829	-0.43305	-0.37196
-0.55419	-0.63087	-0.45352	-0.48146	0.13996	-0.36493	-0.11269	-0.66824	-0.31059	-0.71195	-0.6167	-0.69736	-0.60594	-0.62937	-0.56609	-0.21199	-0.42086	-0.29613	-0.47347	-0.53909	-0.70885	-0.68897	-0.77504	-0.7511	-0.61571	-0.70882	-0.53497	-0.49741	-0.43176	-0.52925	-0.38827	-0.57283	-0.44158	-0.44432	-0.66803	-0.53075	-0.49012	-0.44648	-0.35527	-0.56507	-0.44167	-0.5556	-0.34574	-0.33847	-0.38847	-0.32999	-0.57	-0.43964	-0.4104	-0.35132
-0.44641	-0.46247	-0.33881	-0.34108	0.12728	-0.29868	-0.045582	-0.57626	-0.23705	-0.44676	-0.44166	-0.48692	-0.42249	-0.46947	-0.39362	-0.13681	-0.35144	-0.17582	-0.30021	-0.40097	-0.49683	-0.52118	-0.52992	-0.45497	-0.50291	-0.476	-0.50549	-0.49361	-0.43165	-0.42568	-0.40539	-0.40363	-0.46261	-0.46653	-0.5926	-0.41401	-0.41438	-0.42103	-0.39857	-0.46514	-0.41351	-0.49838	-0.40163	-0.21343	-0.26628	-0.23176	-0.36895	-0.37927	-0.2692	-0.24923
-0.3505	-0.36932	-0.25221	-0.22326	0.17108	-0.25386	0.052092	-0.54394	-0.16727	-0.34779	-0.36568	-0.40037	-0.33516	-0.40742	-0.31755	-0.11263	-0.28212	-0.12263	-0.24718	-0.33345	-0.44204	-0.41745	-0.47676	-0.37076	-0.48495	-0.48228	-0.45525	-0.42049	-0.38947	-0.38042	-0.3846	-0.3908	-0.4122	-0.44093	-0.51294	-0.33556	-0.40335	-0.34885	-0.35991	-0.41224	-0.401	-0.427	-0.34841	-0.25492	-0.29652	-0.24035	-0.31644	-0.35906	-0.28622	-0.27244
-0.34556	-0.28985	-0.2968	-0.25687	-0.0050852	-0.29757	-0.11344	-0.44552	-0.21994	-0.27106	-0.29123	-0.32882	-0.22043	-0.24515	-0.20633	-0.05581	-0.20582	-0.13689	-0.11877	-0.20474	-0.26142	-0.26712	-0.28394	-0.13983	-0.32482	-0.25122	-0.43564	-0.4357	-0.37055	-0.259	-0.33269	-0.20071	-0.41538	-0.41325	-0.45584	-0.18685	-0.30547	-0.33786	-0.36465	-0.22038	-0.30512	-0.37991	-0.36467	-0.11623	-0.16958	-0.11483	-0.23455	-0.28932	-0.20728	-0.18247
-0.48645	-0.62472	-0.39689	-0.47001	0.15406	-0.31694	-0.092859	-0.6356	-0.29641	-0.64741	-0.66498	-0.66833	-0.60668	-0.6714	-0.62053	-0.24984	-0.43909	-0.31537	-0.53196	-0.5724	-0.76269	-0.75274	-0.81877	-0.81538	-0.58039	-0.7392	-0.5303	-0.48557	-0.42161	-0.52426	-0.33997	-0.57669	-0.41421	-0.43069	-0.66233	-0.52263	-0.48045	-0.44492	-0.32736	-0.56863	-0.4464	-0.55236	-0.30357	-0.37053	-0.40842	-0.34235	-0.57891	-0.44901	-0.43059	-0.3819
-0.22687	-0.34955	-0.20257	-0.28347	0.11806	-0.15888	-0.064927	-0.37949	-0.18159	-0.28723	-0.39365	-0.35961	-0.29473	-0.39292	-0.37183	-0.14215	-0.27876	-0.19182	-0.26458	-0.30537	-0.44803	-0.43042	-0.45153	-0.35804	-0.37218	-0.39213	-0.42365	-0.45323	-0.3504	-0.32016	-0.2931	-0.35402	-0.4006	-0.36486	-0.49982	-0.37023	-0.33242	-0.35534	-0.3087	-0.37114	-0.31288	-0.41857	-0.28424	-0.25002	-0.26572	-0.25671	-0.40013	-0.35758	-0.25288	-0.29931
-0.4933	-0.55253	-0.43656	-0.38504	0.04404	-0.42839	-0.04119	-0.60679	-0.34633	-0.60351	-0.57533	-0.66168	-0.47446	-0.55558	-0.51383	-0.17465	-0.29947	-0.23967	-0.44064	-0.46883	-0.68546	-0.60224	-0.76769	-0.73295	-0.56571	-0.72209	-0.45521	-0.37331	-0.34551	-0.44493	-0.31159	-0.51239	-0.31882	-0.36477	-0.55194	-0.31782	-0.43977	-0.33173	-0.24534	-0.39539	-0.45329	-0.4685	-0.23795	-0.35994	-0.35733	-0.32803	-0.45805	-0.41108	-0.34871	-0.33783
-0.26448	-0.37227	-0.2068	-0.21719	0.15157	-0.18233	0.037031	-0.35869	-0.13155	-0.37281	-0.39426	-0.40791	-0.3471	-0.46332	-0.38635	-0.14641	-0.2761	-0.16195	-0.35778	-0.3742	-0.51397	-0.52121	-0.54645	-0.58308	-0.30706	-0.41778	-0.26978	-0.25422	-0.20058	-0.26933	-0.16781	-0.33791	-0.1767	-0.21004	-0.34364	-0.2869	-0.23836	-0.1946	-0.11282	-0.29301	-0.25071	-0.27819	-0.10965	-0.13903	-0.17073	-0.19061	-0.22229	-0.21195	-0.15355	-0.16086
-0.24477	-0.28554	-0.1843	-0.23158	0.091574	-0.12132	-0.092771	-0.32795	-0.10794	-0.26434	-0.2736	-0.26632	-0.29138	-0.29991	-0.25803	-0.12401	-0.28731	-0.16466	-0.21368	-0.28156	-0.29515	-0.356	-0.30076	-0.27944	-0.32152	-0.27211	-0.36712	-0.33476	-0.31933	-0.26839	-0.27471	-0.25735	-0.32001	-0.35038	-0.37447	-0.31717	-0.24347	-0.29308	-0.28147	-0.304	-0.29745	-0.32704	-0.24737	-0.1375	-0.1757	-0.16718	-0.27736	-0.27257	-0.15383	-0.17276
-0.32704	-0.40846	-0.24876	-0.27601	0.14137	-0.19812	-0.025031	-0.43355	-0.17384	-0.4052	-0.41493	-0.41449	-0.40589	-0.46387	-0.41058	-0.19936	-0.39756	-0.20921	-0.37543	-0.44224	-0.50201	-0.57186	-0.52631	-0.56097	-0.42276	-0.45092	-0.40479	-0.37516	-0.32022	-0.35953	-0.2639	-0.37773	-0.31742	-0.3373	-0.45761	-0.38512	-0.29213	-0.29438	-0.2337	-0.3873	-0.34301	-0.37471	-0.21398	-0.18907	-0.22266	-0.22108	-0.33624	-0.32813	-0.19625	-0.20556
-0.42455	-0.47079	-0.33745	-0.342	0.11253	-0.29321	-0.074735	-0.54902	-0.23453	-0.53047	-0.49426	-0.5571	-0.44906	-0.52632	-0.44523	-0.20024	-0.34573	-0.24453	-0.39503	-0.43606	-0.57691	-0.52885	-0.63232	-0.57639	-0.52889	-0.61714	-0.4717	-0.39915	-0.38204	-0.45119	-0.34173	-0.49236	-0.36812	-0.41827	-0.56458	-0.40419	-0.43148	-0.38749	-0.32476	-0.45932	-0.4297	-0.49139	-0.29932	-0.2853	-0.30478	-0.27937	-0.47833	-0.37338	-0.32375	-0.29297
-0.42172	-0.46952	-0.33226	-0.31954	0.13226	-0.30369	-0.0013373	-0.59462	-0.24141	-0.41866	-0.46712	-0.47321	-0.41135	-0.47741	-0.39827	-0.11572	-0.31836	-0.14287	-0.23682	-0.33444	-0.50833	-0.52239	-0.53127	-0.42041	-0.41713	-0.42187	-0.51	-0.50798	-0.41802	-0.36745	-0.35872	-0.32448	-0.44909	-0.44478	-0.57657	-0.33799	-0.35971	-0.39667	-0.361	-0.3723	-0.32821	-0.46057	-0.35708	-0.17482	-0.2072	-0.14994	-0.28335	-0.29843	-0.22962	-0.18649
-0.24036	-0.087535	-0.21547	-0.098332	-0.070089	-0.27978	0.00063073	-0.32291	-0.1995	-0.11637	-0.14037	-0.23789	0.12777	0.010086	0.022806	0.18731	0.22581	0.073858	0.10673	0.15418	-0.080669	0.26713	-0.16286	0.18574	-0.234	-0.29789	-0.27189	-0.25051	-0.24749	-0.10636	-0.21164	-0.27818	-0.30273	-0.27405	-0.28877	-0.23778	-0.26156	-0.20077	-0.24376	-0.18558	-0.2511	-0.23368	-0.25485	-0.13129	-0.16228	-0.072142	-0.25555	-0.1315	-0.23597	-0.1212
-0.31356	-0.19902	-0.18957	-0.20624	0.1314	-0.15568	-0.012733	-0.44432	-0.095889	-0.19576	-0.17612	-0.21761	-0.11876	-0.17597	-0.072914	0.061085	-0.08758	0.0087477	0.050777	-0.048034	-0.12332	-0.0068525	-0.12735	0.183	-0.32244	-0.22943	-0.45856	-0.45229	-0.41734	-0.24702	-0.3895	-0.25806	-0.48321	-0.46678	-0.46979	-0.37683	-0.34847	-0.38394	-0.46988	-0.34565	-0.31539	-0.3856	-0.4695	-0.11398	-0.2085	-0.070198	-0.32125	-0.22442	-0.28594	-0.16349
-0.305	-0.32576	-0.31112	-0.23043	-0.069219	-0.33293	-0.090484	-0.3044	-0.26782	-0.36671	-0.34244	-0.45794	-0.19361	-0.26243	-0.29131	-0.038856	-0.029444	-0.18856	-0.28046	-0.21982	-0.39203	-0.19056	-0.48531	-0.31978	-0.35536	-0.5487	-0.25333	-0.16793	-0.20281	-0.19464	-0.16567	-0.38387	-0.20206	-0.20035	-0.28153	-0.18087	-0.28369	-0.1357	-0.1273	-0.19566	-0.27158	-0.21327	-0.11964	-0.26947	-0.24356	-0.24222	-0.36505	-0.26705	-0.27253	-0.23847
-0.1296	-0.044542	-0.14019	-0.058641	-0.087533	-0.19435	-0.066028	-0.15956	-0.16041	-9.667e-05	-0.090146	-0.11979	0.14319	0.025207	-0.0051424	0.11499	0.15229	-0.044924	0.007798	0.094338	-0.057341	0.17336	-0.094595	0.16168	-0.15966	-0.1668	-0.17959	-0.19574	-0.16411	0.010022	-0.13648	-0.23213	-0.23238	-0.1531	-0.16607	-0.21057	-0.16399	-0.091508	-0.1437	-0.11931	-0.124	-0.11426	-0.14126	-0.062248	-0.043186	-0.067919	-0.21424	-0.12155	-0.073821	-0.040525
-0.13187	-0.0046255	-0.14728	0.01244	-0.11806	-0.24368	0.0070096	-0.19795	-0.13522	0.10136	-0.024766	-0.061649	0.15721	0.038611	0.059543	0.097402	0.073515	0.02015	0.03842	0.03504	-0.016681	0.10096	-0.039885	0.17802	-0.20342	-0.17993	-0.20185	-0.1817	-0.19803	-0.047073	-0.21242	-0.11025	-0.2468	-0.22434	-0.14721	0.10852	-0.17284	-0.11791	-0.23434	0.010694	-0.22482	-0.12627	-0.23765	-0.11532	-0.12823	-0.1088	-0.070999	-0.17825	-0.14884	-0.13905
-0.2753	-0.22461	-0.20886	-0.21022	0.064244	-0.16517	-0.052998	-0.33311	-0.13193	-0.25167	-0.22728	-0.27555	-0.14274	-0.19578	-0.14708	0.018598	-0.052639	-0.06088	-0.058806	-0.063251	-0.21289	-0.048026	-0.23038	-0.039741	-0.2	-0.23067	-0.25465	-0.2413	-0.21423	-0.14626	-0.19423	-0.19859	-0.25328	-0.23666	-0.30062	-0.25995	-0.21582	-0.21142	-0.2187	-0.21754	-0.17	-0.22985	-0.23077	-0.092409	-0.12902	-0.03082	-0.24291	-0.10696	-0.18848	-0.08721
-0.22944	-0.15742	-0.14548	-0.16556	0.11939	-0.089399	-0.018171	-0.31656	-0.04196	-0.13559	-0.13484	-0.1471	-0.10035	-0.14737	-0.050627	0.046158	-0.097903	0.0020988	0.060616	-0.022475	-0.077365	-0.013836	-0.062088	0.15788	-0.15632	-0.072591	-0.29585	-0.31248	-0.2723	-0.14634	-0.25299	-0.11239	-0.32901	-0.31827	-0.32341	-0.26056	-0.21525	-0.26735	-0.33585	-0.22851	-0.17692	-0.23588	-0.32583	-0.0092754	-0.076918	0.038365	-0.13362	-0.077122	-0.13526	-0.046551
-0.27401	-0.45209	-0.26284	-0.32777	0.056627	-0.18237	-0.1111	-0.29717	-0.2127	-0.55281	-0.48419	-0.51679	-0.46038	-0.50202	-0.50941	-0.21575	-0.28898	-0.30623	-0.52514	-0.47307	-0.61408	-0.56406	-0.6847	-0.8031	-0.38502	-0.60264	-0.21874	-0.1402	-0.13334	-0.3694	-0.10487	-0.47311	-0.08202	-0.1312	-0.34358	-0.34748	-0.29356	-0.20871	-0.053885	-0.3614	-0.28959	-0.31045	-0.045972	-0.32645	-0.32821	-0.29889	-0.43538	-0.30316	-0.30086	-0.30623
-0.37443	-0.55253	-0.36667	-0.4262	0.034513	-0.28822	-0.16676	-0.41206	-0.30587	-0.65233	-0.59711	-0.65099	-0.51422	-0.55991	-0.57974	-0.20208	-0.26003	-0.36293	-0.56927	-0.4964	-0.70956	-0.58995	-0.79927	-0.84013	-0.48217	-0.74969	-0.30496	-0.22382	-0.22407	-0.41731	-0.17485	-0.57858	-0.18278	-0.20684	-0.44673	-0.42014	-0.38526	-0.27445	-0.12542	-0.4345	-0.35538	-0.37965	-0.10552	-0.40263	-0.3962	-0.35143	-0.57199	-0.37524	-0.41877	-0.38149
-0.55873	-0.65158	-0.48036	-0.4497	0.099375	-0.43803	-0.059994	-0.64665	-0.36407	-0.7831	-0.66439	-0.8016	-0.58701	-0.66183	-0.59981	-0.18798	-0.29622	-0.28154	-0.53835	-0.52978	-0.80283	-0.65654	-0.91741	-0.88852	-0.60766	-0.83887	-0.4435	-0.3545	-0.32879	-0.50426	-0.30321	-0.6204	-0.30482	-0.33922	-0.59036	-0.46851	-0.47461	-0.35868	-0.24167	-0.51272	-0.44994	-0.49224	-0.23669	-0.39415	-0.40831	-0.35739	-0.56245	-0.42415	-0.42196	-0.37633
-0.48141	-0.50959	-0.44968	-0.41778	-0.043612	-0.4315	-0.15048	-0.53118	-0.36702	-0.54675	-0.56259	-0.63952	-0.34609	-0.46341	-0.43942	-0.063128	-0.12323	-0.25525	-0.37211	-0.32611	-0.61094	-0.39039	-0.70079	-0.55993	-0.44773	-0.62419	-0.4026	-0.35396	-0.3091	-0.3276	-0.24233	-0.47903	-0.3086	-0.31012	-0.50669	-0.32282	-0.38947	-0.28717	-0.20301	-0.3266	-0.34781	-0.41028	-0.21534	-0.25024	-0.2507	-0.23597	-0.46602	-0.31667	-0.32713	-0.26452
-0.47708	-0.56329	-0.43671	-0.41212	0.023885	-0.41541	-0.10093	-0.5568	-0.35197	-0.64178	-0.60535	-0.6903	-0.46662	-0.55492	-0.53334	-0.15787	-0.24604	-0.27831	-0.47824	-0.45239	-0.7028	-0.55364	-0.79751	-0.77604	-0.50986	-0.71871	-0.39882	-0.32716	-0.29329	-0.42424	-0.24077	-0.52122	-0.281	-0.29713	-0.52219	-0.3408	-0.40942	-0.30393	-0.19634	-0.39692	-0.38659	-0.45484	-0.19849	-0.31186	-0.30487	-0.31576	-0.48472	-0.37593	-0.34732	-0.31078
-0.35172	-0.46724	-0.3219	-0.34911	0.027701	-0.25036	-0.1095	-0.32106	-0.25169	-0.5662	-0.46396	-0.56041	-0.41133	-0.4381	-0.44612	-0.10827	-0.10463	-0.2328	-0.3859	-0.31109	-0.55184	-0.34074	-0.63625	-0.59947	-0.32143	-0.59204	-0.18403	-0.11813	-0.12076	-0.25387	-0.078455	-0.41616	-0.086205	-0.096336	-0.29352	-0.32039	-0.27157	-0.17132	-0.05068	-0.29854	-0.20814	-0.25394	-0.048434	-0.2686	-0.26196	-0.20345	-0.42982	-0.21341	-0.30814	-0.23383
-0.33975	-0.4022	-0.32059	-0.30223	-0.016986	-0.28381	-0.093816	-0.32356	-0.26181	-0.51879	-0.41793	-0.53004	-0.32613	-0.35866	-0.37412	-0.069473	-0.045363	-0.19093	-0.32096	-0.25972	-0.48358	-0.24498	-0.57578	-0.48271	-0.34106	-0.58797	-0.20268	-0.11704	-0.14439	-0.23766	-0.10505	-0.41622	-0.11645	-0.13071	-0.28473	-0.28882	-0.27719	-0.16313	-0.079069	-0.2713	-0.24314	-0.24971	-0.073902	-0.29153	-0.27812	-0.21834	-0.4266	-0.2252	-0.33632	-0.25016
-0.49275	-0.55887	-0.40515	-0.39491	0.12436	-0.35972	-0.037354	-0.58885	-0.28653	-0.65374	-0.55542	-0.66124	-0.47275	-0.57435	-0.48692	-0.11789	-0.24475	-0.21067	-0.41205	-0.40744	-0.671	-0.52068	-0.75197	-0.67257	-0.45743	-0.66938	-0.40393	-0.33578	-0.2922	-0.37627	-0.25558	-0.5088	-0.29499	-0.30974	-0.52715	-0.46429	-0.40371	-0.32505	-0.23943	-0.45676	-0.36887	-0.43661	-0.23685	-0.26446	-0.29479	-0.22192	-0.46832	-0.30041	-0.30388	-0.24491
-0.39772	-0.44363	-0.31235	-0.39508	0.1043	-0.22909	-0.1261	-0.45875	-0.21821	-0.47618	-0.44101	-0.46525	-0.3927	-0.41371	-0.37251	-0.068677	-0.24659	-0.18573	-0.23642	-0.27858	-0.43287	-0.36223	-0.45147	-0.32757	-0.26041	-0.35765	-0.39163	-0.38863	-0.30975	-0.24797	-0.22283	-0.32125	-0.34121	-0.3235	-0.47203	-0.4032	-0.2917	-0.32492	-0.28586	-0.35921	-0.23375	-0.3508	-0.28512	-0.10855	-0.17977	-0.073669	-0.33594	-0.18899	-0.25111	-0.14218
-0.38645	-0.50907	-0.33051	-0.38976	0.099582	-0.24182	-0.14952	-0.42157	-0.2427	-0.58503	-0.50323	-0.57524	-0.45531	-0.49676	-0.47671	-0.15271	-0.23526	-0.29781	-0.42753	-0.38376	-0.58409	-0.41941	-0.64493	-0.56198	-0.44031	-0.61142	-0.33461	-0.28289	-0.26651	-0.34496	-0.23038	-0.51773	-0.26915	-0.26162	-0.45272	-0.46474	-0.387	-0.28682	-0.20859	-0.43887	-0.31532	-0.37863	-0.197	-0.28996	-0.30891	-0.25955	-0.53257	-0.32068	-0.3584	-0.29474
-0.27927	-0.40324	-0.26389	-0.28592	0.026423	-0.20082	-0.087184	-0.24379	-0.19824	-0.46739	-0.40208	-0.47043	-0.34836	-0.41657	-0.40636	-0.083544	-0.10551	-0.21853	-0.38761	-0.29331	-0.49828	-0.35978	-0.56318	-0.59572	-0.21011	-0.43539	-0.095103	-0.04225	-0.036004	-0.17756	-0.015673	-0.31702	0.012049	-0.022132	-0.20248	-0.21888	-0.17768	-0.080541	0.035168	-0.20567	-0.13489	-0.18102	0.028693	-0.13518	-0.12927	-0.13843	-0.29313	-0.106	-0.15482	-0.1328
-0.32526	-0.43336	-0.28515	-0.32154	0.036197	-0.21986	-0.10229	-0.33034	-0.2313	-0.51298	-0.45787	-0.51467	-0.39815	-0.47464	-0.46597	-0.15197	-0.21829	-0.24014	-0.44489	-0.39471	-0.56552	-0.4615	-0.6326	-0.66671	-0.33453	-0.56202	-0.20866	-0.14612	-0.13602	-0.29177	-0.10901	-0.41313	-0.087562	-0.13754	-0.30981	-0.3019	-0.26609	-0.17784	-0.056186	-0.29837	-0.2437	-0.28503	-0.055483	-0.23518	-0.22739	-0.22033	-0.39776	-0.23043	-0.26917	-0.2124
-0.44262	-0.47113	-0.38257	-0.42191	0.044279	-0.28507	-0.13089	-0.48157	-0.25044	-0.49073	-0.4504	-0.50003	-0.3778	-0.43921	-0.38562	-0.033242	-0.16677	-0.18749	-0.25155	-0.25413	-0.46562	-0.35161	-0.50218	-0.39134	-0.29005	-0.40525	-0.37129	-0.36112	-0.28879	-0.24898	-0.19312	-0.33424	-0.29182	-0.28513	-0.47094	-0.35949	-0.30221	-0.30464	-0.21279	-0.31686	-0.21197	-0.3747	-0.23634	-0.10222	-0.14717	-0.072951	-0.3761	-0.15944	-0.25023	-0.12686
-0.40893	-0.56072	-0.37842	-0.44958	0.047292	-0.27779	-0.17154	-0.42784	-0.29191	-0.60273	-0.57986	-0.60166	-0.49175	-0.55687	-0.56013	-0.15148	-0.24052	-0.30874	-0.46097	-0.41129	-0.64504	-0.52984	-0.70805	-0.7057	-0.35282	-0.5959	-0.3099	-0.27406	-0.22527	-0.31484	-0.14004	-0.45873	-0.20374	-0.20138	-0.44221	-0.39419	-0.3351	-0.28324	-0.12139	-0.36102	-0.24295	-0.36689	-0.13901	-0.26552	-0.27985	-0.22199	-0.50269	-0.26032	-0.34371	-0.27031
-0.32791	-0.47546	-0.29493	-0.37946	0.077641	-0.19246	-0.12024	-0.3593	-0.20638	-0.53521	-0.49913	-0.52993	-0.47599	-0.52351	-0.51662	-0.20882	-0.32266	-0.30912	-0.49732	-0.47935	-0.60957	-0.56469	-0.66062	-0.71758	-0.42017	-0.62426	-0.30318	-0.24384	-0.21809	-0.38423	-0.17306	-0.48252	-0.17666	-0.20682	-0.42299	-0.38642	-0.33125	-0.26211	-0.12084	-0.39686	-0.2847	-0.35097	-0.10896	-0.30189	-0.32131	-0.27004	-0.48484	-0.31568	-0.34951	-0.30296
-0.16176	-0.11831	-0.13739	-0.13505	-0.00043602	-0.11595	-0.066671	-0.17803	-0.081393	-0.09913	-0.10164	-0.11544	-0.070947	-0.066409	-0.043522	0.049171	-0.012615	-0.013299	0.04394	0.021184	-0.051901	-0.01989	-0.052356	0.057209	0.005775	0.03515	-0.1478	-0.18938	-0.12601	0.020685	-0.077546	0.0085279	-0.16583	-0.1038	-0.155	-0.083658	-0.037089	-0.10822	-0.11892	-0.031995	0.01851	-0.094213	-0.13709	0.098479	0.062386	0.11468	-0.017732	0.036821	-0.030447	0.049717
-0.36905	-0.51624	-0.29945	-0.38916	0.14358	-0.20774	-0.12458	-0.4938	-0.20899	-0.57891	-0.53535	-0.55091	-0.5134	-0.56303	-0.53221	-0.20861	-0.38167	-0.33575	-0.50942	-0.49754	-0.63353	-0.60368	-0.68471	-0.68444	-0.47142	-0.60818	-0.41245	-0.36135	-0.33098	-0.4344	-0.25414	-0.52567	-0.33263	-0.33237	-0.53892	-0.52473	-0.40491	-0.36811	-0.26001	-0.51642	-0.36742	-0.43674	-0.24713	-0.30175	-0.34101	-0.29742	-0.52508	-0.37116	-0.32565	-0.32535
-0.2417	-0.40015	-0.21113	-0.29628	0.12764	-0.1414	-0.15187	-0.37157	-0.15903	-0.40567	-0.41462	-0.41349	-0.39769	-0.46019	-0.44655	-0.20145	-0.36362	-0.33175	-0.45944	-0.43718	-0.50373	-0.51164	-0.53359	-0.52444	-0.37074	-0.45658	-0.32979	-0.29753	-0.28356	-0.34707	-0.23578	-0.40928	-0.29014	-0.29266	-0.41589	-0.4116	-0.31722	-0.29822	-0.22278	-0.41406	-0.30443	-0.33676	-0.1996	-0.2651	-0.28831	-0.29215	-0.40366	-0.33958	-0.25291	-0.28196
-0.051126	-0.22925	-0.086849	-0.20068	0.0037797	-0.030299	-0.1754	-0.055801	-0.10363	-0.29383	-0.26703	-0.24972	-0.24952	-0.24416	-0.311	-0.13608	-0.18822	-0.26127	-0.35371	-0.28097	-0.30722	-0.29216	-0.34618	-0.43556	-0.18527	-0.34458	-0.081843	-0.027199	-0.050892	-0.2129	-0.016947	-0.30291	-0.025862	-0.044175	-0.15617	-0.22509	-0.16519	-0.13487	-0.028672	-0.20803	-0.15356	-0.15411	-0.013249	-0.20203	-0.18918	-0.19332	-0.28295	-0.1755	-0.18535	-0.20026
-0.1879	-0.3774	-0.19436	-0.28988	0.042099	-0.11274	-0.13424	-0.17788	-0.16682	-0.42364	-0.40163	-0.39962	-0.38562	-0.40176	-0.43853	-0.17195	-0.23958	-0.26548	-0.41298	-0.36525	-0.47933	-0.44957	-0.52935	-0.60968	-0.22767	-0.42635	-0.13098	-0.10575	-0.077494	-0.22818	-0.013799	-0.32785	-0.028466	-0.047798	-0.23478	-0.26198	-0.17198	-0.14159	0.003072	-0.23406	-0.12532	-0.19365	0.022697	-0.24542	-0.23286	-0.20884	-0.35483	-0.20453	-0.23272	-0.24985
-0.31199	-0.46048	-0.28149	-0.38753	0.070697	-0.18991	-0.1467	-0.37225	-0.2081	-0.51108	-0.46987	-0.47898	-0.48657	-0.51247	-0.48788	-0.22616	-0.36979	-0.28745	-0.45602	-0.47323	-0.56225	-0.58898	-0.59674	-0.66727	-0.40754	-0.53355	-0.34773	-0.32098	-0.268	-0.38542	-0.19652	-0.44845	-0.25076	-0.2587	-0.44815	-0.40656	-0.30944	-0.30466	-0.16725	-0.384	-0.2892	-0.38616	-0.16328	-0.30018	-0.30709	-0.27849	-0.49018	-0.33585	-0.35239	-0.31671
-0.44501	-0.5686	-0.35066	-0.40553	0.15141	-0.27776	-0.099691	-0.54756	-0.26308	-0.58183	-0.59604	-0.60613	-0.52366	-0.59744	-0.56585	-0.2008	-0.37712	-0.30916	-0.46656	-0.48977	-0.67173	-0.64012	-0.72125	-0.66861	-0.45957	-0.59754	-0.44947	-0.41059	-0.35298	-0.40995	-0.27856	-0.47893	-0.35735	-0.3535	-0.55859	-0.45837	-0.39509	-0.38512	-0.28843	-0.45154	-0.35234	-0.45186	-0.27443	-0.26048	-0.29754	-0.2372	-0.44735	-0.35174	-0.33207	-0.29211
-0.34095	-0.55134	-0.30957	-0.4017	0.12186	-0.1905	-0.11827	-0.38364	-0.21524	-0.59801	-0.5503	-0.56873	-0.57268	-0.61167	-0.60259	-0.27675	-0.40689	-0.34989	-0.58763	-0.57442	-0.69883	-0.72199	-0.75105	-0.86483	-0.43492	-0.64616	-0.30281	-0.25631	-0.21227	-0.41716	-0.16529	-0.50107	-0.1713	-0.20266	-0.42446	-0.40014	-0.32558	-0.27912	-0.11605	-0.40811	-0.30687	-0.37171	-0.09232	-0.34598	-0.35504	-0.33153	-0.51109	-0.37808	-0.36651	-0.35203
-0.24384	-0.34995	-0.22469	-0.325	0.041851	-0.14291	-0.15923	-0.29001	-0.15977	-0.36351	-0.34143	-0.32828	-0.35128	-0.30867	-0.33105	-0.12372	-0.25191	-0.20506	-0.21222	-0.24548	-0.31806	-0.33612	-0.33901	-0.32781	-0.23448	-0.25559	-0.26346	-0.28679	-0.2079	-0.23642	-0.14123	-0.23763	-0.22423	-0.18638	-0.35032	-0.27783	-0.19245	-0.24501	-0.15526	-0.26166	-0.12402	-0.29975	-0.14352	-0.2226	-0.2168	-0.16743	-0.3534	-0.23531	-0.25401	-0.23119
-0.26722	-0.40586	-0.2316	-0.32707	0.067279	-0.16017	-0.13386	-0.31098	-0.19172	-0.42756	-0.43838	-0.4162	-0.38823	-0.42727	-0.43206	-0.14742	-0.25991	-0.24516	-0.33695	-0.32376	-0.48236	-0.46361	-0.52059	-0.52025	-0.21291	-0.3828	-0.23872	-0.20872	-0.16248	-0.20071	-0.077341	-0.2932	-0.14657	-0.15459	-0.30604	-0.30567	-0.18887	-0.20347	-0.078531	-0.25342	-0.15471	-0.24453	-0.065348	-0.15818	-0.16789	-0.11897	-0.30499	-0.1609	-0.19957	-0.16643
-0.18598	-0.37701	-0.1403	-0.27215	0.17517	-0.053988	-0.089488	-0.31343	-0.096912	-0.33533	-0.39125	-0.32879	-0.38027	-0.43318	-0.42379	-0.19826	-0.37969	-0.25007	-0.34745	-0.3746	-0.4588	-0.52725	-0.45063	-0.48164	-0.24946	-0.30812	-0.30886	-0.31295	-0.23869	-0.26159	-0.17198	-0.30001	-0.24191	-0.24291	-0.36629	-0.38841	-0.21277	-0.27527	-0.18319	-0.33887	-0.21603	-0.30196	-0.15015	-0.17722	-0.20917	-0.18069	-0.3106	-0.23718	-0.16974	-0.22963
-0.19684	-0.34253	-0.1628	-0.2633	0.12188	-0.11366	-0.11042	-0.31904	-0.14715	-0.32507	-0.37529	-0.32844	-0.33028	-0.37268	-0.3779	-0.14106	-0.33103	-0.23662	-0.28864	-0.31501	-0.40489	-0.44604	-0.40577	-0.37875	-0.23416	-0.26756	-0.32192	-0.34254	-0.26693	-0.24396	-0.17794	-0.25272	-0.29431	-0.25959	-0.39376	-0.35962	-0.21031	-0.2852	-0.20102	-0.30235	-0.18656	-0.29729	-0.18338	-0.1163	-0.13683	-0.1344	-0.27302	-0.21503	-0.10368	-0.1743
-0.0037527	-0.061582	-0.1085	-0.048502	-0.13433	-0.15275	-0.055299	-0.012521	-0.18181	0.089222	-0.14759	-0.14629	0.15585	-0.051231	-0.12826	0.071712	0.13348	-0.10025	-0.15939	-0.020923	-0.20567	0.031951	-0.23954	-0.090511	-0.19031	-0.30038	-0.11929	-0.12231	-0.1078	-0.055466	-0.086497	-0.28405	-0.14273	-0.11257	-0.13162	-0.13302	-0.17669	-0.047492	-0.05951	-0.098912	-0.21624	-0.10746	-0.044492	-0.18281	-0.15205	-0.18421	-0.23265	-0.17377	-0.15329	-0.17283
-0.19554	-0.12487	-0.21561	-0.056	-0.086511	-0.30853	0.011538	-0.30735	-0.23247	0.044366	-0.22274	-0.21385	0.14666	-0.090238	-0.10044	0.10558	0.077346	-0.039092	-0.085136	-0.023516	-0.24588	0.0020386	-0.2906	-0.039766	-0.30492	-0.35372	-0.28226	-0.27113	-0.24315	-0.10484	-0.23458	-0.2814	-0.29202	-0.27493	-0.27354	-0.07559	-0.2594	-0.15827	-0.21706	-0.10213	-0.31777	-0.20966	-0.22143	-0.19612	-0.20717	-0.1799	-0.19822	-0.24648	-0.21362	-0.21307
0.027612	0.12246	-0.00096077	0.072257	-0.10414	-0.061948	0.073729	0.034855	-0.051868	0.037316	0.080732	0.021204	0.24261	0.23492	0.17734	0.25655	0.42556	0.17768	0.22173	0.34145	0.1271	0.32426	0.06659	0.13324	0.061717	-0.01848	0.087631	0.075169	0.079964	0.085595	0.082862	-0.054436	0.057686	0.08674	0.076193	-0.056873	0.034601	0.07892	0.093432	0.017755	0.054907	0.052063	0.084512	0.043841	0.085128	0.042658	-0.016633	0.12504	0.038358	0.097018
-0.22928	-0.12083	-0.22171	-0.074706	-0.1062	-0.30987	0.021962	-0.26437	-0.22833	-0.18525	-0.19809	-0.30591	0.12156	-0.0037895	-0.044161	0.21084	0.33503	0.039584	0.0060863	0.14452	-0.17975	0.18681	-0.2979	-0.065731	-0.17475	-0.35852	-0.11591	-0.09242	-0.086051	-0.063997	-0.05806	-0.29105	-0.10831	-0.083114	-0.14709	-0.18417	-0.16959	-0.053264	-0.041441	-0.11535	-0.15179	-0.1276	-0.052888	-0.1213	-0.10467	-0.093271	-0.21762	-0.066993	-0.16673	-0.075912
-0.049079	-0.078516	-0.065515	-0.05346	-0.035217	-0.082835	-0.029763	-0.060801	-0.075339	-0.096947	-0.11539	-0.14633	-0.014397	-0.090038	-0.092784	0.06815	0.046168	-0.053557	-0.11605	-0.025998	-0.1494	-0.047746	-0.19723	-0.1606	-0.038565	-0.14324	0.003377	0.04173	0.032879	-0.033232	0.0084019	-0.096538	0.023814	0.020848	-0.025238	-0.082374	-0.038518	0.0041699	0.029604	-0.039196	-0.06731	-0.02455	0.033886	-0.0046929	-0.0084033	-0.046112	-0.04276	-0.0051706	0.0021319	-0.027904
0.19092	0.21109	0.079031	0.13502	-0.10763	-0.005185	0.048548	0.06985	-0.014256	0.32414	0.077123	0.15038	0.44189	0.15556	0.12442	0.18667	0.24116	0.07851	0.048309	0.17386	0.058655	0.24096	0.047117	0.14443	-0.019099	-0.072607	0.015752	-0.0037561	0.0088086	0.042708	0.00026919	-0.12109	-0.022401	-0.01037	0.031217	-0.028225	-0.048003	0.040952	0.017276	-0.0034972	-0.092715	0.002592	0.0020866	-0.028184	-0.021685	-0.04605	-0.0099417	-0.023832	-0.0034248	-0.034908
0.21347	0.10722	0.13677	0.088241	-0.081179	0.13035	-0.12637	0.29333	0.081533	0.028456	0.11463	0.080598	0.036779	0.11465	0.018528	-0.020499	-0.0018629	-0.15054	-0.12403	-0.013799	0.11109	0.086409	0.095753	0.003357	0.1856	0.12993	0.26506	0.27327	0.21495	0.11478	0.21211	0.093163	0.22608	0.21971	0.24222	0.092424	0.13396	0.16739	0.19437	0.10494	0.1235	0.20832	0.18663	0.20123	0.25669	0.040946	0.1404	0.13907	0.29961	0.15336
0.0090982	-0.13214	-0.032596	-0.075028	-0.047459	-0.016384	-0.16065	0.083097	-0.071544	-0.23646	-0.13629	-0.22418	-0.1409	-0.14325	-0.21054	-0.043645	-0.02503	-0.25852	-0.32958	-0.1635	-0.21539	-0.092393	-0.26047	-0.28758	0.016793	-0.1661	0.14077	0.16226	0.13068	-0.00071733	0.14229	-0.14294	0.14058	0.142	0.050228	-0.10134	-0.0039715	0.065903	0.14208	-0.051136	0.0072114	0.059166	0.14727	0.082249	0.15962	-0.050913	-0.11035	0.022102	0.15949	0.046646
0.11393	0.033285	0.07417	0.014259	-0.020863	0.083634	-0.12482	0.16683	0.031969	-0.00014315	0.054275	0.026291	-0.0034378	0.058959	-0.018067	-0.027232	-0.041949	-0.12126	-0.07075	-0.0082434	0.07573	0.05886	0.08203	0.085584	0.074811	0.08006	0.065788	0.049475	0.031	0.030416	0.059847	0.020708	0.013123	0.053978	0.04952	-0.064963	0.046471	0.010149	0.013652	-0.011626	0.06389	0.063497	0.02192	0.11917	0.17247	0.0025067	-0.0029003	0.025937	0.2077	0.074097
0.23574	0.21974	0.17253	0.19162	-0.16786	0.11631	-0.16378	0.48621	0.078338	0.076785	0.28376	0.16088	0.13017	0.27772	0.16054	0.0015787	0.093102	-0.13253	-0.069692	0.099355	0.30732	0.2911	0.28016	0.17918	0.45384	0.4085	0.56696	0.52811	0.47046	0.35375	0.43158	0.32561	0.47492	0.49463	0.5489	0.26073	0.39804	0.44491	0.43768	0.31548	0.38544	0.50578	0.42175	0.74194	0.90036	0.29596	0.38045	0.43547	0.87487	0.66826
0.20097	0.12968	0.13275	0.092899	-0.084665	0.11512	-0.14644	0.33219	0.067161	0.026383	0.17376	0.098649	0.042684	0.17951	0.060757	-0.024106	0.010247	-0.12437	-0.055693	0.042563	0.21124	0.16425	0.20066	0.1208	0.24196	0.26272	0.29596	0.26186	0.22797	0.16734	0.22484	0.17775	0.22153	0.24276	0.28063	0.07799	0.21647	0.20281	0.21831	0.13821	0.22887	0.25448	0.22538	0.22937	0.3109	0.073966	0.13537	0.1637	0.41085	0.20892
0.20244	0.12907	0.13368	0.10093	-0.03417	0.12823	-0.13785	0.30233	0.053822	0.18923	0.1377	0.14706	0.13708	0.12285	0.048497	0.037867	0.0079499	-0.13869	-0.025239	0.032484	0.16084	0.14608	0.19253	0.27797	0.10431	0.21168	0.07895	-0.0098019	0.010216	0.094851	-0.00021636	0.098075	-0.058923	0.0054894	0.077731	-0.012532	0.063298	0.040158	-0.020337	0.042127	0.046919	0.084563	-0.021618	0.15023	0.18021	0.013085	0.061794	0.020016	0.23316	0.10431
0.42383	0.37371	0.31938	0.28462	-0.10318	0.26852	-0.090757	0.66539	0.17224	0.37598	0.39876	0.37692	0.32628	0.38574	0.26058	0.080776	0.16246	-0.026898	0.11129	0.22739	0.44407	0.41992	0.47407	0.47484	0.36673	0.46723	0.37324	0.29867	0.25548	0.29606	0.24212	0.29544	0.20761	0.26719	0.40555	0.15102	0.29643	0.30568	0.23637	0.24596	0.2686	0.37139	0.22733	0.42955	0.53438	0.19355	0.31992	0.29382	0.62444	0.41884
0.36618	0.34458	0.26692	0.26311	-0.14347	0.21952	-0.13014	0.65468	0.13923	0.3205	0.3921	0.33312	0.30902	0.41672	0.26227	0.087737	0.16578	-0.046666	0.099676	0.23183	0.46159	0.43966	0.48883	0.46018	0.5017	0.57178	0.52304	0.43798	0.39568	0.42048	0.38135	0.39476	0.37319	0.42136	0.55718	0.23358	0.41791	0.43329	0.37152	0.33729	0.39362	0.52013	0.35256	0.69739	0.86254	0.36348	0.43833	0.47107	0.94733	0.73903
-0.05685	-0.14745	-0.09417	-0.13472	-0.0059177	-0.090084	-0.12566	-0.089859	-0.11726	-0.14526	-0.19686	-0.20823	-0.069204	-0.13994	-0.19284	-0.014028	-0.023999	-0.20508	-0.20785	-0.12437	-0.21236	-0.078544	-0.24253	-0.12893	-0.19923	-0.27012	-0.16507	-0.16141	-0.16133	-0.128	-0.10985	-0.28124	-0.2003	-0.16421	-0.20918	-0.25737	-0.19889	-0.14341	-0.13617	-0.21274	-0.18549	-0.15628	-0.11693	-0.12937	-0.098044	-0.16869	-0.27455	-0.1709	-0.093659	-0.15353
0.1403	0.11231	0.086186	0.064825	-0.043494	0.075023	-0.12938	0.20915	0.031005	0.164	0.11127	0.10156	0.1662	0.16527	0.091368	0.063339	0.031432	-0.082747	0.067326	0.12622	0.17723	0.21136	0.19849	0.32812	0.088624	0.19788	0.0098255	-0.06237	-0.038563	0.092733	-0.023705	0.087786	-0.11642	-0.040278	0.027838	-0.042335	0.031659	-0.02058	-0.084073	0.051117	0.020696	0.05152	-0.066203	0.14901	0.18398	0.051963	0.034238	0.028584	0.21036	0.089882
[truncated: 350 more columns]

## Sheet: Figure5cPC1centroidcluster1
-0.044433
-0.058069
-0.036289
-0.041823
0.017619
-0.028303
-0.0039384
-0.058657
-0.023728
-0.063851
-0.059441
-0.064108
-0.052796
-0.060943
-0.054671
-0.01805
-0.03403
-0.024793
-0.044324
-0.048092
-0.070214
-0.063154
-0.076756
-0.075139
-0.056504
-0.071616
-0.050439
-0.04464
-0.039095
-0.049135
-0.033533
-0.058957
-0.037381
-0.04019
-0.063176
-0.052687
-0.045263
-0.042825
-0.030492
-0.054128
-0.042235
-0.053592
-0.027645
-0.038466
-0.041429
-0.034558
-0.056791
-0.0443
-0.041403
-0.041009
-0.05477
-0.061318
-0.059074
-0.062916
-0.039902
-0.040784
-0.028002
-0.044614
-0.039257
-0.034815
-0.025062
-0.03725
-0.051879
-0.060047
-0.049538
-0.05226
-0.068267
-0.047733
-0.05145
-0.06919
-0.062125
-0.06564
-0.073049
-0.055107
-0.06243
-0.051959
-0.057362
-0.069012
-0.061087
-0.070825
-0.050884
-0.067494
-0.029604
-0.06982
-0.061903
-0.075957
-0.034175
-0.066991
-0.050464
-0.049809
-0.056493
-0.061972
-0.071509
-0.038326
-0.061762
-0.052656
-0.062169
-0.06318
-0.07033
-0.072251
0.011454
-0.052244
-0.014866
0.01875
-0.0077332
-0.025727
0.009891
-0.049533
0.019156
0.016506
0.036522
0.019456
0.063774
0.0051175
0.0025619
0.0085813
0.025841
0.0032554
0.019141
-0.020339
-0.06662
0.02134
-0.019288
0.034951
-0.016747
-0.047
-0.045284
-0.018737
-0.03517
-0.051134
0.024349
0.01764
0.0042225
0.041219
0.038795
0.087296
0.05569
0.024253
0.072875
0.054311
0.056721
0.02012
0.038662
0.038317
-0.0074638
-0.0051272
0.023016
0.011127
0.091199
0.092563
0.036163
0.075243
0.065539
0.07199
0.078225
0.083431
0.060418
0.040468
0.068023
0.037434
0.056704
0.053983
0.058733
0.063352
0.062771
0.022469
0.042278
0.057337
0.076535
0.062053
0.077629
0.025488
0.056437
0.068858
0.078896
0.072817
0.033458
0.070225
0.058499
-0.0051191
0.088057
0.037779
0.047843
0.017171
0.050559
0.022265
0.042557
0.028295
0.017363
0.040238
0.034539
0.020396
0.0043137
0.0015339
-0.018741
-0.01751
-0.018109
0.0055177
-0.026676
-0.029414
-0.041372
-0.050931
-0.059606
-0.037536
-0.027396
0.016142
-0.011424
-0.028007
-0.01722
-0.066602
-0.059102
-0.064187
-0.051861
-0.007307
-0.058542
-0.05811
-0.040561
-0.041802
-0.055925
-0.065552
-0.065509
-0.077144
-0.075965
-0.0469
-0.049732
-0.075189
-0.043168
-0.049201
-0.042082
-0.030803
-0.057748
-0.062445
-0.036227
-0.032528
-0.046891
-0.048616
-0.04367
-0.039306
-0.054858
-0.05421
-0.027739
-0.033889
-0.038719
-0.041374
-0.035533
-0.041042
-0.042116
-0.038593
-0.036989
-0.046276
-0.057488
-0.049665
-0.064921
-0.053385
-0.058477
-0.059483
-0.033553
-0.037787
-0.023977
-0.051932
-0.059959
-0.057596
-0.038012
-0.061966
-0.055782
-0.045178
-0.047543
-0.048099
-0.066529
-0.070167
-0.070398
-0.071772
-0.07399
-0.064897
-0.064303
-0.054622
-0.051992
-0.062543
-0.067055
-0.070551
-0.058229
-0.07766
-0.065114
-0.066456
-0.081484
-0.078528
-0.078456
-0.064452
-0.028238
-0.046238
-0.051795
-0.063249
-0.068455
-0.0718
-0.050283
-0.063529
-0.058726
-0.045733
-0.062547
-0.073414
-0.064523
-0.075982
-0.055563
0.0036116
-0.046016
-0.01851
0.026482
-0.052058
0.016213
-0.050047
0.023665
-0.063067
0.010692
0.0019615
0.03538
0.011416
0.016862
0.054036
-0.00093136
0.03485
0.038959
-0.0030904
0.011385
-0.017121
0.024564
-0.023852
-0.00059685
-0.049238
-0.031837
-0.0002818
-0.01584
0.030304
-0.058983
0.011933
0.0066585
0.046686
0.028941
0.067209
0.07644
0.037901
0.028835
0.0079479
0.079619
0.032486
0.061104
0.041746
0.025613
0.042483
0.059415
0.027526
0.020813
0.018199
0.044301
0.0087252
-0.020755
0.026176
0.0061356
0.080077
0.092627
0.089346
0.061522
0.071499
0.077023
0.070431
0.073267
0.049106
0.077377
0.0613
0.07143
0.052175
0.079072
0.07676
-0.0020102
0.075617
0.054185
0.05183
0.06194
0.069341
0.066678
0.082383
0.038054
0.052428
0.040874
0.030808
0.019756
0.0035109
0.0056042
0.030579
0.016251
-0.0046482
-0.002851
0.034018
-0.00074426
-0.025759
-0.012126
-0.023072
-0.042752
-0.046482
0.027982
-0.023294

## Sheet: Figure5dnulldistributions1
100.68
3.0574	60.576
9.2443	42.084
10.402	54.148
4.6744	55.061
9.2228	39.541
5.512	46.025
11.483	40.923
-0.21007	67.533
10.539	52.895
3.3601	43.324
4.4402	42.559
10.068	48.043
11.889	41.813
8.1245	45.498
12.045	39.012
-3.0173	40.703
6.1058	48.045
7.3885	61.483
8.6834	48.04
9.2034	48.754
9.6887	44.254
7.655	43.753
4.9891	48.96
6.8258	40.403
3.0614	46.728
6.5678	56.419
11.088	56.394
2.8647	58.195
4.1294	51.392
0.66001	48.931
6.0432	48.072
4.4982	56.137
8.1505	50.737
10.36	44.367
16.126	36.984
6.9083	50.456
5.6804	35.492
9.1534	55.062
0.92606	57.043
4.4754	53.454
1.6196	46.269
5.4128	46.067
5.5299	44.152
8.3157	43.1
1.0661	44.105
8.4541	31.328
3.8245	53.394
3.899	48.232
8.8441	58.781
6.7428	49.874
3.7907	29.398
10.777	38.712
4.7774	51.255
2.5706	51.732
-0.088575	54.173
3.4507	54.833
3.9746	55.782
5.1143	59.983
3.8796	52.983
1.9788	41.94
7.1144	58.027
0.99156	65.023
-0.7634	47.671
5.1695	50.346
6.9839	50.516
3.0216	41.268
10.8	47.663
0.64089	54.355
6.9399	42.346
8.8955	55.699
5.7229	53.803
2.9057	42.343
4.4353	44.926
10.553	57.259
8.6433	61.443
8.2825	49.213
5.0544	42.839
2.953	59.285
11.836	63.364
3.5538	48.869
4.4707	45.308
1.7036	34.787
5.2465	50.234
6.3126	60.539
5.0076	41.85
17.461	39.713
5.2804	49.139
1.689	51.899
9.467	51.117
5.2028	51.918
8.876	55.81
9.8714	57.55
-0.13614	52.502
11.737	58.978
7.9018	60.724
9.4292	38.78
4.521	59.043
5.8041	56.611
9.5179	49.155
5.9621	58.971
5.0418	57.951
8.192	54.958
0.93339	55.927
7.5137	48.035
6.5662	37.584
6.7903	59.98
1.5805	56.056
7.0355	50.054
5.3692	53.247
4.0315	38.586
6.9465	49.197
5.0499	44.588
3.9263	49.161
6.7718	53.267
5.3454	45.049
6.2993	53.437
5.0466	45.844
3.2075	57.317
4.9745	51.518
2.6788	56.989
5.3409	42.385
11.034	45.305
7.8025	41.848
6.7107	54.801
9.0615	48.616
7.8448	46.752
5.2591	51.784
7.7261	46.463
-3.4344	40.864
5.6228	50.935
10.072	55.524
10.422	54.338
6.0453	45.928
6.2077	50.456
3.7089	49.749
5.1209	51.614
8.1143	63.697
6.8545	46.84
12.917	53.308
7.8272	46.11
7.0665	70.217
6.6236	44.287
4.0542	47.992
2.2609	53.354
1.8588	36.463
1.6408	46.436
10.361	47.64
7.3556	48.5
5.3381	33.892
6.0375	47.401
6.5355	42.178
12.83	52.103
4.302	46.809
6.5282	43.842
10.216	58.704
8.9369	52.06
5.7476	59.158
7.1247	42.97
3.3453	36.669
5.2868	41.192
6.7359	46.657
3.2192	70.577
12.598	57.351
7.7776	49.34
6.0381	59.423
8.8532	45.617
12.885	53.69
13.546	43.149
5.087	61.863
11.8	45.613
4.9892	46.327
4.1722	45.6
6.5622	49.684
3.4726	56.75
4.9959	44.72
8.0583	45.201
1.3648	53.303
7.4372	37.264
6.9897	53.409
8.3987	57.145
7.1423	51.549
7.1368	51.25
7.8972	55.588
9.612	66.14
7.2904	35.166
7.9245	50.903
7.4169	68.67
6.675	46.961
0.8425	44.326
15.129	43.095
10.243	43.341
7.8149	50.33
2.5086	50.248
1.8194	51.718
6.0753	46.715
1.8857	50.268
9.0171	46.925
-3.6708	36.156
3.3455	42.863
5.9383	53.782
2.4386	43.345
6.309	53.076
0.89269	48.837
6.5255	54.944
1.3006	60.124
12.745	42.538
13.095	43.131
7.8777	65.573
14.21	51.937
3.3258	41.744
8.8498	64.347
2.0204	47.59
4.2622	42.42
2.5732	63.11
13.039	43.953
5.0155	46.876
-0.18627	45.304
6.3767	47.057
4.0362	45.85
5.6977	54.393
4.8416	52.911
0.97376	45.024
1.0644	53.831
8.2006	50.734
7.4401	35.451
7.049	43.154
5.5574	41.543
2.2431	49.007
9.7949	54.814
0.77362	49.615
10.243	52.826
12.013	37.267
4.1426	51.113
3.8821	53.769
6.5111	39.895
8.3218	49.891
5.7176	45.982
8.9404	42.866
7.1577	43.983
6.056	54.952
5.1669	37.557
4.4511	51.359
11.752	57.523
11.759	55.664
4.0622	34.258
8.3454	36.685
4.9817	53.315
5.3876	46.295
14.244	50.383
10.173	65.125
5.9441	61.785
5.927	47.145
6.9083	42.703
-0.77704	42.208
8.6472	47.699
8.1281	44.911
4.2711	45.933
9.1994	36.921
5.2535	50.003
4.5737	53.652
4.092	52.801
2.0523	36.042
4.0527	49.276
9.0667	46.815
3.4644	52.935
8.4773	60.664
6.3124	47.41
7.7189	41.36
10.24	42.361
2.3897	55.591
7.7859	43.368
7.0782	43.377
13.506	48.094
3.2032	35.773
2.1356	55.344
3.7579	37.794
7.3486	38.935
10.362	45.679
7.3705	46.926
2.1993	46.193
7.9495	56.342
-0.75527	50.982
8.6158	37.439
8.4289	68.459
8.1462	40.575
4.2441	44.407
12.239	45.717
2.6302	68.552
7.0354	47.078
10.777	41.455
4.0881	49.328
6.2768	51.5
5.0873	55.585
7.6901	54.139
5.2894	49.649
2.8322	64.523
4.3515	41.26
5.7394	54.188
2.9639	42.9
10.521	43.267
7.212	56.897
6.9658	41.346
6.4174	54.688
5.1101	43.016
8.5803	33.468
11.848	39.483
5.224	55.669
3.7236	45.634
5.1545	54.704
14.103	44.14
6.1891	51.465
6.3286	45.267
9.1656	37.666
1.7962	44.258
10.002	42.327
4.658	39.474
5.2338	50.079
2.6718	46.881
5.9202	51.155
5.5714	43.856
7.9036	37.466
9.1696	63.778
5.5396	49.403
14.205	57.266
3.3159	43.531
6.9692	47.442
11.366	65.103
4.5521	37.97
9.6512	38.397
7.5924	47.648
2.6669	55.544
3.5359	45.617
1.9481	47.387
4.7545	54.496
9.0888	39.498
8.3527	47.856
0.35033	56.352
4.7219	56.114
7.4221	45.539
9.5169	49.885
12.143	44.531
3.3074	45.349
6.9973	54.681
6.7146	42.86
-0.34186	55.039
5.6614	52.696
2.2804	46.003
10.686	51.09
10.083	47.124
7.2018	53.69
6.0445	55.486
7.5668	55.991
6.4786	34.645
2.9149	55.543
4.9468	54.398
4.307	63.389
10.549	52.15
6.0308	62.899
9.5469	55.082
5.1573	47.898
2.6626	51.5
0.26596	44.326
7.715	53.05
2.4078	49.734
7.2554	45.576
6.2066	43.957
4.5231	30.342
8.9942	61.911
9.1441	64.41
2.5315	51.467
9.8421	54.587
-2.9418	52.943
4.5839	42.206
-2.1366	58.642
5.0744	58.437
8.494	60.382
5.1545	45.064
0.18282	48.369
10.947	62.514
7.7591	51.301
4.2805	57.367
7.6782	52.153
10.027	51.047
1.6005	47.289
12.67	54.119
4.0896	37.156
10.375	32.941
8.1873	43.995
7.9465	43.985
5.4965	50.824
3.8487	40.334
7.3136	45.143
12.054	44.352
9.4463	45.018
4.061	51.371
11.286	46.249
3.7711	45.603
2.7418	52.147
6.1579	48.362
3.3646	44.344
3.7161	52.779
3.8973	50.302
4.4728	49.97
2.7542	57.471
5.3366	53.006
1.2566	44.099
10.397	49.401
-3.7442	39.741
4.8391	46.188
15.933	46.032
6.8404	43.698
0.56882	45.472
1.6811	49.036
0.65099	55.587
0.58047	55.564
3.4739	42.13
10.172	28.804
5.9013	44.64
8.6356	57.827
4.6726	53.392
10.193	51.963
7.1056	46.34
0.89629	59.933
4.6057	50.906
4.7127	60.042
2.417	36.09
6.8646	53.839
10.669	59.402
7.5625	48.707
10.046	48.692
5.2758	56.971
-0.71044	38.04
2.5093	48.364
3.4753	49.865
7.0942	35.747
9.3273	44.741
5.0412	50.07
2.5548	45.138
1.6467	37.695
7.9121	44.782
6.1942	55.811
5.0615	48.345
1.011	58.909
-0.11028	47.722
3.1229	46.718
1.8589	46.159
8.9341	45.072
6.9073	62.957
5.8131	39.272
16.305	58.846
13.769	46.503
4.2046	49.547
1.7783	54.113
11.411	49.182
1.2322	37.763
8.1279	41.564
9.6632	57.033
7.1724	36.211
4.2248	72.57
4.9121	48.43
8.0237	43.237
12.062	50.83
-3.0198	38.884
6.1791	58.388
10.691	49.669
8.6996	50.105
5.7631	46.961
15.61	56.012
4.5164	50.21
8.2429	42.852
7.1957	59.678
11.981	59.79
4.0714	36.826
1.8209	50.92
9.3055	52.936
3.9718	54.047
6.1735	40.252
1.9634	42.586
2.9609	53.69
4.8382	46.721
4.2858	61.079
7.2881	53.361
5.8695	61.76
8.9772	53.156
5.5671	41.816
1.957	37.951
-0.13792	49.457
6.2506	43.561
4.7319	55.409
4.0543	61.608
7.172	56.99
3.6398	44.099
5.0962	60.616
3.785	49.531
2.8883	49.707
9.4332	46.662
2.8669	47.288
3.227	51.012
9.0684	52.243
-1.7745	55.532
7.9833	43.139
0.21981	51.323
5.1999	51.392
4.2522	55.639
6.6957	54.228
11.547	40.5
-0.18657	62.236
7.5687	53.779
9.8548	45.169
-0.6108	51.071
6.9296	49.723
4.4312	56.074
2.6724	52.693
0.58453	52.517
8.4039	58.56
7.5006	53.939
6.5486	43.628
8.3881	43.05
3.1017	46.572
7.7723	43.429
10.887	46.422
5.7423	41.801
13.693	42.691
8.1781	59.166
8.768	50.135
6.7884	47.939
7.979	48.826
8.3926	61.957
10.211	46.992
3.2045	47.06
7.0323	44.314
6.512	39.533
7.2741	45.887
-3.9975	47.645
4.2702	47.701
5.0959	58.751
6.588	53.169
9.931	45.797
2.0338	57.503
7.2453	45.174
0.9451	52.69
3.5433	54.611
9.119	51.959
-1.6027	65.927
15.751	55.381
7.3865	47.616
6.525	47.599
9.8442	59.181
4.5958	42.598
-1.2815	45.567
5.4661	40.851
17.953	59.34
7.0531	37.512
2.9882	43.108
5.3644	55.548
-0.17076	47.099
3.3997	53.223
4.029	51.254
6.4873	48.643
6.5314	52.453
7.3524	56.096
6.8548	47.698
7.0104	37.483
5.9129	46.843
5.5964	58.397
12.438	58.343
1.6652	46.507
9.7003	43.359
10.665	42.664
13.096	60.715
2.3296	48.269
8.482	47.055
0.72224	46.051
5.2561	58.134
-1.8461	55.989
9.9816	56.59
5.3238	40.508
2.8718	63.371
7.6519	56.723
1.551	51.619
-1.0149	50.993
4.0596	45.917
2.36	58.809
2.6273	51.83
2.6126	59.333
12.4	45.617
14.253	52.171
0.63583	45.514
8.2147	48.494
4.8393	57.655
8.4374	54.459
4.1963	51.114
4.9811	42.134
7.9411	54.856
9.423	44.242
6.4553	42.494
11.016	53.664
0.85264	49.124
4.8317	44.009
2.0989	43.651
9.1578	38.276
7.4192	53.391
8.6536	33.58
7.9232	48.871
18.46	47.895
6.4602	48.505
9.6452	47.88
0.69388	48.206
6.8004	51.095
8.4123	46.763
7.4686	60.499
2.2739	44.096
4.5642	48.804
6.0406	50.004
11.463	59.175
4.07	64.06
1.8965	53.818
10.19	57.38
1.1951	53.898
6.9226	52.442
1.6806	46.068
0.69029	50.364
7.4737	52.268
0.11987	40.641
9.5696	37.867
9.6855	48.216
10.925	58.531
10.887	36.092
4.46	54.746
5.1383	56.072
3.1174	52.3
7.3125	60.016
3.8171	50.389
1.836	54.479
6.0149	51.353
4.5453	43.93
4.6372	55.45
3.5298	49.519
3.9973	47.381
2.2656	50.877
7.7924	48.878
4.3757	36.266
4.792	39.644
9.6164	54.533
7.0832	41.858
3.2193	60.625
6.5563	37.775
8.2245	56.389
6.8145	52.577
6.2026	44.094
2.8939	61.62
10.76	41.243
4.5829	44.79
5.3142	48.167
11.704	44.013
9.3014	48.604
2.586	49.433
-0.41219	41.49
3.7057	38.781
1.4166	64.368
6.9775	46.131
1.7294	64.998
5.3216	55.519
10.929	53.302
7.5024	44.857
7.4449	44.173
3.3927	58.365
9.5156	41.017
4.4897	51.162
9.6384	47.965
6.5475	55.015
5.5087	42.323
16.303	53.413
4.8509	49.049
8.0226	53.085
7.9559	46.337
10.439	39.588
6.646	46.869
4.0619	53.056
3.7813	39.194
1.5312	48.186
5.7055	42.171
9.9809	47.086
2.7735	44.873
5.6076	52.232
4.6461	55.845
8.4408	47.588
8.7226	54.595
9.6719	52.154
10.459	48.632
4.2967	44.07
15.002	46.388
6.7574	47.071
2.5579	49.666
3.198	50.211
2.4696	52.238
11.965	50.217
9.3015	39.655
5.6748	58.277
4.7352	47.957
8.5175	37.702
3.1503	33.745
9.61	55.827
9.7676	51.141
7.7968	63.653
6.4231	48.377
7.8218	35.473
10.867	57.723
4.642	49.954
9.0882	45.015
0.52715	50.472
2.2837	38.226
-0.45724	46.012
5.4646	49.549
1.1559	44.831
1.5598	46.683
7.6427	57.095
2.9218	33.576
8.7441	55.886
8.9522	44.221
7.9817	59.456
6.9981	49.775
5.3703	40.444
15.48	33.347
2.1011	51.544
2.3625	54.35
7.5931	50.16
6.2679	47.461
8.5005	50.606
3.7246	42.277
8.2907	61.338
1.4615	53.79
1.7719	47.551
6.4486	42.891
7.7576	58.598
7.8288	41.541
8.2215	54.936
4.3143	44.169
3.5922	50.859
6.8933	43.583
8.0325	45.174
6.3285	44.89
5.9502	44.541
4.3814	47.655
10.485	54.648
9.5004	43.952
2.3935	58.467
13.436	61.951
2.9827	44.385
1.701	46.411
7.2834	47.103
6.6962	33.506
6.7758	48.27
2.1209	45.195
11.166	41.374
-0.15899	51.937
4.5673	53.781
9.4515	50.646
3.238	55.17
5.4711	47.507
7.6959	48.131
3.8687	51.828
4.693	38.685
0.43983	51.438
5.8535	53.973
5.0844	51.838
5.6439	44.021
11.979	43.666
5.0774	62.451
6.1782	47.705
3.7019	58.826
3.6962	57.349
6.9157	57.823
5.6267	45.982
2.0572	60.221
4.0721	51.551
3.7606	46.73
7.6738	40.444
6.9963	52.405
11.104	46.004
6.3376	49.214
3.7745	53.689
8.2833	50.432
6.5013	49.616
8.7295	45.017
4.7109	44.166
6.235	47.698
6.0603	64.503
13.34	52.043
7.0488	43.384
2.2018	48.891
6.2454	49.385
9.9349	48.055
10.05	46.483
1.8562	48.38
-0.33422	46.926
10.538	44.068
2.6893	52.637
6.7822	36.232
5.4406	46.753
4.8097	45.402
1.1789	33.582
3.5575	43.67
6.2985	44.866
3.2121	52.329
0.81604	45.585
1.2169	50.724
1.4698	44.381
3.0053	51.472
3.7343	38.614
11.782	51.084
9.3237	46.168
3.1416	50.332
10.06	52.059
10.323	59.381
5.6483	35.878
6.7245	55.938
13.82	61.437
2.602	62.129
8.7496	29.401
7.3592	41.533
1.3704	37.49
-4.7964	58.228
12.66	52.345
2.9311	56.154
5.159	38.76
9.4342	47.853
5.0005	53.56
8.8108	62.171
4.8669	64.527
9.8681	44.551
-3.9935	49.414
7.4946	35.69
3.0946	36.04
5.3363	50.993
2.6217	40.249
4.5635	48.791
3.7679	55.658
4.0419	49.27
4.3301	45.564
8.672	52.28
6.5646	38.13
10.96	50.059
1.2437	46.226
-0.81307	47.22
8.5531	51.255
5.817	42.329
8.2068	45.78
-1.0043	47.221
3.1671	34.164
7.0087	50.575
4.897	45.761
7.6221	36.784
8.8427	40.559
3.4635	42.831
4.1759	46.717
5.1839	46.04
-0.48091	49.344
5.2766	53.983
6.6401	40.768
8.7905	47.783
-1.8551	46.996
1.7806	47.697
1.9074	55.508
2.4439	41.172
15.033	64.778
-2.8782	52.929
5.0987	45.034
0.81564	55.735
12.732	50.132
6.1256	59.115
9.5465	47.387
9.1033	46.822
3.7014	51.776
3.7897	49.108
-0.41685	34.099
4.1364	54.262
8.6658	58.286
4.6392	45.025
7.5442	56.513
10.026	50.646
3.0376	44.272
8.12	40.807
6.0751	42.726
5.0218	47.806
6.8188	57.799
7.4838	46.036
4.179	43.804
6.6493	46.468
5.2316	57.25
3.6794	40.487
1.8874	49.363
3.0596	53.678
5.2452	49.302
7.0479	51.432
11.802	39.285
3.2239	52.136
4.2639	51.317
3.5932	51.747
6.7158	53.795
6.6048	53.371
7.8392	60.927
2.7566	43.299
3.0506	56.06
1.2186	52.69
7.4123	50.143
-0.58101	48.201
9.3574	52.781
5.304	60.595
12.734	55.526
9.4353	51.392
17.286	59.374
8.1188	44.792
9.8724	39.215
10.033	40.245
7.0879	47.811
6.8171	65.021
9.3752	44.948
8.575	47.878
8.5661	57.268
9.0247	47.726
4.2536	48.31
4.3245	52.918
2.8069	39.997
7.1295	66.626
7.3397	35.454
3.6302	35.373
15.666	47.717
8.7259	47.463
2.2597	50.04
8.0077	45.941
8.829	52.366
8.116	52.741
3.1417	49.289
10.499	45.217
5.1461	31.462
12.113	42.792
4.2082	42.449
11.819	40.465
9.6164	40.554
14.703	41.748
4.9989	56.806
5.7443	36.8
7.1187	55.116
5.3566	56.004
3.8502	49.874
4.8375	39.815
5.2211	44.667
7.0927	49.715
3.9988	40.776
8.5268	51.723
6.9102	43.576
0.00037443	55.049
2.599	37.608
4.3934	59.166
12.353	66.663
3.0478	52.002
6.5191	51.121
5.1554	47.776
4.6576	47.326
7.7228	44.05
3.0127	51.046
5.9709	44.64
6.6588	56.989
10.268	37.608
8.4018	47.726
10.05	53.781
9.4085	57.827
11.414	52.671
6.0821	53.581
6.966	55.352
4.6404	54.069
-5.4	50.245
3.6299	38.88
7.1374	42.79
0.15147	50.601
6.7692	41.723
10.836	43.566
5.8895	51.407
4.1145	46.778
8.0873	43.523
2.8022	39.7
9.3188	43.507
6.4245	52.971
1.9339	57.715
9.8715	53.17
9.6178	49.095
11.068	44.321
6.5282	50.807
10.542	44.212
3.9404	35.277
10.709	46.452
8.913	39.061
2.1178	38.703
3.0769	44.444
8.3266	45.466
1.961	44.809
11.801	48.451
3.3554	46.215
3.858	52.917
2.2611	63.978
-1.5186	47.836
10.283	40.657
7.5734	46.089
12.667	45.304
4.8078	38.836
3.5648	47.29
13.642	48.957
8.019	55.494
4.7697	44.866
3.1068	58.237
2.4212	52.871
0.48163	48.495
4.7235	56.265
1.7458	41.703
2.6326	41.821
5.0262	49.231
2.5643	39.907
3.8028	45.936
7.6343	50.207
5.49	58.941
6.2427	43.312
9.2747	48.998
10.282	49.111
6.8845	48.856
1.1124	52.183
3.5974	45.186
10.581	40.023
4.0279	50.591
6.1509	56.92
1.1999	53.053
6.5772	57.103
6.1291	55.257
5.0258	44.74
0.9188	45.95
11.597	70.193
7.6249	47.76
8.2514	58.167
8.3524	51.974
5.2801	55.144
10.168	51.304
4.9002	70.155
1.1981	56.862
2.99	44.833
8.1502	46.159
8.2409	51.482
6.5708	47.659
5.8818	59.06
8.2704	42.055
7.9905	37.274
10.53	46.925
5.5968	54.654
9.6685	49.065
-1.9661	52.79
9.7542	66.278
3.3776	43.18
5.9171	61.491
1.4906	44.832
6.1132	38.468
7.3621	49.605
4.7173	52.554
11.834	41.82
0.45629	33.171
2.1793	36.536
10.682	40.19
9.9547	62.849
6.4388	48.46
7.7609	46.746
8.4882	49.596
8.0818	60.693
9.7807	65.279
-0.09089	52.911
5.346	43.889
12.438	64.896
7.3397	39.916
4.8121	45.12
6.8848	34.372
3.7601	40.32
0.66339	50.587
8.634	48.237
6.295	38.005
-2.5161	54.704
12.618	43.181
-2.5834	45.219
8.88	41.85
2.9675	47.303
7.213	68.692
12.307	53.439
9.907	39.944
1.2397	40.901
4.6486	44.923
15.418	57.391
5.1099	55.298
6.7906	51.425
6.2437	60.311
8.0089	44.56
7.0437	49.487
4.1866	47.199
7.6401	59.465
1.098	45.439
0.94701	48.585
6.763	60.282
4.0335	31.682
4.8717	58.848
7.2806	57.067
15.248	49.304
8.9451	55.237
2.7904	45.832
9.8497	62.669
4.9021	50.202
5.9838	51.888
5.8472	47.067
3.578	38.277
5.2747	46.112
5.6847	52.709
8.7497	52.36
5.321	49.84
8.8253	51.49
9.2459	48.861
1.8332	61.588
4.7113	46.025
1.8807	53.87
6.617	49.955
7.5467	50.514
9.2058	49.503
8.7429	48.599
3.6602	44.696
5.9521	38.226
18.028	37.537
6.2258	48.612
15.232	42.714
6.8517	41.974
0.66445	51.92
4.953	55.193
6.676	52.384
8.9129	51.932
9.1534	48.379
3.5364	45.987
5.6337	41.87
0.69905	49.829
9.5979	58.963
7.0198	48.072
8.5993	49.142
8.0773	48.376
-1.7483	62.68
6.6908	35.832
4.6627	52.973
7.6529	57.798
6.475	37.784
9.9783	54.821
0.0082086	44.948
6.7018	43.962
6.3588	47.528
5.3047	46.961
2.1627	46.687
10.451	57.891
12.779	54.814
2.2849	41.318
8.8211	54.352
3.2609	49.76
2.4336	43.606
1.8259	57.998
9.273	36.27
7.1319	40.154
8.6052	42.894
12.279	41.057
7.0488	58.061
6.3616	46.488
2.7294	51.303
4.6799	51.438
3.0292	48.402
1.642	46.624
13.333	35.088
8.2425	55.689
4.9438	53.344
12.136	52.827
8.414	52.497
3.996	38.761
6.2138	56.951
6.1724	56.19
10.792	51.981
4.9634	45.399
6.2519	53.722
3.848	70.319
10.915	42.037
1.6967	41.154
4.8353	40.438
6.4303	43.357
10.663	45.158
8.3726	62.803
7.9135	46.521
2.4887	52.293
5.6918	55.639
8.389	70.273
4.5102	42.446
7.6937	54.865
6.0641	42.997
4.2562	41.761
15.71	58.121
6.4389	42.747
6.4974	48.704
0.7998	43.939
10.329	56.314
8.9521	43.117
1.2553	54.224
11.953	46.459
-1.3345	44.476
5.8006	50.417
10.159	56.455
6.5101	44.303
4.6581	49.952
4.8744	53.652
4.5631	42.462
4.2527	44.741
1.1142	53.311
8.4504	34.799
9.2512	44.604
1.6978	43.616
7.8552	44.911
8.7028	60.037
5.4709	53.003
5.2074	34.913
7.1176	53.076
6.6278	51.184
6.7123	43.209
-0.95048	47.569
2.9105	54.91
8.3013	48.46
6.6333	45.64
5.529	51.282
4.5689	54.859
4.0921	40.138
13.448	58.908
2.543	50.79
8.8102	52.208
8.2996	56.039
0.26113	56.164
15.741	50.111
5.7168	44.264
2.7495	47.167
4.083	43.487
2.3427	53.287
3.7989	48.706
5.4867	55.37
4.5068	60.013
-0.3323	43.005
7.2364	51.788
0.60234	45.627
5.5385	47.565
2.0693	58.053
3.8495	36.28
6.6831	41.209
6.0205	50.894
4.0181	54.362
4.0224	47.326
1.4026	37.583
3.8485	50.896
5.7328	47.999
8.0974	49.169
7.5886	54.473
3.3609	49.056
3.6015	35.12
0.95684	39.933
6.4321	50.528
8.0806	42.593
-0.57912	45.823
8.2218	51.425
10.077	43.083
5.14	44.658
4.682	50.055
2.6713	54.736
12.083	62.017
8.5718	40.074
11.165	54.042
10.039	58.308
4.4826	60.152
9.3294	45.747
4.5115	76.317
10.917	45.066
6.4393	41.29
0.61361	43.983
2.48	62.958
9.5195	46.65
-4.6204	47.753
4.4533	53.776
6.836	45.613
8.5397	58.548
7.7528	49.679
9.553	58.455
4.5128	50.466
8.4529	45.995
2.3756	48.083
1.062	37.946
4.339	60.521
8.4052	55.085
1.6868	58.17
3.0977	45.099
10.45	54.141
7.0048	50.849
4.0565	44.946
7.0169	42.616
9.9048	43.863
8.5441	43.924
6.6595	52.246
0.54842	44.211
4.5405	56.257
6.8144	35.423
5.9477	49.305
14.248	60.898
10.206	55.915
7.2889	53.634
10.505	48.171
4.308	41.439
2.9737	45.024
4.7659	63.38
9.9948	55.926
-0.52332	57.696
3.5738	50.251
5.8862	57.119
4.3643	48.689
12.186	59.917
10.329	44.403
12.286	49.523
5.7161	50.331
4.1624	48.712
3.6439	46.281
6.3107	40.674
9.5598	55.271
3.4377	31.25
8.1491	47.803
-4.9673	39.282
2.3581	56.353
0.39401	40.923
10.466	64.879
6.2329	45.519
-2.301	49.828
8.9564	46.723
14.613	51.098
2.8657	52.576
7.6659	50.839
-0.45561	44.222
8.71	50.711
10.244	48.576
2.5652	47.614
5.0429	45.234
4.3604	63.11
7.5297	44.544
15.667	52.179
10.595	39.989
7.8449	50.277
2.4691	37.951
3.4549	48.046
7.4433	37.278
0.5454	51.763
5.3476	44.701
5.4809	38.159
-0.57328	59.869
0.79525	45.89
6.5923	35.035
-0.15874	57.886
2.679	48.167
6.8635	52.634
4.0648	69.613
2.6036	51.933
4.0501	42.142
5.184	54.74
4.3849	50.134
6.6063	37.8
6.882	53.514
4.5857	38.599
11.796	40.279
6.6886	53.943
5.7172	52.512
7.2283	41.067
10.437	38.948
-0.2305	46.644
4.9361	33.205
4.9396	47.756
8.357	56.365
7.1962	49.842
21.606	44.852
3.3393	53.236
9.2363	60.24
9.8656	48.871
0.0073692	62.114
1.3532	57.399
5.0708	46.849
5.7283	39.457
1.0584	45.966
4.2564	44.72
6.1565	50.047
3.9662	50.228
3.4875	46.467
2.6059	42.638
15.86	55.638
2.0199	42.777
2.9922	29.903
6.4396	43.306
9.7952	54.536
6.4261	45.258
7.7655	53.746
7.3864	47.601
7.9998	42.103
2.286	44.213
6.0898	44.097
1.14	55.196
1.1808	50.431
1.0246	49.732
8.4415	46.94
3.8105	53.66
7.2491	51.845
4.5725	51.386
9.2592	42.617
11.512	46.883
2.1161	50.66
7.8943	56.046
5.5538	57.214
7.4073	43.328
6.0476	44.106
5.1567	63.391
16.443	42.672
3.6598	31.84
2.617	45.032
3.6389	50.541
1.461	60.195
10.33	54.664
9.1373	48.252
8.7348	51.563
8.4244	43.566
1.5152	57.736
11.485	59.104
4.577	54.669
2.0819	41.361
2.6108	54.533
5.435	38.56
0.79478	60.871
3.7042	54.578
8.4925	38.454
5.7321	53.469
2.9793	51.141
3.2842	48.555
9.1858	46.723
10.433	45.12
3.2864	45.722
7.6038	47.838
2.6572	52.079
6.3112	42.258
4.8871	41.667
3.4819	44.118
8.5072	41.901
4.7191	48.041
2.0329	48.83
12.169	62.675
11.043	49.591
5.4612	45.263
2.4952	44.296
2.5783	50.011
11.204	50.026
6.047	40.635
6.8047	39.855
2.616	53.313
5.6043	38.932
9.0353	51.817
9.0866	55.468
5.6371	49.777
8.9141	41.824
7.7606	49.21
6.6423	55.319
7.79	55.104
4.7607	55.255
6.0702	39.227
2.4748	45.798
4.9234	49.49
3.3414	61.666
13.252	35.406
3.5951	53.992
3.1995	45.35
8.1455	40.926
9.107	52.859
2.6667	47.931
6.3643	49.221
6.3457	49.013
0.07866	36.121
1.2093	47.53
12.606	47.656
10.539	42.583
10.748	48.892
9.5895	46.927
3.1358	58.257
5.2966	54.984
9.3407	51.709
0.13397	54.61
5.5182	53.663
-0.50124	36.858
6.2808	55.679
3.9295	47.878
7.7757	47.133
7.299	48.061
10.069	45.237
-7.3729	51.074
4.0786	46.679
3.1115	50.214
6.4019	50.823
0.68576	43.05
13.142	53.205
6.8731	51.436
8.4838	56.185
1.8613	53.646
8.7277	48.394
3.6015	41.559
8.8756	46.881
8.7785	50.519
8.3627	53.923
5.8519	40.567
5.3653	35.157
5.1804	64.084
5.918	42.86
6.4538	39.725
9.443	42.581
3.9355	52.176
3.4722	49.435
4.7708	43.413
8.8181	38.523
7.7765	48.707
1.9508	55.08
9.6419	53.388
4.3282	34.787
1.601	48.352
1.3502	48.045
2.8307	51.535
6.658	60.118
5.762	34.096
6.633	39.035
5.353	40.575
12.499	58.614
2.7058	47.064
7.9568	56.764
7.152	50.575
4.3357	63.593
5.9067	35.365
6.5948	51.121
4.8968	41.462
5.4419	45.519
12.689	52.646
6.2817	50.252
11.648	59.528
7.6263	56.107
4.9497	55.168
5.7729	54.907
6.2011	41.739
1.4279	48.382
1.9748	45.545
4.641	44.476
5.7965	48.77
-0.36985	33.322
2.5184	43.114
6.0786	44.59
6.4699	42.627
4.3301	41.447
12.068	44.797
6.7221	34.523
7.5456	49.605
14.721	42.668
3.5036	41.084
9.4613	47.375
3.4416	49.182
6.6342	52.334
9.6954	39.658
6.1132	53.099
5.9217	32.327
6.5799	37.877
0.42742	61.577
7.36	49.213
6.9912	58.444
10.992	50.189
-1.8828	37.788
11.102	40.683
2.6532	53.842
6.4895	41.83
3.2702	38.988
13.358	42.098
5.0262	38.259
4.0606	63.261
7.7142	43.318
14.233	41.402
8.6323	55.902
4.1478	50.113
7.5248	67.288
14.953	54.839
8.4022	52.62
9.8932	40.011
8.35	52.667
3.554	55.83
6.3355	38.997
7.219	46.151
8.7889	62.107
3.3509	50.863
1.2515	39.827
6.2716	57.594
6.4131	55.225
2.0765	43.107
3.8253	38.104
14.009	52.205
2.9027	35.732
7.6586	56.639
11.685	49.992
2.4151	46.587
4.6514	48.05
3.6333	44.63
4.3174	48.049
4.6809	47.491
4.7743	31.45
2.4222	60.616
-6.336	52.883
3.8801	57.468
5.4887	43.248
5.0292	60.78
1.9553	53.582
4.5908	51.788
5.3301	55.372
6.1177	51.467
7.4492	40.87
4.2009	50.615
7.3818	36.572
4.9253	54.669
6.5376	45.102
2.2786	54.607
4.9146	53.038
3.4019	49.024
13.14	44.727
1.5959	38.668
4.9654	50.963
5.8266	50.748
4.1637	46.688
6.1488	49.264
8.1202	49.336
1.5294	49.276
3.1876	37.129
3.793	50.584
8.6464	59.871
9.3053	55.514
6.4134	37.8
14.491	49.303
3.3164	51.031
7.1325	42.958
5.4136	50.246
7.4039	46.714
7.6608	50.948
7.0706	52.351
-1.0325	45.007
12.414	42.455
7.2182	60.246
3.2317	47.043
3.1407	52.037
7.4815	61.759
4.4565	50.555
6.166	53.104
7.9187	27.164
2.6572	49.096
10.866	40.949
8.3107	50.108
4.1705	43.415
3.7053	46.756
6.2857	47.568
5.5599	52.843
3.456	41.236
7.5305	46.459
11.972	51.147
5.1942	41.382
8.4957	68.514
0.89826	50.098
5.9169	42.327
2.2465	48.655
1.4084	39.162
7.3127	50.912
8.3023	42.667
3.4006	54.944
4.636	48.635
1.0664	45.152
5.8329	59.273
10.16	59.795
2.748	57.249
5.4303	50.228
8.1614	57.183
9.6578	44.868
7.1698	45.64
2.0278	43.779
1.7982	46.548
5.2403	62.375
6.4522	42.264
4.2923	43.681
2.1172	39.2
9.0605	44.501
3.8377	47.869
3.2362	48.47
5.3371	52.558
2.12	49.805
8.171	53.179
4.1279	48.236
7.4534	71.675
3.8415	56.811
6.1758	50.65
3.0457	44.215
5.7474	47.051
4.2089	65.321
6.8505	50.162
0.27982	46.252
4.8986	50.144
-1.6484	43.258
3.2591	42.883
5.8093	50.853
7.9969	54.637
7.4592	50.592
5.1263	49.061
2.1728	51.347
1.1933	49.931
6.9014	43.011
3.9617	54.836
2.4472	60.593
1.7744	43.326
3.5109	37.666
3.398	42.956
0.48931	40.054
8.8529	51.304
5.7894	41.747
2.8322	56.228
9.2102	50.011
2.8119	40.096
6.368	63.453
3.7896	46.664
-0.2087	62.533
0.88328	48.981
0.65822	37.924
3.0285	41.781
1.125	52.693
2.5608	41.008
2.3863	40.044
7.8763	46.918
4.9407	52.279
4.7006	47.524
10.765	56.16
5.887	35.543
11.942	46.286
4.8864	55.28
4.5017	39.568
7.324	42.756
3.1641	44.5
11.07	57.475
9.3142	43.579
-1.7358	47.969
10.833	45.597
4.6848	53
1.6767	49.801
4.4495	54.593
7.806	46.392
11.347	42.171
1.6831	41.844
8.8522	64.061
0.42202	56.718
13.931	57.893
9.1767	42.014
20.976	45.909
1.5269	54.679
5.3979	51.297
6.8074	50.097
6.9167	45.929
3.5334	46.982
11.339	57.71
8.919	47.211
2.5007	52.758
4.1229	47.808
2.7015	44.478
5.2565	51.971
10.73	40.855
2.5413	50.324
9.0614	34.065
8.9749	45.398
-1.5434	54.93
6.8644	49.161
2.2329	41.397
8.9564	53.939
6.2431	47.287
3.1284	45.904
5.447	49.901
8.698	33.158
5.8362	43.818
2.492	41.924
3.8881	56.796
12.411	44.766
0.22194	56.566
3.9541	48.143
3.7599	49.521
9.5618	49.282
3.6513	43.578
-0.12958	50.046
5.5194	48.082
6.47	43.884
10.656	58.56
7.683	43.087
6.0339	35.047
5.7207	54.125
5.0515	43.036
4.545	45.143
3.0518	59.976
10.833	61.641
5.4479	44.49
6.0951	32.338
6.2624	55.775
1.8117	46.918
8.6151	36.592
3.5744	47.211
16.057	58.069
0.91042	52.747
1.9998	41.113
6.2036	46.711
6.9717	50.662
7.2705	59.069
5.2964	51.869
10.236	52.118
12.248	41.661
7.3216	62.988
3.8348	34.752
9.8313	54.26
9.7474	43.631
9.2403	48.394
12.784	45.175
4.3403	44.865
10.107	42.037
3.3414	30.99
4.5965	44.295
2.9935	58.104
8.0535	33.973
12.419	45.871
-3.402	51.458
0.52829	52.648
6.1126	63.869
6.7121	51.307
-4.0859	43.931
4.2399	55.3
10.175	47.592
14.964	51.544
5.8824	47.526
9.5648	49.382
13.061	42.624
4.7999	45.001
4.6845	35.847
6.0462	49.305
3.7723	37.79
1.5936	58.954
5.5524	49.673
4.4465	56.286
8.5527	41.648
11.776	62.574
9.4132	49.947
5.2027	64.293
5.6669	48.068
11.724	49.411
2.4655	53.843
7.723	44.581
1.073	36.513
8.7759	59.02
6.3805	48.583
2.2912	46.711
9.7971	38.732
4.4994	52.76
0.8098	36.724
5.6001	44.246
10.63	55.228
5.4942	46.071
0.80609	47.206
3.1901	49.854
3.6884	47.676
7.2354	40.416
6.912	54.519
4.2752	54.787
10.567	44.691
6.8194	40.648
10.295	50.38
8.1886	47.244
8.8938	46.477
10.967	51.076
8.4997	62.494
4.446	46.219
8.4055	55.158
3.4658	53.37
3.6793	42.078
6.0291	55.947
7.6502	52.498
8.2413	47.926
5.6017	49.003
10.607	46.11
5.6925	40.997
2.263	50.682
5.8073	45.326
5.2793	54.144
4.2303	50.756
3.2317	52.971
8.6504	47.355
10.209	43.155
4.213	44.078
6.4972	47.028
6.9548	41.001
3.06	40.178
5.8064	52.129
13.996	45.015
4.2462	43.826
8.2064	41.236
0.96378	40.073
7.3858	56.944
3.9575	34.111
4.9966	51.301
1.2402	38.858
5.7702	40.422
2.7376	50.949
6.037	41.899
4.1447	48.154
4.2861	54.748
13.927	43.466
3.8083	61.862
2.1193	46.684
5.4284	47.595
7.0737	44.537
8.967	62.402
5.1138	57.253
0.69174	52.429
6.6989	43.353
3.1991	43.51
4.4133	57.809
3.8279	43.906
9.8189	43.492
10.366	42.615
4.3399	34.343
1.3616	39.602
4.5767	47.407
7.3369	55.75
11.571	42.678
9.2997	45.018
6.8717	42.983
-1.9041	35.682
4.3972	45.185
10.588	47.128
5.3481	39.563
6.2311	49.202
8.5584	48.634
4.4337	50.686
4.5353	48.023
2.238	46.877
2.5405	63.582
12.388	49.74
17.545	52.945
3.3089	39.913
7.5685	41.561
2.7028	52.479
3.5695	48.495
-0.50808	56.575
7.9128	42.084
6.6401	52.918
5.5344	51.005
4.8382	49.114
8.2091	38.55
12.786	44.719
-1.2673	48.465
5.5335	45.449
0.063878	48.252
6.1998	42.049
7.0355	53.435
13.26	44.995
7.8065	45.302
3.4404	62.45
7.7345	35.682
7.6766	44.288
11.144	37.996
2.3664	48.094
2.6527	39.714
-1.6673	45.336
7.175	45.342
5.8112	51.946
2.3614	48.4
6.1117	49.158
5.486	42.714
10.141	53.868
5.4033	38.472
7.5648	41.258
5.9044	40.932
6.0101	46.563
0.4765	53.264
12.548	50.776
3.3098	53.752
6.1927	51.779
-0.9935	39.38
7.239	47.829
3.3057	52.818
4.549	54.472
5.9115	43.842
6.5193	61.51
5.1433	62.641
6.0774	41.462
2.671	44.906
-2.1723	58.292
[truncated: 18,001 more rows]

## Sheet: Figure5ecentroidcluster2
0	0.57866	0.60335	0.30211	0.13609	0.48513	0.077848	0.28515	0.2059	0.47655	0.32658	0.5538	0.34185	0.21057	0.16955	-0.060443	0.045135	0.13301	0.12824	0.098765	0.26865	0.068782	0.33401	0.24522	-0.11508	0.067774	-0.20484	-0.19275	-0.16879	-0.17619	-0.15827	-0.14356	-0.21314	-0.2258	-0.10596	-0.25101	-0.023225	-0.18378	-0.22796	-0.32595	-0.16349	-0.35985	-0.14685	0.13556	0.086136	-0.053245	-0.061131	-0.15562	0.072177	0.027287
0.57866	0	0.46468	0.57063	-0.16536	0.28675	0.20426	0.25205	0.23349	0.56063	0.77776	0.80894	0.57785	0.62223	0.82665	-0.044434	0.19677	0.54612	0.53423	0.38928	0.71174	0.43212	0.75972	0.59204	-0.11417	0.23365	-0.18123	-0.24388	-0.17093	-0.21909	-0.27777	-0.015774	-0.27995	-0.29724	-0.17634	-0.36574	-0.037064	-0.26196	-0.31533	-0.32313	-0.14694	-0.30696	-0.24133	0.06837	-0.028925	-0.1064	-0.15886	-0.1127	0.028886	-0.027487
0.60335	0.46468	0	0.68397	0.7292	0.9314	0.38714	0.23007	0.70106	0.47493	0.40579	0.61029	0.16921	0.12568	0.17735	0.044467	0.04548	0.13954	0.16955	0.062006	0.29694	0.069026	0.41331	0.30323	-0.1315	0.17953	-0.13355	-0.25044	-0.14412	-0.18038	-0.23601	-0.1161	-0.25157	-0.24852	-0.18302	-0.35717	0.017515	-0.16639	-0.26247	-0.39865	-0.12074	-0.24888	-0.29656	0.29503	0.10293	-0.020893	-0.13982	-0.12466	0.18544	-0.0084151
0.30211	0.57063	0.68397	0	0.3313	0.43715	0.61758	0.21009	0.44354	0.31744	0.50209	0.4721	0.19784	0.20822	0.35652	-0.056348	0.10667	0.32614	0.12466	0.10089	0.26901	0.13875	0.30651	0.17832	-0.063062	0.16161	0.11242	-0.017796	0.13178	-0.02672	-0.10498	-0.065057	0.052264	-0.00046727	0.025946	-0.12066	0.11248	-0.061755	-0.058793	-0.16811	0.03191	0.046496	-0.092454	0.21695	0.077752	-0.066071	-0.011253	-0.084668	0.15057	0.046111
0.13609	-0.16536	0.7292	0.3313	0	0.9195	0.47696	-0.045887	0.80338	0.12789	-0.026605	0.16583	-0.20387	-0.23483	-0.087994	0.11168	-0.15741	-0.081061	-0.12457	-0.15315	-0.073156	-0.2004	0.017174	0.041526	-0.083427	0.10726	-0.077452	-0.18288	-0.11703	-0.022466	-0.12407	-0.065614	-0.13538	-0.080327	-0.12889	-0.3178	0.083903	-0.0071346	-0.07262	-0.35207	0.018794	-0.075986	-0.26922	0.16208	0.044684	0.10167	-0.11776	-0.0090727	0.065519	-0.077025
0.48513	0.28675	0.9314	0.43715	0.9195	0	0.246	0.29402	0.90035	0.52315	0.29588	0.63759	-0.047027	-0.02908	0.12949	0.025862	-0.13752	-0.077733	0.001615	-0.12031	0.23122	-0.073407	0.41211	0.32384	-0.082912	0.23516	-0.25998	-0.37776	-0.23597	-0.14547	-0.29343	-0.1318	-0.35844	-0.2717	-0.20957	-0.41565	0.066246	-0.1121	-0.18749	-0.45797	-0.070611	-0.28409	-0.27834	0.2502	0.032137	-0.0014205	-0.23181	-0.14884	0.10168	-0.08641
0.077848	0.20426	0.38714	0.61758	0.47696	0.246	0	-0.040353	0.61818	0.07759	0.37599	0.18404	0.036064	0.089353	0.41406	0.06116	0.12461	0.71847	0.37285	0.25748	0.088804	-0.029242	0.15983	0.067466	-0.036211	-0.034553	0.0034007	-0.028195	0.11074	0.057624	0.016749	-0.040414	0.10112	0.094411	-0.0022903	-0.11621	0.084238	0.031253	0.066625	-0.10064	0.11099	0.0335	-0.061004	0.15889	0.043033	0.012998	-0.016506	0.028892	-0.0089634	0.064337
0.28515	0.25205	0.23007	0.21009	-0.045887	0.29402	-0.040353	0	0.14394	0.26855	0.20232	0.34505	0.1124	0.045196	0.01924	-0.14355	-0.050163	-0.085772	-0.116	-0.052257	0.12475	0.02542	0.21122	0.045752	0.1093	0.033307	0.091085	0.15844	0.10196	0.09537	0.08658	-0.10239	0.1413	0.11622	0.15121	0.11496	0.11183	0.25681	0.23576	0.04273	0.03752	0.025915	0.22048	0.064265	0.064048	-0.050863	0.037127	0.0072558	0.11793	0.044638
0.2059	0.23349	0.70106	0.44354	0.80338	0.90035	0.61818	0.14394	0	0.29262	0.43904	0.51146	-0.12532	0.0016331	0.33938	-0.011184	-0.14067	0.061339	0.065142	-0.064617	0.2035	-0.040539	0.3793	0.25136	-0.068483	0.17925	-0.079434	-0.20834	-0.10089	-0.090843	-0.21096	-0.021639	-0.18059	-0.20242	-0.080483	-0.36705	0.051187	-0.057228	-0.1162	-0.33787	0.041283	-0.13644	-0.21717	0.16011	-0.10378	-0.037959	-0.080225	-0.13478	-0.0077325	-0.1066
0.47655	0.56063	0.47493	0.31744	0.12789	0.52315	0.07759	0.26855	0.29262	0	0.41332	0.75962	0.46049	0.25959	0.27074	0.027232	-0.0090249	0.1649	0.18623	0.099003	0.3776	0.17718	0.56567	0.54315	-0.018141	0.15503	-0.26301	-0.33139	-0.25288	-0.18492	-0.26132	-0.19061	-0.3418	-0.31502	-0.15385	-0.26257	-0.069165	-0.21056	-0.25816	-0.31298	-0.14053	-0.31064	-0.20279	0.13739	0.0040588	-0.13575	-0.30638	-0.17002	0.0092019	-0.061236
0.32658	0.77776	0.40579	0.50209	-0.026605	0.29588	0.37599	0.20232	0.43904	0.41332	0	0.76542	0.3021	0.60345	0.90211	-0.049245	0.15256	0.71519	0.70958	0.46077	0.86918	0.46709	0.91972	0.69651	-0.018615	0.34684	-0.050629	-0.19145	-0.012025	-0.069923	-0.20315	0.072175	-0.25839	-0.18478	-0.15036	-0.40927	0.0077809	-0.18687	-0.25616	-0.36267	-0.0025931	-0.16276	-0.26439	0.19518	0.028508	0.010949	-0.10703	-0.094849	0.090823	0.087193
0.5538	0.80894	0.61029	0.4721	0.16583	0.63759	0.18404	0.34505	0.51146	0.75962	0.76542	0	0.48184	0.46302	0.59862	-0.062623	0.024684	0.31172	0.41452	0.24141	0.66514	0.32755	0.90881	0.74961	-0.079598	0.31357	-0.25524	-0.40406	-0.25876	-0.22033	-0.39264	-0.1063	-0.46561	-0.42	-0.28988	-0.4936	-0.078867	-0.34278	-0.38208	-0.49258	-0.20143	-0.42988	-0.32944	0.10343	-0.062846	-0.13408	-0.25372	-0.23906	0.023202	-0.057313
0.34185	0.57785	0.16921	0.19784	-0.20387	-0.047027	0.036064	0.1124	-0.12532	0.46049	0.3021	0.48184	0	0.57788	0.39179	0.18752	0.29821	0.35151	0.43697	0.39457	0.44227	0.4317	0.48792	0.54757	-0.07211	0.064358	-0.20608	-0.21238	-0.20788	-0.071271	-0.23291	-0.12002	-0.25362	-0.19324	-0.13477	-0.35877	-0.21781	-0.20451	-0.244	-0.24929	-0.19276	-0.33444	-0.18471	0.027799	0.028204	-0.085825	-0.15488	-0.13528	0.0061164	0.10091
0.21057	0.62223	0.12568	0.20822	-0.23483	-0.02908	0.089353	0.045196	0.0016331	0.25959	0.60345	0.46302	0.57788	0	0.74189	0.19771	0.51266	0.56385	0.8414	0.7329	0.78306	0.76167	0.77003	0.80713	-0.064212	0.3085	-0.16268	-0.2225	-0.19931	-0.079367	-0.25207	-0.0031526	-0.26052	-0.22983	-0.12978	-0.37443	-0.06761	-0.26566	-0.2563	-0.20464	-0.014004	-0.19033	-0.09238	0.072999	0.0097996	-0.051569	-0.04828	-0.11321	0.10547	0.13184
0.16955	0.82665	0.17735	0.35652	-0.087994	0.12949	0.41406	0.01924	0.33938	0.27074	0.90211	0.59862	0.39179	0.74189	0	0.098238	0.34554	0.88308	0.9752	0.77834	0.82455	0.66684	0.85179	0.75191	0.022812	0.38315	-0.15233	-0.23653	-0.097995	-0.062612	-0.29695	0.066748	-0.23484	-0.2122	-0.21263	-0.40511	-0.039415	-0.24948	-0.30264	-0.25206	-5.386e-05	-0.21941	-0.26463	0.15092	-0.038838	0.027572	-0.019083	-0.038345	0.028786	0.051447
-0.060443	-0.044434	0.044467	-0.056348	0.11168	0.025862	0.06116	-0.14355	-0.011184	0.027232	-0.049245	-0.062623	0.18752	0.19771	0.098238	0	0.35955	0.1733	0.31219	0.43643	0.15243	0.21145	0.12127	0.22317	-0.04677	0.06926	-0.09196	-0.11278	-0.17424	0.046598	0.014776	0.040581	-0.079756	-0.075419	-0.040544	-0.14121	0.11938	-0.1423	-0.13217	-0.055813	0.10139	-0.072517	-0.060001	0.07133	0.015584	-0.02618	-0.012767	0.081958	-0.0026895	0.14619
0.045135	0.19677	0.04548	0.10667	-0.15741	-0.13752	0.12461	-0.050163	-0.14067	-0.0090249	0.15256	0.024684	0.29821	0.51266	0.34554	0.35955	0	0.43144	0.67467	0.71829	0.34055	0.57153	0.27918	0.30783	0.051643	0.21937	0.021236	0.0017241	0.001475	0.067979	-0.0091245	0.12352	0.060564	0.032887	0.014641	-0.080386	0.029547	-0.1231	-0.0095758	8.5499e-05	0.0032757	-0.057264	0.13323	0.068455	0.11841	0.048616	0.077713	-0.021314	0.048838	0.23773
0.13301	0.54612	0.13954	0.32614	-0.081061	-0.077733	0.71847	-0.085772	0.061339	0.1649	0.71519	0.31172	0.35151	0.56385	0.88308	0.1733	0.43144	0	1.1105	0.76352	0.61595	0.40466	0.55286	0.42236	-0.072184	0.12477	-0.23276	-0.23672	-0.14067	0.0027423	-0.20612	0.02303	-0.22969	-0.13472	-0.2151	-0.3338	-0.085174	-0.27709	-0.30614	-0.24905	0.013527	-0.15919	-0.27019	0.12407	-0.040615	0.022193	0.0014964	0.0020278	-0.056736	0.084045
0.12824	0.53423	0.16955	0.12466	-0.12457	0.001615	0.37285	-0.116	0.065142	0.18623	0.70958	0.41452	0.43697	0.8414	0.9752	0.31219	0.67467	1.1105	0	1.1718	0.95394	0.79987	0.88613	0.88249	0.017726	0.44946	-0.32455	-0.44243	-0.33066	-0.17877	-0.4342	0.026243	-0.45265	-0.39974	-0.39136	-0.48764	-0.12795	-0.51535	-0.57132	-0.39843	-0.080487	-0.39476	-0.44578	0.11693	-0.066417	-0.032423	-0.088605	-0.13409	-0.058676	0.10663
0.098765	0.38928	0.062006	0.10089	-0.15315	-0.12031	0.25748	-0.052257	-0.064617	0.099003	0.46077	0.24141	0.39457	0.7329	0.77834	0.43643	0.71829	0.76352	1.1718	0	0.68736	0.82891	0.67831	0.75449	0.12713	0.40373	-0.17981	-0.29385	-0.25016	-0.018609	-0.257	0.083278	-0.22172	-0.21595	-0.27999	-0.33378	-0.05496	-0.33974	-0.42907	-0.2047	-0.0087339	-0.23748	-0.28073	0.13737	0.069357	-0.009248	0.067836	0.026583	0.040595	0.22582
0.26865	0.71174	0.29694	0.26901	-0.073156	0.23122	0.088804	0.12475	0.2035	0.3776	0.86918	0.66514	0.44227	0.78306	0.82455	0.15243	0.34055	0.61595	0.95394	0.68736	0	0.71411	1.0447	0.96184	-0.0060122	0.4203	-0.20489	-0.32313	-0.2274	-0.1795	-0.27935	0.016709	-0.4047	-0.30243	-0.23534	-0.4808	-0.053871	-0.37843	-0.41622	-0.4408	-0.0096455	-0.28938	-0.32942	0.14572	0.028198	-0.075384	-0.15265	-0.19593	0.052137	0.089169
0.068782	0.43212	0.069026	0.13875	-0.2004	-0.073407	-0.029242	0.02542	-0.040539	0.17718	0.46709	0.32755	0.4317	0.76167	0.66684	0.21145	0.57153	0.40466	0.79987	0.82891	0.71411	0	0.68923	0.87912	0.04307	0.40154	0.05871	-0.029502	-0.016025	-0.035225	-0.13344	0.072406	-0.030395	-0.091104	-0.072478	-0.21931	-0.0018124	-0.23422	-0.25631	-0.20111	-0.059557	-0.14755	-0.078585	0.11357	0.080466	-0.0064733	0.0012727	-0.027078	0.073427	0.20738
0.33401	0.75972	0.41331	0.30651	0.017174	0.41211	0.15983	0.21122	0.3793	0.56567	0.91972	0.90881	0.48792	0.77003	0.85179	0.12127	0.27918	0.55286	0.88613	0.67831	1.0447	0.68923	0	1.1407	0.034527	0.53206	-0.22912	-0.41653	-0.28189	-0.22389	-0.38829	-0.026303	-0.47167	-0.41481	-0.24348	-0.54668	-0.041999	-0.40096	-0.45774	-0.47704	-0.071986	-0.39213	-0.37643	0.13083	-0.037047	-0.088686	-0.19617	-0.21565	0.035228	0.042329
0.24522	0.59204	0.30323	0.17832	0.041526	0.32384	0.067466	0.045752	0.25136	0.54315	0.69651	0.74961	0.54757	0.80713	0.75191	0.22317	0.30783	0.42236	0.88249	0.75449	0.96184	0.87912	1.1407	0	-0.046748	0.50142	-0.32788	-0.51018	-0.3986	-0.2198	-0.41488	-0.070451	-0.59599	-0.48556	-0.36474	-0.64439	-0.13602	-0.50199	-0.54781	-0.52278	-0.08319	-0.39846	-0.43476	0.16866	0.026755	-0.12672	-0.2541	-0.24948	0.040542	0.098416
-0.11508	-0.11417	-0.1315	-0.063062	-0.083427	-0.082912	-0.036211	0.1093	-0.068483	-0.018141	-0.018615	-0.079598	-0.07211	-0.064212	0.022812	-0.04677	0.051643	-0.072184	0.017726	0.12713	-0.0060122	0.04307	0.034527	-0.046748	0	0.22235	0.39058	0.36052	0.39428	0.16053	0.32065	0.25531	0.41718	0.37079	0.3421	0.2662	0.27509	0.25466	0.27602	0.39334	0.19263	0.2542	0.32546	0.046981	0.13992	0.15801	0.24933	0.23775	0.13303	0.14737
0.067774	0.23365	0.17953	0.16161	0.10726	0.23516	-0.034553	0.033307	0.17925	0.15503	0.34684	0.31357	0.064358	0.3085	0.38315	0.06926	0.21937	0.12477	0.44946	0.40373	0.4203	0.40154	0.53206	0.50142	0.22235	0	0.15834	-0.13202	0.042631	-0.022624	-0.091089	0.33612	-0.055788	-0.056891	0.017042	-0.21298	0.29563	-0.23078	-0.15788	-0.13679	0.10413	-0.11118	-0.091989	0.094769	-0.023603	-0.055718	0.042421	0.043886	0.041042	0.0085413
-0.20484	-0.18123	-0.13355	0.11242	-0.077452	-0.25998	0.0034007	0.091085	-0.079434	-0.26301	-0.050629	-0.25524	-0.20608	-0.16268	-0.15233	-0.09196	0.021236	-0.23276	-0.32455	-0.17981	-0.20489	0.05871	-0.22912	-0.32788	0.39058	0.15834	0	1.0373	1.1075	0.24404	0.40929	0.30457	1.0467	0.90267	0.69964	0.60387	0.33197	0.54265	0.60022	0.3459	0.26907	0.52237	0.55636	0.002834	0.11642	0.16208	0.27342	0.31137	0.13322	0.076168
-0.19275	-0.24388	-0.25044	-0.017796	-0.18288	-0.37776	-0.028195	0.15844	-0.20834	-0.33139	-0.19145	-0.40406	-0.21238	-0.2225	-0.23653	-0.11278	0.0017241	-0.23672	-0.44243	-0.29385	-0.32313	-0.029502	-0.41653	-0.51018	0.36052	-0.13202	1.0373	0	0.96202	0.34957	0.6143	0.21586	1.1513	0.89902	0.82426	0.76915	0.35074	0.63599	0.68678	0.5536	0.26928	0.64081	0.69722	-0.046483	0.10003	0.10284	0.32034	0.35271	0.075361	0.048398
-0.16879	-0.17093	-0.14412	0.13178	-0.11703	-0.23597	0.11074	0.10196	-0.10089	-0.25288	-0.012025	-0.25876	-0.20788	-0.19931	-0.097995	-0.17424	0.001475	-0.14067	-0.33066	-0.25016	-0.2274	-0.016025	-0.28189	-0.3986	0.39428	0.042631	1.1075	0.96202	0	0.31001	0.56175	0.24634	1.1247	1.0336	0.67801	0.59029	0.35401	0.61344	0.73449	0.46195	0.31419	0.53908	0.67937	0.0011291	0.11641	0.10638	0.23408	0.32154	0.081619	0.064396
-0.17619	-0.21909	-0.18038	-0.02672	-0.022466	-0.14547	0.057624	0.09537	-0.090843	-0.18492	-0.069923	-0.22033	-0.071271	-0.079367	-0.062612	0.046598	0.067979	0.0027423	-0.17877	-0.018609	-0.1795	-0.035225	-0.22389	-0.2198	0.16053	-0.022624	0.24404	0.34957	0.31001	0	0.43118	0.097159	0.37643	0.46533	0.41168	0.17781	0.28484	0.56917	0.56899	0.2256	0.42315	0.45498	0.42302	0.015982	0.013676	0.20953	0.24243	0.3217	-0.057809	0.086531
-0.15827	-0.27777	-0.23601	-0.10498	-0.12407	-0.29343	0.016749	0.08658	-0.21096	-0.26132	-0.20315	-0.39264	-0.23291	-0.25207	-0.29695	0.014776	-0.0091245	-0.20612	-0.4342	-0.257	-0.27935	-0.13344	-0.38829	-0.41488	0.32065	-0.091089	0.40929	0.6143	0.56175	0.43118	0	0.29541	0.76775	0.69189	0.52172	0.52442	0.42086	0.55484	0.75226	0.5947	0.3672	0.53523	0.75729	-0.17339	0.047509	0.045914	0.15771	0.25583	-0.079568	0.016343
-0.14356	-0.015774	-0.1161	-0.065057	-0.065614	-0.1318	-0.040414	-0.10239	-0.021639	-0.19061	0.072175	-0.1063	-0.12002	-0.0031526	0.066748	0.040581	0.12352	0.02303	0.026243	0.083278	0.016709	0.072406	-0.026303	-0.070451	0.25531	0.33612	0.30457	0.21586	0.24634	0.097159	0.29541	0	0.2954	0.25944	0.2849	0.28603	0.28364	0.087567	0.17237	0.31027	0.24297	0.22818	0.16509	-0.055855	0.07336	0.12376	0.1696	0.2427	0.076894	0.15707
-0.21314	-0.27995	-0.25157	0.052264	-0.13538	-0.35844	0.10112	0.1413	-0.18059	-0.3418	-0.25839	-0.46561	-0.25362	-0.26052	-0.23484	-0.079756	0.060564	-0.22969	-0.45265	-0.22172	-0.4047	-0.030395	-0.47167	-0.59599	0.41718	-0.055788	1.0467	1.1513	1.1247	0.37643	0.76775	0.2954	0	1.1326	0.82146	0.88019	0.53047	0.69625	0.86621	0.68806	0.4024	0.66485	0.82807	-0.054338	0.13998	0.16707	0.32019	0.41064	0.113	0.16085
-0.2258	-0.29724	-0.24852	-0.00046727	-0.080327	-0.2717	0.094411	0.11622	-0.20242	-0.31502	-0.18478	-0.42	-0.19324	-0.22983	-0.2122	-0.075419	0.032887	-0.13472	-0.39974	-0.21595	-0.30243	-0.091104	-0.41481	-0.48556	0.37079	-0.056891	0.90267	0.89902	1.0336	0.46533	0.69189	0.25944	1.1326	0	0.7905	0.61718	0.49789	0.66239	0.79362	0.48364	0.49514	0.63917	0.73779	-0.082133	0.10206	0.1525	0.26008	0.44297	0.046039	0.14568
-0.10596	-0.17634	-0.18302	0.025946	-0.12889	-0.20957	-0.0022903	0.15121	-0.080483	-0.15385	-0.15036	-0.28988	-0.13477	-0.12978	-0.21263	-0.040544	0.014641	-0.2151	-0.39136	-0.27999	-0.23534	-0.072478	-0.24348	-0.36474	0.3421	0.017042	0.69964	0.82426	0.67801	0.41168	0.52172	0.2849	0.82146	0.7905	0	0.6152	0.4526	0.6531	0.67999	0.57527	0.405	0.71736	0.71038	-0.13435	-0.053893	-0.036565	0.33389	0.2672	-0.023556	0.027649
-0.25101	-0.36574	-0.35717	-0.12066	-0.3178	-0.41565	-0.11621	0.11496	-0.36705	-0.26257	-0.40927	-0.4936	-0.35877	-0.37443	-0.40511	-0.14121	-0.080386	-0.3338	-0.48764	-0.33378	-0.4808	-0.21931	-0.54668	-0.64439	0.2662	-0.21298	0.60387	0.76915	0.59029	0.17781	0.52442	0.28603	0.88019	0.61718	0.6152	0	0.302	0.45817	0.51203	0.69963	0.28897	0.54428	0.52981	-0.20765	-0.014572	0.06749	0.29597	0.27781	-0.033583	0.0038661
-0.023225	-0.037064	0.017515	0.11248	0.083903	0.066246	0.084238	0.11183	0.051187	-0.069165	0.0077809	-0.078867	-0.21781	-0.06761	-0.039415	0.11938	0.029547	-0.085174	-0.12795	-0.05496	-0.053871	-0.0018124	-0.041999	-0.13602	0.27509	0.29563	0.33197	0.35074	0.35401	0.28484	0.42086	0.28364	0.53047	0.49789	0.4526	0.302	0	0.26916	0.40189	0.30705	0.40857	0.38267	0.49089	-0.053712	0.041463	0.041052	0.14563	0.30807	0.056856	0.08632
-0.18378	-0.26196	-0.16639	-0.061755	-0.0071346	-0.1121	0.031253	0.25681	-0.057228	-0.21056	-0.18687	-0.34278	-0.20451	-0.26566	-0.24948	-0.1423	-0.1231	-0.27709	-0.51535	-0.33974	-0.37843	-0.23422	-0.40096	-0.50199	0.25466	-0.23078	0.54265	0.63599	0.61344	0.56917	0.55484	0.087567	0.69625	0.66239	0.6531	0.45817	0.26916	0	1.2218	0.50534	0.40343	0.80713	0.8752	-0.099784	0.13557	0.19895	0.20258	0.32412	0.091315	0.0067882
-0.22796	-0.31533	-0.26247	-0.058793	-0.07262	-0.18749	0.066625	0.23576	-0.1162	-0.25816	-0.25616	-0.38208	-0.244	-0.2563	-0.30264	-0.13217	-0.0095758	-0.30614	-0.57132	-0.42907	-0.41622	-0.25631	-0.45774	-0.54781	0.27602	-0.15788	0.60022	0.68678	0.73449	0.56899	0.75226	0.17237	0.86621	0.79362	0.67999	0.51203	0.40189	1.2218	0	0.63689	0.55717	0.73489	1.195	-0.13855	0.082618	0.18645	0.16622	0.37131	0.094569	0.052399
-0.32595	-0.32313	-0.39865	-0.16811	-0.35207	-0.45797	-0.10064	0.04273	-0.33787	-0.31298	-0.36267	-0.49258	-0.24929	-0.20464	-0.25206	-0.055813	8.5499e-05	-0.24905	-0.39843	-0.2047	-0.4408	-0.20111	-0.47704	-0.52278	0.39334	-0.13679	0.3459	0.5536	0.46195	0.2256	0.5947	0.31027	0.68806	0.48364	0.57527	0.69963	0.30705	0.50534	0.63689	0	0.32994	0.51926	0.64085	-0.21497	-0.096555	-0.033048	0.2687	0.24416	-0.073667	-0.032729
-0.16349	-0.14694	-0.12074	0.03191	0.018794	-0.070611	0.11099	0.03752	0.041283	-0.14053	-0.0025931	-0.20143	-0.19276	-0.014004	-5.386e-05	0.10139	0.0032757	0.013527	-0.080487	-0.0087339	-0.0096455	-0.059557	-0.071986	-0.08319	0.19263	0.10413	0.26907	0.26928	0.31419	0.42315	0.3672	0.24297	0.4024	0.49514	0.405	0.28897	0.40857	0.40343	0.55717	0.32994	0	0.52028	0.48443	-0.00034466	-0.025905	-0.011499	0.16666	0.28627	-0.040389	0.070894
-0.35985	-0.30696	-0.24888	0.046496	-0.075986	-0.28409	0.0335	0.025915	-0.13644	-0.31064	-0.16276	-0.42988	-0.33444	-0.19033	-0.21941	-0.072517	-0.057264	-0.15919	-0.39476	-0.23748	-0.28938	-0.14755	-0.39213	-0.39846	0.2542	-0.11118	0.52237	0.64081	0.53908	0.45498	0.53523	0.22818	0.66485	0.63917	0.71736	0.54428	0.38267	0.80713	0.73489	0.51926	0.52028	0	0.66612	-0.03651	0.063969	0.12479	0.30981	0.41463	0.073375	0.098672
-0.14685	-0.24133	-0.29656	-0.092454	-0.26922	-0.27834	-0.061004	0.22048	-0.21717	-0.20279	-0.26439	-0.32944	-0.18471	-0.09238	-0.26463	-0.060001	0.13323	-0.27019	-0.44578	-0.28073	-0.32942	-0.078585	-0.37643	-0.43476	0.32546	-0.091989	0.55636	0.69722	0.67937	0.42302	0.75729	0.16509	0.82807	0.73779	0.71038	0.52981	0.49089	0.8752	1.195	0.64085	0.48443	0.66612	0	-0.16333	0.079009	0.0041807	0.22164	0.2505	0.016767	0.082099
0.13556	0.06837	0.29503	0.21695	0.16208	0.2502	0.15889	0.064265	0.16011	0.13739	0.19518	0.10343	0.027799	0.072999	0.15092	0.07133	0.068455	0.12407	0.11693	0.13737	0.14572	0.11357	0.13083	0.16866	0.046981	0.094769	0.002834	-0.046483	0.0011291	0.015982	-0.17339	-0.055855	-0.054338	-0.082133	-0.13435	-0.20765	-0.053712	-0.099784	-0.13855	-0.21497	-0.00034466	-0.03651	-0.16333	0	0.84589	0.35973	0.10672	0.26239	0.72468	0.63193
0.086136	-0.028925	0.10293	0.077752	0.044684	0.032137	0.043033	0.064048	-0.10378	0.0040588	0.028508	-0.062846	0.028204	0.0097996	-0.038838	0.015584	0.11841	-0.040615	-0.066417	0.069357	0.028198	0.080466	-0.037047	0.026755	0.13992	-0.023603	0.11642	0.10003	0.11641	0.013676	0.047509	0.07336	0.13998	0.10206	-0.053893	-0.014572	0.041463	0.13557	0.082618	-0.096555	-0.025905	0.063969	0.079009	0.84589	0	0.43715	0.16559	0.31241	0.79048	0.74277
-0.053245	-0.1064	-0.020893	-0.066071	0.10167	-0.0014205	0.012998	-0.050863	-0.037959	-0.13575	0.010949	-0.13408	-0.085825	-0.051569	0.027572	-0.02618	0.048616	0.022193	-0.032423	-0.009248	-0.075384	-0.0064733	-0.088686	-0.12672	0.15801	-0.055718	0.16208	0.10284	0.10638	0.20953	0.045914	0.12376	0.16707	0.1525	-0.036565	0.06749	0.041052	0.19895	0.18645	-0.033048	-0.011499	0.12479	0.0041807	0.35973	0.43715	0	0.24017	0.35829	0.42952	0.3382
-0.061131	-0.15886	-0.13982	-0.011253	-0.11776	-0.23181	-0.016506	0.037127	-0.080225	-0.30638	-0.10703	-0.25372	-0.15488	-0.04828	-0.019083	-0.012767	0.077713	0.0014964	-0.088605	0.067836	-0.15265	0.0012727	-0.19617	-0.2541	0.24933	0.042421	0.27342	0.32034	0.23408	0.24243	0.15771	0.1696	0.32019	0.26008	0.33389	0.29597	0.14563	0.20258	0.16622	0.2687	0.16666	0.30981	0.22164	0.10672	0.16559	0.24017	0	0.29578	0.20884	0.15535
-0.15562	-0.1127	-0.12466	-0.084668	-0.0090727	-0.14884	0.028892	0.0072558	-0.13478	-0.17002	-0.094849	-0.23906	-0.13528	-0.11321	-0.038345	0.081958	-0.021314	0.0020278	-0.13409	0.026583	-0.19593	-0.027078	-0.21565	-0.24948	0.23775	0.043886	0.31137	0.35271	0.32154	0.3217	0.25583	0.2427	0.41064	0.44297	0.2672	0.27781	0.30807	0.32412	0.37131	0.24416	0.28627	0.41463	0.2505	0.26239	0.31241	0.35829	0.29578	0	0.2505	0.34957
0.072177	0.028886	0.18544	0.15057	0.065519	0.10168	-0.0089634	0.11793	-0.0077325	0.0092019	0.090823	0.023202	0.0061164	0.10547	0.028786	-0.0026895	0.048838	-0.056736	-0.058676	0.040595	0.052137	0.073427	0.035228	0.040542	0.13303	0.041042	0.13322	0.075361	0.081619	-0.057809	-0.079568	0.076894	0.113	0.046039	-0.023556	-0.033583	0.056856	0.091315	0.094569	-0.073667	-0.040389	0.073375	0.016767	0.72468	0.79048	0.42952	0.20884	0.2505	0	0.726
0.027287	-0.027487	-0.0084151	0.046111	-0.077025	-0.08641	0.064337	0.044638	-0.1066	-0.061236	0.087193	-0.057313	0.10091	0.13184	0.051447	0.14619	0.23773	0.084045	0.10663	0.22582	0.089169	0.20738	0.042329	0.098416	0.14737	0.0085413	0.076168	0.048398	0.064396	0.086531	0.016343	0.15707	0.16085	0.14568	0.027649	0.0038661	0.08632	0.0067882	0.052399	-0.032729	0.070894	0.098672	0.082099	0.63193	0.74277	0.3382	0.15535	0.34957	0.726	0
-0.17254	-0.17645	-0.17382	-0.022613	-0.046677	-0.23722	0.003661	-0.040652	-0.093628	-0.25625	-0.045216	-0.2233	-0.19391	-0.07976	0.036516	-0.044408	0.044613	0.0025412	0.016512	0.15243	-0.11534	0.092146	-0.13261	-0.16531	0.18528	0.16606	0.27221	0.26426	0.22685	0.16916	0.082353	0.23788	0.26694	0.2102	0.19621	0.19997	0.060758	0.084018	0.1296	0.16929	0.13786	0.21384	0.082989	0.20447	0.19713	0.25503	0.56462	0.4359	0.19546	0.20228
0.0056939	-0.011866	0.090975	0.016596	0.17455	0.16988	-0.052891	-0.11426	0.14193	-0.033591	0.10039	0.046821	-0.12195	0.045482	0.12896	0.035988	0.0026322	0.043759	0.16092	0.097411	0.13708	0.031588	0.2085	0.22103	0.095054	0.38185	-0.034942	-0.23614	-0.14552	-0.089709	-0.18471	0.21005	-0.24967	-0.19331	-0.12759	-0.23617	0.055866	-0.28752	-0.29627	-0.15953	0.081877	-0.098615	-0.27447	0.23834	0.12273	0.14699	0.3408	0.097868	0.17908	0.068328
-0.17354	-0.21338	-0.19569	-0.08399	-0.16598	-0.32972	-0.085033	-0.019298	-0.21337	-0.30234	-0.1445	-0.36182	-0.14403	-0.14682	-0.23977	-0.043246	-0.042087	-0.16625	-0.29719	-0.22361	-0.22386	-0.16745	-0.34838	-0.38423	0.11333	-0.13436	0.40461	0.48565	0.38232	0.23818	0.28271	0.30242	0.44494	0.41968	0.43313	0.46689	0.17098	0.36865	0.35573	0.37139	0.17691	0.49277	0.28116	0.077431	0.2257	0.26704	0.33343	0.41776	0.24559	0.29734
-0.081666	-0.1401	0.10917	-0.028404	0.10729	0.12011	-0.027592	-0.11105	0.12855	-0.16056	0.018833	-0.0057588	-0.1699	-0.049528	-0.027355	0.07248	-0.024965	-0.0027716	0.11031	-0.02326	0.08941	-0.064131	0.070159	0.037324	0.065866	0.13024	-0.10697	-0.13542	-0.151	-0.17999	-0.19587	0.23926	-0.16183	-0.17624	-0.11321	-0.074407	-0.00041555	-0.34296	-0.31432	-0.051955	-0.067995	-0.12371	-0.2967	0.17947	0.13795	0.22533	0.20878	0.0034888	0.27997	0.20418
-0.11753	-0.12191	-0.21711	-0.048355	-0.20985	-0.25506	-0.027032	0.13649	-0.1488	-0.24296	-0.14161	-0.27518	-0.11636	-0.10295	-0.14445	-0.086029	0.053891	-0.10947	-0.18198	-0.097693	-0.19126	-0.071523	-0.2492	-0.34661	0.21314	0.03474	0.49299	0.49108	0.4727	0.12832	0.3008	0.19654	0.5574	0.40985	0.38468	0.44026	0.21859	0.3791	0.408	0.36128	0.16972	0.36165	0.39255	-0.014773	0.19911	0.093228	0.52389	0.2809	0.22201	0.1856
-0.18377	-0.24379	-0.2949	-0.10753	-0.26307	-0.37186	-0.059405	0.10109	-0.23672	-0.32289	-0.25996	-0.40893	-0.16116	-0.23218	-0.23921	-0.069337	-0.0022364	-0.21714	-0.39007	-0.18223	-0.33394	-0.14082	-0.4224	-0.5418	0.28297	-0.10825	0.58994	0.72783	0.56138	0.32467	0.50996	0.11532	0.73184	0.59	0.55424	0.60563	0.21958	0.50822	0.5577	0.47694	0.13993	0.46882	0.54039	-0.014112	0.16624	0.16939	0.53597	0.30135	0.13694	0.14186
-0.13037	-0.096668	-0.21876	-0.006925	-0.21317	-0.3078	0.033269	0.10442	-0.21246	-0.30155	-0.18245	-0.37981	-0.10067	-0.1475	-0.16471	-0.1164	-0.010608	-0.077652	-0.27342	-0.18689	-0.27333	-0.094844	-0.36952	-0.48854	0.24359	-0.081733	0.54044	0.59841	0.55564	0.23225	0.3886	0.087162	0.68068	0.54461	0.45594	0.54329	0.27249	0.56105	0.55781	0.43797	0.22769	0.44805	0.51371	-0.055871	0.12518	0.076709	0.47798	0.32579	0.1282	0.10926
-0.1036	-0.093886	-0.17747	-0.087163	-0.17266	-0.18289	-0.078935	0.014588	-0.1304	-0.24011	-0.092751	-0.17816	-0.1415	-0.052928	-0.065354	-0.051886	0.02621	0.0014465	0.0064207	-0.013957	-0.078998	-0.065356	-0.11241	-0.19428	0.11767	0.26504	0.26354	0.19866	0.1948	0.006352	0.11996	0.30187	0.25187	0.16061	0.17618	0.26336	0.13494	0.046617	0.13756	0.20414	0.060572	0.10987	0.13177	-0.11174	-0.010715	0.029041	0.34508	0.10822	0.18862	0.063213
-0.24909	-0.20853	-0.29486	-0.052298	-0.19466	-0.30974	0.015554	0.082005	-0.18457	-0.33389	-0.1617	-0.38839	-0.22517	-0.19238	-0.11781	-0.09147	0.0013182	-0.050379	-0.17215	-0.040829	-0.2313	-0.10756	-0.32321	-0.40424	0.27466	0.10057	0.62077	0.58961	0.58044	0.28158	0.36954	0.20738	0.65722	0.57099	0.41829	0.50439	0.32094	0.46926	0.5048	0.41667	0.33686	0.46295	0.44787	-0.036857	0.10273	0.052007	0.44952	0.34488	0.082864	0.061509
0.10646	-0.13853	-0.14113	-0.091191	-0.21197	-0.20249	-0.11846	0.19873	-0.26897	-0.15372	-0.15742	-0.11097	-0.1164	-0.24424	-0.20403	-0.1439	-0.19313	-0.090486	-0.32781	-0.20232	-0.29027	-0.28462	-0.2871	-0.28133	-0.094996	-0.31344	-0.015904	0.16216	0.066612	0.10703	0.069444	-0.19691	0.042543	0.12972	0.096968	0.14202	-0.052352	0.15819	0.093051	0.17146	0.038898	0.11767	0.10529	-0.10122	-0.045086	-0.019371	0.050819	-0.012616	0.083009	-0.010072
0.32099	0.0027145	0.041915	0.057614	-0.11225	-0.092594	-0.028036	0.086115	-0.16879	0.076113	-0.18771	-0.021895	0.20167	-0.16172	-0.22799	-0.096093	-0.028786	-0.11311	-0.36749	-0.23616	-0.30192	-0.18449	-0.31143	-0.36398	-0.053079	-0.29875	0.085291	0.14032	0.12872	0.16335	0.16317	-0.13457	0.19007	0.14629	0.14345	0.13202	-0.018611	0.28292	0.22854	0.098547	-0.073229	0.049205	0.23647	0.0059392	0.097631	-0.020228	0.043188	0.08055	0.003625	0.030971
0.21849	-0.12359	0.020924	0.0026787	-0.12337	-0.092966	-0.066713	0.16215	-0.17768	0.0035481	-0.32285	-0.17753	-0.0030462	-0.32113	-0.31914	-0.091322	-0.15887	-0.29188	-0.55697	-0.34749	-0.43312	-0.28375	-0.42507	-0.44652	0.054198	-0.25013	0.22813	0.33678	0.28642	-0.012514	0.26793	-0.094461	0.35913	0.26355	0.18965	0.36354	0.059566	0.26201	0.29399	0.2706	-0.024516	0.13005	0.33073	-0.15724	-0.070991	-0.12402	0.15108	0.023641	0.027464	-0.15137
0.62597	0.22639	0.68328	0.19472	0.31705	0.7024	-0.10032	0.40147	0.29644	0.48565	0.12445	0.479	0.079066	-0.039777	-0.12623	-0.066421	-0.14943	-0.21129	-0.20213	-0.20847	0.059517	-0.18799	0.16305	0.078875	-0.054166	-0.040117	-0.18443	-0.15047	-0.16654	-0.17453	-0.13387	-0.27485	-0.20076	-0.23793	-0.15063	-0.13193	-0.046905	-0.0068404	-0.040127	-0.28801	-0.15532	-0.26309	-0.08512	0.22815	0.12305	-0.031496	-0.13686	-0.085309	0.15495	-0.056095
0.14673	0.098545	0.00010907	0.030338	-0.23221	-0.12958	-0.12047	0.4434	-0.15419	0.16755	0.079276	0.055244	0.16697	0.09318	-0.060432	-0.024036	-0.025723	-0.069226	-0.19687	-0.057882	0.011688	0.081469	0.0090434	0.050033	-0.078975	-0.1033	0.0068192	0.14197	0.012939	0.12688	0.13495	-0.14209	0.059249	0.085449	0.13685	0.15751	0.049315	0.132	0.060033	0.1153	-0.025361	0.086365	0.18243	0.015914	0.10447	-0.055259	0.027205	0.033168	0.12232	0.10781
0.084539	0.012821	0.030825	0.021466	-0.018811	-0.082623	0.039628	-0.032625	-0.067252	0.24433	-0.15221	0.10387	0.41697	-0.033333	-0.080735	0.014078	0.049203	-0.077089	-0.25712	-0.12269	-0.24902	0.050109	-0.16588	0.062504	-0.034581	-0.22603	0.05893	0.070213	0.11119	0.13944	0.12228	-0.20163	0.17646	0.13203	0.013175	0.0023434	-0.12179	0.10063	0.09863	0.034637	-0.082541	-0.010337	0.13116	-0.12334	-0.076284	-0.15164	-0.18229	-0.11806	-0.17444	-0.11095
0.26542	-0.036315	0.14898	0.009465	0.02174	0.13113	-0.083761	0.23531	-0.0079515	0.30304	-0.22663	0.2292	0.17597	-0.17249	-0.30639	-0.10921	-0.18751	-0.33502	-0.41054	-0.27445	-0.30565	-0.20357	-0.15717	-0.16273	0.079384	-0.16122	0.13593	0.12286	0.093088	0.023122	0.1025	-0.23107	0.15778	0.030202	0.072195	0.19282	-0.028451	0.16767	0.09799	0.05346	-0.14411	-0.083192	0.16058	-0.096395	-0.015718	-0.14976	-0.037266	-0.11851	0.0044803	-0.091043
0.21723	0.19425	0.15197	0.019294	-0.096777	0.13412	-0.071443	0.27142	0.00017851	0.47342	0.068668	0.49773	0.33478	0.10318	-0.041684	-0.058174	-0.019908	-0.063642	-0.03864	-0.0062772	0.078995	0.05611	0.30423	0.2345	0.054708	0.0078192	-0.035335	-0.012078	-0.034505	8.2358e-05	-0.039061	-0.17278	-0.068638	-0.073756	0.057561	0.032904	-0.052184	-0.10386	-0.063649	-0.054938	-0.13092	-0.20192	0.038999	-0.054342	-0.11051	-0.19273	-0.13006	-0.18587	-0.069871	-0.076034
0.15051	0.061689	0.071672	0.096537	-0.13179	-0.055044	0.024791	0.090945	-0.080288	0.14728	-0.092869	0.11013	0.11859	-0.096378	-0.16392	-0.11037	-0.14063	-0.11564	-0.27518	-0.25543	-0.14591	-0.12782	-0.11504	-0.13692	-0.092861	-0.19867	0.11634	0.15681	0.044039	-0.041095	0.12579	-0.13763	0.1295	0.065204	0.16733	0.24745	-0.023696	0.13554	0.14564	0.12131	-0.0060992	0.078445	0.18142	-0.22567	-0.13519	-0.22894	0.020833	-0.15156	-0.11117	-0.16225
0.31005	0.29404	0.31925	0.1383	0.086266	0.28647	0.064291	0.050082	0.2137	0.34336	0.22844	0.45362	0.26208	0.095967	0.13269	0.086732	-0.017606	0.092812	0.080821	0.018088	0.17536	0.10014	0.29366	0.34701	-0.03538	0.017297	-0.091715	-0.12464	-0.1694	-0.18234	-0.14462	-0.0031597	-0.20809	-0.23391	-0.097235	-0.15131	-0.066701	-0.18489	-0.24295	-0.1288	-0.1881	-0.21527	-0.077128	0.018316	-0.049527	-0.14365	-0.093524	-0.10629	-0.0066783	-0.063139
0.058314	-0.093643	0.029135	-0.073927	-0.092403	0.044988	-0.16777	0.1239	-0.091291	0.13812	-0.17802	0.11647	-0.164	-0.21754	-0.28737	-0.098463	-0.21327	-0.22007	-0.26641	-0.26855	-0.21348	-0.21808	-0.15783	-0.25328	-0.00010041	-0.1358	0.058384	0.18209	0.013986	-0.058836	0.01225	-0.03756	0.071001	-0.082541	0.085765	0.42001	0.023854	-0.078452	-0.067122	0.075175	-0.10548	-0.02352	-0.017747	0.013774	0.053567	0.023812	0.037471	0.005907	0.050881	-0.085168
-0.072237	-0.10244	-0.048412	-0.0454	-0.14336	-0.17429	-0.023423	0.083001	-0.14868	0.15292	-0.24142	0.0018309	0.16391	-0.083914	-0.22096	-0.097715	-0.10314	-0.12533	-0.25393	-0.18874	-0.28094	-0.078567	-0.21766	-0.12151	-0.029093	-0.217	0.15706	0.26839	0.1696	0.11578	0.13461	-0.18362	0.24983	0.15611	0.18214	0.37372	-0.031676	0.1769	0.12433	0.21277	-0.045439	0.083542	0.18428	-0.1877	-0.15751	-0.22308	-0.14282	-0.11981	-0.18113	-0.1845
0.19503	0.085524	0.18478	0.063041	-0.11469	0.13487	-0.10748	0.25911	-0.015269	0.31493	0.0042786	0.38295	0.21112	0.079344	-0.1191	-0.048573	0.062452	-0.0602	0.067794	-0.017052	0.060007	0.076356	0.23607	0.096462	-0.037256	0.033998	0.029162	0.07822	-0.035993	-0.056574	0.010438	-0.072922	0.054073	-0.0244	0.18011	0.31031	0.08235	0.0099481	0.04108	0.091103	-0.052369	-0.039313	0.15463	-0.098954	-0.083321	-0.20856	-0.019671	-0.13273	-0.053085	-0.05876
-0.07302	-0.044547	-0.14221	-0.12568	-0.10559	-0.16811	-0.12462	-0.15289	-0.12114	-0.034438	-0.0087529	-0.038571	-0.055822	0.014139	0.014626	0.11621	-0.036111	0.09411	0.12545	0.091585	0.081839	-0.023026	0.10137	0.078454	-0.090479	0.10492	-0.18035	-0.12688	-0.28355	-0.15594	-0.20821	0.12851	-0.27954	-0.30466	-0.14649	0.005088	-0.1039	-0.36773	-0.41353	-0.097392	-0.12496	-0.10433	-0.33578	0.07598	0.032538	0.20432	0.12127	0.00090093	0.090072	0.075289
-0.17423	-0.33585	-0.31719	-0.11892	-0.28002	-0.46692	-0.10609	0.12417	-0.3217	-0.38287	-0.35031	-0.5387	-0.32255	-0.36619	-0.43843	-0.11092	-0.034311	-0.27018	-0.47283	-0.26881	-0.43392	-0.24317	-0.56139	-0.71459	0.19723	-0.21873	0.60238	0.8913	0.56443	0.28686	0.50954	0.27269	0.80403	0.53104	0.61393	0.88679	0.2348	0.48127	0.56409	0.56189	0.16774	0.51395	0.51125	-0.069588	0.089577	0.14477	0.47007	0.3491	0.037354	0.061844
0.0068417	-0.027241	-0.09872	-0.13726	-0.20076	-0.14654	-0.16691	0.034678	-0.12888	0.11157	-0.054907	0.0071586	-0.062722	-0.16185	-0.16014	0.019477	-0.24735	-0.044612	-0.14878	-0.18906	-0.038887	-0.25338	-0.025492	-0.10728	-0.0372	-0.036146	-0.025232	0.036588	-0.063475	-0.10426	-0.0093516	-0.0096373	-0.059158	-0.088852	-0.0068517	0.20578	0.013443	-0.097672	-0.13318	0.055731	-0.007653	0.012824	-0.072397	0.0053066	-0.017834	-0.053919	0.06343	-0.064668	-0.037688	-0.11464
-0.12479	-0.28104	-0.22981	-0.11187	-0.19139	-0.2752	-0.1997	0.12547	-0.30453	-0.20474	-0.32152	-0.37451	-0.2446	-0.32263	-0.40575	-0.12004	-0.13303	-0.25645	-0.4623	-0.34254	-0.39977	-0.22727	-0.4421	-0.51921	0.11326	-0.20742	0.45023	0.79134	0.44814	0.20978	0.39815	0.1416	0.66624	0.47643	0.49241	0.82444	0.2542	0.36145	0.415	0.42699	0.15245	0.42199	0.40688	-0.05739	0.010615	0.053689	0.35741	0.25654	-0.01722	-0.00062718
-0.1255	-0.32856	-0.32356	-0.17857	-0.32748	-0.42194	-0.20741	0.1205	-0.38567	-0.30735	-0.38956	-0.42849	-0.35364	-0.35384	-0.49539	-0.20584	-0.19465	-0.30796	-0.52458	-0.46217	-0.53574	-0.35493	-0.58958	-0.7341	0.064679	-0.36506	0.46229	0.7971	0.48974	0.16262	0.40503	0.1661	0.7086	0.45649	0.57244	0.93913	0.1844	0.435	0.4696	0.52349	0.11281	0.47744	0.45753	-0.064659	0.030982	0.050134	0.30213	0.22886	0.069312	-0.0045302
-0.2566	-0.22731	-0.31031	-0.086078	-0.25397	-0.38498	-0.055179	0.075089	-0.25431	-0.27168	-0.15634	-0.39362	-0.31137	-0.13972	-0.17415	-0.10792	-0.012525	-0.11538	-0.26209	-0.17224	-0.27031	-0.088054	-0.30263	-0.42172	0.14174	-0.13693	0.46447	0.70286	0.48028	0.3015	0.41777	0.26878	0.63606	0.50319	0.69939	0.80363	0.22548	0.51675	0.51761	0.62754	0.29937	0.69745	0.46983	-0.15021	-0.10721	0.028002	0.20732	0.19066	-0.030014	0.019195
-0.2256	-0.05494	-0.18688	-0.19565	-0.11594	-0.24507	-0.12025	-0.20045	-0.098598	-0.0074292	-0.146	-0.077016	0.035291	-0.038408	-0.036891	-0.022833	-0.09606	-0.090244	-0.073602	-0.16436	-0.11128	-0.053412	-0.1138	0.026596	-0.16056	-0.15045	-0.099266	-0.059107	-0.07925	0.0048261	-0.055919	-0.14693	-0.14915	-0.13222	-0.027566	0.040483	-0.12644	0.013937	-0.12263	0.14534	-0.066347	0.010489	-0.059946	-0.24207	-0.23283	-0.18669	-0.22935	-0.15108	-0.2819	-0.21665
-0.30374	-0.23039	-0.32521	-0.17233	-0.22783	-0.42032	-0.15167	-0.039739	-0.28127	-0.24055	-0.28998	-0.34409	-0.16498	-0.11562	-0.21429	-0.11205	-0.038565	-0.18029	-0.23725	-0.21798	-0.2558	-0.13077	-0.31637	-0.29341	-0.039062	-0.16223	0.11604	0.36656	0.088088	0.17562	0.21095	0.13679	0.23349	0.15495	0.42079	0.57103	0.095133	0.29237	0.22902	0.51383	0.1515	0.48117	0.26616	-0.25237	-0.19482	-0.10645	0.098871	0.060029	-0.16714	-0.12192
-0.35633	-0.34294	-0.43706	-0.26221	-0.25234	-0.45325	-0.10316	-0.053123	-0.31966	-0.41375	-0.3824	-0.54451	-0.30477	-0.25191	-0.30004	-0.085311	-0.13637	-0.2313	-0.38835	-0.26563	-0.41478	-0.30404	-0.51832	-0.49484	0.1317	-0.28606	0.28358	0.52374	0.37399	0.3209	0.43524	0.15864	0.44195	0.39549	0.48996	0.5087	0.14065	0.85618	0.67026	0.62394	0.24027	0.72246	0.5649	-0.19683	-0.023809	0.12621	0.071598	0.23853	-0.11799	-0.023901
0.10313	0.2526	0.23323	0.039639	0.042944	0.22912	-0.053803	-0.12123	0.12305	0.30106	0.31962	0.4886	0.18968	0.30364	0.33389	0.14154	0.072219	0.21237	0.51049	0.3342	0.4232	0.18338	0.5578	0.5769	-0.049006	0.45069	-0.32454	-0.60821	-0.42733	-0.41814	-0.43022	0.10568	-0.66397	-0.598	-0.45644	-0.45573	-0.21033	-0.62381	-0.63732	-0.32561	-0.31728	-0.52606	-0.56949	0.10434	-0.067606	-0.11864	-0.233	-0.23189	0.16584	-0.0058527
-0.16379	-0.083675	-0.17479	-0.014108	-0.21498	-0.32762	0.075661	-0.017663	-0.14621	-0.055638	-0.11737	-0.15347	0.059279	-0.089867	-0.032459	-0.015614	-0.091872	-0.008701	-0.15213	-0.098168	-0.20588	-0.066296	-0.18799	-0.16511	0.068251	-0.1752	0.28295	0.26187	0.22131	0.0070963	0.17978	-0.12114	0.25377	0.18588	0.088502	0.31989	-0.015529	0.23018	0.20785	0.19529	-0.0088805	0.19803	0.19389	-0.11373	-0.002768	-0.079057	0.02639	0.071745	-0.054938	-0.013986
0.076667	0.1887	0.16497	0.11448	-0.01018	0.055754	-0.00077146	0.0030952	-0.037337	0.24018	0.20397	0.32987	0.060719	0.05296	0.041948	0.011676	-0.0129	0.12793	0.14688	0.041785	0.12313	-0.031089	0.24632	0.17493	-0.066176	0.137	-0.13851	-0.25045	-0.20614	-0.32718	-0.16794	0.05492	-0.29829	-0.29283	-0.21468	0.13338	-0.029202	-0.40104	-0.41242	-0.13473	-0.14599	-0.14769	-0.36339	-0.10094	-0.095896	-0.13958	-0.11495	-0.15291	-0.0086501	-0.065046
0.19817	0.089312	0.14008	-0.053968	-0.066125	0.15139	-0.072132	0.035869	0.060316	0.15627	0.10024	0.25263	0.10294	-0.0055338	-0.015325	0.059479	-0.041363	0.037626	0.13461	0.062002	0.13274	-0.01768	0.21183	0.19955	0.028882	0.12252	-0.10367	-0.18623	-0.1548	-0.31433	-0.13859	0.095441	-0.23479	-0.24406	-0.19978	-0.043716	-0.20213	-0.3489	-0.3426	-0.1329	-0.15474	-0.24615	-0.21158	-0.04593	-0.02589	-0.12235	-0.099515	-0.24734	0.013968	-0.0034685
0.045358	0.11604	0.1001	-0.025435	0.14888	0.096822	-0.081866	-0.16183	0.047654	0.076224	0.1739	0.12417	-0.042839	0.13397	0.1564	0.11445	-0.022273	0.1533	0.26317	0.11046	0.24536	0.017418	0.25302	0.31201	-0.1125	0.28263	-0.34935	-0.45009	-0.43318	-0.18456	-0.35633	0.16943	-0.57805	-0.50099	-0.30262	-0.30902	-0.055127	-0.43859	-0.51535	-0.20161	-0.095222	-0.16675	-0.48007	0.38691	0.22395	0.24585	0.052534	0.10778	0.37909	0.29017
0.31141	0.443	0.40936	0.013338	0.2578	0.56482	-0.14647	-0.14353	0.48029	0.48076	0.57455	0.74459	0.14438	0.40867	0.43239	0.025057	-0.14847	0.27589	0.62294	0.23896	0.72253	0.15746	0.859	0.92066	-0.20666	0.51205	-0.66329	-0.97709	-0.87867	-0.61253	-0.86676	0.030574	-1.1273	-0.94287	-0.70138	-0.96279	-0.33117	-0.95496	-1.14	-0.70433	-0.36664	-0.74176	-1.0223	0.13351	-0.16088	-0.071656	-0.40219	-0.43001	0.22273	-0.073242
0.03448	0.3328	0.11081	-0.091942	0.051286	0.16534	-0.12924	-0.21676	0.24437	0.32531	0.4221	0.45716	0.12604	0.27261	0.36531	0.098686	-0.1695	0.26167	0.44378	0.14435	0.50606	0.060538	0.58843	0.66024	-0.20202	0.39676	-0.5462	-0.71906	-0.6608	-0.3879	-0.58191	0.016022	-0.85833	-0.72965	-0.5317	-0.64196	-0.1634	-0.72748	-0.93847	-0.40849	-0.24362	-0.48136	-0.78229	0.034001	-0.1902	-0.044073	-0.26107	-0.28584	-0.082521	-0.14082
0.15819	0.17277	0.071418	-0.1371	0.10259	0.18571	-0.15236	-0.1256	0.13812	0.15106	0.23961	0.24479	0.02748	0.19473	0.23513	0.033389	-0.13591	0.11727	0.38983	0.18058	0.40293	0.030141	0.45292	0.5256	-0.11402	0.25746	-0.4858	-0.59656	-0.60233	-0.30686	-0.58873	-0.060178	-0.71448	-0.62818	-0.50691	-0.58247	-0.26013	-0.63346	-0.74979	-0.38608	-0.23182	-0.48246	-0.76494	0.35101	0.089095	0.20926	0.037704	-0.061065	0.20158	0.095885
0.12508	0.16753	0.1184	-0.013501	0.12962	0.17802	-0.077765	-0.13671	0.084379	0.19171	0.20629	0.21495	0.039238	0.21256	0.24785	0.13087	0.037242	0.27457	0.40733	0.22675	0.34753	0.071507	0.36642	0.37009	-0.051522	0.19262	-0.31409	-0.45403	-0.38026	-0.173	-0.49592	-0.017397	-0.52755	-0.43395	-0.36614	-0.50717	-0.2251	-0.4819	-0.57488	-0.42397	-0.12954	-0.31194	-0.64009	0.41658	0.21364	0.24659	0.064767	0.01996	0.25029	0.17757
0.21802	0.48692	0.41841	0.053705	0.26717	0.56597	-0.096247	-0.09256	0.44757	0.47345	0.65615	0.78669	0.17942	0.43967	0.56782	0.15926	-0.075199	0.40736	0.77845	0.36083	0.87001	0.28032	1.0162	1.0437	-0.089197	0.55141	-0.62139	-0.93901	-0.83408	-0.51155	-0.82177	0.054584	-1.1054	-0.8914	-0.72104	-1.0129	-0.32397	-1.0333	-1.1319	-0.71884	-0.262	-0.747	-1.0976	0.27153	-0.036626	-0.010274	-0.24907	-0.23747	0.11595	0.037109
0.10961	0.17723	0.19009	-0.027821	0.24931	0.39317	-0.12514	-0.15604	0.28517	0.28564	0.30446	0.36758	0.012528	0.23732	0.32514	0.055522	-0.099915	0.16254	0.45562	0.25351	0.43167	0.13417	0.59339	0.65213	-0.012687	0.52376	-0.42721	-0.69237	-0.59422	-0.23836	-0.63988	0.16252	-0.75332	-0.62856	-0.48248	-0.6215	-0.1482	-0.63695	-0.77321	-0.46187	-0.14207	-0.46896	-0.72942	0.21982	-0.069712	0.14386	0.070401	-0.057104	0.065488	0.017192
0.025842	0.13188	0.15925	0.010449	0.16386	0.1801	-0.086913	-0.23334	0.18147	0.074748	0.20544	0.17881	-0.013726	0.18247	0.30043	0.12694	-0.06328	0.13074	0.33058	0.17055	0.34871	0.1005	0.35007	0.38642	0.028907	0.43953	-0.20918	-0.41705	-0.35679	-0.159	-0.35875	0.30698	-0.47277	-0.42323	-0.25814	-0.36889	-0.044497	-0.4501	-0.55067	-0.16418	-0.00042559	-0.18974	-0.50976	0.19846	-0.018043	0.12305	0.22546	0.05209	0.10419	0.023335
0.21779	0.29322	0.30975	0.0035144	0.22038	0.39805	-0.019782	-0.17482	0.4043	0.33341	0.44242	0.53697	0.061914	0.2191	0.31948	0.10541	-0.13543	0.31747	0.52928	0.14048	0.54122	-0.035777	0.66522	0.61753	-0.18933	0.36335	-0.51759	-0.8279	-0.69341	-0.53935	-0.72672	-0.015055	-0.93446	-0.75984	-0.59715	-0.77062	-0.26717	-0.7864	-0.9533	-0.57311	-0.31805	-0.58953	-0.87076	0.062283	-0.16599	-0.024006	-0.24249	-0.41182	0.083655	-0.16388
-0.0071189	0.18394	0.015034	-0.10835	-0.049776	0.047978	-0.13011	-0.13631	0.050574	0.26467	0.20079	0.26265	0.10493	0.18389	0.23889	0.069762	-0.10239	0.11157	0.29518	0.18529	0.31085	0.075701	0.38559	0.47789	0.067737	0.29326	-0.31235	-0.54489	-0.42723	-0.18519	-0.42883	0.070861	-0.58217	-0.3868	-0.37243	-0.41086	-0.07958	-0.45451	-0.67293	-0.2695	-0.13763	-0.35328	-0.55606	0.086724	-0.0055343	-0.0038378	-0.15921	-0.066805	0.064697	0.067029
-0.011	0.19428	-0.022736	-0.031501	-0.027763	-0.019732	-0.029171	-0.19201	0.047299	0.24652	0.23696	0.2628	0.27795	0.31587	0.3376	0.13279	0.014429	0.1453	0.34981	0.3161	0.30057	0.32166	0.35715	0.62659	-0.068426	0.23302	-0.27608	-0.44583	-0.27982	0.10224	-0.28694	-0.071215	-0.42395	-0.28991	-0.27856	-0.44254	-0.10073	-0.36557	-0.49416	-0.20368	-0.025223	-0.22035	-0.40789	-0.025468	-0.1403	-0.14323	-0.27495	-0.15888	-0.20218	-0.062199
-0.080612	0.0096106	-0.039003	-0.056409	0.023151	-0.084763	-0.065154	-0.097571	-0.047727	0.0069835	-0.0034766	0.01458	0.086479	0.12645	0.05327	-0.059049	-0.026496	-0.079853	0.05559	0.02288	0.059737	0.078432	0.06085	0.26973	-0.065601	0.056888	-0.11221	-0.13123	-0.13484	0.095217	-0.077969	-0.081945	-0.16212	-0.11805	-0.015382	-0.050418	-0.012459	0.046477	-0.11395	0.070053	0.025272	0.045214	-0.087903	-0.15596	-0.1676	-0.067763	-0.15102	-0.1298	-0.23667	-0.16377
-0.23647	-0.096795	-0.27165	-0.20165	-0.12941	-0.20203	-0.096865	-0.11133	-0.13408	-0.11577	-0.019629	-0.20639	-0.10704	-0.0025935	0.066376	0.071512	-0.15357	0.05451	0.030821	0.01687	-0.018336	-0.11995	-0.037676	-0.0058541	0.2239	0.029322	-0.13735	-0.044029	-0.076471	0.085158	0.042634	0.23257	-0.055639	-0.023192	0.016049	-0.0025922	0.13314	0.0037731	-0.00050117	0.21034	0.18869	0.18324	-0.041854	0.028913	0.048321	0.16199	0.1113	0.28616	0.00039685	0.03907
-0.097901	0.018434	0.0084555	-0.14384	0.046406	0.091741	-0.13718	-0.16486	0.094964	0.027446	0.19619	0.19393	-0.046766	0.10625	0.18113	0.12289	-0.074389	0.1986	0.42419	0.17244	0.34629	0.019843	0.37783	0.39017	0.081891	0.40151	-0.24355	-0.42534	-0.44606	-0.30455	-0.36115	0.34994	-0.53799	-0.41607	-0.31799	-0.27615	-0.073399	-0.6013	-0.62956	-0.12208	-0.095614	-0.34003	-0.63983	-0.038743	-0.19198	0.022247	0.083709	-0.040819	-0.037355	-0.075534
0.011255	0.10891	0.021033	-0.11912	0.039689	0.093905	-0.11553	-0.20791	0.077614	0.12233	0.13618	0.22405	-0.028337	0.10145	0.11966	0.038512	-0.087229	0.09249	0.26372	0.064367	0.24194	0.0098824	0.2936	0.3846	-0.05351	0.37266	-0.33811	-0.50934	-0.43049	-0.1963	-0.28554	0.3381	-0.55981	-0.45809	-0.28303	-0.33997	-0.016647	-0.35629	-0.38967	-0.0051371	0.054552	-0.18895	-0.33664	-0.061285	-0.15364	0.00014591	-0.19417	-0.066404	-0.093405	-0.10412
0.038239	0.28681	0.12688	0.037609	0.038421	0.20065	-0.013207	-0.039859	0.17809	0.24464	0.41838	0.3533	0.043789	0.32596	0.30381	0.09917	-0.13261	0.29882	0.38974	0.068657	0.48234	0.11949	0.55845	0.48451	-0.10683	0.23806	-0.21843	-0.3975	-0.33611	-0.27236	-0.27739	-0.030067	-0.51471	-0.35382	-0.24425	-0.48943	-0.042048	-0.36314	-0.42525	-0.34586	-0.097601	-0.27812	-0.42727	0.060352	-0.041748	-0.18228	-0.17648	-0.11674	0.054957	0.03694
0.30811	0.53625	0.4515	0.034298	0.33096	0.64231	-0.097883	-0.13339	0.5485	0.56522	0.69089	0.83698	0.24703	0.50913	0.58984	0.10909	-0.15664	0.39038	0.81852	0.24217	0.83504	0.19302	1.0293	1.0693	-0.22628	0.63251	-0.717	-1.0404	-0.91093	-0.5634	-0.88827	-0.013036	-1.2659	-1.0364	-0.78951	-1.0508	-0.29915	-1.0138	-1.1618	-0.71753	-0.3342	-0.79293	-1.1155	0.04186	-0.24155	-0.17964	-0.46183	-0.43942	-0.059682	-0.2232
0.11625	0.44993	0.17111	-0.033531	0.0028929	0.28307	-0.24154	-0.1255	0.23737	0.4035	0.48679	0.54806	0.19839	0.37219	0.39798	-0.034132	-0.16504	0.23791	0.37821	-0.029791	0.5193	0.13717	0.61735	0.66151	-0.19949	0.3315	-0.4821	-0.61767	-0.53629	-0.35178	-0.56147	-0.060177	-0.7839	-0.63393	-0.47595	-0.71445	-0.18735	-0.61354	-0.75281	-0.49611	-0.24482	-0.47743	-0.69262	-0.04065	-0.17578	-0.19544	-0.35164	-0.30762	-0.086835	-0.11402
0.089411	0.23603	0.23232	-0.040216	0.13802	0.36234	-0.064306	-0.021749	0.34269	0.33563	0.38928	0.45517	0.023508	0.24194	0.33012	0.13327	-0.16517	0.16595	0.42707	0.14423	0.46394	0.077012	0.6065	0.64596	-0.12342	0.18981	-0.51661	-0.6349	-0.58073	-0.30817	-0.50243	-0.042665	-0.78412	-0.69159	-0.4359	-0.52383	-0.25445	-0.55779	-0.58954	-0.44545	-0.20978	-0.41052	-0.62032	0.14028	0.0068785	0.054585	-0.062275	-0.18116	0.093065	-0.028654
0.21144	0.34936	0.37641	0.043429	0.17021	0.44996	-0.013422	-0.03633	0.35895	0.40367	0.55031	0.58967	0.092351	0.28942	0.36087	0.16962	-0.025948	0.29484	0.59572	0.30422	0.63404	0.1754	0.78983	0.75084	-0.035412	0.34822	-0.52919	-0.79733	-0.68259	-0.34101	-0.48521	0.037909	-0.86884	-0.73519	-0.60548	-0.73054	-0.20349	-0.64865	-0.76202	-0.54761	-0.21601	-0.55312	-0.78279	0.20833	0.029896	0.022248	-0.28069	-0.27124	0.19259	0.15062
0.27021	0.45939	0.40704	0.035287	0.25549	0.55204	-0.10511	-0.12038	0.46951	0.54423	0.68179	0.78672	0.19524	0.46815	0.56034	0.11675	-0.084893	0.43202	0.88739	0.35336	0.88378	0.15178	0.98474	0.94408	-0.078737	0.61991	-0.62826	-0.99442	-0.83955	-0.5249	-0.84904	0.044314	-1.1097	-0.89157	-0.67741	-0.98773	-0.25425	-0.87896	-0.98447	-0.69168	-0.24288	-0.69808	-1.0369	0.13824	-0.099801	-0.043661	-0.29702	-0.31521	0.11179	-0.067261
0.24745	0.44952	0.40661	0.14072	0.21634	0.52752	-0.010146	0.018831	0.40029	0.43621	0.60501	0.71218	0.13989	0.41364	0.44376	-0.00023265	-0.127	0.20708	0.45861	0.09493	0.68521	0.17265	0.80705	0.78821	-0.14461	0.3377	-0.41089	-0.61775	-0.49537	-0.31504	-0.54302	-0.088546	-0.75375	-0.60573	-0.42712	-0.72216	-0.11851	-0.55036	-0.62256	-0.60825	-0.20035	-0.46633	-0.67048	0.069121	-0.035055	-0.036685	-0.3477	-0.32144	0.19077	0.052105
0.15799	0.37589	0.21257	-0.097691	0.1642	0.38073	-0.090265	-0.14353	0.32683	0.39815	0.54307	0.60709	0.11775	0.41812	0.56538	0.22424	-0.058031	0.36555	0.72926	0.40807	0.73104	0.16028	0.8809	0.85856	-0.045339	0.46581	-0.60341	-0.87485	-0.76629	-0.48992	-0.74081	0.061469	-1.0256	-0.82648	-0.70138	-0.80751	-0.34981	-0.88636	-0.93686	-0.62164	-0.24353	-0.66618	-0.93634	0.10636	-0.13834	0.018623	-0.22039	-0.18987	-0.022131	-0.085358
0.030019	0.12763	0.03042	0.0086221	-0.013741	0.10385	0.060084	0.0966	0.083731	0.17935	0.070661	0.2027	0.14826	0.088143	0.10705	0.067571	-0.020065	0.03921	0.052531	0.054078	0.14022	-0.054755	0.21939	0.17525	0.030878	0.027819	-0.16087	-0.17074	-0.16643	-0.042601	0.015095	-0.12142	-0.15273	-0.15023	-0.070039	-0.04527	-0.02205	-0.024049	-0.00094098	-0.075697	0.033686	-0.13779	0.051892	-0.048248	-0.074827	-0.11528	-0.085722	-0.20168	-0.044522	-0.076708
0.020543	0.041622	-0.0058137	-0.060581	-0.030775	-0.043368	0.094729	-0.046965	-0.061044	0.0043123	0.04322	-0.03805	0.028814	0.056909	0.13625	0.1034	0.091095	0.14608	0.11865	0.073266	0.068853	-0.01615	0.096021	0.058831	0.061688	0.0020751	-0.12817	-0.14601	-0.018482	0.037202	0.097778	-0.090544	-0.033472	-0.022389	-0.058831	-0.079377	0.02238	-0.062041	-0.043411	0.025888	-0.027069	-0.021457	0.016858	0.0741	0.038154	0.068771	0.071936	-0.0045285	0.0527	0.038605
-0.070053	-0.029908	-0.14463	-0.11212	-0.12785	-0.17974	-0.054187	-0.029268	-0.098658	-0.042234	-0.14802	-0.14802	-0.091009	-0.19792	-0.11622	-0.064583	-0.052587	-0.10101	-0.20738	-0.2409	-0.16873	-0.205	-0.19902	-0.2865	0.097513	-0.037472	0.14682	0.17289	0.164	0.087176	0.19507	-0.073044	0.19479	0.13021	0.17807	0.12273	0.16427	0.18659	0.25463	0.11383	-0.03169	0.13778	0.2578	0.022718	0.066471	0.10912	0.016022	0.11767	0.042612	0.038504
-0.083287	-0.18105	-0.055322	-0.031209	-0.14615	-0.22023	-0.054066	0.073562	-0.13508	-0.16033	-0.19392	-0.16059	-0.061517	-0.11622	-0.21891	-0.015337	0.041113	-0.19317	-0.25282	-0.045598	-0.20423	-0.11838	-0.2442	-0.26371	0.017401	-0.088161	0.22369	0.22627	0.18464	0.051132	0.10021	-0.00031591	0.26169	0.24139	0.089585	0.21712	-0.018189	0.21116	0.30127	0.14299	0.024799	0.099934	0.30096	-0.08015	-0.018855	0.065835	0.00034805	-0.019219	0.034818	0.0098237
0.0056268	-0.10929	0.086556	0.0039137	0.0076877	0.10332	-0.1504	-0.10279	0.065136	-0.013549	-0.034599	-0.010467	-0.29968	-0.18873	-0.21593	-0.034021	-0.14333	-0.21155	-0.16639	-0.2293	-0.12061	-0.15444	-0.074379	-0.07191	-0.080463	-0.010666	-0.080249	-0.06169	-0.076408	-0.061617	0.12372	-0.016405	-0.13182	-0.087904	-0.008294	0.029137	0.12509	-0.023728	-0.029274	0.041087	-0.045263	-0.06212	-0.018178	-0.093395	-0.09684	-0.056117	-0.072945	-0.044457	-0.046827	-0.055448
0.0077371	-0.069896	0.044017	-0.059136	0.037108	0.053018	-0.10536	-0.022264	0.10052	-0.044877	-0.011609	0.046759	-0.069793	-0.077673	-0.081936	-0.082666	-0.18614	-0.12686	-0.051049	-0.09868	0.012442	-0.094768	0.056378	0.068807	0.05238	0.048524	-0.044499	-0.11271	-0.069476	-0.21146	-0.16312	-0.12093	-0.18977	-0.14169	-0.092194	-0.20477	-0.017856	-0.2173	-0.23214	-0.11111	-0.13449	-0.19045	-0.14137	-0.045272	-0.096057	-0.085126	0.060362	-0.16845	-0.037124	-0.2019
-0.053818	-0.08173	-0.072723	0.0031563	0.0043125	-0.044585	-0.016308	-0.095258	0.0022109	-0.023497	-0.037522	-0.10151	-0.11523	-0.10135	-0.073677	-0.074758	-0.12412	-0.094248	-0.11494	-0.11769	-0.089747	-0.16188	-0.15115	-0.14048	0.03645	0.069256	0.043185	-0.053015	-0.023766	-0.0125	-0.02632	-0.042049	-0.028052	0.034006	-0.064212	-0.019419	-0.027334	-0.11925	-0.10304	0.11846	0.034478	-0.023912	-0.079083	-0.14147	-0.17761	-0.010285	0.048652	0.022265	-0.15021	-0.19637
-0.13796	-0.36007	-0.23562	-0.13228	0.035688	-0.21258	-0.027365	-0.030432	-0.2062	-0.23223	-0.39541	-0.4108	-0.20763	-0.40684	-0.34436	-0.029148	-0.18289	-0.26762	-0.4294	-0.26092	-0.49831	-0.22596	-0.5316	-0.55418	0.064698	-0.10074	0.23912	0.20711	0.22172	0.085106	0.23021	-0.058512	0.31897	0.2229	0.15619	0.26808	0.17288	0.20661	0.30449	0.31733	-0.015247	0.14828	0.26827	-0.04714	0.0563	0.073706	0.28431	0.10357	-0.070389	-0.083612
-0.0093286	0.10916	0.14715	0.042379	0.063406	0.12672	-0.042537	-0.064642	0.21539	0.046142	0.21885	0.18336	-0.015425	0.064184	0.18051	-0.031608	-0.12228	0.0494	0.12959	-0.017203	0.19868	-0.047903	0.25726	0.23453	-0.039949	0.13026	-0.069092	-0.11073	-0.15507	-0.13996	-0.28499	-0.042778	-0.2463	-0.19154	-0.18953	-0.31208	-0.068715	-0.31887	-0.27423	-0.23386	-0.054541	-0.22385	-0.21693	0.080033	-0.014797	-0.01631	-0.17502	-0.17876	0.054081	-0.060644
-0.012571	-0.26048	-0.11468	-0.032135	-0.069217	-0.18083	-0.07693	0.079311	-0.078259	-0.11961	-0.29343	-0.32896	-0.094771	-0.33089	-0.29468	0.0064536	-0.18275	-0.30138	-0.59151	-0.34778	-0.39495	-0.2491	-0.4596	-0.53619	0.012157	-0.30149	0.25476	0.37721	0.2984	0.16908	0.31304	-0.10643	0.44131	0.36109	0.30764	0.28446	0.13716	0.2453	0.35747	0.25907	-0.013957	0.16005	0.38323	-0.091718	0.026368	0.00096575	0.16524	-0.022223	-0.014211	-0.012801
-0.048244	-0.29363	-0.12488	-0.092118	0.006009	-0.089873	-0.125	-0.011022	-0.14595	-0.21817	-0.35422	-0.32246	-0.18832	-0.32098	-0.32257	-0.086513	-0.13277	-0.29102	-0.37747	-0.2715	-0.37032	-0.20095	-0.49986	-0.49831	0.037789	-0.23236	0.034736	0.19232	0.086337	0.053868	0.16358	-0.11322	0.23454	0.14231	0.040866	0.26212	0.071025	0.083128	0.1024	0.25447	-0.068741	0.02663	0.16527	-0.045689	-0.0078414	0.077703	0.22838	0.027636	0.037369	-0.091351
0.15499	0.082264	0.30983	0.21379	0.22228	0.25584	-0.0048627	0.069965	0.13597	0.15525	0.1594	0.16129	0.03339	0.054155	0.04582	-0.016839	-0.050294	-0.060696	0.029812	-0.011767	0.20599	0.034236	0.23016	0.24595	-0.089018	0.1444	-0.052475	-0.060272	-0.12922	-0.13127	-0.19114	-0.081141	-0.18617	-0.19779	-0.10984	-0.27467	-0.07039	-0.11303	-0.14224	-0.12407	-0.071654	-0.11175	-0.18653	0.44228	0.41512	0.093025	0.052549	0.0083697	0.37705	0.14113
-0.047158	-0.020011	-0.12223	-0.043357	-0.18415	-0.21753	-0.050435	0.057081	-0.12475	0.082484	-0.15813	-0.010638	-0.020385	-0.22007	-0.18039	-0.17646	-0.26624	-0.1044	-0.27251	-0.25757	-0.24668	-0.28174	-0.22691	-0.20226	-0.12906	-0.22074	-0.096195	-0.01269	-0.070426	-0.08282	-0.055717	-0.17533	-0.087944	-0.15869	-0.12385	0.12067	-0.091382	0.018732	-0.10234	0.029227	-0.14427	0.00068692	-0.051945	-0.056354	-0.075247	-0.069069	-0.14446	-0.1016	-0.043402	-0.081664
-0.22324	-0.33864	-0.40094	-0.038702	-0.29755	-0.5588	0.14124	-0.040905	-0.36084	-0.4564	-0.42066	-0.63613	-0.18075	-0.24678	-0.27932	-0.052156	0.0071596	-0.24019	-0.59003	-0.22561	-0.56039	-0.13931	-0.69017	-0.63958	0.23335	-0.3453	0.5626	0.68254	0.62618	0.30903	0.64846	0.043013	0.83483	0.70609	0.54893	0.54086	0.20656	0.79845	0.87256	0.65643	0.2815	0.66679	0.83848	-0.18979	0.072806	0.029429	0.31184	0.2627	0.020189	0.084458
0.15475	0.50046	0.24694	-0.0013967	0.11775	0.37594	-0.14731	-0.19201	0.40779	0.46153	0.59447	0.6716	0.15863	0.38682	0.53345	-0.034284	-0.22795	0.32658	0.60266	0.14858	0.71346	0.14888	0.80968	0.8848	-0.21321	0.50646	-0.63574	-0.86345	-0.78291	-0.49307	-0.81612	-0.065902	-1.0813	-0.91905	-0.66741	-0.89498	-0.23302	-0.88153	-1.0923	-0.67229	-0.33986	-0.63905	-0.99561	0.11219	-0.18885	-0.11718	-0.39797	-0.32215	-9.5519e-05	-0.13156
-0.22604	-0.13504	-0.15497	-0.014679	-0.067256	-0.15004	0.048361	-0.061513	-0.051368	-0.20605	-0.073644	-0.20677	-0.14718	-0.10317	-0.054876	0.092485	-0.067296	-0.13423	-0.1766	-0.055159	-0.14124	0.065344	-0.2002	-0.12117	0.15162	-0.075788	0.24164	0.26002	0.22337	0.057168	0.255	0.11921	0.30421	0.26843	0.20312	0.21329	0.10694	0.34666	0.31689	0.2279	0.12294	0.29071	0.30062	-0.11204	-0.043037	-0.0085685	0.097141	0.19787	0.048927	0.095374
-0.0051541	0.040045	-0.085141	0.018836	-0.1095	-0.09556	0.046537	-0.077522	0.0069156	-0.029097	0.10572	0.021663	-0.064641	0.022177	0.079842	-0.009256	-0.17179	0.056306	-0.053024	-0.076186	0.077889	-0.069336	0.065381	0.036681	0.016371	0.028294	0.12861	0.11581	0.045219	-0.026769	-0.034541	0.0031747	0.021192	0.042632	0.044467	0.0091292	0.028091	0.083362	0.019704	0.017864	0.044306	0.062228	0.014247	-0.020158	0.0028742	-0.04949	0.077847	0.045781	0.045669	-0.041784
-0.0013062	0.086096	0.0018593	0.012053	-0.089534	-0.074713	-0.044648	-0.041635	-0.0089423	0.13513	0.012452	0.13924	0.055799	-0.0091173	-0.00042995	0.029295	-0.1157	-0.037312	-0.036826	-0.10502	-0.033398	-0.10458	0.043835	0.071986	-0.086909	-0.01688	-0.061491	-0.039802	-0.13587	-0.17258	-0.16922	-0.060811	-0.1377	-0.20636	-0.094515	0.0085401	-0.068105	-0.069651	-0.1928	-0.043817	-0.09824	-0.080476	-0.11495	-0.026715	-0.048361	-0.1015	-0.050558	-0.077391	-0.015967	-0.084247
-0.18428	0.027822	-0.19142	-0.1541	-0.20254	-0.24165	-0.090946	-0.14721	-0.10086	0.08486	-0.08707	-0.031529	0.09598	0.051221	0.036595	-0.014424	-0.029261	-0.0346	-0.053359	-0.056693	-0.072099	0.037338	-0.055359	0.067709	0.037526	-0.022724	0.061077	-0.00063234	0.033433	-0.11722	-0.055685	-0.068174	-0.046737	-0.046388	-0.03586	0.09571	-0.11477	-0.15093	-0.1736	0.25107	-0.10653	-0.041948	-0.063043	-0.1054	-0.096754	-0.15457	-0.14993	-0.094386	-0.15037	-0.1184
-0.054157	0.12539	-0.04242	0.046644	-0.027467	-0.063662	0.10217	-0.13003	0.06716	0.065403	0.20596	0.087742	0.065925	0.04512	0.201	-0.062437	-0.097333	0.20902	0.11108	0.040021	0.16936	-0.078062	0.2171	0.17046	0.035748	0.12795	-0.096312	-0.21502	-0.15048	-0.10952	-0.16669	-0.0092076	-0.20791	-0.11647	-0.079844	-0.35654	0.025306	-0.1244	-0.25796	-0.078697	0.02109	-0.026491	-0.19407	0.061926	-0.0053492	-0.085387	-0.067426	-0.072553	0.12878	0.029864
0.11879	0.40405	0.13698	0.040073	0.060371	0.21361	-0.049813	-0.14328	0.27816	0.32037	0.48131	0.43523	0.18368	0.3621	0.50042	0.092124	-0.15539	0.32068	0.46298	0.081299	0.56266	0.1383	0.64797	0.65785	-0.13281	0.34886	-0.32601	-0.55458	-0.48204	-0.30184	-0.5029	-0.037589	-0.61099	-0.49643	-0.41771	-0.67723	-0.08344	-0.49417	-0.67756	-0.44846	-0.18521	-0.3553	-0.62451	0.11789	-0.057292	-0.033671	-0.21929	-0.18115	0.067661	-0.02746
0.0386	0.058467	-0.07827	-0.039521	-0.090146	-0.12291	0.0027577	-0.059876	-0.015411	-0.020637	0.096708	0.057862	0.03276	0.026588	0.089523	-0.035021	-0.11206	0.13199	0.045428	-0.023581	0.076055	-0.11909	0.09279	0.028338	-0.083662	0.037134	0.0055574	0.013377	-0.082682	-0.11166	-0.068874	0.12587	-0.045825	-0.065022	-0.0034155	0.099622	-0.047462	-0.067087	-0.19007	0.04282	-0.041747	-0.00020801	-0.12271	-0.045809	-0.029114	-0.016629	0.12451	-0.083142	0.11283	0.0099855
-0.13501	-0.22411	-0.20586	-0.022627	-0.067368	-0.25138	0.058152	-0.089963	-0.13499	-0.29264	-0.25624	-0.35991	-0.12863	-0.24061	-0.15017	0.06316	-0.025426	-0.12388	-0.32013	-0.12537	-0.32752	-0.19816	-0.38679	-0.42398	0.1699	-0.1514	0.23686	0.26835	0.26275	0.14518	0.28401	0.056264	0.34221	0.38938	0.22564	0.14601	0.14768	0.37292	0.29189	0.28434	0.13386	0.33125	0.33915	-0.082657	0.074899	-0.02382	0.11405	0.10307	0.08512	0.10317
-0.079867	-0.083222	-0.088753	0.05517	-0.065194	-0.12177	0.084095	-0.093966	-0.049616	-0.19939	-0.0096104	-0.13771	-0.067232	-0.0297	-0.017116	0.065407	0.023656	-0.033442	-0.14166	-0.066226	-0.0637	-0.021494	-0.099185	-0.20158	0.14852	0.017066	0.29876	0.2095	0.20525	0.044456	0.18538	0.087384	0.27055	0.26992	0.23174	0.056855	0.12085	0.21157	0.20641	0.13793	0.035611	0.20463	0.3413	-0.061795	0.049152	-0.076934	0.096012	0.020418	0.13433	0.12531
-0.12023	-0.0052472	-0.092582	-0.076959	-0.12056	-0.098816	0.048376	0.0043295	-0.063535	-0.064669	0.051644	-0.061988	-0.021182	0.030755	0.099776	0.064666	-0.030797	0.074838	0.068505	0.067859	0.044269	-0.13075	0.022154	-0.018853	0.080868	-0.024916	-0.15312	-0.085313	-0.074941	0.096006	0.088032	0.062578	-0.075989	-0.10059	-0.10985	-0.044992	0.020454	0.0085931	0.045178	0.19235	0.060413	-0.0042605	0.027543	0.042776	0.048574	-0.0015348	0.056353	0.01783	-0.027406	-0.017225
-0.092488	-0.16723	-0.18624	0.0098019	-0.020466	-0.16315	0.048996	0.0088256	-0.11831	-0.14831	-0.22062	-0.28937	-0.11812	-0.2662	-0.28747	0.028109	-0.16773	-0.19046	-0.44866	-0.37193	-0.32501	-0.23386	-0.37165	-0.47315	-0.053563	-0.23965	0.26946	0.33653	0.3071	0.075227	0.24963	-0.079973	0.38054	0.34094	0.23941	0.36725	0.14032	0.28598	0.39195	0.13473	0.088993	0.25185	0.26899	-0.10553	0.0047612	-0.06293	0.016356	0.14764	-0.0018238	0.023779
-0.2108	-0.27203	-0.31422	-0.037639	-0.23533	-0.4353	0.084454	-0.057078	-0.22788	-0.33795	-0.31233	-0.45661	-0.18069	-0.30486	-0.2356	-0.039199	-0.084864	-0.24811	-0.55207	-0.29856	-0.47701	-0.26577	-0.57125	-0.59001	0.18045	-0.18891	0.4816	0.57686	0.49716	0.22936	0.42715	0.078528	0.64671	0.52166	0.40628	0.37542	0.20074	0.56627	0.61684	0.41244	0.1417	0.5055	0.53129	-0.025642	0.12669	0.02391	0.16458	0.17493	0.10328	0.10562
-0.066252	-0.068694	-0.12491	-0.10441	-0.13136	-0.075067	-0.093773	-0.010958	-0.090363	-0.038347	-0.11049	-0.087269	-0.15378	-0.095902	-0.13085	-0.030148	-0.16323	-0.12118	-0.18052	-0.15473	-0.11904	-0.10981	-0.16223	-0.17881	-0.026935	-0.076768	0.02156	0.15941	0.037576	0.0084955	0.019577	-0.012058	0.067753	0.08893	0.13963	0.14081	0.066535	0.11055	0.16507	0.090927	0.047638	0.053572	0.14884	-0.062048	-0.042415	-0.06249	-0.044371	0.15211	0.018547	0.084874
-0.00054794	0.21812	0.047949	-0.07333	-0.034659	0.14598	-0.13169	-0.13997	0.20618	0.14529	0.34319	0.31508	-0.015457	0.19611	0.21786	-0.029713	-0.2254	0.099614	0.23402	-0.014702	0.40386	0.0043825	0.40754	0.39858	-0.11706	0.21046	-0.30266	-0.34621	-0.37254	-0.17247	-0.39992	-0.029134	-0.51962	-0.40513	-0.2429	-0.45169	-0.10554	-0.3004	-0.48058	-0.32088	-0.14478	-0.20743	-0.42421	0.03889	-0.069957	-0.088023	-0.20885	-0.11906	0.060532	0.033162
-0.089979	0.10455	-0.061313	-0.027183	-0.037936	0.039546	-0.035276	-0.090432	0.063109	0.060869	0.24469	0.11107	0.019386	0.14535	0.15086	0.048049	-0.1328	0.081729	0.15902	0.026809	0.27425	0.13646	0.25434	0.28106	-0.021077	0.12265	-0.044546	-0.14584	-0.14861	-0.14077	-0.16964	-0.00047651	-0.263	-0.14033	-0.081424	-0.25681	0.022041	-0.015422	-0.18673	-0.10585	-0.013196	-0.080948	-0.1617	0.024848	-0.069122	-0.11833	-0.10812	0.0036989	0.010537	0.0046489
-0.33536	-0.44342	-0.45472	-0.10249	-0.31249	-0.54701	0.022171	0.012507	-0.43134	-0.56331	-0.58521	-0.70991	-0.25394	-0.37857	-0.4545	-0.11589	0.047234	-0.35849	-0.70944	-0.4063	-0.737	-0.28173	-0.86393	-0.96883	0.14437	-0.38897	0.59645	0.73285	0.65281	0.3918	0.64455	0.101	0.85896	0.79612	0.56342	0.6748	0.24869	0.76705	0.96163	0.67217	0.30004	0.66828	0.90575	-0.094104	0.14765	0.061396	0.19383	0.36205	0.047392	0.16421
-0.028392	-0.012292	0.045756	0.027767	0.080085	0.087618	0.067714	-0.0065606	0.13256	0.0078329	0.044354	0.014586	-0.084892	-0.10177	-0.028194	-0.04967	-0.15345	-0.095033	-0.17709	-0.18463	-0.027046	-0.16739	0.0026577	-0.18683	0.051448	0.061188	0.077818	0.066442	0.045046	0.068577	0.046245	0.024456	0.075203	0.11343	0.17094	-0.044266	0.18287	0.18292	0.14004	0.029512	0.032288	0.18583	0.070516	-0.0043329	0.013645	0.030658	-0.10068	0.061913	0.075252	0.077356
0.0087676	0.044827	0.087431	-0.0061865	0.022198	0.12014	-0.11625	-0.03205	0.00097877	-0.034598	0.023656	0.12089	-0.1064	0.00074182	-0.044721	-0.00292	-0.15784	-0.10281	-0.05886	-0.16146	0.092047	-0.069929	0.11041	0.032101	-0.0056542	0.038439	-0.05075	-0.058525	-0.053975	-0.079346	0.0044262	0.030447	-0.07938	-0.051012	0.049814	0.017285	0.077249	-0.0079806	-0.019619	-0.0027087	0.05941	0.03183	-0.039629	-0.069891	-0.055586	-0.022374	-0.11833	-0.045916	0.015741	0.052846
0.062662	0.24297	0.21457	-0.022475	0.080759	0.3289	-0.12146	0.008664	0.25885	0.25168	0.32242	0.40076	0.053567	0.2641	0.27022	0.053851	-0.096097	0.13731	0.32079	0.050502	0.42621	0.11708	0.54368	0.52273	-0.052152	0.22431	-0.32687	-0.47747	-0.48372	-0.28136	-0.35028	-0.084235	-0.60314	-0.42279	-0.31518	-0.46647	-0.11473	-0.36578	-0.43876	-0.33265	-0.15656	-0.27692	-0.40526	0.16035	0.047926	-0.010461	-0.21399	-0.14709	0.17797	0.068062
-0.10743	0.060666	-0.12312	-0.15558	-0.12425	-0.061523	-0.039115	-0.13502	0.0056184	0.013417	0.1692	0.096999	-0.033225	0.082129	0.14377	0.060714	-0.14747	0.16462	0.16937	-0.0064857	0.21592	-0.057537	0.27354	0.039362	0.051566	0.094416	-0.078733	-0.21524	-0.18172	-0.17266	-0.19741	-0.0090403	-0.29601	-0.12377	-0.10644	-0.28376	-0.056287	-0.15116	-0.1456	-0.12671	-0.10204	-0.047291	-0.18783	-0.014281	-0.083121	-0.035884	-0.16381	-0.042046	0.026911	-0.0015736
-0.097769	-0.010276	-0.018184	-0.02497	0.061393	0.034523	-0.057102	-0.118	0.036303	-0.0099448	-0.044513	-0.0062873	0.0062647	0.1071	0.12159	0.13929	0.089899	-0.085918	0.12167	0.19715	0.04986	0.42477	0.073884	0.51274	-0.10575	0.055587	-0.13038	-0.14781	-0.16597	-0.082702	-0.1595	-0.046476	-0.1625	-0.1788	-0.15347	-0.095111	-0.064073	-0.1248	-0.18239	-0.050684	-0.10874	-0.099827	-0.16995	-0.094661	-0.13014	-0.093295	-0.095157	-0.037027	-0.12738	-0.032207
-0.093062	0.11437	0.072929	0.036781	0.093867	0.044896	-0.0092198	-0.15201	0.12411	0.045669	0.12108	0.13582	0.12874	0.20169	0.16599	0.046049	-0.050892	0.030799	0.13392	0.098809	0.2007	0.36969	0.24061	0.59735	-0.084049	0.040151	-0.15216	-0.19824	-0.21549	-0.13225	-0.17576	-0.055595	-0.27472	-0.23515	-0.18203	-0.28215	-0.11056	-0.17061	-0.34331	-0.19703	-0.040631	-0.043842	-0.31256	-0.10159	-0.1434	-0.15429	-0.194	-0.07518	-0.062252	-0.076523
-0.26864	-0.18282	-0.24008	-0.10908	-0.20379	-0.35131	-0.10086	-0.083945	-0.20622	-0.20881	-0.25499	-0.27927	0.034894	-0.016517	-0.1354	-0.16405	0.03571	-0.14694	-0.25769	-0.17577	-0.29256	0.083747	-0.32229	-0.073866	-0.091043	-0.22759	0.14385	0.22529	0.18163	0.26782	0.21996	-0.20416	0.24341	0.21478	0.071023	0.12434	-0.052089	0.21195	0.2395	0.21017	0.059751	0.20669	0.25469	-0.23388	-0.131	-0.099195	-0.11364	0.007893	-0.2055	-0.083933
-0.016781	0.065687	0.033913	-0.0068226	0.10286	0.065134	-0.048212	-0.095783	0.089805	0.010441	0.064857	0.091059	0.093966	0.2102	0.16783	0.28162	0.067173	-0.02535	0.18978	0.14286	0.1931	0.2451	0.12731	0.41095	-0.14928	0.053742	-0.19479	-0.22705	-0.18954	-0.16228	-0.10774	-0.015493	-0.26727	-0.22033	-0.16397	-0.20051	-0.030846	-0.15648	-0.15959	-0.10973	-0.040556	-0.12935	-0.14146	0.0085372	-0.062648	-0.17562	-0.15917	-0.049513	-0.007672	0.074352
0.10512	0.27056	0.22131	0.078663	0.26091	0.32399	-0.032458	-0.085301	0.31713	0.17583	0.31293	0.39194	0.050393	0.24349	0.32922	0.12079	-0.16257	0.09737	0.36234	0.19039	0.42669	0.22198	0.50295	0.70385	-0.098014	0.33174	-0.26214	-0.40299	-0.41077	-0.29419	-0.37445	0.011202	-0.51687	-0.41845	-0.3081	-0.41871	-0.069324	-0.40238	-0.5744	-0.42737	-0.106	-0.32583	-0.57774	0.10743	-0.086107	-0.14019	-0.14686	-0.14294	0.097767	-0.002759
-0.22313	-0.40313	-0.41256	-0.17108	-0.35836	-0.4608	-0.14231	0.12893	-0.41577	-0.45078	-0.62822	-0.56792	-0.24555	-0.4287	-0.51549	-0.10248	0.0069473	-0.43736	-0.73712	-0.31821	-0.74713	-0.31006	-0.80464	-0.91936	0.041594	-0.37348	0.36071	0.68155	0.51626	0.41187	0.56175	0.027317	0.74497	0.62372	0.55544	0.74587	0.24077	0.60698	0.72532	0.58808	0.14274	0.50851	0.76243	-0.27684	-0.094958	0.022655	0.21046	0.28364	-0.21717	-0.021216
-0.41002	-0.56918	-0.56459	-0.17196	-0.35931	-0.64468	-0.077395	0.017742	-0.55903	-0.65138	-0.72575	-0.85165	-0.34496	-0.46223	-0.56356	-0.073309	0.034631	-0.46804	-0.80984	-0.38121	-0.8218	-0.21973	-1.0204	-0.99643	0.20897	-0.46381	0.65025	0.91353	0.78878	0.44514	0.77921	0.071833	1.0462	0.92219	0.70192	0.87166	0.29582	0.87093	1.0292	0.77752	0.27304	0.76658	1.0287	-0.17958	0.13303	0.085643	0.28888	0.41587	-0.026202	0.11967
-0.17304	-0.061408	-0.23531	-0.031424	-0.16928	-0.28917	-0.063576	0.040705	-0.28661	-0.15521	-0.20358	-0.2295	0.011812	-0.022135	-0.081513	-0.11891	0.029894	-0.09977	-0.23265	-0.070117	-0.21581	-0.013001	-0.23295	-0.1394	0.024897	-0.08259	0.1191	0.15614	0.12365	0.1501	0.19666	-0.12456	0.16396	0.16017	0.03131	0.093825	0.0092092	0.14012	0.1825	0.23475	-0.036019	0.21339	0.15259	-0.15517	0.083694	-0.043607	-0.12896	0.060065	-0.045208	0.041607
-0.20819	-0.42264	-0.53072	-0.21009	-0.43024	-0.56238	-0.1686	0.16734	-0.55449	-0.49032	-0.6479	-0.67473	-0.33469	-0.43679	-0.52104	-0.10291	0.025151	-0.43664	-0.73606	-0.32105	-0.72534	-0.31145	-0.82471	-0.93493	0.12251	-0.45149	0.47686	0.73639	0.62257	0.3718	0.70011	0.0030462	0.84788	0.73168	0.56599	0.82493	0.2365	0.65803	0.89148	0.65835	0.20798	0.54752	0.84315	-0.37729	-0.01524	0.010737	0.14646	0.27673	-0.15809	0.011883
-0.3167	-0.38126	-0.50976	-0.1563	-0.40802	-0.61991	-0.12068	0.053275	-0.56789	-0.55323	-0.59278	-0.69588	-0.21566	-0.31974	-0.40752	-0.16663	0.07405	-0.36558	-0.68284	-0.31543	-0.67474	-0.14059	-0.83965	-0.85412	0.072496	-0.48834	0.5454	0.77746	0.65646	0.36101	0.59059	-0.099904	0.85712	0.71222	0.46629	0.682	0.19833	0.70206	0.8239	0.64402	0.15129	0.61939	0.75734	-0.17228	0.15079	0.03297	0.17216	0.34186	-0.031022	0.11145
-0.26552	-0.52079	-0.45766	-0.17811	-0.30662	-0.54477	-0.070968	0.11839	-0.50282	-0.56024	-0.72201	-0.76226	-0.33905	-0.42815	-0.58141	-0.035667	0.13868	-0.47477	-0.74823	-0.26867	-0.86286	-0.1867	-0.95203	-0.93138	0.097652	-0.52639	0.5333	0.82097	0.64455	0.4798	0.75731	0.012964	0.97509	0.80677	0.65497	0.91348	0.23633	0.78172	1.0016	0.71665	0.16867	0.59753	0.95896	-0.25985	0.053145	0.19001	0.26801	0.36643	-0.098465	0.111
-0.23361	-0.49502	-0.44122	-0.18762	-0.36616	-0.48614	-0.1679	0.1293	-0.48979	-0.56571	-0.73066	-0.72381	-0.32746	-0.40415	-0.58639	-0.091261	0.13133	-0.51114	-0.7222	-0.26941	-0.8138	-0.15495	-0.90896	-0.85969	0.044732	-0.46151	0.45722	0.75631	0.58301	0.44757	0.7421	-0.052659	0.88312	0.73139	0.62147	0.87661	0.22998	0.69235	0.85822	0.73247	0.15517	0.55663	0.88798	-0.31017	-0.08171	0.049557	0.24463	0.27886	-0.27785	-0.0024242
-0.35559	-0.43552	-0.34767	-0.19565	-0.23744	-0.38876	-0.14082	-0.0037486	-0.31622	-0.44904	-0.57218	-0.56951	-0.26374	-0.29508	-0.49219	-0.09493	-0.03075	-0.39051	-0.52822	-0.27614	-0.59993	-0.17418	-0.72209	-0.64589	-0.0065527	-0.37301	0.2505	0.48831	0.3714	0.29636	0.50762	0.05437	0.57501	0.50911	0.40657	0.59403	0.11149	0.46852	0.6054	0.46541	0.099331	0.40405	0.63499	-0.26102	-0.12593	-0.0025318	0.13451	0.17526	-0.20566	-0.13324
-0.26159	-0.34502	-0.34004	-0.073283	-0.20384	-0.43002	0.087792	-0.07962	-0.23792	-0.41896	-0.35032	-0.5452	-0.19701	-0.24866	-0.21153	0.037816	0.003075	-0.16496	-0.40745	-0.15379	-0.47408	-0.088404	-0.57901	-0.56024	0.0089335	-0.25963	0.37415	0.46998	0.46103	0.19467	0.35329	-7.308e-05	0.58527	0.45971	0.36501	0.39037	0.18703	0.37433	0.53774	0.42986	0.1159	0.29474	0.49061	-0.095412	0.10828	-0.11128	0.2004	0.18342	0.10905	0.13318
0.12802	0.17229	0.11895	-0.046265	0.10293	0.22861	-0.098436	-0.048083	0.14466	0.2029	0.20922	0.29679	0.041866	0.15579	0.16121	0.035552	-0.15854	0.020984	0.23303	0.1442	0.2782	0.028977	0.39838	0.48087	-0.092047	0.21	-0.29626	-0.41822	-0.3486	-0.23044	-0.39187	-0.016649	-0.39098	-0.38721	-0.26588	-0.27643	-0.12863	-0.34904	-0.38592	-0.31471	-0.098755	-0.40217	-0.34755	-0.021909	-0.076812	-0.12572	-0.17981	-0.25916	0.042049	-0.029637
-0.3269	-0.40394	-0.32977	-0.12357	-0.1588	-0.34823	-0.033368	0.0031619	-0.31467	-0.50497	-0.56414	-0.5781	-0.2384	-0.27633	-0.41438	-0.14584	0.033075	-0.37731	-0.61729	-0.33821	-0.62731	-0.10346	-0.73814	-0.60413	0.025252	-0.34859	0.39295	0.58434	0.41903	0.34483	0.55802	-0.0095679	0.68219	0.6231	0.45935	0.57492	0.29593	0.66515	0.7357	0.5326	0.18272	0.58508	0.76051	-0.26444	-0.10999	0.018427	0.14829	0.28202	-0.12605	-0.014094
-0.27776	-0.34357	-0.21576	-0.076754	-0.13247	-0.26736	-0.21437	0.017106	-0.24377	-0.34291	-0.44062	-0.40666	-0.013295	-0.14959	-0.36187	-0.02478	0.078548	-0.38861	-0.43178	-0.14561	-0.42192	0.044269	-0.48591	-0.25468	-0.042302	-0.23641	0.17707	0.34497	0.24154	0.38118	0.33602	-0.10225	0.38764	0.3828	0.27225	0.38308	0.013433	0.32078	0.39868	0.2982	0.094312	0.31767	0.44163	-0.12021	-0.040826	-0.072366	0.047703	0.11745	-0.15029	0.039979
-0.30255	-0.57815	-0.47104	-0.22069	-0.29648	-0.50317	-0.16259	0.11387	-0.51696	-0.5738	-0.77291	-0.82637	-0.4475	-0.51723	-0.60007	-0.055551	0.087603	-0.4252	-0.71855	-0.26205	-0.82743	-0.31894	-0.97149	-1.0525	0.1271	-0.43591	0.49855	0.78795	0.62071	0.5156	0.75431	-0.031372	0.93424	0.71996	0.61409	0.86923	0.30887	0.82656	0.98763	0.7397	0.26329	0.59815	0.93756	-0.20082	-0.01879	0.072325	0.26187	0.27272	-0.092359	-0.0083474
-0.24655	-0.54614	-0.38954	-0.14756	-0.20451	-0.4623	-0.047244	0.15313	-0.49078	-0.51962	-0.64592	-0.69127	-0.27422	-0.50445	-0.55142	-0.021021	0.10241	-0.378	-0.69712	-0.21109	-0.73354	-0.34614	-0.8104	-0.90592	0.18414	-0.46825	0.42711	0.68988	0.56446	0.44331	0.63896	-0.084193	0.85119	0.70807	0.51583	0.69788	0.24895	0.62671	0.87698	0.60647	0.25673	0.53726	0.75261	-0.045705	0.20424	0.16168	0.17258	0.26162	0.027417	0.10521
-0.026284	-0.12781	-0.19692	-0.13493	-0.21972	-0.14034	-0.13911	0.13798	-0.2124	-0.046744	-0.16651	-0.10954	-0.11511	-0.061725	-0.20152	-0.075558	-0.0098883	-0.14364	-0.16574	-0.10119	-0.16889	-0.11986	-0.10514	-0.17724	-0.036286	-0.13283	0.029712	0.092005	0.051505	0.10042	0.089654	-0.20609	0.087562	0.10797	0.10724	0.19393	0.025376	0.092124	0.16261	0.027437	0.049429	0.049676	0.2382	-0.13165	-0.031369	0.016244	-0.026236	-0.022169	-0.048542	-0.019969
-0.11404	-0.13559	-0.20319	-0.14224	-0.22665	-0.15383	-0.14501	0.13553	-0.17642	-0.094136	-0.066884	-0.15398	-0.18558	-0.098369	-0.16088	-0.055152	0.026192	-0.13604	-0.10508	-0.0085677	-0.082264	-0.10635	-0.026969	-0.19096	0.012711	-0.094055	-0.00053307	0.10718	-0.0027185	0.11155	0.16966	-0.03102	0.10637	0.018169	0.084014	0.18507	0.037058	0.099165	0.15418	0.11075	0.068391	0.016004	0.079563	-0.07535	0.061348	0.034136	0.0094727	0.01696	0.0011252	0.00054302
-0.30152	-0.36384	-0.33984	-0.11671	-0.21887	-0.3316	-0.052639	0.014046	-0.28612	-0.40274	-0.49716	-0.54235	-0.23084	-0.25379	-0.33153	-0.052196	0.11198	-0.35421	-0.55657	-0.26833	-0.5353	-0.13809	-0.56684	-0.63889	0.20112	-0.3809	0.46971	0.51529	0.44966	0.3278	0.51371	0.056627	0.70148	0.61279	0.54758	0.54183	0.22089	0.67477	0.84797	0.58601	0.29269	0.5286	0.75211	-0.040925	0.1119	0.10119	0.17716	0.23877	0.1297	0.18021
0.13857	0.33919	0.10162	-0.098387	-0.080201	0.2076	-0.18093	0.070585	0.10952	0.33336	0.4116	0.4881	0.11699	0.36619	0.37722	0.10177	-0.057739	0.21936	0.50892	0.28678	0.53877	0.11265	0.6325	0.5619	-0.14352	0.21227	-0.4141	-0.59014	-0.55608	-0.34186	-0.47086	-0.085727	-0.65871	-0.59506	-0.52258	-0.49801	-0.26933	-0.55502	-0.55067	-0.53633	-0.18796	-0.51721	-0.60251	0.16495	0.031836	-0.015406	-0.24431	-0.1846	0.11187	0.04084
0.062215	-0.14484	-0.093811	-0.16948	-0.087695	-0.059133	-0.1761	0.060376	-0.11711	-0.0054746	-0.24302	-0.084867	0.0092482	-0.18417	-0.23137	-0.070623	-0.10242	-0.21254	-0.25535	-0.20396	-0.26056	-0.17627	-0.24724	-0.29919	-0.082461	-0.15131	-0.015524	0.12426	0.038695	-0.015978	0.029328	-0.18908	0.084934	0.065072	0.081174	0.16645	0.026164	0.030473	0.047571	0.12573	-0.13053	-0.047254	0.1259	-0.12883	-0.18127	-0.066423	0.062405	-0.026851	-0.15068	-0.21334
0.094378	0.11348	0.081664	-0.036559	-0.023571	0.16311	-0.24468	0.07085	0.11539	0.19511	0.079401	0.2417	0.0046438	0.013293	0.02259	-0.08928	-0.1565	-0.14601	-0.051704	-0.099489	0.06008	-0.045084	0.1581	0.086133	-0.084409	0.038991	-0.1582	-0.12659	-0.13098	-0.086573	-0.21028	-0.19778	-0.23546	-0.21371	-0.079578	-0.088024	-0.028819	-0.11621	-0.15785	-0.16027	-0.14199	-0.19015	-0.12703	-0.07254	-0.17561	-0.060308	-0.073303	-0.09561	-0.17247	-0.20965
-0.1046	-0.24152	-0.26539	-0.11346	-0.2642	-0.35642	-0.13815	0.12256	-0.32891	-0.32572	-0.39502	-0.40509	-0.13452	-0.33952	-0.41876	-0.10332	0.017385	-0.30933	-0.53442	-0.27798	-0.52094	-0.25599	-0.60042	-0.71437	-0.019076	-0.27495	0.36923	0.51607	0.41542	0.22975	0.3527	-0.032274	0.54737	0.48753	0.33474	0.53402	0.23158	0.37639	0.50266	0.34396	0.038702	0.22601	0.52473	-0.08996	0.017554	0.10423	0.12767	0.22123	0.0067126	0.035966
-0.20417	-0.47656	-0.38966	-0.22638	-0.30578	-0.45876	-0.24824	0.061361	-0.4377	-0.46031	-0.64894	-0.6349	-0.27058	-0.4705	-0.54554	-0.078109	0.010871	-0.48957	-0.74141	-0.29546	-0.7475	-0.24807	-0.83077	-0.83981	0.039851	-0.4757	0.37363	0.65718	0.47267	0.27266	0.45881	-0.095968	0.69536	0.52836	0.42988	0.72701	0.13197	0.48155	0.52329	0.47788	0.017679	0.40665	0.57879	-0.063368	0.086351	0.12711	0.25758	0.23146	-0.055876	-0.0063061
-0.026136	-0.040447	-0.066824	-0.094635	-0.095846	-0.020039	-0.080727	-0.0097913	0.062714	-0.046817	-0.10587	-0.055558	-0.1037	-0.14966	-0.14171	-0.073455	-0.13193	-0.17957	-0.26343	-0.14616	-0.18105	-0.10225	-0.16201	-0.21457	-0.016868	-0.077828	-0.047536	0.047714	0.015861	0.057381	0.03477	-0.039778	0.026046	0.035175	0.06756	0.092994	0.010877	0.10676	0.032544	0.058114	-0.037582	0.032295	0.057068	-0.15418	-0.16147	0.018947	-0.00032221	-0.0023822	-0.073525	-0.13314
0.14999	0.1789	0.12037	-0.037453	-0.075139	0.11148	-0.14087	0.035295	0.074357	0.18545	0.15135	0.30119	0.10021	0.16881	0.1024	-0.020966	-0.061742	0.041199	0.10684	0.091175	0.22919	0.061762	0.28975	0.35809	-0.067058	0.056944	-0.31722	-0.2862	-0.32891	-0.18509	-0.21991	-0.084395	-0.39594	-0.31606	-0.22937	-0.26658	-0.13159	-0.38969	-0.39696	-0.20754	-0.19497	-0.29537	-0.3637	0.046619	0.010839	-0.025848	-0.10831	-0.18288	0.12882	0.056055
-0.23574	-0.32125	-0.33971	-0.21999	-0.31925	-0.34869	-0.24289	0.019266	-0.34105	-0.35667	-0.46614	-0.38811	-0.13872	-0.29361	-0.38728	-0.101	-0.061982	-0.40822	-0.60134	-0.31717	-0.57959	-0.22884	-0.58252	-0.54628	0.088372	-0.22487	0.24	0.43992	0.30136	0.31988	0.31054	-0.10419	0.40381	0.36185	0.33424	0.37669	0.18267	0.3501	0.37429	0.39198	0.0017431	0.30524	0.4905	-0.27911	-0.10942	0.066311	0.13783	0.15731	-0.18124	-0.086521
0.030622	0.21194	0.091368	-0.13791	-0.080099	0.15791	-0.23979	-0.037349	0.18518	0.12769	0.1718	0.31266	0.0071473	0.094465	0.082991	-0.036874	-0.14725	-0.050966	0.091269	0.0043215	0.17851	0.020045	0.29048	0.28959	-0.18285	0.16746	-0.41597	-0.41435	-0.42895	-0.17394	-0.3206	-0.096573	-0.54096	-0.45576	-0.30711	-0.35386	-0.10244	-0.39103	-0.51005	-0.33873	-0.17325	-0.2981	-0.38715	-0.10312	-0.20806	-0.059879	-0.27455	-0.1639	-0.16001	-0.10696
-0.042682	-0.13547	-0.19457	-0.20523	-0.21144	-0.12352	-0.16666	0.05456	-0.12896	-0.066691	-0.24115	-0.066348	-0.15669	-0.1075	-0.25068	-0.034685	-0.070105	-0.22731	-0.22488	-0.13985	-0.246	-0.23821	-0.1666	-0.21882	-0.095396	-0.10717	-0.11282	-0.0039469	-0.090371	0.084022	0.048172	-0.12798	-0.038727	-0.055029	0.034322	0.033715	0.0037946	0.024781	0.065062	0.067777	-0.0061936	0.032316	0.12459	-0.10576	-0.13103	-0.051632	-0.079367	-0.035327	-0.1594	-0.12434
-0.018803	-0.074005	-0.1477	-0.083466	-0.20377	-0.16555	-0.11254	0.069046	-0.13961	-0.17951	-0.27579	-0.21794	-0.1186	-0.18486	-0.29025	-0.13177	-0.079227	-0.20572	-0.40181	-0.33704	-0.38158	-0.27271	-0.33569	-0.49907	-0.11061	-0.16029	0.039782	0.20234	0.085976	0.1369	0.13624	-0.0023013	0.21429	0.13171	0.24665	0.26162	0.074433	0.23303	0.32265	0.16638	0.029738	0.10442	0.30731	-0.21845	-0.204	-0.0025568	-0.06855	-0.017171	-0.13942	-0.13099
0.19587	0.40115	0.26082	-0.063195	0.089971	0.403	-0.17815	-0.0067296	0.35749	0.36483	0.4614	0.63377	0.079157	0.29866	0.34589	-0.054872	-0.23262	0.16488	0.44669	0.07486	0.51963	0.066517	0.71773	0.70238	-0.23803	0.33727	-0.64908	-0.76989	-0.68642	-0.43822	-0.62766	-0.071111	-0.91611	-0.75305	-0.51376	-0.66555	-0.23653	-0.65191	-0.72251	-0.56344	-0.2021	-0.54644	-0.7041	-0.16692	-0.31984	-0.19443	-0.43328	-0.36043	-0.080771	-0.22645
0.038421	-0.1155	-0.072787	-0.01542	-0.10214	-0.11022	-0.092469	0.084193	-0.024252	-0.061225	-0.20708	-0.10505	-0.12	-0.24126	-0.26527	-0.11716	-0.12683	-0.21728	-0.38628	-0.30023	-0.35696	-0.2982	-0.28178	-0.51226	-0.1063	-0.099804	0.01247	0.16132	0.066666	0.082345	0.073478	-0.043041	0.15236	0.10717	0.18739	0.19717	0.061123	0.15702	0.1886	0.058118	0.024294	0.083108	0.22481	-0.10593	-0.15291	-0.032068	-0.021977	-0.051171	-0.11303	-0.1438
0.10513	0.17805	0.027685	-0.079433	-0.1113	0.14551	-0.087776	0.073268	0.16698	0.20193	0.22818	0.32409	-0.022855	0.083654	0.058242	-0.1027	-0.23325	0.049883	0.10319	-0.084716	0.19257	-0.091232	0.33146	0.17592	-0.1991	0.053211	-0.30467	-0.30881	-0.27289	-0.23139	-0.24957	-0.12759	-0.3686	-0.28363	-0.16599	-0.2479	-0.10944	-0.17202	-0.22612	-0.28911	-0.11611	-0.16509	-0.19514	-0.18869	-0.19715	-0.090172	-0.25786	-0.23513	-0.091215	-0.12195
0.17808	0.20165	0.086065	-0.055681	0.021988	0.24668	-0.0062778	-0.00012045	0.20408	0.22425	0.1967	0.33348	0.012135	0.14145	0.17374	0.014818	-0.082503	0.18291	0.32131	0.11712	0.33953	-0.012278	0.43239	0.35893	-0.15523	0.18328	-0.39734	-0.51788	-0.46039	-0.35359	-0.43576	0.052523	-0.56972	-0.4727	-0.37851	-0.39846	-0.25138	-0.45624	-0.48983	-0.35483	-0.20835	-0.39954	-0.489	-0.082467	-0.16369	-0.07951	-0.25391	-0.29846	0.041205	-0.11388
-0.06497	-0.011506	-0.14794	-0.11689	-0.28909	-0.14637	-0.15588	0.017553	-0.079308	-0.050903	-0.080513	-0.042291	-0.078357	-0.08236	-0.11186	-0.054437	-0.10665	-0.11762	-0.16619	-0.17248	-0.15091	-0.091257	-0.12269	-0.2483	-0.080112	-0.0094658	-0.021908	0.0894	-0.0086479	0.097175	0.034603	0.0011845	0.035238	0.01551	0.1229	0.095895	0.025307	0.081937	0.058014	0.11489	-0.016932	0.088513	0.10125	-0.17307	-0.16438	-0.053474	-0.033943	0.059172	-0.13894	-0.013266
0.02642	0.082853	0.016822	-0.067923	-0.060028	0.085449	-0.015057	-0.021026	0.18465	0.075985	0.11255	0.1936	0.0096048	0.062471	0.054224	-0.022645	-0.12751	0.077677	0.12007	0.0065324	0.14206	-0.044602	0.1862	0.1388	-0.069825	-0.022178	-0.30219	-0.32007	-0.29809	-0.20097	-0.28583	-0.12912	-0.36466	-0.29754	-0.19373	-0.30703	-0.2389	-0.23365	-0.34848	-0.23209	-0.22661	-0.21358	-0.29031	-0.088579	-0.13902	-0.094317	-0.16228	-0.21748	-0.012665	-0.063416
0.13165	0.10801	0.11424	-0.063989	0.0042896	0.19806	-0.097416	0.013924	0.16673	0.26321	0.10958	0.28271	-0.035141	0.055286	0.037727	-0.0093774	-0.11217	-0.026369	0.1388	0.078396	0.1075	-0.054537	0.30271	0.23837	-0.10406	0.086478	-0.38611	-0.36244	-0.4161	-0.24129	-0.26929	-0.17525	-0.422	-0.4529	-0.27501	-0.22795	-0.16158	-0.38922	-0.37842	-0.26212	-0.18336	-0.27667	-0.30172	-0.046207	-0.17513	-0.10625	-0.1705	-0.18283	-0.11573	-0.13779
-0.19801	-0.25459	-0.29508	-0.028393	-0.18706	-0.38553	0.069813	-0.034273	-0.28013	-0.30939	-0.32405	-0.52786	-0.15878	-0.19519	-0.11621	0.016421	0.089948	-0.07687	-0.31993	-0.13678	-0.37698	-0.23632	-0.4632	-0.61437	0.089286	-0.1846	0.35251	0.3133	0.3616	0.27022	0.31127	-0.028722	0.53143	0.44145	0.2754	0.30071	0.16207	0.39337	0.53369	0.3619	0.16117	0.35029	0.4647	0.016754	0.15279	0.027176	0.075899	0.17571	0.20606	0.12705
0.18814	0.020102	0.15743	-0.037382	0.045731	0.18525	-0.12826	0.0087744	0.11386	0.14481	0.023366	0.11773	-0.089131	-0.14046	-0.072823	-0.0024771	-0.13935	-0.075608	0.0035235	-0.074673	0.013137	-0.12607	0.093608	-0.010156	-0.14271	0.022136	-0.12243	-0.19987	-0.21781	-0.075488	-0.28867	-0.17364	-0.26527	-0.30123	-0.20115	-0.1691	-0.059587	-0.21698	-0.29213	-0.29297	-0.19641	-0.24447	-0.30261	0.021107	-0.098512	-0.00076206	-0.28493	-0.20611	-0.0046591	-0.091903
0.30179	0.26736	0.28354	0.055655	0.07912	0.26379	-0.021182	-0.064217	0.28945	0.33326	0.30662	0.44433	0.077828	0.18161	0.1823	-0.0058858	-0.068611	0.19235	0.3325	0.062872	0.29638	-0.028186	0.47394	0.35625	-0.11232	0.21815	-0.385	-0.5463	-0.49962	-0.32817	-0.46342	-0.12635	-0.6062	-0.53863	-0.38701	-0.50082	-0.15934	-0.53492	-0.64882	-0.44667	-0.32172	-0.46959	-0.55513	-0.091026	-0.20183	-0.15271	-0.26378	-0.3858	-0.0040962	-0.14754
0.1501	0.15217	0.11173	-0.063569	0.0039122	0.16688	-0.062276	-0.067529	0.20892	0.18837	0.20598	0.28253	-0.038837	0.07606	0.15985	-0.028349	-0.14793	0.11039	0.24359	0.11837	0.23229	-0.064572	0.32628	0.28176	-0.087477	0.17985	-0.33462	-0.41504	-0.41696	-0.13903	-0.38451	-0.13924	-0.52194	-0.41099	-0.27132	-0.4161	-0.10639	-0.35239	-0.50953	-0.29356	-0.18772	-0.25265	-0.40765	-0.0087927	-0.13035	-0.084964	-0.079858	-0.16161	-0.014378	-0.13504
-0.50238	-0.56374	-0.55389	-0.16729	-0.30856	-0.7385	0.016827	-0.16532	-0.53172	-0.49136	-0.74094	-0.87136	-0.023099	-0.37544	-0.41596	-0.094725	0.22173	-0.38565	-0.7345	-0.24245	-0.88786	-0.043012	-0.98564	-0.75864	0.12273	-0.48556	0.54925	0.74263	0.68347	0.55658	0.71489	-0.10029	0.93302	0.78206	0.506	0.64181	0.16764	0.7147	0.80939	0.70072	0.12852	0.64155	0.79053	-0.21441	0.095429	0.061641	0.10835	0.27316	-0.1729	0.031957
-0.28965	-0.3789	-0.46103	-0.12417	-0.23547	-0.60255	0.12956	-0.079205	-0.36633	-0.51108	-0.50821	-0.71652	-0.010229	-0.19313	-0.2055	0.25742	0.44437	-0.0249	-0.28746	0.11513	-0.54344	0.11466	-0.71538	-0.64297	0.15796	-0.33823	0.37343	0.5099	0.46839	0.39104	0.5822	0.11772	0.75024	0.5689	0.393	0.53952	0.11254	0.48938	0.68584	0.6082	0.15336	0.36831	0.62181	-0.093179	0.087115	0.16856	0.3385	0.35944	-0.032806	0.14173
-0.39523	-0.47418	-0.54328	-0.15211	-0.36296	-0.74705	-0.017587	5.4698e-05	-0.5837	-0.56784	-0.74143	-0.83738	-0.04858	-0.26756	-0.43214	0.01182	0.26433	-0.34286	-0.60607	-0.16641	-0.76587	0.02066	-0.92784	-0.80199	0.13933	-0.52724	0.51534	0.73693	0.62739	0.40947	0.66013	-0.021178	0.94543	0.7136	0.46834	0.67787	0.024061	0.5666	0.81137	0.69368	0.11303	0.46059	0.75489	-0.15423	0.12363	0.13657	0.28396	0.33469	-0.010127	0.14822
-0.53244	-0.64199	-0.61708	-0.19626	-0.34047	-0.86907	-0.0026013	-0.11243	-0.66597	-0.68263	-0.80239	-1.0141	-0.042843	-0.36881	-0.44527	0.088347	0.44763	-0.31063	-0.63676	-0.046881	-0.86901	0.15969	-1.0738	-0.80425	0.21756	-0.53638	0.62937	0.84734	0.78816	0.64141	0.83762	0.07632	1.0855	0.90314	0.56855	0.81526	0.18556	0.71283	0.92544	0.83717	0.18058	0.70594	0.8965	-0.17211	0.17028	0.24242	0.33504	0.50332	-0.058929	0.19317
-0.27262	-0.45016	-0.38611	-0.16573	-0.19161	-0.40521	-0.016647	-0.095751	-0.32747	-0.29403	-0.54582	-0.59969	-0.15123	-0.38618	-0.41324	0.041078	0.062761	-0.25129	-0.49938	-0.22308	-0.56532	-0.14928	-0.69282	-0.6606	0.059547	-0.30572	0.45056	0.51283	0.47047	0.22047	0.39095	-0.0054869	0.59086	0.51117	0.39371	0.46192	0.11904	0.28924	0.45801	0.48018	0.12251	0.36133	0.43499	-0.11054	0.018135	-0.035959	0.26449	0.23936	-0.2047	-0.063273
-0.37465	-0.48397	-0.52097	-0.21151	-0.27356	-0.67902	0.013778	-0.12641	-0.53015	-0.38056	-0.64712	-0.73183	0.086692	-0.37974	-0.33847	0.13387	0.20136	-0.27346	-0.54727	-0.12566	-0.76172	-0.0022758	-0.83093	-0.72467	0.20622	-0.42955	0.51686	0.68894	0.61977	0.50638	0.5342	-0.015972	0.81632	0.62378	0.47525	0.57521	0.12825	0.65026	0.74245	0.62918	0.11952	0.49204	0.73193	-0.17817	0.11841	0.12337	0.26242	0.32751	-0.064275	0.07767
-0.2419	-0.25983	-0.25712	-0.20438	-0.099707	-0.40773	0.015919	-0.19489	-0.32306	-0.19069	-0.32417	-0.37234	0.21806	-0.01067	-0.13278	0.36079	0.29458	-0.039513	-0.04373	0.20555	-0.19141	0.20283	-0.32164	-0.14859	0.088895	-0.1499	0.20925	0.18071	0.134	0.21077	0.23316	-0.040596	0.28622	0.23983	0.11345	0.22358	-0.058214	0.09393	0.13916	0.13406	-0.067335	0.12559	0.15331	0.070022	0.14513	0.24538	0.13307	0.21948	-0.017963	0.12857
0.048052	-0.097524	0.030134	-0.074872	-0.021599	0.0044809	-0.21262	0.025951	-0.079256	-0.057219	-0.013922	-0.067329	-0.096045	-0.041989	-0.065933	-0.087203	-0.069539	-0.18971	-0.11982	-0.068396	0.051627	0.051475	-0.008364	0.0024116	0.058687	-0.01022	0.092618	0.14502	0.05743	-0.14775	-0.057879	-0.077919	0.089676	0.011239	-0.019584	0.016518	0.0061919	-0.038386	-0.081548	-0.0011123	-0.12059	-0.005409	-0.0071323	0.30857	0.3652	0.15916	0.067133	0.016548	0.34344	0.22305
-0.0063001	-0.052723	-0.11924	-0.044113	-0.17824	-0.1637	-0.17919	0.12918	-0.23645	-0.12004	-0.076476	-0.15352	-0.059491	-0.0037631	-0.092035	-0.065134	0.041897	-0.15999	-0.26437	-0.095278	-0.1307	-0.011397	-0.16098	-0.17157	0.075178	-0.061476	0.20482	0.3145	0.20503	0.025902	0.17585	0.051627	0.26239	0.18467	0.11447	0.19352	0.11878	0.2314	0.11164	0.16436	-0.053454	0.15787	0.20332	0.19596	0.50273	0.13873	0.10091	0.11641	0.4646	0.30081
0.085003	-0.022271	0.064477	0.04421	-0.0096033	0.041225	-0.026223	0.14836	0.0032979	-0.045737	-0.075	-0.096955	0.020154	-0.013355	-0.085559	-0.034368	0.028841	-0.15853	-0.20497	-0.056723	-0.030548	0.04321	-0.035698	-0.060674	0.10269	-0.0054765	0.26192	0.27972	0.22894	0.0063156	0.097086	-0.012542	0.23087	0.20157	0.19407	0.13002	0.0040265	0.22982	0.20445	0.012066	-0.0067479	0.12689	0.17951	0.36787	0.51067	0.21664	0.1389	0.087269	0.60784	0.41966
0.1377	0.10544	0.12553	-0.027315	0.021334	0.21104	-0.18114	0.045246	0.16175	0.092044	0.13084	0.18041	-0.032345	0.080254	0.023498	-0.085587	-0.11695	-0.14396	-0.095762	-0.039491	0.10675	0.025864	0.15169	0.13751	-0.026774	0.060953	-0.15452	-0.13207	-0.16778	-0.1364	-0.14869	-0.081975	-0.17764	-0.097712	-0.057369	-0.10341	-0.058464	-0.10332	-0.15791	-0.030517	-0.058181	-0.075348	-0.087729	-0.054792	-0.072639	0.088412	-0.016738	-0.16667	0.13842	-0.025049
0.2391	0.2599	0.25247	0.052747	0.03469	0.2976	-0.035668	-0.0054862	0.22502	0.30165	0.44001	0.40907	0.11638	0.22343	0.23891	-0.011166	-0.15973	0.19367	0.23262	0.084477	0.39748	0.022937	0.46287	0.48254	-0.041129	0.12416	-0.33806	-0.38232	-0.34566	-0.31101	-0.3886	-0.11269	-0.47682	-0.3913	-0.3822	-0.4717	-0.11376	-0.50663	-0.59842	-0.28624	-0.25252	-0.33358	-0.47377	0.17028	0.03343	0.044857	-0.22794	-0.20148	0.19424	0.087028
0.21198	0.14454	0.18097	0.047423	0.010325	0.086624	-0.042984	0.10792	0.021213	0.13977	0.15977	0.2062	0.25252	0.16189	0.055616	0.0503	-0.047704	0.071438	0.058315	0.082259	0.15456	0.050467	0.2039	0.26496	-0.1265	0.063285	-0.23581	-0.2311	-0.24571	-0.19973	-0.20742	-0.15449	-0.30719	-0.21669	-0.2481	-0.29641	-0.18954	-0.32112	-0.37459	-0.19946	-0.27107	-0.27104	-0.35791	0.3231	0.36173	0.092891	-0.047232	-0.063782	0.42973	0.3446
0.56176	0.18284	0.37887	0.13374	0.065314	0.33518	-0.038964	0.19637	0.065815	0.29685	0.061593	0.17736	0.18402	0.027086	-0.093172	0.054705	-0.047966	-0.020287	-0.090512	-0.11437	0.01576	-0.037866	0.052242	0.021471	-0.091148	-0.028173	-0.1137	-0.030757	-0.078187	-0.029167	-0.023786	-0.1755	-0.099225	-0.075753	0.029893	-0.13715	0.025959	-0.024453	-0.031676	-0.16574	-0.069878	-0.18171	0.071375	0.16884	0.087218	-0.05043	-0.057468	-0.022872	0.054417	0.019612
0.55711	0.45608	0.59978	0.32551	0.22281	0.55088	0.11605	0.18564	0.28646	0.39177	0.44316	0.50478	0.26596	0.31888	0.2635	0.020219	0.10274	0.22983	0.30687	0.21325	0.41963	0.1874	0.49822	0.42866	-0.10497	0.20014	-0.24541	-0.2738	-0.20539	-0.24142	-0.19573	-0.081213	-0.31298	-0.29985	-0.24494	-0.352	-0.052192	-0.26786	-0.28305	-0.36489	-0.15783	-0.33069	-0.22283	0.1793	0.10163	-0.04421	-0.16149	-0.17465	0.056081	-0.019156
0.41424	0.8006	0.30482	0.34904	-0.21685	0.17329	0.1079	0.19245	0.13196	0.43339	0.69684	0.60583	0.44705	0.59396	0.66193	-0.060512	0.2207	0.40441	0.49793	0.39338	0.62076	0.49071	0.67566	0.60463	-0.051803	0.26092	-0.085313	-0.15242	-0.056088	-0.20985	-0.23513	0.013323	-0.19056	-0.20324	-0.14549	-0.30999	-0.040111	-0.25853	-0.24726	-0.27531	-0.079776	-0.26723	-0.13091	0.11106	0.062962	-0.10651	-0.12382	-0.15101	0.053535	0.0025512
0.21795	0.29011	0.38237	0.49897	0.22901	0.30315	0.22285	0.10035	0.0039653	0.21605	0.33707	0.26136	0.17999	0.17989	0.15162	-0.05372	0.0029956	0.35936	0.22635	0.15749	0.25768	0.16213	0.24913	0.19116	-0.054668	0.048082	-0.029975	-0.11442	0.012305	-0.029018	-0.13528	-0.10092	-0.081621	-0.077467	-0.094045	-0.1625	-0.064499	-0.0035776	-0.031347	-0.12774	-0.036393	-0.074992	-0.11895	0.18377	0.069683	-0.043189	0.0022117	-0.030225	0.10939	0.086518
0.41741	0.18139	0.76284	0.25565	0.75358	0.95386	0.071746	0.17566	0.55816	0.3748	0.27218	0.46073	-0.033629	0.064258	0.055219	-0.0038541	-0.082686	0.0019339	0.09392	-0.055068	0.28481	-0.01708	0.37218	0.31062	-0.13136	0.2515	-0.19471	-0.29161	-0.23288	-0.16064	-0.2598	-0.079909	-0.35474	-0.28119	-0.23953	-0.44772	-0.0038881	-0.20575	-0.22348	-0.48795	-0.09145	-0.28606	-0.27157	0.2902	0.099753	0.073672	-0.17595	-0.15852	0.16283	0.0060359
0.12746	-0.12417	0.63831	0.27557	1.2286	0.85095	0.34271	-0.089332	0.65521	0.099484	-0.022286	0.16947	-0.17534	-0.17994	-0.064406	0.10059	-0.14778	-0.064342	-0.078597	-0.094062	-0.040089	-0.14584	0.04814	0.10319	-0.17695	0.10235	-0.12599	-0.22286	-0.16454	-0.060981	-0.17839	-0.05015	-0.22061	-0.16146	-0.22502	-0.36915	0.014295	-0.074322	-0.17107	-0.39367	-0.03293	-0.15385	-0.33657	0.18282	0.03022	0.11116	-0.11413	-0.055314	0.046809	-0.073479
0.12364	0.30242	0.14539	0.37316	0.17986	0.033504	0.80534	-0.099226	0.10206	0.11153	0.47115	0.12568	0.1861	0.31478	0.57617	0.072995	0.26309	0.97914	0.67944	0.50694	0.27607	0.22901	0.22553	0.18481	-0.03481	-0.021897	-0.099665	-0.088637	0.086737	0.061543	-0.016802	-0.037805	0.00038687	0.046589	-0.12358	-0.20959	-0.024813	-0.025583	-0.077311	-0.1369	0.055642	-0.061137	-0.11706	0.062131	-0.052855	-0.013532	0.076868	0.012131	-0.1091	-0.047994
0.37667	0.2011	0.71732	0.30862	0.81797	1.065	0.16712	0.21315	0.82385	0.48525	0.2961	0.57733	-0.064714	-0.0031431	0.086501	-0.036484	-0.15724	-0.069352	0.017511	-0.11833	0.23821	-0.040654	0.39147	0.33562	-0.12202	0.19136	-0.20419	-0.32046	-0.21465	-0.17284	-0.28813	-0.12142	-0.3372	-0.29966	-0.23082	-0.40903	0.0064598	-0.15602	-0.21547	-0.45159	-0.09089	-0.30826	-0.27531	0.20159	-0.0037232	-0.017157	-0.20854	-0.15586	0.056093	-0.093605
0.077457	0.10559	0.33388	0.21348	0.66586	0.57419	0.41782	0.019814	0.80158	0.089771	0.36315	0.23532	-0.16492	-0.0023526	0.38346	0.01989	-0.064372	0.2757	0.21088	0.040483	0.19042	0.053069	0.26906	0.22158	-0.13134	0.1469	-0.085752	-0.14283	-0.087163	0.06746	-0.17369	-0.028676	-0.14751	-0.11224	-0.1207	-0.32237	0.010536	-0.065432	-0.10988	-0.31795	0.037197	-0.094671	-0.24707	0.11094	-0.14299	0.024889	0.0048576	-0.030678	-0.068011	-0.15626
0.45745	0.52617	0.4535	0.29922	0.12543	0.48922	0.040225	0.22886	0.2522	0.84419	0.42214	0.7358	0.4362	0.27547	0.25907	-0.02637	0.019494	0.13852	0.22535	0.14064	0.4224	0.18132	0.61694	0.58473	-0.042068	0.13579	-0.20292	-0.2982	-0.21625	-0.1878	-0.24616	-0.20995	-0.36126	-0.32613	-0.20048	-0.31015	-0.16698	-0.23468	-0.29389	-0.39822	-0.19191	-0.33077	-0.23668	0.12977	-0.015067	-0.17721	-0.37138	-0.26042	-0.049756	-0.10379
0.33992	0.81931	0.30855	0.42721	-0.1059	0.22491	0.23091	0.17898	0.26495	0.37703	1.0549	0.6952	0.3047	0.64405	0.93147	-0.077225	0.23874	0.69557	0.76413	0.50713	0.89109	0.56158	0.9226	0.74209	-0.084931	0.33798	-0.12897	-0.22679	-0.090645	-0.08711	-0.24588	0.09265	-0.30601	-0.22041	-0.16777	-0.38333	-0.03056	-0.2551	-0.3399	-0.3828	0.023305	-0.19323	-0.28513	0.15586	0.040602	0.021924	-0.091667	-0.10193	0.040828	0.049751
0.47912	0.76313	0.53837	0.38499	0.11008	0.59462	0.14959	0.25924	0.49185	0.62905	0.87216	0.95733	0.35462	0.52033	0.69135	-0.063045	0.066639	0.40854	0.58859	0.36921	0.78592	0.41373	0.96146	0.78071	-0.052041	0.36228	-0.19959	-0.37666	-0.21212	-0.21116	-0.37693	-0.07476	-0.43622	-0.37319	-0.27777	-0.50601	-0.08476	-0.3234	-0.40836	-0.53287	-0.13628	-0.36593	-0.33578	0.11257	-0.066258	-0.058328	-0.21784	-0.22028	0.023201	-0.10444
0.32426	0.41758	0.146	0.13031	-0.23974	0.0073005	-0.004041	0.10446	-0.04961	0.32656	0.20008	0.32412	0.62117	0.37641	0.23773	0.10508	0.24803	0.14329	0.20084	0.27635	0.30264	0.31978	0.34838	0.38273	-0.069768	0.063922	-0.12869	-0.12468	-0.11173	-0.041642	-0.12795	-0.15043	-0.13703	-0.14118	-0.090543	-0.24111	-0.13423	-0.20287	-0.099954	-0.2195	-0.14994	-0.27337	-0.012988	0.047392	0.039005	-0.072506	-0.123	-0.1457	-0.015066	0.035581
-0.1557	-0.24765	-0.19358	-0.10734	-0.037823	-0.16274	-0.015485	-0.069332	-0.17328	-0.12673	-0.32648	-0.26441	0.12006	-0.11817	-0.16198	0.23192	0.12309	-0.098108	-0.095012	0.068978	-0.24234	0.13229	-0.26403	-0.095734	0.087975	-0.062689	-0.011152	0.029123	-0.003533	0.27233	0.11554	-0.012952	0.16636	0.053156	0.078414	0.1045	-0.0096533	0.048856	0.10311	0.19007	0.021953	0.059931	0.10297	0.069794	0.025174	0.085537	0.17405	0.19513	-0.029671	0.14561
0.17389	0.74184	0.1594	0.27245	-0.13409	0.094642	0.25423	0.023484	0.21982	0.23582	0.80827	0.49396	0.38734	0.78979	1.0934	-0.032581	0.43148	0.72934	0.93458	0.76252	0.81975	0.76419	0.85844	0.82538	0.04818	0.45972	-0.078013	-0.2054	-0.040939	-0.10311	-0.24477	0.071008	-0.24696	-0.17651	-0.19244	-0.40619	-0.060738	-0.25334	-0.30866	-0.2672	-0.02964	-0.22644	-0.19208	0.14716	-0.010269	0.0023605	0.029919	-0.067994	0.03228	0.017383
0.19496	0.50935	0.13232	0.17235	-0.2398	-0.058891	-0.00029353	0.12516	-0.0083923	0.27585	0.53396	0.38258	0.49554	0.78178	0.61491	0.14595	0.44036	0.37076	0.70957	0.65862	0.6482	0.7721	0.68733	0.68318	0.0036277	0.2878	-0.091268	-0.090621	-0.097022	-0.078298	-0.15368	0.0032786	-0.16293	-0.17171	-0.051168	-0.2253	-0.065082	-0.23432	-0.20524	-0.12584	-0.044813	-0.16575	-0.015002	0.095267	-0.017421	-0.089471	-0.040471	-0.079123	-0.030714	0.091337
0.00074653	0.10823	0.077559	-0.035218	-0.032445	-0.033061	0.084703	-0.10284	-0.038802	0.081666	0.17371	0.043696	0.23834	0.37265	0.30659	0.30556	0.44271	0.38821	0.58485	0.58608	0.36066	0.49219	0.34264	0.38848	0.087457	0.12332	-0.12383	-0.17778	-0.14182	0.04808	-0.096858	-0.030885	-0.13411	-0.03003	-0.11212	-0.28298	-0.04585	-0.23271	-0.26784	-0.1385	-0.080635	-0.093109	-0.10966	0.052986	0.027322	0.05068	-0.076341	0.019244	-0.017471	0.13718
0.11073	0.51135	0.11867	0.17679	-0.15314	-0.047953	0.41338	-0.15733	0.050827	0.12855	0.65187	0.33563	0.39104	0.82082	0.97874	0.26496	0.62537	1.0336	1.3961	1.0973	0.82968	0.73436	0.75502	0.8038	0.012473	0.43621	-0.30048	-0.42071	-0.24826	-0.1394	-0.41552	0.077875	-0.38636	-0.35691	-0.37715	-0.47995	-0.14486	-0.48292	-0.51937	-0.32664	-0.055714	-0.37176	-0.40693	0.12415	-0.059571	-0.049168	-0.0048035	-0.13128	-0.056942	0.071221
0.10449	0.41304	0.091972	0.11643	-0.18447	-0.06938	0.20135	-0.071866	-0.019452	0.10072	0.46585	0.22546	0.41404	0.72036	0.76819	0.30213	0.67398	0.71045	1.0603	1.0374	0.66837	0.7834	0.63809	0.7498	0.046005	0.39386	-0.16826	-0.23977	-0.1952	0.023961	-0.24676	-0.04659	-0.23537	-0.15066	-0.16742	-0.37868	-0.06085	-0.33281	-0.32576	-0.31529	0.014836	-0.18484	-0.21584	0.13202	-0.0091441	-0.0069523	0.035686	-0.095487	0.031374	0.14159
0.069095	0.41115	0.046959	0.15729	-0.18579	-0.14323	0.029327	0.047394	-0.078375	0.11587	0.37029	0.22972	0.5326	0.75805	0.59842	0.19151	0.62397	0.38224	0.72744	0.79415	0.645	0.95376	0.57815	0.79338	0.1378	0.40391	0.066575	-0.0064844	0.037021	0.0047202	-0.13808	0.012785	-0.043631	-0.049663	-0.057113	-0.19433	-0.032941	-0.1942	-0.15827	-0.13287	0.032157	-0.10268	0.00175	0.10371	0.07763	-0.068513	0.014618	-0.0425	-0.028164	0.11682
0.27072	0.64663	0.2608	0.22789	-0.11734	0.16071	0.079362	0.095365	0.13005	0.2588	0.76867	0.54985	0.37511	0.75884	0.79906	0.13858	0.40863	0.57969	0.9163	0.6862	0.98521	0.71519	0.89747	0.85106	-0.053198	0.3553	-0.08776	-0.23477	-0.11302	-0.1653	-0.30068	0.015157	-0.29763	-0.24041	-0.26706	-0.35418	-0.077675	-0.35169	-0.37785	-0.3667	-0.026501	-0.28986	-0.27913	0.076894	-0.0050307	-0.053228	-0.10702	-0.19699	0.036775	0.01586
0.20732	0.55572	0.27935	0.22288	-0.025937	0.25267	-0.00083293	0.083536	0.17938	0.37595	0.66797	0.61429	0.4714	0.74357	0.72988	0.17651	0.39898	0.39789	0.83287	0.75608	0.91852	0.86834	0.99976	1.1989	0.10941	0.53338	-0.13129	-0.32939	-0.20176	-0.13124	-0.34366	-0.010645	-0.38615	-0.31321	-0.27911	-0.47318	-0.040001	-0.38356	-0.39701	-0.38161	-0.063871	-0.34204	-0.28586	0.087368	-0.010117	-0.075692	-0.15926	-0.17819	0.043699	0.11638
0.27926	0.65446	0.32552	0.22662	-0.038242	0.35003	0.095514	0.1732	0.27382	0.50181	0.77826	0.77018	0.46076	0.68197	0.72159	0.078867	0.28239	0.4364	0.7964	0.63466	0.96046	0.63581	1.1155	1.0367	0.014604	0.48676	-0.17305	-0.39672	-0.22909	-0.21526	-0.34748	-0.032775	-0.46141	-0.34845	-0.22251	-0.49408	-0.053402	-0.41075	-0.40802	-0.457	-0.063647	-0.40723	-0.27376	0.058037	-0.061919	-0.15961	-0.19153	-0.24306	-0.048986	-0.014378
-0.095354	-0.28906	-0.24406	-0.089205	-0.32275	-0.45997	-0.12895	0.14318	-0.31402	-0.27134	-0.31444	-0.44741	-0.20747	-0.31925	-0.43464	-0.23462	-0.078121	-0.34334	-0.52985	-0.3506	-0.42464	-0.21419	-0.54992	-0.64347	0.22852	-0.28874	0.50408	0.81391	0.58124	0.17216	0.57761	0.17081	0.82102	0.57621	0.54591	0.80843	0.17421	0.48888	0.54767	0.51299	0.13647	0.51253	0.50787	-0.18317	0.0026719	0.011265	0.29487	0.21934	-0.013204	-0.070499
-0.042684	-0.10285	-0.092256	0.040066	-0.099846	-0.15618	-0.023353	0.20123	-0.051076	-0.12336	-0.036056	-0.20744	-0.11008	-0.093699	-0.19132	-0.12824	0.046378	-0.22208	-0.34915	-0.17922	-0.17559	-0.011887	-0.19356	-0.31265	0.27975	0.11493	0.59415	0.52955	0.5555	0.31502	0.4522	0.11871	0.66225	0.6274	0.48535	0.41851	0.29704	0.49302	0.59168	0.25176	0.25835	0.41796	0.49072	0.013167	0.1453	0.0023252	0.23203	0.2429	0.11205	0.11056
0.12021	0.20923	0.2905	0.18629	0.24911	0.36744	0.010517	0.019815	0.30074	0.22047	0.39937	0.40354	0.10892	0.27575	0.35187	0.037127	0.14287	0.13447	0.46074	0.39447	0.47648	0.3407	0.60067	0.6107	0.22602	0.90826	-0.056614	-0.33173	-0.12143	-0.099833	-0.21495	0.3204	-0.26216	-0.21933	-0.10922	-0.4301	0.17968	-0.32955	-0.31903	-0.32746	0.0066725	-0.19538	-0.2804	0.14145	0.055172	-0.051223	0.037051	-0.080378	0.10793	0.026745
-0.027445	-0.19507	-0.13047	0.029032	-0.14878	-0.22148	-0.035026	0.22654	-0.15016	-0.16144	-0.15581	-0.34637	-0.19672	-0.22452	-0.32313	-0.13028	-0.0074328	-0.31114	-0.4927	-0.30857	-0.31256	-0.10851	-0.39131	-0.4771	0.28515	-0.20439	0.72579	0.87091	0.69681	0.26036	0.57379	0.093124	0.92747	0.81396	0.66125	0.63747	0.3078	0.60989	0.66365	0.38766	0.2351	0.548	0.66183	-0.11846	0.070867	-0.0045425	0.14379	0.17927	0.087712	0.037685
-0.16459	-0.24323	-0.21193	-0.08794	-0.078599	-0.28348	-0.047556	0.016016	-0.2106	-0.14368	-0.25216	-0.37844	-0.13919	-0.2409	-0.25398	0.0057034	0.028803	-0.24139	-0.38412	-0.12778	-0.30658	-0.082979	-0.37021	-0.36441	0.33402	-0.034554	0.43024	0.50387	0.50005	0.28522	0.55169	0.28588	0.69225	0.60398	0.48603	0.53646	0.34913	0.52383	0.56769	0.52194	0.30863	0.52012	0.55335	-0.12001	-0.043486	0.067307	0.19446	0.31197	-0.048143	0.024154
-0.038853	-0.11937	-0.10536	-0.0011473	-0.11834	-0.14348	-0.017202	0.16669	-0.13656	-0.10789	-0.13644	-0.1797	-0.080961	-0.1025	-0.22936	-0.060526	0.12949	-0.19465	-0.31507	-0.20019	-0.22599	-0.033233	-0.21146	-0.31154	0.19282	0.0018025	0.57926	0.55876	0.614	0.21853	0.45543	0.1192	0.75432	0.72284	0.47294	0.43527	0.31001	0.50977	0.63942	0.24052	0.27064	0.41557	0.60317	-0.035893	0.13336	0.034911	0.085915	0.2461	0.038398	0.11344
-0.040906	-0.18454	-0.23795	0.0026995	-0.26468	-0.33871	0.024416	0.20609	-0.25995	-0.20555	-0.17665	-0.38797	-0.12552	-0.1716	-0.31011	-0.13298	0.10171	-0.25351	-0.4851	-0.27658	-0.36143	-0.079604	-0.42884	-0.54567	0.37151	-0.15652	0.80929	0.99342	0.87711	0.29969	0.7748	0.23752	1.1973	0.98939	0.77185	0.74899	0.45748	0.74713	0.90575	0.53991	0.29845	0.62609	0.90434	-0.12473	0.12638	-0.021219	0.18065	0.32188	0.058317	0.10981
-0.12898	-0.19369	-0.19837	0.0062365	-0.19798	-0.2609	-0.041496	0.18678	-0.18514	-0.15123	-0.11522	-0.2388	-0.059715	-0.057318	-0.19342	-0.071378	0.098064	-0.23782	-0.30805	-0.15599	-0.23639	0.031961	-0.21228	-0.28955	0.29112	-0.067899	0.53621	0.66552	0.58009	0.27176	0.54773	0.28297	0.75719	0.66529	0.74677	0.58852	0.32607	0.60422	0.67174	0.46272	0.26806	0.56951	0.69905	-0.28301	-0.034064	-0.073639	0.17543	0.20987	-0.1024	-0.020037
-0.19032	-0.1571	-0.34395	-0.082901	-0.35101	-0.44433	-0.047788	0.11843	-0.27642	-0.24446	-0.11751	-0.38885	-0.14894	-0.13289	-0.26047	-0.10941	0.043978	-0.19079	-0.38846	-0.16699	-0.22407	-0.049382	-0.27971	-0.34297	0.1827	-0.1954	0.39099	0.55752	0.44491	0.28144	0.49805	0.2878	0.5957	0.50389	0.52281	0.63001	0.26022	0.48782	0.54514	0.51198	0.26502	0.54823	0.52499	-0.15998	-0.027934	-0.0045132	0.099431	0.2785	-0.029233	0.10323
-0.12717	-0.23027	-0.27014	-0.09056	-0.19734	-0.30479	-0.040878	0.13071	-0.20501	-0.29551	-0.13335	-0.3673	-0.16102	-0.11006	-0.21744	-0.072959	0.13494	-0.21252	-0.3364	-0.14507	-0.29868	-0.001989	-0.33439	-0.43952	0.28843	-0.045892	0.63702	0.66363	0.71997	0.36521	0.66468	0.21128	0.88362	0.93563	0.58148	0.57842	0.41534	0.65352	0.81441	0.36132	0.46401	0.58458	0.74659	-0.20894	0.06526	0.0055574	0.1518	0.32946	-0.071481	0.089639
-0.13811	-0.29671	-0.29734	-0.086807	-0.20231	-0.3288	-0.048872	0.12456	-0.2458	-0.24507	-0.28259	-0.43399	-0.16514	-0.13689	-0.28237	0.053302	0.093573	-0.26042	-0.46845	-0.21923	-0.30826	-0.089745	-0.42074	-0.47308	0.39558	-0.17549	0.46302	0.61182	0.59927	0.42701	0.7889	0.21935	0.82675	0.74722	0.61815	0.55037	0.42076	0.7929	0.93038	0.54392	0.39258	0.63974	0.89083	-0.096736	0.11079	0.099712	0.24428	0.27079	-0.0066555	0.14045
-0.18248	-0.29074	-0.34451	-0.16998	-0.38621	-0.40703	-0.079031	0.15082	-0.34544	-0.28147	-0.33013	-0.44773	-0.30524	-0.30766	-0.32834	-0.1982	-0.022447	-0.31161	-0.45705	-0.24988	-0.44441	-0.22286	-0.5358	-0.61978	0.23084	-0.26769	0.35463	0.61105	0.4301	0.15523	0.5575	0.2572	0.66349	0.48376	0.5259	0.90771	0.17356	0.49019	0.60299	0.75033	0.22966	0.46903	0.65874	-0.26679	-0.083508	-0.066761	0.18555	0.18517	-0.081648	-0.08948
-0.17804	-0.27498	-0.20537	-0.091865	-0.033254	-0.18565	0.032898	0.11384	-0.089544	-0.22067	-0.16493	-0.33018	-0.13147	-0.18087	-0.18732	-0.10226	0.074849	-0.1584	-0.36201	-0.21991	-0.28205	-0.13736	-0.32566	-0.36401	0.21652	-0.094569	0.47594	0.54268	0.56906	0.5158	0.57697	0.16617	0.61858	0.69521	0.61474	0.41398	0.28139	0.96953	0.93739	0.40542	0.39951	0.67295	0.77335	-0.087037	0.09321	0.17624	0.21748	0.3509	0.021082	0.12117
-0.08003	-0.12898	-0.048883	0.073811	-0.010049	-0.11903	0.061317	-0.00036072	-0.0055083	-0.20357	-0.02578	-0.22716	-0.20708	0.012121	-0.035153	0.038366	0.12798	-0.080948	-0.12169	-0.013243	-0.051063	0.12229	-0.11371	-0.088806	0.25327	0.21493	0.38968	0.35687	0.40042	0.245	0.4611	0.32901	0.51412	0.47386	0.40905	0.2654	0.62679	0.29029	0.40279	0.31544	0.38057	0.45701	0.53673	-0.014432	0.13612	-0.035867	0.18633	0.21648	0.036122	0.049489
-0.17745	-0.099084	-0.10904	-0.008575	0.035894	-0.088117	0.072294	-0.023348	0.006296	-0.14297	0.00086549	-0.21166	-0.21679	0.074666	0.035147	0.12128	0.13867	0.0042735	0.020654	0.072478	0.0080059	0.076221	-0.025511	-0.062593	0.18918	0.19687	0.23843	0.17842	0.27848	0.22519	0.31924	0.22522	0.36105	0.42211	0.29675	0.10842	0.47263	0.28351	0.47406	0.35111	0.58811	0.40853	0.47364	0.034303	0.069399	0.025823	0.10746	0.28787	0.045222	0.073719
-0.21322	-0.26477	-0.27113	-0.048336	-0.1103	-0.26759	-0.014843	0.056058	-0.093913	-0.21426	-0.11589	-0.37559	-0.19985	-0.11159	-0.20761	-0.040613	-0.018866	-0.23151	-0.39229	-0.19679	-0.27597	-0.12788	-0.3172	-0.3427	0.26158	-0.080549	0.46035	0.55962	0.53601	0.44468	0.51833	0.27459	0.57305	0.65439	0.66672	0.46187	0.42103	0.69337	0.71532	0.46787	0.43621	0.80487	0.64736	-0.089294	0.071316	0.15746	0.23386	0.37431	0.030005	0.096691
-0.23735	-0.23381	-0.28149	-0.071112	-0.17175	-0.22111	-0.026364	-0.063683	-0.14593	-0.25095	-0.18299	-0.30548	-0.22598	-0.13042	-0.18811	-0.19485	-0.052122	-0.20296	-0.21464	-0.13993	-0.24148	-0.14062	-0.32324	-0.25642	0.18064	-0.057449	0.15072	0.14162	0.2221	0.087354	0.30197	0.24291	0.15686	0.16967	0.22837	0.35545	0.10607	0.23313	0.2641	0.46514	0.14524	0.29731	0.2565	-0.15817	-0.1005	-0.030853	0.076112	0.065677	-0.13837	-0.069044
-0.14943	-0.21657	-0.19511	0.026558	-0.033769	-0.1859	0.091193	0.14013	-0.10755	-0.194	-0.22044	-0.33647	-0.1774	-0.15821	-0.24265	-0.14637	0.087907	-0.19718	-0.44004	-0.27964	-0.35512	-0.13571	-0.412	-0.51295	0.2628	-0.17195	0.5556	0.60616	0.66979	0.4583	0.63813	0.16935	0.78409	0.74214	0.62179	0.46448	0.2549	1.0409	1.2172	0.52111	0.43614	0.6291	0.98964	-0.12152	0.061108	0.093967	0.24801	0.2901	-0.019246	0.0036046
-0.21529	-0.2681	-0.28608	-0.018313	-0.13845	-0.26191	0.046202	0.14962	-0.11282	-0.27811	-0.26128	-0.40277	-0.24218	-0.14161	-0.2431	-0.12762	0.11153	-0.24808	-0.44389	-0.22223	-0.35821	-0.12028	-0.42113	-0.48309	0.2926	-0.08609	0.57468	0.63116	0.67973	0.37316	0.68115	0.18848	0.84688	0.73856	0.60792	0.58359	0.41767	0.79454	1.0618	0.58014	0.38332	0.58993	1.0789	-0.22323	0.0064226	-0.0068801	0.2375	0.21918	-0.058814	-0.019368
-0.13275	-0.20461	-0.18191	-0.032143	-0.010839	-0.15692	-0.00075093	0.10005	-0.061756	-0.19204	-0.17278	-0.30876	-0.21433	-0.14808	-0.18299	-0.12611	-0.039655	-0.22297	-0.42128	-0.25141	-0.27292	-0.13568	-0.34968	-0.38583	0.18553	-0.19394	0.53016	0.59934	0.62744	0.45287	0.51585	0.090265	0.71662	0.6717	0.58177	0.47346	0.22816	0.9195	0.99396	0.3956	0.51784	0.67081	0.8	-0.034805	0.11181	0.18227	0.20031	0.35957	0.072177	0.083316
-0.019906	0.04777	0.011715	0.072145	-0.024798	-0.0018502	0.086977	0.011689	0.0063892	-0.058475	0.12845	-0.042901	-0.085191	0.093649	0.14915	0.041481	0.067938	-0.018689	-0.03431	0.072185	0.073339	0.09515	0.022414	0.030672	0.13758	0.04022	0.10889	0.14772	0.11393	0.12408	0.11744	0.018106	0.15294	0.12283	0.03356	-0.075234	0.075905	0.10704	0.075092	0.010252	0.12764	0.18011	0.11317	0.52581	0.50621	0.24553	0.14663	0.22225	0.41115	0.38935
0.031961	-0.07092	0.071451	0.049163	0.15671	0.032127	0.21581	-0.093794	-0.007403	-0.06729	0.065143	-0.08987	-0.038109	0.029245	0.12265	0.054877	0.082714	0.082151	0.11049	0.16332	0.091417	0.060223	0.047985	0.19692	0.0098148	0.039555	-0.046839	-0.072402	-0.054001	0.034243	-0.036779	0.093122	0.0047557	0.009707	-0.13866	-0.16301	0.091698	0.0046166	-0.030161	-0.11669	0.11822	0.018402	-0.014261	0.70321	0.85134	0.38471	0.095794	0.21876	0.56274	0.60499
-0.05527	-0.038314	0.026158	-0.040569	0.083433	0.017945	0.014338	-0.12172	-0.019562	-0.018037	0.055764	-0.05274	0.01985	0.088154	0.1093	0.16954	-0.013052	0.10635	0.1289	0.054098	0.2094	0.067679	0.1161	0.17091	0.0091065	0.058627	-0.15563	-0.14506	-0.1326	-0.000856	-0.098677	0.11113	-0.1454	-0.12711	-0.17464	-0.18412	-0.0096678	-0.15536	-0.20502	-0.033984	0.028485	0.015644	-0.22526	0.63885	0.54287	0.37296	0.062955	0.22035	0.39005	0.4468
-0.016896	-0.1061	-0.024897	-0.0079994	-0.0017148	-0.10521	0.020903	-0.03793	-0.065173	-0.15031	-0.022274	-0.22043	-0.16637	-0.076553	-0.016483	0.045592	-0.028326	0.01263	-0.1007	-0.052491	-0.066993	-0.03842	-0.079476	-0.13569	0.17044	0.034363	0.27708	0.2483	0.25775	0.095775	0.17646	0.17557	0.29339	0.24474	0.20318	0.21415	0.14108	0.097202	0.16759	0.13445	0.15699	0.15496	0.21981	0.028258	0.099452	0.22212	0.47631	0.19408	0.13559	0.092586
-0.094481	-0.15504	-0.16745	-0.14213	-0.013564	-0.15211	0.035786	-0.010588	-0.086778	-0.11698	-0.016681	-0.22937	-0.12758	-0.036823	-0.051354	0.021936	0.021587	0.0070185	-0.10112	0.036354	-0.11357	0.014963	-0.16007	-0.14379	0.21882	0.019363	0.17208	0.16438	0.19221	0.3073	0.23798	0.20513	0.28283	0.29476	0.14545	0.21424	0.20439	0.35807	0.32641	0.19469	0.28205	0.33707	0.22571	0.19423	0.20149	0.30402	0.34615	0.42971	0.15859	0.22609
0.0057397	-0.00085076	0.083139	0.043979	0.07909	0.03258	0.082831	0.01178	0.015666	-0.0079552	0.11419	0.0070754	-0.069821	0.10068	0.053931	-0.034362	0.043414	-0.039666	-0.01547	0.027912	0.039282	0.094485	0.073829	0.06543	0.082082	0.017741	0.12574	0.05868	0.089	-0.036269	0.014404	0.094526	0.11609	0.036166	-0.081074	-0.0092462	0.038349	0.039795	0.005531	-0.081116	-0.036962	0.067328	-0.018482	0.67096	0.77832	0.34518	0.087111	0.21784	0.68518	0.63852
-0.097751	-0.04405	-0.00018981	0.12029	0.066497	-0.052588	0.18433	0.024955	0.030132	-0.073503	0.089945	-0.081053	-0.10813	-0.0018031	0.018749	0.066379	0.014261	0.092932	0.027657	0.13757	0.046369	-0.0058134	0.01683	-0.038842	0.19614	0.059616	0.21494	0.16045	0.18957	0.18939	0.139	0.12111	0.26952	0.28044	0.11206	0.089079	0.24205	0.11623	0.15239	0.015417	0.2188	0.22345	0.14469	0.19562	0.18131	0.14829	0.36186	0.32544	0.14194	0.22656
-0.093263	-0.061747	-0.025881	-0.026562	0.015708	-0.025141	-0.0084394	0.028239	-0.017981	-0.072824	0.0094839	-0.14307	-0.062729	0.060208	0.01011	0.11609	0.081227	-0.031641	-0.002978	0.099939	0.02693	0.047913	-0.007448	-0.0022578	0.18687	0.13996	0.13148	0.090121	0.13123	0.19076	0.135	0.27565	0.12257	0.15225	0.048537	0.08075	0.14751	0.23048	0.16075	0.13565	0.23199	0.22383	0.16689	0.31719	0.41224	0.2955	0.23342	0.40449	0.28289	0.36644
-0.056684	-0.16722	-0.028254	0.04391	0.088056	-0.10374	0.090366	-0.069859	-0.017599	-0.17409	-0.059049	-0.22227	-0.15273	-0.12777	-0.036218	0.092361	-0.062608	-0.052518	-0.055806	0.068985	-0.085372	-0.04424	-0.11225	-0.14058	0.101	0.0020318	0.12976	0.1498	0.085478	0.12733	0.096188	0.04661	0.13894	0.15742	0.089318	0.069806	0.040219	0.064513	0.072741	0.01462	0.12606	0.17946	0.053525	0.075257	0.075877	0.1055	0.40456	0.16653	0.10027	0.04957
-0.018294	0.020264	0.14269	-0.012878	0.27705	0.19883	0.028603	-0.17919	0.17914	0.017151	0.11769	0.043847	-0.057401	0.10758	0.18607	0.076152	-0.0063012	0.14013	0.27056	0.16909	0.20411	0.056631	0.27211	0.32217	-0.02556	0.44102	-0.31684	-0.43122	-0.3976	-0.11308	-0.30205	0.23605	-0.4795	-0.39848	-0.27834	-0.38701	-0.011224	-0.37546	-0.45681	-0.25325	0.038331	-0.16409	-0.4764	0.10733	0.039022	0.1296	0.16729	0.013445	0.081044	0.024232
-0.17492	-0.25887	-0.21776	-0.062224	-0.15646	-0.32645	-0.087921	-0.028261	-0.24949	-0.36657	-0.23188	-0.4189	-0.21244	-0.2351	-0.29282	-0.019621	-0.084698	-0.2543	-0.36979	-0.14739	-0.29184	-0.13582	-0.43269	-0.44443	0.15894	-0.16816	0.28489	0.45324	0.31253	0.18551	0.35251	0.26074	0.45488	0.38112	0.315	0.44763	0.16593	0.41115	0.39052	0.33734	0.1189	0.43727	0.36367	-0.06936	0.11252	0.2189	0.27971	0.27458	0.055972	0.1332
-0.019309	-0.18564	-0.049311	-0.046633	-0.0026076	-0.07133	-0.0023336	-0.0034845	-0.051904	-0.17791	-0.090421	-0.13366	-0.10781	-0.13754	-0.13297	0.024945	-0.042148	-0.10291	-0.10442	-0.040606	-0.11447	-0.065666	-0.057365	-0.15181	0.23984	0.038727	0.1517	0.11519	0.053913	-0.01849	0.025421	0.12039	0.095649	0.058188	0.12689	0.17798	-0.026392	-0.03477	-0.088157	0.043246	0.047581	0.0046099	-0.071513	0.015971	0.036987	0.16365	0.37786	0.035326	0.091475	0.081121
0.013174	-0.14362	-0.060859	-0.14659	-0.097753	-0.13958	-0.1129	0.023372	-0.07605	-0.13099	-0.10178	-0.078989	-0.096838	-0.15634	-0.11142	-0.053409	-0.12381	-0.15731	-0.10049	-0.12463	-0.10795	-0.066111	-0.055251	-0.14808	0.13314	0.15586	0.071975	0.11289	0.026601	-0.075195	0.10519	0.2335	0.12692	-0.0046189	0.1382	0.32066	0.067705	-0.10999	-0.08069	0.13981	0.018909	-0.025461	-0.0021847	-0.15956	-0.066463	-0.0021364	0.3554	-0.025224	-0.059044	-0.064321
-0.12378	-0.14183	-0.27133	-0.069694	-0.27915	-0.35925	0.02712	0.098187	-0.22141	-0.2637	-0.21274	-0.33653	-0.10359	-0.16972	-0.14708	-0.079463	-0.010749	-0.09175	-0.28682	-0.17403	-0.30798	-0.097081	-0.37926	-0.51865	0.26765	-0.097263	0.53849	0.62158	0.58122	0.30765	0.42679	0.10028	0.6913	0.55248	0.50195	0.56846	0.27209	0.56873	0.57112	0.43193	0.20148	0.46681	0.58942	-0.083778	0.1147	0.11259	0.54366	0.31697	0.055545	0.085379
-0.10305	-0.12822	-0.18177	-0.044024	-0.15069	-0.26714	0.030062	0.027834	-0.14355	-0.25034	-0.18122	-0.28753	-0.10794	-0.12521	-0.12478	-0.11538	-0.0051861	-0.069868	-0.13438	-0.10395	-0.20393	-0.09975	-0.25185	-0.36962	0.27401	0.13146	0.41189	0.41643	0.43158	0.10726	0.26956	0.23395	0.51533	0.43008	0.35066	0.35684	0.23912	0.28988	0.29167	0.31188	0.14452	0.25199	0.32818	-0.085086	0.077561	0.01198	0.42956	0.17831	0.073439	0.08257
0.17796	-0.1611	-0.040392	0.00048932	-0.11642	-0.206	-0.11062	0.030961	-0.27224	-0.050105	-0.33767	-0.22368	0.043905	-0.27643	-0.46596	-0.058858	-0.17145	-0.32944	-0.55628	-0.32919	-0.41871	-0.32809	-0.49641	-0.54618	0.11753	-0.28254	0.28789	0.39686	0.26341	0.17049	0.30399	-0.094595	0.4142	0.28132	0.37014	0.3699	0.11928	0.39029	0.40067	0.31075	0.011141	0.22459	0.45452	-0.13715	-0.029312	-0.04056	0.20169	0.038027	-0.11438	-0.24181
0.29664	-0.10828	0.029246	0.031315	-0.063331	0.053237	-0.12517	0.25735	-0.18245	0.092132	-0.23508	-0.0016849	0.015145	-0.19785	-0.35863	-0.053459	-0.12632	-0.25944	-0.40927	-0.27202	-0.28884	-0.30369	-0.26623	-0.30993	0.041571	-0.16341	0.065357	0.15593	0.12304	-0.032975	0.12176	-0.20449	0.12841	0.080084	0.054321	0.16193	0.02358	0.11007	0.14182	0.052817	-0.10248	-0.059067	0.23593	-0.03072	0.077376	-0.11688	0.062916	0.036181	0.026192	-0.11265
0.46703	0.10491	0.35447	0.11077	0.034476	0.41985	-0.13575	0.3917	0.078728	0.33701	0.0060485	0.30789	-0.0055183	-0.11621	-0.26794	-0.13685	-0.25078	-0.26804	-0.34142	-0.3031	-0.11465	-0.2462	-0.0089395	-0.14552	-0.03092	-0.074514	0.043101	0.052337	0.037192	-0.10434	0.041644	-0.23973	-0.018024	-0.059012	0.036	0.10068	0.048472	0.11877	0.11888	-0.07239	-0.11862	-0.12238	0.12335	0.066891	0.022835	-0.072055	-0.065737	-0.076578	0.07911	-0.18046
0.159	0.06869	0.05577	0.15737	-0.1072	0.058007	-0.012643	0.59505	-0.02911	0.14426	0.094717	0.12895	0.10288	0.073598	-0.058043	-0.12004	-0.052169	-0.13586	-0.21933	-0.094848	0.0013453	0.054275	0.063331	-0.013948	0.071843	-0.048164	0.20334	0.27283	0.22954	0.11383	0.14634	-0.086344	0.21913	0.21321	0.15908	0.16243	0.07634	0.24384	0.30002	0.071087	0.029135	0.078562	0.30008	0.026685	0.13447	-0.028962	-0.0020562	0.066739	0.19015	0.067473
0.047543	0.015254	0.026336	0.099577	-0.1946	-0.071124	-0.091363	0.14315	-0.066121	0.10299	0.092871	0.013581	0.10814	0.042555	-0.038865	-0.039991	-0.072601	-0.13755	-0.12959	-0.031821	-0.018308	0.068538	0.0056183	0.1181	0.038393	-0.030814	0.10135	0.12969	0.095883	0.01102	0.030945	-0.23307	0.09383	0.049893	-0.0023112	0.098554	-0.005746	0.052329	-0.030114	-0.022461	-0.16799	0.050159	0.13236	0.037156	0.072617	-0.08402	0.062041	-0.048815	-0.020821	0.0026072
0.43405	0.331	0.37068	0.18271	0.15496	0.37431	0.048419	0.12468	0.19735	0.59511	0.18666	0.58755	0.44728	0.15333	0.089259	-0.016179	0.0064664	0.018674	0.038866	0.014057	0.10344	0.043702	0.30503	0.31587	-0.044022	-0.058092	-0.091055	-0.19391	-0.13113	-0.10084	-0.19548	-0.24732	-0.16566	-0.21336	-0.18654	-0.20484	-0.12878	-0.184	-0.19701	-0.29319	-0.18993	-0.31166	-0.10809	-0.022541	-0.10946	-0.099999	-0.30561	-0.21183	-0.077091	-0.15917
0.41734	0.24842	0.37612	0.12931	0.061761	0.4555	-0.03505	0.35064	0.12821	0.52728	0.13502	0.59479	0.21745	0.086266	-0.041816	-0.14533	-0.072278	-0.13141	-0.022385	-0.0428	0.11443	-0.032706	0.35524	0.20399	0.018836	0.12017	-0.051387	-0.097176	-0.022213	-0.15535	-0.081712	-0.21253	-0.10587	-0.12985	-0.02168	0.0056477	0.0063702	-0.05042	-0.01293	-0.15227	-0.14979	-0.27454	-0.0066611	-0.080086	-0.10955	-0.20195	-0.19162	-0.15862	-0.065905	-0.20137
0.33581	-0.012522	0.1609	0.058665	0.034949	0.14864	-0.080131	0.18926	-0.042305	0.28269	-0.22104	0.16681	0.10397	-0.19501	-0.29401	-0.094864	-0.15394	-0.3363	-0.44924	-0.31063	-0.31979	-0.28603	-0.18963	-0.21456	0.097258	-0.224	0.19712	0.18761	0.18836	-0.046887	0.187	-0.18871	0.24287	0.10406	0.085788	0.32182	0.06199	0.18577	0.22019	0.1354	-0.076473	-0.038942	0.25497	-0.14711	-0.045721	-0.11991	-0.031868	-0.062604	-0.078349	-0.18819
-0.042202	0.15525	0.0698	0.11231	0.099233	0.041786	0.054188	-0.16965	0.073279	0.18343	0.14078	0.19928	0.29895	0.22443	0.16902	0.020381	0.040108	0.09573	0.24304	0.16821	0.27796	0.34133	0.31566	0.62213	-0.043479	0.12402	-0.15172	-0.26432	-0.20912	-0.14262	-0.16926	-0.06614	-0.31799	-0.2809	-0.24772	-0.26755	-0.11764	-0.29221	-0.36384	-0.22329	-0.11062	-0.1954	-0.29884	-0.13325	-0.14716	-0.1813	-0.23187	-0.22433	-0.15269	-0.16091
0.16658	0.013656	0.14482	0.10849	0.01916	0.097248	0.024246	0.099875	-0.042113	0.17405	-0.055229	0.17812	0.13073	-0.14522	-0.15521	-0.096054	-0.20967	-0.13504	-0.24581	-0.25968	-0.14892	-0.13277	-0.076107	-0.098852	-0.049815	-0.12894	0.17831	0.12806	0.07045	-0.012056	0.077037	-0.15018	0.0483	0.0004577	0.011283	0.20874	0.028282	0.13085	0.14801	-0.02221	-0.06985	-0.035708	0.073959	-0.1221	-0.088205	-0.10312	-0.015908	-0.066684	-0.10659	-0.24056
0.12007	-0.0047454	0.12567	0.064741	-0.00059257	0.053142	-0.058931	0.14852	-0.055536	0.33692	-0.16616	0.21677	0.14909	-0.14176	-0.26783	-0.18668	-0.18597	-0.27424	-0.3423	-0.30431	-0.25105	-0.1691	-0.15109	-0.16007	-0.09756	-0.17127	0.13383	0.12749	0.090726	-0.019242	0.089008	-0.20002	0.11462	0.014134	0.054895	0.35458	-0.011718	0.070493	0.029911	0.0065675	-0.11048	-0.048537	0.05177	-0.23632	-0.17915	-0.21778	-0.21501	-0.16699	-0.18921	-0.30581
0.25714	0.10202	0.2091	0.064095	-0.060364	0.15175	-0.095954	0.19419	0.040434	0.31406	0.043801	0.27852	0.096668	-0.029136	-0.10236	-0.020961	-0.070906	-0.14696	-0.12184	-0.14881	-0.0091422	-0.051355	0.10255	0.096221	-0.062845	-0.048634	-0.017387	0.039425	-0.067262	-0.15071	-0.0040533	-0.033305	-0.063877	-0.18125	-0.010006	0.17651	-0.070924	-0.056695	-0.054922	-0.078606	-0.10729	-0.14209	0.10032	-0.0086561	0.0088241	-0.14795	-0.16726	-0.17482	0.018897	-0.086972
0.25663	0.12965	0.15578	0.032243	-0.11398	0.14713	-0.11431	0.29011	-0.05031	0.35188	0.031654	0.35662	0.21842	0.031273	-0.1066	-0.099982	0.073737	-0.13559	-0.008689	-0.012746	0.058466	0.0033149	0.22326	0.14279	-0.062455	0.024195	-0.0085684	0.042913	-0.0015817	-0.011281	0.022508	-0.14813	0.014673	-0.013023	0.14386	0.26003	0.00078126	0.030604	0.002198	-0.049829	-0.017217	-0.12711	0.13344	-0.12272	-0.10804	-0.23381	-0.092039	-0.20228	-0.1633	-0.15275
-0.1416	0.068785	-0.14612	-0.033838	-0.20669	-0.21736	-0.16133	-0.05158	-0.21521	0.17744	-0.04254	0.092853	0.15769	0.00016913	-0.014855	-0.061653	-0.013845	-0.082612	-0.076301	-0.10646	-0.033606	0.063809	-0.0082208	0.091495	-0.073938	-0.11803	0.011636	0.036421	0.048641	0.070661	-0.025826	-0.10677	-0.0096345	0.008639	0.04693	0.18003	-0.04414	-0.042201	-0.11115	0.056959	-0.0020433	0.035859	-0.036201	-0.21233	-0.2103	-0.16189	-0.20738	-0.074911	-0.19984	-0.14956
0.10086	0.11958	0.073535	0.013902	-0.06056	0.049895	-0.063938	0.012064	0.047698	0.2753	0.16537	0.24631	0.095264	0.081249	0.035797	-0.043543	-0.1778	0.08345	0.13318	0.0022117	0.10116	-0.07492	0.19884	0.23952	-0.11827	0.082866	-0.23752	-0.33433	-0.26495	-0.22155	-0.30249	-0.10375	-0.42447	-0.4306	-0.32676	-0.24791	-0.1765	-0.36171	-0.45964	-0.24524	-0.20077	-0.2646	-0.35848	0.038307	-0.074811	-0.093907	-0.22026	-0.18548	-0.11636	-0.082146
-0.035011	-0.18945	-0.15877	-0.13177	-0.20936	-0.27109	-0.11062	0.056691	-0.251	-0.13374	-0.18854	-0.18828	-0.1232	-0.1437	-0.2136	-5.6865e-05	-0.04019	-0.056527	-0.091465	-0.12281	-0.1635	-0.12169	-0.15475	-0.30481	0.10444	-0.091372	0.035325	0.20655	0.049878	-0.058219	0.10789	-0.0084365	0.14753	0.022023	0.17926	0.38024	0.0052256	-0.0036382	-0.0020609	0.099667	-0.009303	0.077576	0.034427	-0.11696	-0.075341	0.092171	0.28884	-0.044323	-0.057507	-0.043245
0.046406	-0.12277	-0.11165	-0.15831	-0.25375	-0.19504	-0.21002	0.080523	-0.25827	-0.0049994	-0.15514	-0.07994	-0.15745	-0.1702	-0.28574	-0.15107	-0.18472	-0.15771	-0.19432	-0.26642	-0.20737	-0.27168	-0.23255	-0.30047	-0.019282	-0.10874	-0.041744	0.10048	0.0029041	-0.10801	0.15339	-0.026046	0.059812	-0.025049	0.082369	0.4223	0.088724	-0.056222	0.0067704	0.13606	-0.033728	0.053394	0.056336	-0.13715	-0.087472	-0.043882	0.13234	-0.002434	-0.099072	-0.23355
[truncated: 125 more rows]
[truncated: 350 more columns]

## Sheet: Figure5fPC1centroidcluster2
0.017393
0.029791
0.025763
0.006778
0.015716
0.032366
-0.00018649
-0.004875
0.0262
0.029669
0.0378
0.044268
0.013524
0.02641
0.032073
0.0051652
-0.0046324
0.023509
0.043715
0.020157
0.045713
0.013098
0.053937
0.054652
-0.010154
0.027866
-0.037554
-0.052234
-0.044874
-0.028914
-0.044673
-0.0016992
-0.060711
-0.050841
-0.040228
-0.050638
-0.016394
-0.049478
[truncated: 362 more rows]

## Sheet: Figure5gnulldistributions2
71.91
[truncated: 20,000 more rows]

[truncated: 3 more sheets: Figure5hcentroidcluster3, Figure5iPC1centroidcluster3, Figure5jnulldistributions3]
